# Supplementary material for: Alteration of Proteotranscriptomic Landscape Reveals the Transcriptional Regulatory Circuits Controlling Key-Signaling Pathways and Metabolic Reprogramming During Tumor Evolution
Source: Front Cell Dev Biol. 2020 Dec 15;8:586479. doi: 10.3389/fcell.2020.586479 (PMC7769845; doi:10.3389/fcell.2020.586479)
Supplement: Supplementary file 1 [file Table_1.XLSX]

## Sheet: Column description
Sheet Name: A. Dataset descriptions
Column Name	Coloumn descriptions:
Dataset No#	Number of datasets according to appearance in manuscript
Dataset Name	Name of the dataset as stated in the manuscript
Organism	Name of the organims from which dataset was obtained
Tissue/cell type	Name of the primary tissues/cells and cell-lines
Reference	Pubmed IDs of original manuscript describing the datasets
Experiments	The type of experiments that were used to generate the datasets
Replicate	Number of replicates in the datasets
Samples used in the study	Number of replicates used to in the current manuscript
Sample source	Name and Accesion biosample information repository
Sample annotation URL	URLs of the sample database repositories
Release date	The date of data release
Transcriptome data	Name of database from which transcriptome data can be accessed
Transcriptomics URL	URL of transcriptome data repositories
Proteomics data	Name of database from which proteome data can be accessed
Proteomics URL	URL of proteome data repositories
Sheet Name: B. Inclusion Exclusion Criteria
Column Name	Coloumn descriptions:
Data repository name	Name of data repository (eg. GTEx, TCGA, CPTAC)
Description	General description of sample collection and data access
Inclusion/Exclusion criteria	Specific inclusion and exclusion criteria for smaple collection
URL	URL of the webpage containing sample information
Sheet Name: C. Sample Allocation
Column Name	Coloumn descriptions:
Data repository	Name of data repository
Description	General description of sample collection procedures
Tumor tissue annotation	Characterization of tumor tissues
Non-tumor tissue annotation	Characterization of non-tumor tissues
Sheet Name: D. TCGA clinical features
Column name	Column description
submitter_id	ID of TCGA smaples
year_of_diagnosis	Year at which primary diagnosis was performed
updated_datetime	Date and time of sample entry
primary_diagnosis	Diagnosis category: adenocarcinoma - not otherwise specified (NOS), Mucinous adenocarcinoma
tumor_stage	Tumor stage from I to iv
age_at_diagnosis	Age of the patients at the time of diagnosis
morphology	Morphology of the tissue
prior_treatment	If patients were under any treatment
ajcc_pathologic_n	Pathological nodes
ajcc_pathologic_m	Metastasis
state	State of the patients (eg. released)
days_to_last_follow_up	Number of days to last follow up has been given
diagnosis_id	Diagnosis ID for each patient is given
tissue_or_organ_of_origin	Tissue origin of the malignant tumor
prior_malignancy	Presence of previous malignanacy
ajcc_pathologic_stage	Pathological stage of tumor
site_of_resection_or_biopsy	Site from where biopsy was taken
ajcc_pathologic_t	Dentifies the pathologically-determined tumor size and/or extension
cigarettes_per_day	Cigarettes consumption per day
weight	Weight of the patient
alcohol_history	Alcohol history of the patients
bmi	Body mass index
exposure_id	ID of exposire
height	Height of the patients
gender	Gender of the patients
year_of_birth	Birth year of the patient
race	Race of the patinet
days_to_birth	Days to birth of the patient
ethnicity	ethnicity of the patient
vital_status	Living or dead
demographic_id	Demographic id
age_at_index	Age of the patient
year_of_death	Year of death if applicable
days_to_death	Days to death if applicable
treatments_pharmaceutical_treatment_type	Pharmaceutical treatment types
treatments_pharmaceutical_treatment_id	Pharmaceutical treatment id
treatments_pharmaceutical_therapeutic_agents	Pharmaceutical therapeutic agents
treatments_pharmaceutical_treatment_intent_type	Pharmaceutical treatment intent type
treatments_pharmaceutical_treatment_or_therapy	Pharmaceutical treatment or therapy
treatments_radiation_treatment_type	Radiation treatment type
treatments_radiation_treatment_id	Radiation treatment id
treatments_radiation_therapeutic_agents	Radiation therapeutic agents
treatments_radiation_treatment_intent_type	Radiation treatment intent type
treatments_radiation_treatment_or_therapy	Radiation treatment or therapy
bcr_patient_barcode	Patient_barcode
disease	Cancer type

## Sheet: A. Dataset descriptions
Dataset No#	Dataset Name	Organism	Tissue/Cell type	Reference	Experiments	Replicate	Samples used in the study	Statistical mode used	Sample sources	Sample annotation URL	Release Date	Transcriptome data	Transcriptomics URL	Proteomics data	Proteomics URL
1	Stability profiling dataset	Mouse	Fibroblast (NIH 3T3)	PMID: 21593866	RNA-Seq and LC-MS/MS	Two Biological replicates	Two Biological replicates	Mean	Bioproject: PRJNA80021	https://www.ncbi.nlm.nih.gov/bioproject/?term=PRJNA80021	2011-03-31	SRP006165	https://trace.ncbi.nlm.nih.gov/Traces/sra/?run=SRR149237	From original article	https://www.nature.com/articles/nature10098#Sec10
4	RFP in mouse	Mouse	Dendritic cell	PMID: 25745177	RNA-Seq, Ribo-Seq and LC-MS/MS	Biological Duplicate	Biological Duplicate	Mean	Bioproject: PRJNA256211	https://www.ncbi.nlm.nih.gov/bioproject/?term=PRJNA256211	2015-03-09	GSE59793	https://www.ncbi.nlm.nih.gov/geo/query/acc.cgi?acc=GSE59793	MSV000078994	ftp://MSV000078994:a@massive.ucsd.edu.
5	RFP in human cell line	Human	HEK cells	PMID: 26657557	RNA-Seq, Ribo-Seq and LC-MS/MS	Biological Duplicate	Biological Duplicate	Mean	Bioproject: PRJNA296059	https://www.ncbi.nlm.nih.gov/bioproject/?term=PRJNA296059	2015-11-12	GSE73136	https://www.ncbi.nlm.nih.gov/geo/query/acc.cgi?acc=GSE73136	PXD002389	https://www.ebi.ac.uk/pride/archive/projects/PXD002389
6	mRNA abundance (mRNA-to-protein correlation Dataset 1)	Human	Tissue	PMID: 23715323	RNA-Seq	Multiple biological replicates	Multiple biological replicates	Mean	GTEx Biobank	https://gtexportal.org/home/samplesPage	2012-06-12	GTEx	https://gtexportal.org/home/datasets	Not applicable	Not applicable
7	Protein abundance (mRNA-to-protein correlation Dataset 1)	Human	Tissue	PMID: 24870542	LC-MS/MS	Pooled sample from three donors	Pooled sample from three donors	Mean	Not available	Not available	2014-05-29	Not applicable	Not applicable	PXD000561	https://www.ebi.ac.uk/pride/archive/projects/PXD000561
8	mRNA and protein abundance (mRNA-to-protein correlation dataset 2)	Human	Tissue	PMID: 24870543	RNA-Seq and LC-MS/MS	Multiple biological replicates	Multiple biological replicates	Mean	TU München Biobank	https://www.proteomicsdb.org/proteomicsdb/#overview	2014-05-29	From the original article	https://www.nature.com/articles/nature13319#Sec10	PXD000865	https://www.ebi.ac.uk/pride/archive/projects/PXD000865
9	mRNA and protein abundance (mRNA-to-protein correlation dataset 3)	Human	Tissue	PMID: 30777892	RNA-Seq and LC-MS/MS	Multiple biological replicates	Multiple biological replicates	Mean	Uppsala Biobank	www.uppsalabiobank.uu.se/en/	2019-02-18	E‐MTAB‐2836	(http://www.ebi.ac.uk/arrayexpress/experiments/E-MTAB-2836/)	PXD010154	https://www.ebi.ac.uk/ pride/archive/projects/PXD010154
10	mRNA and protein abundance in human cell lines	Human	Cell lines	PMID: 22278370	RNA-seq and LC-MS/MS	Triplicate	Triplicate	Mean	Not available	Not available	2012-Jan-25	From the original article	https://www.mcponline.org/content/suppl/2012/01/25/M111.014050.DC1	From the original article	https://www.mcponline.org/content/suppl/2012/01/25/M111.014050.DC1
11	mRNA and protein abundance in colon tumor	Human	Colon cancer tissue	PMID: 25043054, CPTAC	RNA-seq and LC-MS/MS	Each patient represents one biological replicates (N=58)	Each patient represents one biological replicates (N=58)	Not applicable	TCGA biobank, CPTAC	https://cptac-data-portal.georgetown.edu/study-summary/S022	2014-09-18	TCGAbiolinks V2.14.1	http://bioconductor.org/packages/release/bioc/html/TCGAbiolinks.html	CPTAC/PRIDE	https://www.ebi.ac.uk/pride/archive/projects/PXD002089
	mRNA abundance in non-tumor colon tissue	Human	Non-rumor colon tissue	PMID: 25043054, CPTAC	RNA-seq	Each patient represents one biological replicates (N=41)	Each patient represents one biological replicates (N=41)	Not applicable	TCGA biobank, CPTAC	https://cptac-data-portal.georgetown.edu/study-summary/S022	2014-09-18	TCGAbiolinks V2.14.1	http://bioconductor.org/packages/release/bioc/html/TCGAbiolinks.html	Not applicable	Not applicable
12	Protein abundances in non-tumor colon tissue	Human	Non-rumor colon tissue	CPTAC	LC-MS/MS	Each subject represents one biological replicates (N=30)	Each subject represents one biological replicates (N=30)	Not applicable	CPTAC	https://cptac-data-portal.georgetown.edu/study-summary/S019	Not available	Not applicable	Not applicable	CPTAC	https://cptc-xfer.uis.georgetown.edu/publicData/Phase_II_Data/Normal_Colon_Epithelium/

## Sheet: B. Inclusion Exclusion criteria
Data repository name	Reference	Description	Inclusion/Exclusion criteria	URL
GTEx	PMID: 23715323	Data access provided by: dbGaP Authorized Access	21 ≤ Age (years) ≤ 70	https://www.ncbi.nlm.nih.gov/projects/gap/cgi-bin/study.cgi?study_id=phs000424.v1.p1
		Release Date: June 12, 2012	18.5 < BMI < 35
		Embargo Release Date: June 12, 2012	Time between death and tissue collection less than 24 hours
		Data Use Certification Requirements (DUC)	Generally unselected for presence or absence of diseases or disorders,
		Public Posting of Genomic Summary Results: Not Applicable	Except for potentially communicable diseases that disqualify someone to donate organs or tissues would also be disqualifying for GTEx.
		Use Restrictions	No Whole blood transfusion within 48 hours prior to death
			No Metastatic cancer
			No Chemotherapy or radiation therapy within the 2 years prior to death
Data repository name	Reference	Description	Inclusion/Exclusion criteria	URL
Wilhelm et al. Mass-spectrometry-based draft of the human proteome	PMID: 24870543	Healthy tissue samples were obtained by surgery and macroscopically dissected by an experienced pathologist.	Only histologically normal tissues	https://www.nature.com/articles/nature13319#Sec10
		Tissue was snap frozen within the first 20 minutes after resection and stored in liquid nitrogen (-196°C) until usage.
		Before analysis, tissue type and tissue quality (no necrosis) was confirmed by a pathologist.
		For this purpose an HE stained slide was prepared from the actual sample to be used.
Data repository name	Reference	Description	Inclusion/Exclusion criteria	URL
Kim, M., Pinto, S., Getnet, D. et al. A draft map of the human proteome	PMID: 24870542	Biospecimens used in this study were harvested postmortem as part of a rapid autopsy program from three adult donors for each tissue or obtained from National Disease Research Interchange (NDRI, PA, USA)	Only histologically normal tissues	https://www.nature.com/articles/nature13302
		Biospecimens included 30 histologically normal human samples including 17 adult tissues, 7 fetal tissues and 6 purified primary hematopoietic cells
		All tissues were histologically confirmed to be normal prior to analysis
		Fetal tissues were obtained by Dr. Candace Kerr. Hematopoietic cells were isolated from leukopaks obtained from healthy volunteers participating in routine platelet pheresis
		Approved by the Johns Hopkins University’s Institutional Review Board for use of human tissues. Also, informed consent was obtained from all subjects from whom blood samples were obtained for isolation of hematopoietic cells.
		Hematopoietic cell populations were isolated sequentially using Miltenyi Biotec magnetic beads from leukopaks in the following order- CD14+ Monocytes, pan CD56+ NK Cells, CD20+ B cells, CD8+ T cells, pan CD4+ T cells
		Peripheral blood mononuclear cells (PBMCs) were enriched by centrifugation, incubated with magnetic beads, and separated using autoMACS (Miltenyi Biotec).
		Purity was assessed by flow cytometry
		Platelets were obtained from platelet rich plasma from healthy donors
Data repository name	Reference	Description	Inclusion/Exclusion criteria	URL
Wang D, Eraslan B, Wieland T, et al. A deep proteome and transcriptome abundance atlas of 29 healthy human tissues	PMID: 30777892	29 paired healthy human tissues from the Human Protein Atlas project representing human genes by 18,072 transcripts and 13,640 proteins including 37 without prior protein‐level evidence were analyzed	Histolotically healthy human tissues	https://www.embopress.org/doi/full/10.15252/msb.20188503
		All tissue samples were collected and handled using standards developed in the Human Protein Atlas and in accordance with Swedish laws and regulations.
			Samples standard maintained according to The Human Proteome Atlas
		29 human tissue samples obtained from the Department of Pathology, Uppsala University Hospital, Uppsala, Sweden, as part of the sample collection governed by the Uppsala Biobank
Data repository name	Reference	Description	Inclusion/Exclusion criteria	URL
TCGA/CPTAC	PMID: 25043054	The Cancer Genome Atlas (TCGA) utilizes a strict set of criteria for inclusion into the study	Each sample is reviewed by a pathologist to confirm the diagnosis	https://www.ncbi.nlm.nih.gov/projects/gap/cgi-bin/study.cgi?study_id=phs000178.v10.p8
		Collected tumors and normal matched control samples are curated and processed by the Biospecimen Core Resource,	Must be newly diagnosed, untreated patients undergoing primary surgery for colon adenocarcinoma
		Biospecimen Core Resource centralized site that reviews sample data and processes all samples to ensure consistent pathology assessment	TCGA requires that samples contain at least 60% tumor nuclei
			Sample should have less than 20% necrotic tissue
		Biospecimen Core Resourcea ensures generation of molecular analytes (DNA and RNA) using standard, optimized protocols.	Once the sample passes the pathology review, nucleic acids are isolated
		TCGA is focusing on primary untreated tumors that were snap frozen upon collection.	Genotyping is performed so that each tumor sample is properly associated with the correct normal tissue.
		All tumors must have a matched normal sample from the same patient. In many cases, the matched normal is a sample of the patient's blood.	To ensure that molecular analytes (i.e. DNA and RNA) extracted from tissue samples are of consistent and high quality
Data repository name	Reference	Description	Inclusion/Exclusion criteria	URL
CPTAC normal colon epithelium		Biospecimens used in this study were colon tissue samples (ascending and descending) from 30 patients.	No tumor cells by histopathology studies	https://cptac-data-portal.georgetown.edu/study-summary/S019
		These colon samples, while derived from colon cancer subjects, did not contain tumor.
		Absence of tumor cells were confirmed by histology analysis
		Samples were obtained from the Jim Ayers Institute for Precancer Detection and Diagnosis (http://www.vicc.org/jimayersinstitute/).

## Sheet: C. Sample Allocation
Data repository	Description	Tumor tissue annotation	Non-tumor tissue annotation
TCGA/CPTAC	The Cancer Genome Atlas (TCGA) collected many types of data for tumor and normal samples	TCGA requires that samples contain at least 60% tumor nuclei	No tumor niclei
	All samples are subjected to a quality control protocol before they are accepted for full analysis	Sample should have less than 20% necrotic tissue	Sample should have less than 20% necrotic tissue
	Each sample is reviewed by a pathologist to ensure the diagnosis is accurate	Once the sample passes the pathology review, nucleic acids are isolated
	After the pathology review, nucleic acids are isolated and genotyping is performed to ensure each tumor sample is properly associated with the correct normal tissue
	By maintaining CPTAC-2 colon procurement protocol samples were collected from several tissue sites with an informed consent from the patients
	Washington University in St. Louis Institutional Review Board (IRB) extensively reviewed individual informed consent document at each tissue source site
	Primary, untreated tumor with a source of matched normal tissue or blood sample

## Sheet: D. TCGA clinical features
submitter_id	year_of_diagnosis	updated_datetime	primary_diagnosis	tumor_stage	age_at_diagnosis	morphology	prior_treatment	ajcc_pathologic_n	ajcc_pathologic_m	state	days_to_last_follow_up	diagnosis_id	tissue_or_organ_of_origin	prior_malignancy	ajcc_pathologic_stage	site_of_resection_or_biopsy	ajcc_pathologic_t	cigarettes_per_day	weight	alcohol_history	bmi	exposure_id	height	gender	year_of_birth	race	days_to_birth	ethnicity	vital_status	demographic_id	age_at_index	year_of_death	days_to_death	treatments_pharmaceutical_treatment_type	treatments_pharmaceutical_treatment_id	treatments_pharmaceutical_therapeutic_agents	treatments_pharmaceutical_treatment_intent_type	treatments_pharmaceutical_treatment_or_therapy	treatments_radiation_treatment_type	treatments_radiation_treatment_id	treatments_radiation_therapeutic_agents	treatments_radiation_treatment_intent_type	treatments_radiation_treatment_or_therapy	bcr_patient_barcode	disease
TCGA-A6-3807	2009	2019-08-08T16:33:45.855164-05:00	Adenocarcinoma, NOS	stage iiic	19624	8140/3	No	N2	M0	released	1054	99cb6c71-bd5a-5fa1-9727-52a5949fa87e	Sigmoid colon	no	Stage IIIC	Sigmoid colon	T3		109.5	Not Reported	41.2134	e2300eac-edc2-5d02-83ae-8ef3ccce81c5	163	female	1956	white	-19624	not hispanic or latino	Alive	b49caaf7-9d9e-5b7d-9840-5dcd4d9cd549	53			Pharmaceutical Therapy, NOS	2195d4e0-9b52-52a6-a10c-6547940c9136			yes	Radiation Therapy, NOS	274647a5-d0dc-5125-90c8-e5783b2ff4d1			no	TCGA-A6-3807	COAD
TCGA-A6-3808	2009	2019-08-08T16:33:45.855164-05:00	Adenocarcinoma, NOS	stage iia	26666	8140/3	No	N0	M0	released	1014	083ad5a3-7fa9-5124-b1f2-d4780d6ba559	Colon, NOS	no	Stage IIA	Colon, NOS	T3		84.5	Not Reported	25.9935	807a70a9-dae1-55a9-a5c7-38a95b70a87c	180.3	male	1936	white	-26666	not hispanic or latino	Alive	8d6616c9-1a0e-55f7-9dca-af6566e22e8c	73			Pharmaceutical Therapy, NOS	e93a1477-7e97-564d-8e30-755cfec02326			no	Radiation Therapy, NOS	2bb6f439-18cb-5186-9fcd-b854b464e9d7			no	TCGA-A6-3808	COAD
TCGA-A6-3810	2009	2019-08-08T16:33:45.855164-05:00	Adenocarcinoma, NOS	stage iia	22999	8140/3	No	N0	M0	released	1111	6686205a-ba93-5e31-b2d6-4be973d595ee	Colon, NOS	no	Stage IIA	Colon, NOS	T3		122.7	Not Reported	40.0653	4085545c-fa8b-5dda-b425-07ca17e1edb5	175	male	1947	white	-22999	not hispanic or latino	Alive	e408c820-4c59-58da-8824-49e61badf2af	62			Pharmaceutical Therapy, NOS	c433e194-a1ce-5ef9-a4d5-1ef334d23435			no	Radiation Therapy, NOS	8e1c3e76-7ca5-5e10-a8ac-9d9f7b165d61			no	TCGA-A6-3810	COAD
TCGA-AA-3518	2007	2019-08-08T16:34:13.342472-05:00	Adenocarcinoma, NOS	stage iia	29769	8140/3	No	N0	M0	released	31	5016de54-86e5-5fce-bd1a-791e378036ce	Cecum	no	Stage IIA	Cecum	T3			Not Reported		07d7f0eb-a8b2-5fe0-b0e5-23767413743a		female	1926	not reported	-29769	not reported	Alive	903ed848-e189-5c1b-aaf0-f828b355930f	81			Pharmaceutical Therapy, NOS	acffe9cb-84ce-5ecc-af1d-5f1f85f3ab91			not reported	Radiation Therapy, NOS	88e4ad58-0d68-5d69-a1da-8f8f91d1b71c			not reported	TCGA-AA-3518	COAD
TCGA-AA-3525	2007	2019-08-08T16:34:13.342472-05:00	Adenocarcinoma, NOS	stage iiib	32871	8140/3	No	N1	M0	released	1	113cd34a-f9f5-56a9-b96d-2e63ccd8405b	Ascending colon	yes	Stage IIIB	Ascending colon	T3			Not Reported		b9c446c1-294c-5577-a9f1-bb3e5bd54d22		male	1917	not reported	-32871	not reported	Alive	e1bc0cb3-dda3-5cdc-a89e-82e8d96ea93d	90			Pharmaceutical Therapy, NOS	afdd6411-e528-5071-bf08-d748bc6f8fcf			no	Radiation Therapy, NOS	c908071f-33bb-591f-9a5b-12d346b5ce21			no	TCGA-AA-3525	COAD
TCGA-AA-3526	2007	2019-08-08T16:34:13.342472-05:00	Adenocarcinoma, NOS	stage i	21123	8140/3	No	N0	M0	released	580	bc2b309c-0fcc-5322-9972-53d0049de1ab	Sigmoid colon	no	Stage I	Sigmoid colon	T2			Not Reported		1f5f7955-7830-5581-b6d8-f7bb3ab2524e		male	1950	not reported	-21123	not reported	Alive	5d7872b9-9b47-5e0e-ae7c-f475f58066b7	57			Pharmaceutical Therapy, NOS	47366cdf-eb91-5a64-bf0f-d1ca83b51ea2			no	Radiation Therapy, NOS	772bc6c7-106f-597d-8abb-2bd87408f9df			no	TCGA-AA-3526	COAD
TCGA-AA-3529	2007	2019-08-08T16:34:13.342472-05:00	Adenocarcinoma, NOS	stage iiic	28609	8140/3	No	N2	M0	released		7c3c1f6a-6f55-55e5-becf-95381d49b5ec	Sigmoid colon	no	Stage IIIC	Sigmoid colon	T3			Not Reported		0a8b59b1-94cb-5332-9849-d61f48df0cc1		female	1929	not reported	-28609	not reported	Dead	d63f5e50-bac3-5ccf-b010-a1390a316f08	78	2007	0	Pharmaceutical Therapy, NOS	69dd186b-2c44-5e9c-8d8e-82342fb05c31			not reported	Radiation Therapy, NOS	f04aaef4-2486-526b-97a7-fa332423032e			not reported	TCGA-AA-3529	COAD
TCGA-AA-3531	2007	2019-08-08T16:34:13.342472-05:00	Adenocarcinoma, NOS	stage iia	27514	8140/3	No	N0	M0	released	1035	129bff50-1598-5a43-883e-e17054d2e3cb	Sigmoid colon	yes	Stage IIA	Sigmoid colon	T3			Not Reported		1cbeedc9-e2ea-55ce-8a68-9b2fc009c317		female	1932	not reported	-27514	not reported	Alive	f82406f5-f85f-50f4-a0f2-351ea8e1a71f	75			Pharmaceutical Therapy, NOS	cfc969c2-2757-5e97-ac1c-760506d41e6f			no	Radiation Therapy, NOS	4da4570a-aa40-58fd-8a8a-4f5d6fb562a4			no	TCGA-AA-3531	COAD
TCGA-AA-3534	2007	2019-08-08T16:34:13.342472-05:00	Adenocarcinoma, NOS	stage iia	28489	8140/3	No	N0	M0	released	882	9c9b25dc-fce6-59a3-badf-7de3fe927906	Ascending colon	no	Stage IIA	Ascending colon	T3			Not Reported		f1dd5f0d-a30b-56f8-9ffe-e623816b055f		female	1929	not reported	-28489	not reported	Alive	d473d166-82e4-576c-b0b6-5b9a1bf75669	78			Pharmaceutical Therapy, NOS	89a50db4-c6f1-58b9-ad21-bac47d9653e2			no	Radiation Therapy, NOS	0c3d1e65-ec3f-505b-89c9-8e1f670b759b			no	TCGA-AA-3534	COAD
TCGA-AA-3552	2008	2019-08-08T16:34:13.342472-05:00	Adenocarcinoma, NOS	stage iiic	31290	8140/3	No	N2	M0	released	0	0fd47f76-6705-5d95-a27c-03824413de88	Cecum	yes	Stage IIIC	Cecum	T3			Not Reported		5ba4c312-d41c-50d8-b1b0-e945321690bb		male	1923	not reported	-31290	not reported	Dead	2cc9277f-d15a-5411-a6ff-5436a004fdb8	85		396	Pharmaceutical Therapy, NOS	852c86ba-6d2a-503f-8f5f-2a80ce8a1b22			no	Radiation Therapy, NOS	627e6ffb-3166-5dc5-a163-01577417e3e8			no	TCGA-AA-3552	COAD
TCGA-AA-3554	2008	2019-08-08T16:34:13.342472-05:00	Adenocarcinoma, NOS	stage iia	22799	8140/3	Yes	N0	M0	released	546	809e48eb-e413-5032-b2d9-fab505bac342	Ascending colon	yes	Stage IIA	Ascending colon	T3			Not Reported		9d2f374e-45bc-51ed-91f7-b328fe1eeb4a		female	1946	not reported	-22799	not reported	Alive	a55747ae-1a96-55d5-9a48-92ef135c18b4	62			Pharmaceutical Therapy, NOS	e24adeb7-a4c6-5482-9d3d-c4b051a1cff5			no	Radiation Therapy, NOS	171d47af-b3f6-55d1-89e5-221d5c39ed16			no	TCGA-AA-3554	COAD
TCGA-AA-3561	2009	2019-08-08T16:34:13.342472-05:00	Adenocarcinoma, NOS	stage iia	26420	8140/3	No	N0	M0	released	424	e959a688-d3ff-5c8f-93fb-bd3d180b8178	Colon, NOS	no	Stage IIA	Colon, NOS	T3			Not Reported		90596be3-bf9e-5f31-a69e-8bb6fe889a1d		male	1937	not reported	-26420	not reported	Alive	a15d5cf9-ccf7-593a-9e1c-548b9884ae7e	72			Pharmaceutical Therapy, NOS	373fe496-9007-59b7-bc09-b0ae0eb512b5			no	Radiation Therapy, NOS	4e687d5b-f5ad-5af9-ae0f-488c1ae75686			no	TCGA-AA-3561	COAD
TCGA-AA-3664	2005	2019-08-08T16:34:38.138144-05:00	Adenocarcinoma, NOS	stage ii	27363	8140/3	No	N0	M0	released	1643	cd975e54-f000-5052-ad06-3230d7372424	Ascending colon	no	Stage II	Cecum	T3			Not Reported		0b74eb87-48fd-5282-836b-053f124997b6		female	1931	not reported	-27363	not reported	Alive	296c728d-da75-55d7-a04e-222d608e169a	74			Pharmaceutical Therapy, NOS	2a5a0266-2ebe-5bc8-8082-1871e2aa1775			no	Radiation Therapy, NOS	45948917-d0eb-50c0-8bb0-d40433c61e5f			no	TCGA-AA-3664	COAD
TCGA-AA-3666	2005	2019-08-08T16:34:38.138144-05:00	Adenocarcinoma, NOS	stage iii	25020	8140/3	No	N1	M0	released		b715b278-9765-55c9-bd18-682cd16bfd28	Colon, NOS	no	Stage III	Colon, NOS	T3			Not Reported		fba0f502-c80c-5a04-a7d7-e61d518a6a22		male	1937	not reported	-25020	not reported	Dead	4ee04c24-f5cc-5868-9736-c907ccc2d622	68	2005	61	Pharmaceutical Therapy, NOS	3c4e0051-d59e-5f98-a168-61d3f434e85b			not reported	Radiation Therapy, NOS	7a6fc1ba-6a17-5a59-822c-4d1961731575			not reported	TCGA-AA-3666	COAD
TCGA-AA-3672	2006	2019-08-08T16:34:38.138144-05:00	Adenocarcinoma, NOS	stage iii	32872	8140/3	No	N1	M0	released	0	18573ba8-355f-51ed-9c59-d66bb6316be2	Transverse colon	yes	Stage III	Transverse colon	T3			Not Reported		6b23919d-7e3f-5ff2-a91d-525cce1b1ebe		female	1916	not reported	-32872	not reported	Alive	0becb33d-603f-5e49-bd22-d32b9b28f05d	90			Pharmaceutical Therapy, NOS	32d2607a-0e44-51ee-ab21-f0ea4fe09f90			no	Radiation Therapy, NOS	25e2cda8-5729-58fb-b73a-4e50fe4feb2c			no	TCGA-AA-3672	COAD
TCGA-AA-3684	2007	2019-08-08T16:34:38.138144-05:00	Mucinous adenocarcinoma	stage iv	23741	8480/3	No	N2	M1	released	0	0282bb0f-aab6-504c-ab3d-ad5501c29619	Cecum	no	Stage IV	Cecum	T4			Not Reported		dd216ea8-2f49-51ad-90b1-ffc80db7fc29		female	1942	not reported	-23741	not reported	Alive	d610c462-f062-5c40-8982-7975d4469b5e	65			Pharmaceutical Therapy, NOS	65cc1bf2-3bcb-5ac3-aeb1-ac9e230a395a			not reported	Radiation Therapy, NOS	e6c4bdb6-6c54-5d61-8219-4b2b2eeabf99			not reported	TCGA-AA-3684	COAD
TCGA-AA-3710	2008	2019-08-08T16:34:38.138144-05:00	Adenocarcinoma, NOS	stage iia	29465	8140/3	No	N0	M0	released	821	bd242807-ccd1-5fe1-a565-56ac9c5e322d	Ascending colon	no	Stage IIA	Hepatic flexure of colon	T3			Not Reported		e7add36b-4378-5ad4-8a75-9bb6a8f7b04c		female	1928	not reported	-29465	not reported	Alive	95facda4-e37a-5e34-98bb-33048cffa3ec	80			Pharmaceutical Therapy, NOS	4cdc0dcc-f91c-5187-be2d-a296de00e566			no	Radiation Therapy, NOS	879ffd4e-ed8a-573f-ad07-804f4f3fab7a			no	TCGA-AA-3710	COAD
TCGA-AA-3715	2006	2019-08-08T16:34:38.138144-05:00	Adenosquamous carcinoma	stage ii	28428	8560/3	No	N0	M0	released	30	72a17832-b07a-5d97-b70d-6c410f07cb9b	Ascending colon	yes	Stage II	Ascending colon	T3			Not Reported		94b3dcce-da85-5641-8c36-33374c28e776		male	1929	not reported	-28428	not reported	Dead	cd5c31fe-5cf8-5281-95a0-9a34f951362b	77		579	Pharmaceutical Therapy, NOS	03712ca7-b887-5912-9453-29995d38d56b			no	Radiation Therapy, NOS	e9642f97-50b1-58f8-b260-9ba9dcf6ee16			no	TCGA-AA-3715	COAD
TCGA-AA-3818	2007	2019-08-08T16:34:38.138144-05:00	Adenocarcinoma, NOS	stage iia	28763	8140/3	No	N0	M0	released		2767af06-0453-5d4a-b4b2-4d36ff1abddb	Colon, NOS	no	Stage IIA	Colon, NOS	T3			Not Reported		32d0bc1d-f24d-5995-9c6a-bc1c45a92862		female	1929	not reported	-28763	not reported	Dead	eff05748-edd2-5f7d-8111-daf6918bb923	78	2007	30	Pharmaceutical Therapy, NOS	a86c8a25-f07f-5d7b-801f-4fec2d9aff84			not reported	Radiation Therapy, NOS	4f68bba4-5739-5a87-aa87-b631d5e76281			not reported	TCGA-AA-3818	COAD
TCGA-AA-3848	2009	2019-08-08T16:34:38.138144-05:00	Adenocarcinoma, NOS	stage iiic	30194	8140/3	No	N2	M0	released	30	011296e6-c072-587c-833f-9343d05b00d2	Sigmoid colon	no	Stage IIIC	Sigmoid colon	T3			Not Reported		12938001-e749-5d1e-a669-90e7629f6012		female	1927	not reported	-30194	not reported	Dead	61c342e7-1da9-5998-a948-4eb0bd936ff8	82		306	Pharmaceutical Therapy, NOS	3f3d711b-dc6e-5b91-9e65-830aa137c8e4			no	Radiation Therapy, NOS	ff2fb4ad-62cd-5812-9f46-cef6eaf8043f			no	TCGA-AA-3848	COAD
TCGA-AA-3864	2005	2019-08-08T16:35:04.140343-05:00	Adenocarcinoma, NOS	stage ii	26237	8140/3	No	N0	M0	released	1612	218db2e3-1145-533b-b152-77995d10272f	Cecum	no	Stage II	Cecum	T3			Not Reported		8a7a6a90-aafe-5a35-96a5-dcaa078c3361		male	1934	not reported	-26237	not reported	Alive	70360ab2-ff10-5791-946c-9e3f4a5112b8	71			Pharmaceutical Therapy, NOS	0a0908c0-91c9-5202-8d29-ded0b02d7614			no	Radiation Therapy, NOS	0157dfc3-9e6c-5424-b83e-bc4d4ad99a75			no	TCGA-AA-3864	COAD
TCGA-AA-3986	2007	2019-08-08T16:35:04.140343-05:00	Adenocarcinoma, NOS	stage i	26967	8140/3	No	N0	M0	released	580	f0e59fee-1a28-5c38-956f-e11790b530f6	Colon, NOS	yes	Stage I	Colon, NOS	T2			Not Reported		29738ce0-fea6-527a-80ba-27a22bcc16aa		male	1934	not reported	-26967	not reported	Alive	689679e5-88bb-5e39-87b3-ca6d88544950	73			Pharmaceutical Therapy, NOS	4a7d2731-5beb-54f4-a065-679e10efdd4d			no	Radiation Therapy, NOS	424d83a9-f04c-580c-915a-affa162ff1ea			no	TCGA-AA-3986	COAD
TCGA-AA-3989	2009	2019-08-08T16:35:04.140343-05:00	Adenocarcinoma, NOS	stage iv	30712	8140/3	No	N2	M1	released	0	1064fa3a-0e4c-50d0-9bb7-d39c97f03ddb	Colon, NOS	no	Stage IV	Colon, NOS	T3			Not Reported		b3c88055-4d3b-56ac-83ef-52a7398cd74b		male	1925	not reported	-30712	not reported	Dead	8b62f224-eb71-58a3-befe-731d74dc3164	84		242	Pharmaceutical Therapy, NOS	4a21417e-d43d-53f9-b843-972150a269dc			no	Radiation Therapy, NOS	1aac6fb1-125c-59e4-a5da-d2a42415a7ae			no	TCGA-AA-3989	COAD
TCGA-AA-A004	2009	2019-08-08T16:35:04.140343-05:00	Adenocarcinoma, NOS	stage iia	27943	8140/3	No	N0	M0	released	424	ab8fea0d-211f-542c-ac65-acece7b79549	Sigmoid colon	no	Stage IIA	Sigmoid colon	T3			Not Reported		5b9cee38-2a62-528c-a21d-f67c59a2113e		male	1933	not reported	-27943	not reported	Alive	13a80f48-db5d-56e2-9093-65ed2c195fd6	76			Pharmaceutical Therapy, NOS	3d3cc9e6-c592-5beb-b417-af37b6b752e6			no	Radiation Therapy, NOS	6f11fd84-7a76-5824-8fc5-fd0073bc7863			no	TCGA-AA-A004	COAD
TCGA-AA-A00A	2009	2019-08-08T16:35:04.140343-05:00	Adenocarcinoma, NOS	stage iia	29463	8140/3	No	N0	M0	released	1157	203f17be-cef5-52b9-960a-3bf88691d47c	Ascending colon	no	Stage IIA	Ascending colon	T3			Not Reported		54cdf5dc-6d91-5db3-b106-e9eac6ef8722		male	1929	not reported	-29463	not reported	Alive	277ec5bc-8dba-56e1-8cd8-f486fd41d990	80			Pharmaceutical Therapy, NOS	2fbf44fb-063a-5228-9137-03e896afafaa			no	Radiation Therapy, NOS	6c1be5c5-9358-5dd6-a78e-605efb4e55b3			no	TCGA-AA-A00A	COAD
TCGA-AA-A00E	2007	2019-08-08T16:35:04.140343-05:00	Adenocarcinoma, NOS	stage iia	23741	8140/3	No	N0	M0	released	913	d0ad61da-8e28-515f-a724-c21a256dd18c	Ascending colon	no	Stage IIA	Ascending colon	T3			Not Reported		e316cf91-0f31-5aec-9fe7-32479bf68ef6		male	1942	not reported	-23741	not reported	Alive	116dc500-7949-5cf2-8305-9977c72f7a65	65			Pharmaceutical Therapy, NOS	6fd7dfe6-dbe0-5c99-8dde-609f1a43400d			no	Radiation Therapy, NOS	8b636ab6-9f98-57b9-8512-e0d078122de0			no	TCGA-AA-A00E	COAD
TCGA-AA-A00F	2007	2019-08-08T16:35:04.140343-05:00	Adenocarcinoma, NOS	stage iiic	24379	8140/3	No	N2	M0	released	1035	cf087410-19be-5f49-9fd4-9a6e93f8bc49	Sigmoid colon	no	Stage IIIC	Sigmoid colon	T3			Not Reported		8df84a74-cdc3-5c76-b1be-9fb2ca3f2b16		male	1941	not reported	-24379	not reported	Alive	82bc2dac-2130-5a30-8783-d3748376a907	66			Pharmaceutical Therapy, NOS	7772deae-fb9c-5221-8d47-4cd564a94179			yes	Radiation Therapy, NOS	bf8676e4-8420-596e-abbf-414bd07b1460			no	TCGA-AA-A00F	COAD
TCGA-AA-A00J	2009	2019-08-08T16:35:04.140343-05:00	Mucinous adenocarcinoma	stage iiib	29371	8480/3	No	N1	M0	released	549	53cf1c88-4c17-55ce-9215-0cacf97aba53	Ascending colon	no	Stage IIIB	Ascending colon	T4			Not Reported		acf9b92a-9386-5d01-b78e-796e6aa58492		male	1929	not reported	-29371	not reported	Alive	c6399881-f3d3-5d46-b5fd-5235d0228725	80			Pharmaceutical Therapy, NOS	fd6d4bfa-5763-5289-b92d-019937fa87d0			yes	Radiation Therapy, NOS	bf260065-f720-5558-8c6c-c48164a477d1			no	TCGA-AA-A00J	COAD
TCGA-AA-A00K	2009	2019-08-08T16:35:04.140343-05:00	Adenocarcinoma, NOS	stage iia	29189	8140/3	No	N0	M0	released	549	7166ec50-3689-5fa6-bbe7-0a04ebf9144e	Sigmoid colon	no	Stage IIA	Sigmoid colon	T3			Not Reported		4b403e4b-8142-5c29-b4ff-a84f25cb3201		male	1930	not reported	-29189	not reported	Alive	cf4a6e8a-674a-5a6e-95c8-40504419028c	79			Pharmaceutical Therapy, NOS	15b86a7a-41dc-58cb-95ea-4402f2208fa3			not reported	Radiation Therapy, NOS	0b82dff1-f693-51d1-a58a-d1ae7e8f2a43			not reported	TCGA-AA-A00K	COAD
TCGA-AA-A00N	2008	2019-08-08T16:35:04.140343-05:00	Mucinous adenocarcinoma	stage iib	27667	8480/3	No	N0	M0	released		64590599-9ebb-51e3-802d-94e0e3cc904f	Cecum	no	Stage IIB	Cecum	T4			Not Reported		edd6db19-831e-5523-ac7e-d41b18136b95		male	1933	not reported	-27667	not reported	Dead	e5528d29-c1db-5e6b-9d91-a6ac56e88f21	75	2008	122	Pharmaceutical Therapy, NOS	20c99f24-8d92-5a51-9678-f0126609e625			not reported	Radiation Therapy, NOS	246008df-b04d-5635-a6eb-06109133a5af			not reported	TCGA-AA-A00N	COAD
TCGA-AA-A00O	2008	2019-08-08T16:35:04.140343-05:00	Adenocarcinoma, NOS	stage iiic	30316	8140/3	No	N2	M0	released	822	5294556a-13c8-5e63-9b3b-6ac0b429aa77	Sigmoid colon	no	Stage IIIC	Sigmoid colon	T3			Not Reported		d4a3248f-a192-5d85-94a8-fc669d6608e5		female	1925	not reported	-30316	not reported	Alive	9fa619a1-6ccf-554c-aaac-4b8ea61319df	83			Pharmaceutical Therapy, NOS	68c4580c-a12d-59c7-969c-46fccf381769			no	Radiation Therapy, NOS	d04b2b03-119d-5e18-bf1e-9bfcb97efa06			no	TCGA-AA-A00O	COAD
TCGA-AA-A00R	2008	2019-08-08T16:35:04.140343-05:00	Adenocarcinoma, NOS	stage i	23528	8140/3	No	N0	M0	released	30	216f1d6a-6cb6-56cf-a370-e889b9fa096b	Cecum	no	Stage I	Cecum	T2			Not Reported		508a5d20-8eca-5f50-9bf8-b19550b2336b		female	1944	not reported	-23528	not reported	Alive	577f05bb-c883-5b9b-b2bc-5a30a907ca94	64			Pharmaceutical Therapy, NOS	14ef31b0-d5bb-57c7-a428-019c6a743a76			not reported	Radiation Therapy, NOS	b75f7997-d7cd-5bbb-832c-0b30ea9d6f06			not reported	TCGA-AA-A00R	COAD
TCGA-AA-A00U	2009	2019-08-08T16:35:04.140343-05:00	Adenocarcinoma, NOS	stage iiib	18263	8140/3	No	N1	M0	released	518	faf63d6a-860f-5354-9088-7426f1aac751	Ascending colon	no	Stage IIIB	Ascending colon	T3			Not Reported		a0c121b0-1c4e-5303-a918-ca7886dbf452		male	1959	not reported	-18263	not reported	Alive	e587ebaa-fcdb-563c-8fc4-cd10cecd050a	50			Pharmaceutical Therapy, NOS	c34189b3-e64d-57af-926b-3d7e6891a260			yes	Radiation Therapy, NOS	64ba0ac7-b43f-58fb-8215-21b7d9b4ffaf			no	TCGA-AA-A00U	COAD
TCGA-AA-A010	2008	2019-08-08T16:35:29.811838-05:00	Adenocarcinoma, NOS	stage iib	16922	8140/3	No	N0	M0	released	1064	63966309-fae4-54a9-8724-918ae2f797fd	Transverse colon	no	Stage IIB	Transverse colon	T4			Not Reported		d94a75be-3b7e-5c5e-a6cd-433df604dcaf		female	1962	not reported	-16922	not reported	Alive	26c192f6-5570-5a2d-b565-aee0bf5be5fc	46			Pharmaceutical Therapy, NOS	7029f67e-6718-557d-bd73-01fea28b1b74			yes	Radiation Therapy, NOS	e5382d3b-c964-5d52-b5be-f9c97da0587e			no	TCGA-AA-A010	COAD
TCGA-AA-A017	2009	2019-08-08T16:35:29.811838-05:00	Adenocarcinoma, NOS	stage iia	21032	8140/3	No	N0	M0	released	457	1518d884-6bf0-53f8-8775-41f5cb143f84	Sigmoid colon	no	Stage IIA	Sigmoid colon	T3			Not Reported		59363211-3a0c-59b4-8025-b11d7e24a378		female	1952	not reported	-21032	not reported	Alive	2b639c53-6686-5c8a-ae87-87bbe741dc69	57			Pharmaceutical Therapy, NOS	d283af14-0eb8-5f84-afd2-59ed6fa6d884			no	Radiation Therapy, NOS	ac029135-8b68-5042-b912-df700297cffe			no	TCGA-AA-A017	COAD
TCGA-AA-A01C	2009	2019-08-08T16:35:29.811838-05:00	Adenocarcinoma, NOS	stage iiia	27729	8140/3	No	N1	M0	released	457	5c68297d-aedc-5c84-bb91-e57478f17b8d	Ascending colon	no	Stage IIIA	Ascending colon	T2			Not Reported		83a31a0c-8cc1-5e43-8c3c-c8e0fbf27b43		male	1934	not reported	-27729	not reported	Alive	d69a34fc-4056-5dd1-babe-62bdd77507fc	75			Pharmaceutical Therapy, NOS	6d4ffedb-9c37-5b11-9d8b-ca53748f1fd1			no	Radiation Therapy, NOS	e6250378-c439-589f-a1e8-ed546015afe3			no	TCGA-AA-A01C	COAD
TCGA-AA-A01D	2009	2019-08-08T16:35:29.811838-05:00	Mucinous adenocarcinoma	stage iiic	17318	8480/3	No	N2	M0	released	30	733d7252-78bf-5188-becb-e3a8e830a948	Rectosigmoid junction	no	Stage IIIC	Rectosigmoid junction	T3			Not Reported		30728d71-c91e-5586-8533-0da130528a73		female	1962	not reported	-17318	not reported	Dead	e8c679ff-8a2e-5865-bae0-595d0c0e9b9e	47		334	Pharmaceutical Therapy, NOS	b93df8ed-ee94-5a63-9815-d5db0f680b3d			yes	Radiation Therapy, NOS	be85d18f-9596-5b38-86d5-b2b68b7be3fd			no	TCGA-AA-A01D	COAD
TCGA-AA-A01F	2009	2019-08-08T16:35:29.811838-05:00	Adenocarcinoma, NOS	stage iiib	26298	8140/3	No	N1	M0	released	974	3c7ef8dd-b767-5793-a46e-4b8954de6186	Sigmoid colon	no	Stage IIIB	Sigmoid colon	T3			Not Reported		617f44f5-229d-551f-b1fd-61f17c357e1a		male	1937	not reported	-26298	not reported	Alive	a3c73120-7dcc-5ac5-9c37-8c7f152cd4e1	72			Pharmaceutical Therapy, NOS	0b548bf8-3126-5567-874d-21b258718e18			yes	Radiation Therapy, NOS	9497099e-c646-5bdc-a81b-d051d5febd6a			no	TCGA-AA-A01F	COAD
TCGA-AA-A01I	2009	2019-08-08T16:35:29.811838-05:00	Adenocarcinoma, NOS	stage i	27759	8140/3	No	N0	M0	released	943	48944367-bc4c-53e6-8f72-85751945dd86	Sigmoid colon	no	Stage I	Sigmoid colon	T2			Not Reported		3df157af-1131-53f4-99e3-28ce14ce7df7		male	1933	not reported	-27759	not reported	Alive	e8e80639-f7e0-561c-900c-05cf53ad9aa5	76			Pharmaceutical Therapy, NOS	d17654d0-9d75-5673-8998-ccfdebd8e692			no	Radiation Therapy, NOS	e8e7476c-a9b6-5dab-b95a-b3c843a2c0eb			no	TCGA-AA-A01I	COAD
TCGA-AA-A01K	2009	2019-08-08T16:35:29.811838-05:00	Adenocarcinoma, NOS	stage iiic	27029	8140/3	No	N2	M0	released	943	157a7626-4402-56c7-9d4a-64dc79318045	Sigmoid colon	no	Stage IIIC	Sigmoid colon	T3			Not Reported		b6271b0b-b135-52bb-bca3-b95905682205		female	1935	not reported	-27029	not reported	Alive	3a070acf-87de-58bc-8423-82015f5af52e	74			Pharmaceutical Therapy, NOS	b85c48e6-7381-5130-b42d-54ffe14bf0f9			yes	Radiation Therapy, NOS	37df7182-0e4c-5066-b781-480e3b0bd3fa			no	TCGA-AA-A01K	COAD
TCGA-AA-A01P	2003	2019-08-08T16:35:29.811838-05:00	Adenocarcinoma, NOS	stage iii	29554	8140/3	No	N1	M0	released	0	4e76afdf-4d27-575c-9981-54cf863e9fe0	Ascending colon	no	Stage III	Ascending colon	T3			Not Reported		a51eaf05-3197-57a4-82be-e314b41b0430		female	1923	not reported	-29554	not reported	Dead	e4951595-51ea-5000-bc9a-98dd138c5e85	80		1158	Pharmaceutical Therapy, NOS	8cd64a52-fc82-5a5c-b2ba-fe71de58b0e9			no	Radiation Therapy, NOS	ea77b7e7-dc5c-5624-bbc5-9a5717760048			no	TCGA-AA-A01P	COAD
TCGA-AA-A01R	2004	2019-08-08T16:35:29.811838-05:00	Mucinous adenocarcinoma	stage iii	17289	8480/3	No	N2	M0	released	1065	1e2bbe44-f276-58dc-a71a-965c0d535f44	Ascending colon	no	Stage III	Ascending colon	T3			Not Reported		6f468191-477f-5fe7-b437-192db337964b		male	1957	not reported	-17289	not reported	Alive	2cbe9da5-2735-5957-a87e-79e2dca023f5	47			Pharmaceutical Therapy, NOS	210f9f04-c18f-5366-9014-5f60c07a4828			yes	Radiation Therapy, NOS	eabd4faa-1f5b-5524-910e-be97f075c066			yes	TCGA-AA-A01R	COAD
TCGA-AA-A01S	2004	2019-08-08T16:35:29.811838-05:00	Adenocarcinoma, NOS	stage iii	17257	8140/3	No	N1	M0	released	31	ad341620-4e22-5379-a522-c2bf92543836	Sigmoid colon	no	Stage III	Sigmoid colon	T3			Not Reported		d029d48b-7797-557d-8aad-01917b46e889		female	1957	not reported	-17257	not reported	Alive	88d0b310-0f50-5bfb-8e17-aeb1ce3cb2d6	47			Pharmaceutical Therapy, NOS	a0677cbf-f43c-5198-a0d7-bce30b93d99a			not reported	Radiation Therapy, NOS	0d6a161c-8e10-5588-b3f6-29302048ce5f			not reported	TCGA-AA-A01S	COAD
TCGA-AA-A01T	2004	2019-08-08T16:35:29.811838-05:00	Adenocarcinoma, NOS	stage iii	23192	8140/3	No	N1	M0	released	1005	c5bd6379-4928-57e0-9532-996f77045c13	Sigmoid colon	no	Stage III	Sigmoid colon	T3			Not Reported		65a2ebfc-cf01-57b6-b346-071d990ebb0e		female	1941	not reported	-23192	not reported	Alive	905bb777-342e-533b-a3a4-3e093b1513f2	63			Pharmaceutical Therapy, NOS	b65850bb-1154-50f5-a2dc-324e99b8b6f3			yes	Radiation Therapy, NOS	c73cc96e-65b6-58ec-a5f2-852af1445e22			no	TCGA-AA-A01T	COAD
TCGA-AA-A01V	2004	2019-08-08T16:35:29.811838-05:00	Adenocarcinoma, NOS	stage i	21792	8140/3	No	N0	M0	released	31	66a02deb-321a-5b9d-a215-3e12f6a6f5fb	Cecum	no	Stage I	Cecum	T2			Not Reported		57f23951-c3a2-53bf-a5a5-bb7071a7c18e		male	1945	not reported	-21792	not reported	Alive	48da077c-9d18-5eff-8c46-337182c49ca1	59			Pharmaceutical Therapy, NOS	1ab9847f-0c97-552e-8c8d-99791175146c			not reported	Radiation Therapy, NOS	da75f03d-ba5d-52fe-9d8f-28394aca4fed			not reported	TCGA-AA-A01V	COAD
TCGA-AA-A01X	2004	2019-08-08T16:35:29.811838-05:00	Adenocarcinoma, NOS	stage iii	29281	8140/3	No	N1	M0	released	791	c5b042a8-e7b0-5c31-86ad-f2cd4a7b3202	Sigmoid colon	no	Stage III	Sigmoid colon	T2			Not Reported		6a2a49c7-e462-5b3f-b662-7aa46f98bbcf		female	1924	not reported	-29281	not reported	Alive	d599a95a-49da-5ab8-adc8-9025b4269737	80			Pharmaceutical Therapy, NOS	d8b29d83-9b42-519d-a834-d5e656315ebb			no	Radiation Therapy, NOS	3292e079-821f-5e57-92a7-5d062188dec4			no	TCGA-AA-A01X	COAD
TCGA-AA-A01Z	2004	2019-08-08T16:35:29.811838-05:00	Adenocarcinoma, NOS	stage ii	24990	8140/3	No	N0	M0	released	1126	76e1b134-dab1-5374-9de6-67c1ee3951d7	Ascending colon	no	Stage II	Ascending colon	T3			Not Reported		c698b57c-7751-5b4f-ab90-269ec518e422		male	1936	not reported	-24990	not reported	Alive	15dbcc4f-af09-5513-964c-24c1b7e1ecd6	68			Pharmaceutical Therapy, NOS	8beabb1a-45f3-5430-83b2-043812193ce8			no	Radiation Therapy, NOS	4cb751c6-4787-5a24-a0f5-66ecd8278e62			no	TCGA-AA-A01Z	COAD
TCGA-AA-A022	2005	2019-08-08T16:35:29.811838-05:00	Adenocarcinoma, NOS	stage ii	32446	8140/3	No	N0	M0	released	0	a816f46f-85d6-5ae3-8d2f-737fcdfad5b8	Cecum	no	Stage II	Cecum	T4			Not Reported		cd392da6-a9e6-58f8-a966-8774fe391db6		female	1917	not reported	-32446	not reported	Alive	42793c8e-4a71-5edc-bcef-bcbba950dd7e	88			Pharmaceutical Therapy, NOS	fca6254d-530e-5718-a89c-61caab1a70c7			not reported	Radiation Therapy, NOS	8b681403-6c4e-5978-95a9-73ca979ea8a6			not reported	TCGA-AA-A022	COAD
TCGA-AA-A024	2005	2019-08-08T16:35:29.811838-05:00	Mucinous adenocarcinoma	stage ii	29708	8480/3	No	N0	M0	released	61	b6823fc5-592e-5907-8862-c1a83edc1fed	Descending colon	yes	Stage II	Descending colon	T3			Not Reported		58023fca-e0f8-5691-9cd4-be5f5b013a02		male	1924	not reported	-29708	not reported	Dead	bc5bb4ff-eabc-596f-a687-adccd45ead23	81		1188	Pharmaceutical Therapy, NOS	5fa087ad-55e5-5a53-8b18-8637814240dc			no	Radiation Therapy, NOS	d7324fba-0be7-52a3-be12-17c544075129			no	TCGA-AA-A024	COAD
TCGA-AA-A029	2006	2019-08-08T16:35:29.811838-05:00	Adenocarcinoma, NOS	stage ii	24686	8140/3	No	N0	M0	released	1581	8e260862-c849-5921-ba6b-0d5091be3e51	Cecum	no	Stage II	Cecum	T3			Not Reported		118fd954-7233-5dc9-be7f-4887751b7ca3		male	1939	not reported	-24686	not reported	Alive	1a2d4260-4700-53f9-8836-8a8dc9282837	67			Pharmaceutical Therapy, NOS	3082d0b4-f45f-523f-b928-d6d9f48bedd5			no	Radiation Therapy, NOS	96bc55e8-061f-52be-85a9-1b61103a58ac			no	TCGA-AA-A029	COAD
TCGA-AA-A02E	2007	2019-08-08T16:35:29.811838-05:00	Adenocarcinoma, NOS	stage iv	30256	8140/3	No	N1	M1	released		b24593bb-d02e-56be-8b72-c3da726a1d0b	Cecum	no	Stage IV	Cecum	T3			Not Reported		d440559e-97ab-5786-802b-2f2269b8142a		female	1925	not reported	-30256	not reported	Dead	264fc370-1d4d-5ad1-a9b2-1596d24b64f7	82	2007	90	Pharmaceutical Therapy, NOS	7a2aa98a-dc4f-54f7-9411-a44bf0be2132			not reported	Radiation Therapy, NOS	0771db3a-6477-5672-bfa6-87f2238ee087			not reported	TCGA-AA-A02E	COAD
TCGA-AA-A02H	2007	2019-08-08T16:35:29.811838-05:00	Adenocarcinoma, NOS	stage iv	27362	8140/3	No	N2	M1	released		d3960bc5-b93b-5bda-ac1f-12fb1e8791e0	Sigmoid colon	no	Stage IV	Sigmoid colon	T3			Not Reported		2c718706-06d0-5d12-9f7d-49edba252e86		female	1933	not reported	-27362	not reported	Dead	24b8d727-e46d-5f96-a759-3cfc71be2a41	74	2007	61	Pharmaceutical Therapy, NOS	598c27e0-03a6-5ce8-ac72-db36523a5723			not reported	Radiation Therapy, NOS	9f8f3f08-fa82-5fe4-b674-33466412d981			not reported	TCGA-AA-A02H	COAD
TCGA-AA-A02J	2008	2019-08-08T16:35:29.811838-05:00	Adenocarcinoma, NOS	stage iv	25749	8140/3	No	N0	M1	released		cedc5cfa-8af7-5813-abc3-4eeb47440e2c	Sigmoid colon	no	Stage IV	Sigmoid colon	T3			Not Reported		98f2e78a-f4d3-5267-b82b-88145af7770d		female	1938	not reported	-25749	not reported	Dead	7810313c-bcbc-5bd0-a59b-6b4a56f9897c	70	2008	153	Pharmaceutical Therapy, NOS	9acc339a-aaa3-5f62-bb33-2b9cc9c7c806			not reported	Radiation Therapy, NOS	57306cc6-a818-5c8a-9a0b-beb2f16a2e24			not reported	TCGA-AA-A02J	COAD
TCGA-AA-A02O	2005	2019-08-08T16:35:29.811838-05:00	Adenocarcinoma, NOS	stage ii	30288	8140/3	No	N0	M0	released	28	5e9dd2aa-c52d-5099-b9ef-6160de373ecc	Transverse colon	no	Stage II	Transverse colon	T3			Not Reported		f8a78502-bc12-5987-ba9d-5d3c223575d7		male	1923	not reported	-30288	not reported	Alive	79a94353-960a-5a6a-863a-35fc4b296cf1	82			Pharmaceutical Therapy, NOS	7ee4cf40-96ed-5fca-b32c-7af30b9c75dd			not reported	Radiation Therapy, NOS	a3cbd390-7eb5-51b3-9e43-da648f7078e3			not reported	TCGA-AA-A02O	COAD
TCGA-AA-A02R	2006	2019-08-08T16:35:29.811838-05:00	Adenocarcinoma, NOS	stage iia	30834	8140/3	No	N0	M0	released		4907ce6c-5a38-570b-afe8-46923c835176	Cecum	no	Stage IIA	Cecum	T3			Not Reported		5c3ea102-bd65-5367-9e42-73d4157b69c5		female	1922	not reported	-30834	not reported	Dead	fe66c971-d2d9-5e00-a7b1-2295df806682	84	2007	670	Pharmaceutical Therapy, NOS	98f1c95f-a595-50f8-bb35-51bcb3df2711			not reported	Radiation Therapy, NOS	8bd5b94b-11c8-581c-8de7-b0b52ab54a6e			not reported	TCGA-AA-A02R	COAD
TCGA-AA-A02Y	2007	2019-08-08T16:35:29.811838-05:00	Adenocarcinoma, NOS	stage i	26724	8140/3	No	N0	M0	released	1216	fdcd8dda-1d70-5ccb-b84f-b54428d94a44	Cecum	no	Stage I	Cecum	T2			Not Reported		5f5cfcc8-1c92-559c-aaa3-b8a531ec473d		male	1934	not reported	-26724	not reported	Alive	5db310cb-5c9c-5d21-bdd7-28e935a38ec1	73			Pharmaceutical Therapy, NOS	559f0db8-7756-5add-8a7f-b1a0738a2616			no	Radiation Therapy, NOS	24206bfd-6b95-521c-a4f4-c379d48fa149			no	TCGA-AA-A02Y	COAD
TCGA-AA-A03F	2004	2019-08-08T16:35:29.811838-05:00	Mucinous adenocarcinoma	stage iii	32872	8480/3	No	N2	M0	released	0	f7927902-da63-5206-9c6e-1389e4977a3c	Cecum	no	Stage III	Cecum	T3			Not Reported		7c851237-0c29-57c8-a689-cd6a754fb481		female	1914	not reported	-32872	not reported	Dead	9cfa7019-c6d6-57c9-b3d8-b6f4d41952ef	90		0	Pharmaceutical Therapy, NOS	fa6e866d-019e-5e41-bd56-9c5a3eda01d2			no	Radiation Therapy, NOS	6b0f5bc9-b025-53d5-b232-31c2eff5f4a8			no	TCGA-AA-A03F	COAD
TCGA-AA-A03J	2004	2019-08-08T16:35:29.811838-05:00	Adenocarcinoma, NOS	stage i	23986	8140/3	No	N0	M0	released	1246	53fa973b-8404-5207-9aa5-ce434cdeb97e	Sigmoid colon	no	Stage I	Sigmoid colon	T2			Not Reported		aa116243-d81c-5178-bb4e-56e409057f68		female	1939	not reported	-23986	not reported	Alive	e3d6910b-8cca-5e3c-8eda-63340feffcf7	65			Pharmaceutical Therapy, NOS	2b61e520-a9b9-5aa7-a62d-c0a6e9bdd6d0			no	Radiation Therapy, NOS	4d42b325-e0e9-58dc-bc81-4c1f52f2a0cf			no	TCGA-AA-A03J	COAD
