# Supplementary material for: Alteration of Proteotranscriptomic Landscape Reveals the Transcriptional Regulatory Circuits Controlling Key-Signaling Pathways and Metabolic Reprogramming During Tumor Evolution
Source: Front Cell Dev Biol. 2020 Dec 15;8:586479. doi: 10.3389/fcell.2020.586479 (PMC7769845; doi:10.3389/fcell.2020.586479)
Supplement: Supplementary file 2 [file Table_2.XLSX]

## Sheet: Column description
	Sheet name	Column name	Column description
	Mouse	Symbol	Gene Symbols
		Protein.halflife	Protein half-lifes in minutes
		mRNA.halflife	mRNA half-lifes in minutes
		Group	Genes are grouped into four categories:
	Sheet name	Column name	Column description
	Human	Symbol	Gene Symbols
		Group	Genes are grouped into four categories:

## Sheet: Mouse
Symbol	Protein.halflife	mRNA.halflife	Group
Fam36a	112.77	1.61	rU-pS
Ccnt1	21.59	1.74	rU-pU
Ccnl1	89.04	2.21	rU-pS
Ania6a	89.04	2.21	rU-pS
Ccn1	89.04	2.21	rU-pS
Med18	46.82	2.29	rU-pU
Klhl11	7.66	2.49	rU-pU
Gatad2b	13.73	2.51	rU-pU
Clk1	5.74	2.57	rU-pU
Clk	5.74	2.57	rU-pU
Sty	5.74	2.57	rU-pU
mCG_117461	5.74	2.57	rU-pU
Clk4	5.74	2.57	rU-pU
Kin	46.02	2.6	rU-pU
Btcd	46.02	2.6	rU-pU
Kin17	46.02	2.6	rU-pU
Mad2l1bp	19.97	2.64	rU-pU
Mad2lbp	19.97	2.64	rU-pU
Ankrd49	48.91	2.7	rU-pU
Fgif	48.91	2.7	rU-pU
Gbif	48.91	2.7	rU-pU
Aac2	158.32	2.73	rU-pS
Mat2a	35.08	2.75	rU-pU
Zcchc10	19.65	2.79	rU-pU
Srfbp1	22.76	2.8	rU-pU
Skp2	3.38	2.82	rU-pU
Haus3	36.73	2.86	rU-pU
Gins3	72.81	2.87	unclassified
Psf3	72.81	2.87	unclassified
Ddx55	14.42	2.9	rU-pU
Kiaa1595	14.42	2.9	rU-pU
Nsl1	16.03	2.92	rU-pU
F3	5.58	2.93	rU-pU
Cf-3	5.58	2.93	rU-pU
Cf3	5.58	2.93	rU-pU
Slc25a30	14.72	2.93	rU-pU
Kmcp1	14.72	2.93	rU-pU
Camlg	18.46	2.93	rU-pU
Caml	18.46	2.93	rU-pU
Wtap	36.77	2.95	rU-pU
Klhl9	4.62	2.97	rU-pU
Kiaa1354	4.62	2.97	rU-pU
Cbx8	53.44	2.99	unclassified
Pc3	53.44	2.99	unclassified
Mis12	16.98	3	rU-pU
Fam76b	70.68	3	unclassified
Rg9mtd1	92.97	3.02	rU-pS
Mrpp1	92.97	3.02	rU-pS
Trmt5	108.16	3.02	rU-pS
Kiaa1393	108.16	3.02	rU-pS
Id1	4.35	3.03	rU-pU
RP23-106A3.1-002	4.35	3.03	rU-pU
Id	4.35	3.03	rU-pU
Id-1	4.35	3.03	rU-pU
Idb1	4.35	3.03	rU-pU
Atad5	263.84	3.03	rU-pS
Frag1	263.84	3.03	rU-pS
Purb	157.77	3.04	rU-pS
Mpp5	32.37	3.05	rU-pU
Pals1	32.37	3.05	rU-pU
Rictor	26.59	3.07	rU-pU
Kiaa1999	26.59	3.07	rU-pU
Rab9	26.1	3.08	rU-pU
RP23-408K4.3-002	26.1	3.08	rU-pU
Rab9a	26.1	3.08	rU-pU
Sid99	26.1	3.08	rU-pU
Nkrf	173.44	3.1	rU-pS
RP23-286I5.5-001	173.44	3.1	rU-pS
Nrf	173.44	3.1	rU-pS
Vcpip1	25.3	3.12	rU-pU
Vcip135	25.3	3.12	rU-pU
Plekhf1	42.03	3.12	rU-pU
Lapf	42.03	3.12	rU-pU
Rpp38	56.09	3.12	unclassified
RP23-167G19.2-001	56.09	3.12	unclassified
mCG_17284	56.09	3.12	unclassified
Eif4a2	80.55	3.12	rU-pS
Ddx2b	80.55	3.12	rU-pS
Cyr61	0.8	3.13	rU-pU
Igfbp10	0.8	3.13	rU-pU
Map2k7	12.92	3.13	rU-pU
Mkk7	12.92	3.13	rU-pU
Rps25	139.91	3.13	rU-pS
Chac2	141.68	3.14	rU-pS
Edrf1	24.71	3.17	rU-pU
Rbm15	50.95	3.18	unclassified
1110002N22Rik	41.12	3.19	rU-pU
RP23-7J19.1	41.12	3.19	rU-pU
RP23-7J19.1-002	41.12	3.19	rU-pU
Mdm2	0.74	3.2	rU-pU
Spin1	7.36	3.22	rU-pU
Spin	7.36	3.22	rU-pU
Zfx	8.02	3.23	rU-pU
RP23-269L6.2-003	8.02	3.23	rU-pU
Zfa	8.02	3.23	rU-pU
Zfp711	8.02	3.23	rU-pU
RP23-336F13.2-002	8.02	3.23	rU-pU
RP23-336F13.2-003	8.02	3.23	rU-pU
Dcp1a	46.73	3.23	rU-pU
Mitc1	46.73	3.23	rU-pU
Smif	46.73	3.23	rU-pU
1600027N09Rik	36.55	3.24	rU-pU
RP23-74K21.4	36.55	3.24	rU-pU
RP23-74K21.4-001	36.55	3.24	rU-pU
mCG_6726	36.55	3.24	rU-pU
Mrgbp	36.55	3.24	rU-pU
6030436E02Rik	134.11	3.24	rU-pS
Trim59	8.15	3.26	rU-pU
Mrf1	8.15	3.26	rU-pU
Fastkd5	68.69	3.26	unclassified
Kiaa1792	68.69	3.26	unclassified
Pcf11	17.27	3.28	rU-pU
Jmjd1c	13.68	3.29	rU-pU
Jhdm2c	13.68	3.29	rU-pU
Kiaa1380	13.68	3.29	rU-pU
Tagap1	26.6	3.29	rU-pU
Fksg15	26.6	3.29	rU-pU
Tagap	26.6	3.29	rU-pU
Fgfr1op	26.6	3.29	rU-pU
Irs2	11.89	3.31	rU-pU
4933421E11Rik	62.84	3.31	unclassified
Rab33b	27.38	3.32	rU-pU
Bet1l	13.97	3.33	rU-pU
Gs15	13.97	3.33	rU-pU
Crkl	71.64	3.34	unclassified
Crkol	71.64	3.34	unclassified
Orc1l	22.63	3.35	rU-pU
RP23-406B13.5-001	22.63	3.35	rU-pU
Orc1	22.63	3.35	rU-pU
Znf280c	41.02	3.35	rU-pU
Kiaa1584	41.02	3.35	rU-pU
Suhw3	41.02	3.35	rU-pU
Zfp280c	41.02	3.35	rU-pU
Kiaa0907	25.24	3.4	rU-pU
Adat3	83.51	3.4	rU-pS
Plk2	47.85	3.41	rU-pU
Snk	47.85	3.41	rU-pU
Mocs3	80.8	3.41	rU-pS
Uba4	80.8	3.41	rU-pS
Tbce	108.63	3.42	rU-pS
Nufip2	30.72	3.44	rU-pU
Kiaa1321	30.72	3.44	rU-pU
Sepsecs	112.16	3.44	rU-pS
D5Ertd135e	112.16	3.44	rU-pS
Apbb2	11.04	3.47	rU-pU
C130039O16Rik	18.23	3.47	rU-pU
Lemd3	50.65	3.48	unclassified
Man1	50.65	3.48	unclassified
Ankrd57	35.12	3.49	rU-pU
Rsrc2	21.07	3.51	rU-pU
Ing5	32.58	3.51	rU-pU
Pak3	107.29	3.53	rU-pS
RP23-45O6.1-009	107.29	3.53	rU-pS
Pak-3	107.29	3.53	rU-pS
Pakb	107.29	3.53	rU-pS
Stk4	107.29	3.53	rU-pS
Smg8	27.34	3.54	rU-pU
Rabgef1	24.7	3.57	rU-pU
Rabex5	24.7	3.57	rU-pU
Dnajb4	62.81	3.58	unclassified
Ube2t	10.15	3.59	rU-pU
Tcf9	25.43	3.6	rU-pU
E330016A19Rik	20.5	3.61	rU-pU
Zc3hav1l	30.18	3.62	rU-pU
2810408M09Rik	110.42	3.64	rU-pS
RP23-395E18.2	110.42	3.64	rU-pS
Trp53rk	110.42	3.64	rU-pS
RP23-395E18.2-002	110.42	3.64	rU-pS
mCG_14616	110.42	3.64	rU-pS
Tmem126b	26.47	3.65	rU-pU
Nav3	7.88	3.66	rU-pU
Kiaa0938	7.88	3.66	rU-pU
Pomfil1	7.88	3.66	rU-pU
D1Ertd622e	8.89	3.66	rU-pU
Cstf1	48.58	3.67	rU-pU
BC027231	51.9	3.67	unclassified
Tsku	4.59	3.69	rU-pU
Lrrc54	4.59	3.69	rU-pU
Tsk	4.59	3.69	rU-pU
Ppih	92.81	3.69	rU-pS
RP23-390M8.1-006	92.81	3.69	rU-pS
RP23-390M8.1-005	92.81	3.69	rU-pS
Cdkn2b	103.51	3.69	rU-pS
Rmi1	124.9	3.69	rU-pS
Med22	20.4	3.7	rU-pU
Surf5	20.4	3.7	rU-pU
RP23-414L19.3-003	20.4	3.7	rU-pU
Ska3	48.99	3.71	rU-pU
Rama1	48.99	3.71	rU-pU
Rabggtb	25.17	3.72	rU-pU
mCG_7369	25.17	3.72	rU-pU
Lpcat1	35.8	3.72	rU-pU
Aytl2	35.8	3.72	rU-pU
Crebbp	58.6	3.72	unclassified
Fem1b	6.12	3.73	rU-pU
F1aa	6.12	3.73	rU-pU
Kiaa0396	6.12	3.73	rU-pU
Ccdc25	70.07	3.73	unclassified
0610009B22Rik	21.93	3.76	rU-pU
RP23-79E13.7	21.93	3.76	rU-pU
RP23-79E13.7-001	21.93	3.76	rU-pU
mCG_6979	21.93	3.76	rU-pU
2700007P21Rik	12.86	3.78	rU-pU
RP23-12N7.2	12.86	3.78	rU-pU
RP23-12N7.2-001	12.86	3.78	rU-pU
mCG_22890	12.86	3.78	rU-pU
Rhob	4.8	3.79	rU-pU
Arhb	4.8	3.79	rU-pU
Amotl2	12.58	3.79	rU-pU
RP24-221A14.1-002	12.58	3.79	rU-pU
RP24-221A14.1-007	12.58	3.79	rU-pU
RP24-221A14.1-006	12.58	3.79	rU-pU
RP24-221A14.1-010	12.58	3.79	rU-pU
RP24-221A14.1-008	12.58	3.79	rU-pU
Alkbh8	30.47	3.79	rU-pU
Znf828	14.32	3.8	rU-pU
D8Ertd457e	14.32	3.8	rU-pU
Kiaa1802	14.32	3.8	rU-pU
Zfp828	14.32	3.8	rU-pU
Foxf2	6.88	3.81	rU-pU
Lun	6.88	3.81	rU-pU
Foxf1	6.88	3.81	rU-pU
Fkhl5	6.88	3.81	rU-pU
Foxf1a	6.88	3.81	rU-pU
Freac1	6.88	3.81	rU-pU
Hfh8	6.88	3.81	rU-pU
Mterfd1	8.77	3.81	rU-pU
Slc38a2	9.13	3.81	rU-pU
Ata2	9.13	3.81	rU-pU
Kiaa1382	9.13	3.81	rU-pU
Sat2	9.13	3.81	rU-pU
Snat2	9.13	3.81	rU-pU
Pelo	23.15	3.81	rU-pU
Rpl22l1	26.48	3.81	rU-pU
Smek1	71.19	3.81	unclassified
Kiaa2010	71.19	3.81	unclassified
Pp4r3a	71.19	3.81	unclassified
Ppp4r3a	71.19	3.81	unclassified
Trim32	18.2	3.82	rU-pU
Mettl6	24.28	3.82	rU-pU
Sip1	94.83	3.83	rU-pS
Gemin2	94.83	3.83	rU-pS
Isg20l2	21.01	3.84	rU-pU
Necap1	28.62	3.84	rU-pU
Hist1h1c	56.98	3.85	unclassified
H1f2	56.98	3.85	unclassified
Uprt	28.99	3.87	rU-pU
RP23-92C4.1-001	28.99	3.87	rU-pU
Nxt1	48.62	3.87	rU-pU
Trappc6b	86.68	3.87	rU-pS
Ndufaf1	169.17	3.88	rU-pS
Cia30	169.17	3.88	rU-pS
4930453N24Rik	10.95	3.89	rU-pU
Zcchc9	11.04	3.89	rU-pU
Stk38l	22.85	3.89	rU-pU
RP23-359M3.3-002	22.85	3.89	rU-pU
Ndr2	22.85	3.89	rU-pU
RP23-359M3.3-001	22.85	3.89	rU-pU
mCG_15023	22.85	3.89	rU-pU
Inpp1	340.39	3.89	rU-pS
Phf23	7	3.9	rU-pU
RP23-172M21.13-007	7	3.9	rU-pU
Plekhg3	8.71	3.9	rU-pU
Kiaa0599	8.71	3.9	rU-pU
Rpusd4	21.74	3.9	rU-pU
Pura	420	3.9	rU-pS
Pik3r1	41.08	3.91	rU-pU
Ppp1r10	18.7	3.92	rU-pU
Cat53	18.7	3.92	rU-pU
Foxp1	18.95	3.92	rU-pU
Iqcb1	22.41	3.92	rU-pU
Kiaa0036	22.41	3.92	rU-pU
Slc25a32	39.39	3.93	rU-pU
Mftc	39.39	3.93	rU-pU
Epm2aip1	36.69	3.94	rU-pU
Kiaa0766	36.69	3.94	rU-pU
3110043O21Rik	77.58	3.94	rU-pS
RP23-307M2.1	77.58	3.94	rU-pS
RP23-307M2.1-002	77.58	3.94	rU-pS
mCG_141727	77.58	3.94	rU-pS
Isca2	21.24	3.96	rU-pU
Hbld1	21.24	3.96	rU-pU
Tnrc6a	67.69	3.96	unclassified
Kiaa1460	67.69	3.96	unclassified
Gcc1	40.23	3.97	rU-pU
Coil	44.74	3.97	rU-pU
RP23-176J13.5-003	44.74	3.97	rU-pU
RP23-176J13.5-001	44.74	3.97	rU-pU
mCG_1481	44.74	3.97	rU-pU
Mepce	43.62	3.98	rU-pU
Bcdin3	43.62	3.98	rU-pU
Bipl1	43.62	3.98	rU-pU
D5Wsu46e	43.62	3.98	rU-pU
Snx18	44.55	3.98	rU-pU
Snag1	44.55	3.98	rU-pU
Ppcs	107.86	3.98	rU-pS
Coab	107.86	3.98	rU-pS
Dusp3	66.47	4	unclassified
RP23-398F7.3-003	66.47	4	unclassified
Med7	16.14	4.01	rU-pU
Crsp9	16.14	4.01	rU-pU
Nab2	17.63	4.01	rU-pU
Ythdf2	23.93	4.01	rU-pU
Lats1	43.52	4.02	rU-pU
Warts	43.52	4.02	rU-pU
Cdkn2aip	389.28	4.02	rU-pS
Carf	389.28	4.02	rU-pS
Serpine1	0.93	4.03	rU-pU
Mr1	0.93	4.03	rU-pU
Pai1	0.93	4.03	rU-pU
Planh1	0.93	4.03	rU-pU
Cwc22	13.35	4.03	rU-pU
Ncm	13.35	4.03	rU-pU
RP23-65N20.1	13.35	4.03	rU-pU
BC003993	13.35	4.03	rU-pU
RP23-65N20.1-007	13.35	4.03	rU-pU
mCG_12441	13.35	4.03	rU-pU
OTTMUSG00000013393	13.35	4.03	rU-pU
RP23-141N19.10-001	13.35	4.03	rU-pU
RP23-141N19.11-001	13.35	4.03	rU-pU
RP23-141N19.12-001	13.35	4.03	rU-pU
RP23-141N19.6-001	13.35	4.03	rU-pU
RP23-141N19.7-001	13.35	4.03	rU-pU
RP23-141N19.9-001	13.35	4.03	rU-pU
OTTMUSG00000013391	13.35	4.03	rU-pU
RP23-141N19.8-001	13.35	4.03	rU-pU
RP23-65N20.1-012	13.35	4.03	rU-pU
Abhd10	112.79	4.03	rU-pS
Gcfc	84.78	4.05	rU-pS
Ndnl2	18.06	4.06	rU-pU
Mageg1	18.06	4.06	rU-pU
Snx24	59.39	4.06	unclassified
Asb6	8.22	4.07	rU-pU
Nr2f2	7.63	4.1	rU-pU
Aporp1	7.63	4.1	rU-pU
Arp-1	7.63	4.1	rU-pU
Arp1	7.63	4.1	rU-pU
Tfcoup2	7.63	4.1	rU-pU
Nr2f1	7.63	4.1	rU-pU
Erbal3	7.63	4.1	rU-pU
Tfcoup1	7.63	4.1	rU-pU
RP23-471B6.1-001	7.63	4.1	rU-pU
RP23-471B6.1-003	7.63	4.1	rU-pU
2310005E10Rik	270.56	4.1	rU-pS
Ggps1	2728.65	4.1	rU-pS
mCG_18833	2728.65	4.1	rU-pS
Lsm12	73.65	4.11	unclassified
Fbxl8	56.95	4.12	unclassified
Fbl8	56.95	4.12	unclassified
Trps1	19.82	4.13	rU-pU
mCG_20645	19.82	4.13	rU-pU
Ell	28.32	4.13	rU-pU
mCG_23118	28.32	4.13	rU-pU
Kti12	29.12	4.13	rU-pU
Hdhd3	2292.3	4.13	rU-pS
Ifi47	1667.8	4.14	rU-pS
Tsc22d1	6.94	4.16	rU-pU
Kiaa1994	6.94	4.16	rU-pU
Tgfb1i4	6.94	4.16	rU-pU
Tilz1b	6.94	4.16	rU-pU
Tsc22	6.94	4.16	rU-pU
Pip5k1a	7.23	4.16	rU-pU
Pip5k1b	7.23	4.16	rU-pU
Rprd2	25.64	4.16	rU-pU
Kiaa0460	25.64	4.16	rU-pU
Bmp2k	27.03	4.17	rU-pU
Bike	27.03	4.17	rU-pU
Nup62	41.88	4.17	rU-pU
2410002F23Rik	12.12	4.18	rU-pU
Zcchc8	27.55	4.18	rU-pU
Rad1	41.05	4.18	rU-pU
Rec1	41.05	4.18	rU-pU
Pogz	49.47	4.19	rU-pU
Kiaa0461	49.47	4.19	rU-pU
mCG_13704	49.47	4.19	rU-pU
Rbm5	14.22	4.21	rU-pU
Luca15	14.22	4.21	rU-pU
Gnl3	43.46	4.21	rU-pU
Ns	43.46	4.21	rU-pU
Smcr8	23.34	4.22	rU-pU
Cbwd1	47.62	4.22	rU-pU
Zmym2	40.47	4.23	rU-pU
Zfp198	40.47	4.23	rU-pU
Znf198	40.47	4.23	rU-pU
Bxdc5	9.31	4.24	rU-pU
Rpf1	9.31	4.24	rU-pU
Utp15	84.67	4.24	rU-pS
Junb	5.39	4.26	rU-pU
Jun-b	5.39	4.26	rU-pU
Vps37b	13.7	4.26	rU-pU
Ercc6l	38.16	4.26	rU-pU
Atg16l1	68.79	4.26	unclassified
Apg16l	68.79	4.26	unclassified
Adnp	21.57	4.27	rU-pU
Dbr1	56.53	4.27	unclassified
Kdm3a	6.13	4.29	rU-pU
Jhdm2a	6.13	4.29	rU-pU
Jmjd1a	6.13	4.29	rU-pU
Kiaa0742	6.13	4.29	rU-pU
Tlr2	16.05	4.3	rU-pU
Lrrc8a	38.63	4.31	rU-pU
Lrrc8	38.63	4.31	rU-pU
Hk2	53.64	4.31	unclassified
Pdxp	325.87	4.32	rU-pS
Plp	325.87	4.32	rU-pS
Plpp	325.87	4.32	rU-pS
Qtrtd1	23.52	4.33	rU-pU
mCG_128590	23.52	4.33	rU-pU
Med6	31.96	4.33	rU-pU
6230416J20Rik	32.51	4.33	rU-pU
mKIAA1574	32.51	4.33	rU-pU
Sgk269	18.76	4.34	rU-pU
Kiaa2002	18.76	4.34	rU-pU
Fam83h	26.24	4.34	rU-pU
Ccdc109a	1365.9	4.34	rU-pS
Psrc1	5.83	4.35	rU-pU
Dda3	5.83	4.35	rU-pU
RP23-27B23.8-009	5.83	4.35	rU-pU
RP23-27B23.8-006	5.83	4.35	rU-pU
Larp4	22.09	4.36	rU-pU
Rnpc3	169.28	4.36	rU-pS
Kiaa1839	169.28	4.36	rU-pS
Rbm40	169.28	4.36	rU-pS
Rbm7	23	4.37	rU-pU
Ctdspl2	36.82	4.37	rU-pU
D2Ertd485e	36.82	4.37	rU-pU
Golph3l	38.87	4.37	rU-pU
Cttnbp2nl	32.72	4.38	rU-pU
Kiaa1433	32.72	4.38	rU-pU
Ccdc94	44.07	4.38	rU-pU
Rpusd2	29.27	4.39	rU-pU
Zbtb7a	53.26	4.39	unclassified
Lrf	53.26	4.39	unclassified
Zbtb7	53.26	4.39	unclassified
Med13	74.13	4.4	unclassified
Kiaa0593	74.13	4.4	unclassified
Thrap1	74.13	4.4	unclassified
Trap240	74.13	4.4	unclassified
Rcor1	13.79	4.41	rU-pU
D12Wsu95e	13.79	4.41	rU-pU
Kiaa0071	13.79	4.41	rU-pU
Smarcad1	20.48	4.41	rU-pU
Etl1	20.48	4.41	rU-pU
Kiaa1122	20.48	4.41	rU-pU
Med4	26.35	4.41	rU-pU
Vdrip	26.35	4.41	rU-pU
Rasal2	13.83	4.42	rU-pU
D14Abb1e	12.91	4.43	rU-pU
Kiaa1105	12.91	4.43	rU-pU
Avl9	21.99	4.43	rU-pU
Kiaa0241	21.99	4.43	rU-pU
Vps37c	22.39	4.44	rU-pU
Lrrc8c	26.57	4.44	rU-pU
Ad158	26.57	4.44	rU-pU
2310014H01Rik	53.7	4.44	unclassified
Rdh13	81.66	4.44	rU-pS
Ppwd1	89.37	4.44	rU-pS
Pdcl	18.49	4.45	rU-pU
RP23-464H12.4-003	18.49	4.45	rU-pU
Rnmtl1	40.84	4.46	rU-pU
Cep170	42.77	4.46	rU-pU
Kiaa0470	42.77	4.46	rU-pU
Cep55	21.5	4.47	rU-pU
Pop7	31	4.47	rU-pU
Rpp20	31	4.47	rU-pU
Larp5	42.6	4.47	rU-pU
D13Wsu64e	42.6	4.47	rU-pU
Kiaa0217	42.6	4.47	rU-pU
Tubgcp5	65.89	4.47	unclassified
Kiaa1899	65.89	4.47	unclassified
Mrpl47	142.73	4.47	rU-pS
Fam118a	16.5	4.48	rU-pU
2810432D09Rik	33.95	4.48	rU-pU
RP23-167I12.3	33.95	4.48	rU-pU
RP23-167I12.3-001	33.95	4.48	rU-pU
mCG_141965	33.95	4.48	rU-pU
Fusip1	76.81	4.48	rU-pS
Nssr	76.81	4.48	rU-pS
Ddi2	35.33	4.49	rU-pU
Surf6	119.93	4.49	rU-pS
Surf-6	119.93	4.49	rU-pS
RP23-414L19.2-007	119.93	4.49	rU-pS
Ppap2b	9.6	4.5	rU-pU
Lpp3	9.6	4.5	rU-pU
Llph	13.62	4.5	rU-pU
Nat11	19.71	4.5	rU-pU
RP23-144K18.5-001	49.23	4.5	rU-pU
Pank4	78.92	4.5	rU-pS
Klf13	110.61	4.5	rU-pS
Bteb3	110.61	4.5	rU-pS
Fklf2	110.61	4.5	rU-pS
Nup153	32.61	4.51	rU-pU
Lrrc45	61.86	4.52	unclassified
RP23-84C12.17-001	61.86	4.52	unclassified
mCG_131925	61.86	4.52	unclassified
Slc25a40	148.8	4.52	rU-pS
Gtf3c4	33.29	4.53	rU-pU
Ifit1	182.38	4.53	rU-pS
Garg16	182.38	4.53	rU-pS
Ifi56	182.38	4.53	rU-pS
Brd1	22.65	4.54	rU-pU
mKIAA4191	22.65	4.54	rU-pU
Cbl	29.59	4.54	rU-pU
Chkb	181.26	4.55	rU-pS
Chetk	181.26	4.55	rU-pS
Chkl	181.26	4.55	rU-pS
Gna13	19.38	4.56	rU-pU
Gna-13	19.38	4.56	rU-pU
Ptpn12	77.81	4.56	rU-pS
mCG_6416	77.81	4.56	rU-pS
Trim65	112.78	4.56	rU-pS
Zgpat	26.59	4.57	rU-pU
Dok1	13.28	4.58	rU-pU
Dok	13.28	4.58	rU-pU
Dusp14	6.39	4.59	rU-pU
Mkp6	6.39	4.59	rU-pU
Slc4a7	29.59	4.59	rU-pU
Nbc3	29.59	4.59	rU-pU
Ppp1r12b	39.86	4.59	rU-pU
Mypt2	39.86	4.59	rU-pU
Ccdc44	67.18	4.59	unclassified
Lrch3	13.17	4.61	rU-pU
mCG_130130	13.17	4.61	rU-pU
Med1	46.79	4.61	rU-pU
Crsp210	46.79	4.61	rU-pU
Drip205	46.79	4.61	rU-pU
Pparbp	46.79	4.61	rU-pU
Trap220	46.79	4.61	rU-pU
Trip2	46.79	4.61	rU-pU
Mrpl44	96.76	4.61	rU-pS
Otud4	28.44	4.62	rU-pU
Fhl2	32.98	4.62	rU-pU
Gprc5a	36.46	4.62	rU-pU
Rai3	36.46	4.62	rU-pU
Raig1	36.46	4.62	rU-pU
Fam82b	134.39	4.62	rU-pS
2410005O16Rik	134.39	4.62	rU-pS
RP23-109G18.3	134.39	4.62	rU-pS
RP23-109G18.3-002	134.39	4.62	rU-pS
Ccdc115	26.28	4.63	rU-pU
Pvr	61.86	4.63	unclassified
D7Ertd458e	61.86	4.63	unclassified
Tage4	61.86	4.63	unclassified
Ripk2	62.2	4.63	unclassified
Gtf2b	10.35	4.64	rU-pU
Rpia	107.19	4.64	rU-pS
Rpi	107.19	4.64	rU-pS
Filip1l	9.31	4.65	rU-pU
Cdk6	13.79	4.65	rU-pU
Crk2	13.79	4.65	rU-pU
Fnbp4	52.63	4.65	unclassified
Fbp30	52.63	4.65	unclassified
Kiaa1014	52.63	4.65	unclassified
Mphosph6	16.73	4.66	rU-pU
Pde12	18.92	4.66	rU-pU
Sfrs5	36.25	4.66	rU-pU
Hrs	36.25	4.66	rU-pU
mCG_7614	36.25	4.66	rU-pU
Irf2bp2	21.44	4.67	rU-pU
Rrs1	33.29	4.67	rU-pU
Rrr	33.29	4.67	rU-pU
MNCb-2643	33.29	4.67	rU-pU
Polr2d	41.62	4.67	rU-pU
Grpa	54.74	4.67	unclassified
Myo19	56.09	4.67	unclassified
Myohd1	56.09	4.67	unclassified
Tssc4	65.82	4.67	unclassified
MNCb-3063	65.82	4.67	unclassified
Pdrg1	16.85	4.68	rU-pU
Pdrg	16.85	4.68	rU-pU
Rabl3	92.76	4.68	rU-pS
Exosc3	47.94	4.69	rU-pU
Rrp40	47.94	4.69	rU-pU
RP23-76I24.4-004	47.94	4.69	rU-pU
Rbm27	59.03	4.69	unclassified
Kiaa1311	59.03	4.69	unclassified
Igf2bp1	157.16	4.69	rU-pS
Vickz1	157.16	4.69	rU-pS
Ddx20	27.36	4.7	rU-pU
Dp103	27.36	4.7	rU-pU
Gemin3	27.36	4.7	rU-pU
mCG_10753	27.36	4.7	rU-pU
Chd1	27.49	4.71	rU-pU
Chd-1	27.49	4.71	rU-pU
mCG_4508	27.49	4.71	rU-pU
Stx16	44.83	4.71	rU-pU
RP23-477F4.3-003	44.83	4.71	rU-pU
RP23-477F4.3-005	44.83	4.71	rU-pU
Arhgap28	20.02	4.72	rU-pU
Kiaa1314	20.02	4.72	rU-pU
Cdk2	46.9	4.72	rU-pU
Twistnb	24.2	4.73	rU-pU
Rap2b	57.72	4.73	unclassified
Mettl2	785.94	4.73	rU-pS
D11Ertd768e	785.94	4.73	rU-pS
Mkl2	29.85	4.74	rU-pU
Mrtfb	29.85	4.74	rU-pU
Cenpk	33.7	4.74	rU-pU
Solt	33.7	4.74	rU-pU
Wdr37	119.85	4.74	rU-pS
Kiaa0982	119.85	4.74	rU-pS
Akirin2	10.46	4.75	rU-pU
Tbk1	11.18	4.75	rU-pU
Znf830	27.55	4.75	rU-pU
Ccdc16	27.55	4.75	rU-pU
Omcg1	27.55	4.75	rU-pU
Zfp830	27.55	4.75	rU-pU
Mobkl1b	16.13	4.76	rU-pU
Mobk1b	16.13	4.76	rU-pU
Lypla3	34.8	4.76	rU-pU
Tjap1	16.14	4.77	rU-pU
Pilt	16.14	4.77	rU-pU
Tjp4	16.14	4.77	rU-pU
1190002N15Rik	26.25	4.77	rU-pU
Eaf6	35.62	4.77	rU-pU
Endogl1	194.68	4.77	rU-pS
Exog	194.68	4.77	rU-pS
Cstf2t	15.05	4.78	rU-pU
Kiaa0689	15.05	4.78	rU-pU
Ccdc55	15.81	4.78	rU-pU
Thoc6	149.15	4.78	rU-pS
Wdr58	149.15	4.78	rU-pS
Lrrc57	37.89	4.79	rU-pU
RP23-158L6.3-001	37.89	4.79	rU-pU
mCG_11983	37.89	4.79	rU-pU
RP23-158L6.3-005	37.89	4.79	rU-pU
Tatdn1	572.89	4.79	rU-pS
Mafk	10.38	4.8	rU-pU
Nfe2u	10.38	4.8	rU-pU
Nt5dc3	47.39	4.8	rU-pU
Gnn	47.39	4.8	rU-pU
Ccdc51	75.9	4.8	rU-pS
Pus7l	112.92	4.8	rU-pS
Rapgef2	10.35	4.81	rU-pU
Kiaa0313	10.35	4.81	rU-pU
Pdzgef1	10.35	4.81	rU-pU
Znrd1	21.22	4.81	rU-pU
Rpa12	21.22	4.81	rU-pU
Irgm	65.14	4.81	unclassified
Ifi1	65.14	4.81	unclassified
Iigp3	65.14	4.81	unclassified
Irgm1	65.14	4.81	unclassified
RP23-14F5.1-003	65.14	4.81	unclassified
2700097O09Rik	577.61	4.81	rU-pS
mCG_21241	577.61	4.81	rU-pS
Appbp2	5.17	4.82	rU-pU
Kiaa0228	5.17	4.82	rU-pU
Luzp1	38.39	4.82	rU-pU
Luzp	38.39	4.82	rU-pU
Ints6	43.7	4.83	rU-pU
Dbi1	43.7	4.83	rU-pU
Ddx26	43.7	4.83	rU-pU
Pex10	119.43	4.83	rU-pS
Pias1	6.86	4.84	rU-pU
Ddxbp1	6.86	4.84	rU-pU
Mll	13.49	4.84	rU-pU
All1	13.49	4.84	rU-pU
Hrx	13.49	4.84	rU-pU
Mll1	13.49	4.84	rU-pU
Morc3	16.07	4.84	rU-pU
Smg7	21.88	4.84	rU-pU
Est1c	21.88	4.84	rU-pU
Kiaa0250	21.88	4.84	rU-pU
Usp36	31.31	4.84	rU-pU
Kiaa1453	31.31	4.84	rU-pU
RP23-394O9.1-003	31.31	4.84	rU-pU
Kdm2a	13.44	4.85	rU-pU
Fbxl11	13.44	4.85	rU-pU
Jhdm1a	13.44	4.85	rU-pU
Kiaa1004	13.44	4.85	rU-pU
Wdr44	27.4	4.85	rU-pU
Ppp2r2a	81.84	4.85	rU-pS
Cdkn2c	189.49	4.85	rU-pS
Cdc42ep1	18.13	4.86	rU-pU
Borg5	18.13	4.86	rU-pU
Cep1	18.13	4.86	rU-pU
Sbno2	107.96	4.86	rU-pS
Sno	107.96	4.86	rU-pS
Stno	107.96	4.86	rU-pS
Casc3	9.41	4.87	rU-pU
Mln51	9.41	4.87	rU-pU
Phactr4	30.32	4.87	rU-pU
Kiaa4120	30.32	4.87	rU-pU
Hus1	43.43	4.88	rU-pU
Pop4	131.04	4.88	rU-pS
Rpp29	131.04	4.88	rU-pS
Dhx33	13.78	4.89	rU-pU
RP23-83I13.4-001	13.78	4.89	rU-pU
Pum1	23.55	4.89	rU-pU
Kiaa0099	23.55	4.89	rU-pU
Ube3a	37.87	4.89	rU-pU
Ythdf3	39.47	4.89	rU-pU
Gpatch8	24.54	4.91	rU-pU
Gpatc8	24.54	4.91	rU-pU
Kiaa0553	24.54	4.91	rU-pU
Pawr	45.56	4.91	rU-pU
Par4	45.56	4.91	rU-pU
Toe1	74.1	4.91	unclassified
Gclc	200.14	4.91	rU-pS
Glclc	200.14	4.91	rU-pS
Chmp1b1	5.04	4.92	rU-pU
Chmp1b	5.04	4.92	rU-pU
Stxbp3	10.96	4.92	rU-pU
Stxbp3a	10.96	4.92	rU-pU
Unc18c	10.96	4.92	rU-pU
Tut1	12.54	4.92	rU-pU
Rbm21	12.54	4.92	rU-pU
Dna2	40.47	4.93	rU-pU
Dna2l	40.47	4.93	rU-pU
Kiaa0083	40.47	4.93	rU-pU
Syde1	7.96	4.94	rU-pU
Dido1	20.32	4.94	rU-pU
Datf1	20.32	4.94	rU-pU
Dio1	20.32	4.94	rU-pU
Tnfaip8	54.15	4.94	unclassified
Smug1	79.28	4.94	rU-pS
Ldlr	7.36	4.95	rU-pU
Pptc7	18.71	4.95	rU-pU
Tapp2c	18.71	4.95	rU-pU
Mll2	19.26	4.95	rU-pU
BC032281	19.26	4.95	rU-pU
Eif1b	20.25	4.95	rU-pU
Mapk8ip3	54.16	4.95	unclassified
Jip3	54.16	4.95	unclassified
Jsap1	54.16	4.95	unclassified
Syd2	54.16	4.95	unclassified
Ist1	26.75	4.96	rU-pU
Kiaa0174	26.75	4.96	rU-pU
Ppp1r12a	69.15	4.96	unclassified
Mypt1	69.15	4.96	unclassified
Arl8a	48.76	4.97	rU-pU
Arl10b	48.76	4.97	rU-pU
Gie2	48.76	4.97	rU-pU
Vps33b	71.97	4.97	unclassified
Sfrs4	109.34	4.97	rU-pS
RP23-13A13.2-001	109.34	4.97	rU-pS
mCG_16265	109.34	4.97	rU-pS
MNCb-2616	109.34	4.97	rU-pS
RP23-13A13.2-002	109.34	4.97	rU-pS
Rabif	105.71	4.98	rU-pS
Tfb1m	207.32	4.98	rU-pS
Polr1d	6.52	4.99	rU-pU
Rpo1-3	6.52	4.99	rU-pU
AA881470	52.87	4.99	unclassified
mCG_14490	52.87	4.99	unclassified
Chka	18.82	5	rU-pU
Chk	18.82	5	rU-pU
Trim47	26.18	5	rU-pU
Gtf2e1	31.38	5	rU-pU
AU015228	31.38	5	rU-pU
Camsap1l1	54.38	5	unclassified
mCG_130966	54.38	5	unclassified
Kiaa1078	54.38	5	unclassified
Hsd17b8	5.62	5.02	rU-pU
H2-Ke6	5.62	5.02	rU-pU
Hke6	5.62	5.02	rU-pU
Sh3bp4	10.73	5.02	rU-pU
Yeats4	42.42	5.02	rU-pU
Haus2	65.78	5.03	unclassified
Cep27	65.78	5.03	unclassified
Clk3	15.08	5.04	rU-pU
Fam164a	58.51	5.04	unclassified
Dtx3l	66.27	5.04	unclassified
mCG_130160	66.27	5.04	unclassified
Rbmxrt	167.16	5.04	rU-pS
Rbmx	167.16	5.04	rU-pS
Hnrnpg	167.16	5.04	rU-pS
Hnrpg	167.16	5.04	rU-pS
Rbmxp1	167.16	5.04	rU-pS
Gramd4	31.88	5.05	rU-pU
Dip	31.88	5.05	rU-pU
Kiaa0767	31.88	5.05	rU-pU
BC021523	31.88	5.05	rU-pU
Taf4a	361.06	5.05	rU-pS
RP23-23G3.2-001	361.06	5.05	rU-pS
Cpsf4	32.65	5.06	rU-pU
Cpsf30	32.65	5.06	rU-pU
Gtf2a1	45.92	5.06	rU-pU
Kif18b	5.34	5.07	rU-pU
Cmc1	59.35	5.07	unclassified
Med20	59.78	5.07	unclassified
Trfp	59.78	5.07	unclassified
Rprd1b	111.59	5.07	rU-pS
Crept	111.59	5.07	rU-pS
Mcts1	112.93	5.07	rU-pS
Crlf3	160.44	5.07	rU-pS
Creme9	160.44	5.07	rU-pS
Cytor4	160.44	5.07	rU-pS
Synj2	14.84	5.09	rU-pU
Kiaa0348	14.84	5.09	rU-pU
Bnip1	22.59	5.09	rU-pU
Sec20	22.59	5.09	rU-pU
Sec20l	22.59	5.09	rU-pU
RP24-335I14.1-009	22.59	5.09	rU-pU
Mettl1	38.24	5.09	rU-pU
Cnot2	41.58	5.09	rU-pU
Rab8b	42.58	5.09	rU-pU
Tmem11	89.2	5.09	rU-pS
Nop56	95.84	5.09	rU-pS
Nol5a	95.84	5.09	rU-pS
Epha2	9.35	5.1	rU-pU
RP23-308N2.1-001	9.35	5.1	rU-pU
mCG_10037	9.35	5.1	rU-pU
Eck	9.35	5.1	rU-pU
Sek2	9.35	5.1	rU-pU
Prkaa1	31.94	5.1	rU-pU
Rab30	32.17	5.1	rU-pU
Rsb30	32.17	5.1	rU-pU
Notch2	6.13	5.11	rU-pU
Nupl1	55.38	5.11	unclassified
Ppp1r8	55.4	5.11	unclassified
Nipp1	55.4	5.11	unclassified
RP23-464L12.2-005	55.4	5.11	unclassified
Rab11fip1	89.86	5.11	rU-pS
mFLJ00294	89.86	5.11	rU-pS
mCG_2247	89.86	5.11	rU-pS
Rcp	89.86	5.11	rU-pS
Ep300	25.3	5.12	rU-pU
Imp3	28.58	5.12	rU-pU
Gtse1	5.11	5.14	rU-pU
B99	5.11	5.14	rU-pU
Pdss1	10.47	5.14	rU-pU
Dps1	10.47	5.14	rU-pU
Tprt	10.47	5.14	rU-pU
RP23-436J19.1-002	10.47	5.14	rU-pU
Zwilch	59.35	5.14	unclassified
Setd2	10.75	5.15	rU-pU
BC031601	10.75	5.15	rU-pU
mKIAA1732	10.75	5.15	rU-pU
Rbpj	18.07	5.15	rU-pU
Igkjrb1	18.07	5.15	rU-pU
Igkrsbp	18.07	5.15	rU-pU
Rbpsuh	18.07	5.15	rU-pU
Hdac4	17.83	5.16	rU-pU
Ddx6	34.54	5.16	rU-pU
Hlr2	34.54	5.16	rU-pU
Rck	34.54	5.16	rU-pU
Harsl	65.11	5.16	unclassified
Mrps10	80.51	5.16	rU-pS
Mid1ip1	5.36	5.17	rU-pU
Mig12	5.36	5.17	rU-pU
Cd3eap	29.11	5.17	rU-pU
Ase1	29.11	5.17	rU-pU
Paf49	29.11	5.17	rU-pU
Nr3c1	32.87	5.17	rU-pU
Grl	32.87	5.17	rU-pU
Grl1	32.87	5.17	rU-pU
Txndc13	47.67	5.17	rU-pU
RP23-207F4.1-003	47.67	5.17	rU-pU
Tmx4	47.67	5.17	rU-pU
D2Bwg1356e	47.67	5.17	rU-pU
Kiaa1162	47.67	5.17	rU-pU
Wdr73	23.57	5.18	rU-pU
Prkab1	54.21	5.18	unclassified
Fhl3	61.9	5.18	unclassified
RP23-230F2.4-001	61.9	5.18	unclassified
RP23-230F2.4-002	61.9	5.18	unclassified
Mitd1	76.45	5.18	rU-pS
Gosr1	22.81	5.19	rU-pU
Gs28	22.81	5.19	rU-pU
Plcd3	64.78	5.19	unclassified
Kiaa1964	64.78	5.19	unclassified
Fam133b	14.56	5.2	rU-pU
5830415L20Rik	14.56	5.2	rU-pU
Sc4mol	21.19	5.2	rU-pU
Fam111a	7.48	5.21	rU-pU
Kiaa1895	7.48	5.21	rU-pU
Nrf1	25	5.21	rU-pU
Mapksp1	211.45	5.21	rU-pS
Map2k1ip1	211.45	5.21	rU-pS
Mapbp	211.45	5.21	rU-pS
Agpat9	36.32	5.22	rU-pU
Gpat3	36.32	5.22	rU-pU
Polb	39.33	5.22	rU-pU
Exosc2	47.86	5.22	rU-pU
Rrp4	47.86	5.22	rU-pU
RP23-65P13.1-005	47.86	5.22	rU-pU
Mkl1	7.43	5.23	rU-pU
Bsac	7.43	5.23	rU-pU
Aftph	24.39	5.23	rU-pU
Afth	24.39	5.23	rU-pU
Cnot8	12.95	5.24	rU-pU
Spbc25	13.78	5.24	rU-pU
RP23-431D4.3-005	13.78	5.24	rU-pU
Tada1l	25.88	5.24	rU-pU
Arid1a	34.21	5.24	rU-pU
RP23-463N9.3-001	34.21	5.24	rU-pU
RP23-463N9.3-003	34.21	5.24	rU-pU
Fbxl18	27.47	5.25	rU-pU
Ppil4	36.52	5.25	rU-pU
Mga	31.8	5.26	rU-pU
Kiaa4252	31.8	5.26	rU-pU
Ythdf1	39.59	5.26	rU-pU
RP23-359C15.7-002	39.59	5.26	rU-pU
mCG_6742	39.59	5.26	rU-pU
Prmt6	46.92	5.26	rU-pU
Hrmt1l6	46.92	5.26	rU-pU
Cno	78.64	5.26	rU-pS
H2afx	80.92	5.27	rU-pS
H2a.x	80.92	5.27	rU-pS
H2ax	80.92	5.27	rU-pS
Hist5-2ax	80.92	5.27	rU-pS
Dr1	83.57	5.27	rU-pS
Ppan	53.27	5.28	unclassified
Ssf1	53.27	5.28	unclassified
mCG_67924	53.27	5.28	unclassified
Smad3	21.97	5.29	rU-pU
Madh3	21.97	5.29	rU-pU
RP23-63E8.1-002	21.97	5.29	rU-pU
Ogt	30.43	5.29	rU-pU
Setd1a	30.43	5.29	rU-pU
BC010250	30.43	5.29	rU-pU
Nsun5	17.74	5.3	rU-pU
Wbscr20	17.74	5.3	rU-pU
Wbscr20a	17.74	5.3	rU-pU
Phax	26.63	5.3	rU-pU
Rnuxa	26.63	5.3	rU-pU
Rps15a	126.56	5.3	rU-pS
Dph5	180.58	5.3	rU-pS
mCG_4661	180.58	5.3	rU-pS
Kctd5	24.53	5.31	rU-pU
Safb2	57.82	5.31	unclassified
mKIAA0138	57.82	5.31	unclassified
Commd6	101.38	5.31	rU-pS
Sfrs15	38.77	5.32	rU-pU
mKIAA1172	38.77	5.32	rU-pU
Cdan1	51.51	5.32	unclassified
Urb1	92.82	5.32	rU-pS
Kiaa0539	92.82	5.32	rU-pS
Npa1	92.82	5.32	rU-pS
Eed	37.1	5.33	rU-pU
Cpsf7	51.42	5.33	unclassified
Rpa2	58.96	5.33	unclassified
Rpa34	58.96	5.33	unclassified
RP23-442A20.4-001	58.96	5.33	unclassified
mCG_16266	58.96	5.33	unclassified
Fcho2	77.93	5.33	rU-pS
4931406P16Rik	18.08	5.34	rU-pU
mCG_17486	18.08	5.34	rU-pU
RP23-293H17.3	222.53	5.34	rU-pS
BC032265	222.53	5.34	rU-pS
RP23-293H17.3-001	222.53	5.34	rU-pS
mCG_12377	222.53	5.34	rU-pS
Fn3krp	222.53	5.34	rU-pS
Samd4a	40.35	5.35	rU-pU
Samd4	40.35	5.35	rU-pU
Smaug1	40.35	5.35	rU-pU
Trex1	62.96	5.35	unclassified
Cebpb	5.57	5.36	rU-pU
Dph2	23.68	5.36	rU-pU
Dph2l2	23.68	5.36	rU-pU
Srpk1	31.98	5.36	rU-pU
RP23-392I13.10-001	40.22	5.36	rU-pU
RP23-392I13.10-003	40.22	5.36	rU-pU
Mrpl46	50.54	5.36	unclassified
Nat5	90.55	5.36	rU-pS
RP23-125A1.5-002	90.55	5.36	rU-pS
mCG_10160	90.55	5.36	rU-pS
Plau	4.94	5.37	rU-pU
Utp3	21.03	5.37	rU-pU
Crl1	21.03	5.37	rU-pU
Crlz1	21.03	5.37	rU-pU
Sas10	21.03	5.37	rU-pU
Cdc40	30.36	5.37	rU-pU
Prp17	30.36	5.37	rU-pU
Prpf17	30.36	5.37	rU-pU
Dhrs13	48.97	5.37	rU-pU
Ado	39.75	5.38	rU-pU
Gm237	39.75	5.38	rU-pU
Eif1	10.77	5.39	rU-pU
Sui1	10.77	5.39	rU-pU
Sui1-rs1	10.77	5.39	rU-pU
Lin7c	27.65	5.39	rU-pU
Mals3	27.65	5.39	rU-pU
Veli3	27.65	5.39	rU-pU
Dnajb1	45.38	5.39	rU-pU
Hsp40	45.38	5.39	rU-pU
Hspf1	45.38	5.39	rU-pU
Exosc7	79.68	5.39	rU-pS
mCG_23310	79.68	5.39	rU-pS
Rrp42	79.68	5.39	rU-pS
Bcl2l15	38.47	5.4	rU-pU
Gm566	38.47	5.4	rU-pU
AC124698.1-002	38.47	5.4	rU-pU
Crkrs	6.71	5.41	rU-pU
Crk7	6.71	5.41	rU-pU
Kiaa0904	6.71	5.41	rU-pU
RP23-333M1.3-004	6.71	5.41	rU-pU
Hmox1	16.88	5.41	rU-pU
Rif1	22.82	5.41	rU-pU
Polr3g	60.36	5.41	unclassified
Arpc5l	107.85	5.41	rU-pS
Tmem199	7.96	5.42	rU-pU
Fen1	38.58	5.42	rU-pU
Fen-1	38.58	5.42	rU-pU
Tmem49	40.88	5.42	rU-pU
Vmp1	40.88	5.42	rU-pU
RP23-467J12.4-008	40.88	5.42	rU-pU
Mrps2	76.31	5.42	rU-pS
Ubn2	101.73	5.42	rU-pS
Kiaa2030	101.73	5.42	rU-pS
Mnt	7.93	5.43	rU-pU
Rox	7.93	5.43	rU-pU
Vamp2	30.64	5.43	rU-pU
RP23-26L6.8-002	30.64	5.43	rU-pU
Syb2	30.64	5.43	rU-pU
Timm9	142.91	5.43	rU-pS
Tim9	142.91	5.43	rU-pS
Tim9a	142.91	5.43	rU-pS
Timm9a	142.91	5.43	rU-pS
Lsm10	34.86	5.44	rU-pU
RP23-140F18.4-002	34.86	5.44	rU-pU
Epn2	38.87	5.44	rU-pU
RP23-155J3.7-006	38.87	5.44	rU-pU
RP23-155J3.7-005	38.87	5.44	rU-pU
Acbd3	129.05	5.44	rU-pS
Gcp60	129.05	5.44	rU-pS
Pap7	129.05	5.44	rU-pS
Cdc27	18.22	5.45	rU-pU
RP23-380H19.2-001	18.22	5.45	rU-pU
mCG_11216	18.22	5.45	rU-pU
Cox11	64.39	5.45	unclassified
RP23-171O21.1-002	64.39	5.45	unclassified
Atf7	12.64	5.46	rU-pU
mCG_17588	12.64	5.46	rU-pU
Mak16	19.11	5.46	rU-pU
Rbm13	19.11	5.46	rU-pU
Mob2	125.23	5.46	rU-pS
Mmh	125.23	5.46	rU-pS
Rnf114	20.28	5.47	rU-pU
Zfp228	20.28	5.47	rU-pU
Zfp313	20.28	5.47	rU-pU
Znf228	20.28	5.47	rU-pU
Znf313	20.28	5.47	rU-pU
Agfg2	25.93	5.47	rU-pU
Hrbl	25.93	5.47	rU-pU
Rabr	25.93	5.47	rU-pU
Rbm39	44.27	5.47	rU-pU
Caper	44.27	5.47	rU-pU
Rnpc2	44.27	5.47	rU-pU
RP23-107C23.3-019	44.27	5.47	rU-pU
Arglu1	76.39	5.47	rU-pS
Actr6	22.9	5.48	rU-pU
Gm962	27.42	5.48	rU-pU
Zc3h11a	27.61	5.48	rU-pU
Kiaa0663	27.61	5.48	rU-pU
Nol8	28.26	5.48	rU-pU
Nup54	48.23	5.48	rU-pU
Rbbp5	49.77	5.48	rU-pU
Rrp1b	83.77	5.48	rU-pS
Nmd3	13.47	5.49	rU-pU
Ppif	160.09	5.49	rU-pS
Mcc	12.11	5.5	rU-pU
Bcl2l1	20.82	5.5	rU-pU
Bcl2l	20.82	5.5	rU-pU
Bclx	20.82	5.5	rU-pU
RP23-106A3.4-002	20.82	5.5	rU-pU
RP23-106A3.4-007	20.82	5.5	rU-pU
RP23-106A3.4-005	20.82	5.5	rU-pU
RP23-106A3.4-006	20.82	5.5	rU-pU
Tbc1d10a	36.23	5.5	rU-pU
Epi64	36.23	5.5	rU-pU
Tbc1d10	36.23	5.5	rU-pU
Exosc6	79.1	5.5	rU-pS
Mtr3	79.1	5.5	rU-pS
Rab23	29.98	5.51	rU-pU
mCG_10410	29.98	5.51	rU-pU
Jmy	118.96	5.51	rU-pS
Hmga2	200.52	5.51	rU-pS
Hmgic	200.52	5.51	rU-pS
Aurka	4.73	5.52	rU-pU
Ark1	4.73	5.52	rU-pU
Ayk1	4.73	5.52	rU-pU
Iak1	4.73	5.52	rU-pU
Stk6	4.73	5.52	rU-pU
Slc7a6os	13.19	5.52	rU-pU
St5	23.82	5.52	rU-pU
Dennd2b	23.82	5.52	rU-pU
Mltk	36.37	5.52	rU-pU
Hspb11	54.37	5.52	unclassified
mCG_16085	54.37	5.52	unclassified
Ncoa5	69.07	5.52	unclassified
mKIAA1637	69.07	5.52	unclassified
Utp11l	8.35	5.53	rU-pU
Ash1l	10.89	5.53	rU-pU
Dapp1	11.69	5.53	rU-pU
Bam32	11.69	5.53	rU-pU
Rbm22	31	5.53	rU-pU
Phip	15.98	5.54	rU-pU
Ndrp	15.98	5.54	rU-pU
Dnttip2	16.58	5.54	rU-pU
Esf1	18.21	5.54	rU-pU
Abtap	18.21	5.54	rU-pU
Etv6	23.3	5.54	rU-pU
Tel	23.3	5.54	rU-pU
Tel1	23.3	5.54	rU-pU
Mettl11a	31.11	5.54	rU-pU
RP23-221O14.3-003	31.11	5.54	rU-pU
Arhgap5	40.48	5.54	rU-pU
mCG_14971	40.48	5.54	rU-pU
Rhogap5	40.48	5.54	rU-pU
Adat2	50.39	5.56	unclassified
Deadc1	50.39	5.56	unclassified
Rnf2	23.47	5.58	rU-pU
DinG	23.47	5.58	rU-pU
Ring1b	23.47	5.58	rU-pU
Utp23	29.14	5.58	rU-pU
Ifrd1	6.25	5.59	rU-pU
Tis7	6.25	5.59	rU-pU
mCG_5061	6.25	5.59	rU-pU
Cks2	10.1	5.59	rU-pU
Arhgap22	57.91	5.59	unclassified
Irf2bp1	11.96	5.6	rU-pU
Qrich1	12.49	5.61	rU-pU
Surf2	18.83	5.61	rU-pU
Surf-2	18.83	5.61	rU-pU
Orc6l	4.07	5.62	rU-pU
Orc6	4.07	5.62	rU-pU
Polr1c	18.32	5.62	rU-pU
Rpo1-1	18.32	5.62	rU-pU
Wasl	40.96	5.62	rU-pU
Arl15	21.79	5.63	rU-pU
Arfrp2	21.79	5.63	rU-pU
4921506J03Rik	33.17	5.63	rU-pU
Mphosph10	45.92	5.63	rU-pU
Ankrd12	8.77	5.64	rU-pU
Vps18	40.31	5.64	rU-pU
Mrpl50	55.4	5.64	unclassified
D10Wsu102e	4.46	5.65	rU-pU
Znf22	6	5.65	rU-pU
Krox25	6	5.65	rU-pU
Krox26	6	5.65	rU-pU
Zfp422	6	5.65	rU-pU
Eif1a	40.26	5.65	rU-pU
EG435337	40.26	5.65	rU-pU
BB287469	40.26	5.65	rU-pU
Snrpg	81.15	5.65	rU-pS
Camk2g	99.99	5.65	rU-pS
Spata5	26.11	5.66	rU-pU
Spaf	26.11	5.66	rU-pU
SPAF	26.11	5.66	rU-pU
Tmem188	30.2	5.66	rU-pU
Ehmt1	32.87	5.66	rU-pU
RP23-358I10.1-001	32.87	5.66	rU-pU
RP23-358I10.1-002	32.87	5.66	rU-pU
Inpp5f	37.97	5.66	rU-pU
Kiaa0966	37.97	5.66	rU-pU
Sac2	37.97	5.66	rU-pU
Camsap1	25.37	5.67	rU-pU
Fbxo22	17.42	5.68	rU-pU
Fbx22	17.42	5.68	rU-pU
mCG_9673	17.42	5.68	rU-pU
Cwf19l1	51.25	5.68	unclassified
Tsc1	52.3	5.68	unclassified
Kiaa0243	52.3	5.68	unclassified
Rhog	70.5	5.68	unclassified
Arhg	70.5	5.68	unclassified
Sid10750	70.5	5.68	unclassified
Dck	7.66	5.69	rU-pU
Atl2	13.83	5.69	rU-pU
Arl6ip2	13.83	5.69	rU-pU
Stx5	26.98	5.69	rU-pU
Stx5a	26.98	5.69	rU-pU
Stam	49.75	5.69	rU-pU
Stam1	49.75	5.69	rU-pU
RP23-211O3.1-002	49.75	5.69	rU-pU
Fibp	8.34	5.7	rU-pU
Parp2	11.27	5.7	rU-pU
Adprt2	11.27	5.7	rU-pU
Adprtl2	11.27	5.7	rU-pU
Aspartl2	11.27	5.7	rU-pU
Uck1	13.14	5.7	rU-pU
RP23-161B9.4-001	13.14	5.7	rU-pU
Pdzd8	35.41	5.7	rU-pU
1500003O22Rik	42.01	5.7	rU-pU
Mrpl24	126.92	5.7	rU-pS
Polr2h	53.68	5.71	unclassified
Bles03	59.59	5.71	unclassified
Trmt61a	96.16	5.71	rU-pS
Trm61	96.16	5.71	rU-pS
Timm10	178.72	5.71	rU-pS
Tim10	178.72	5.71	rU-pS
Nfat5	18.32	5.72	rU-pU
mKIAA0827	18.32	5.72	rU-pU
Tbcc	28.1	5.72	rU-pU
Rexo4	34.03	5.72	rU-pU
Gm111	34.03	5.72	rU-pU
Pmc2	34.03	5.72	rU-pU
Xpmc2h	34.03	5.72	rU-pU
RP23-414L19.9-002	34.03	5.72	rU-pU
Commd3	38.92	5.72	rU-pU
Bup	38.92	5.72	rU-pU
Mtif3	42.52	5.72	rU-pU
Micall1	61.38	5.72	unclassified
D15Mit260	61.38	5.72	unclassified
Kiaa1668	61.38	5.72	unclassified
Mirab13	61.38	5.72	unclassified
Mus81	14.54	5.73	rU-pU
Tra2a	44.15	5.73	rU-pU
Spen	23.95	5.74	rU-pU
RP23-308N2.11-001	23.95	5.74	rU-pU
RP23-308N2.11-002	23.95	5.74	rU-pU
Kiaa0929	23.95	5.74	rU-pU
Mint	23.95	5.74	rU-pU
Sharp	23.95	5.74	rU-pU
Trim16	47.72	5.74	rU-pU
Ebbp	47.72	5.74	rU-pU
Fbxw10	47.72	5.74	rU-pU
RP23-428I5.1-004	47.72	5.74	rU-pU
Mdp1	66.58	5.74	unclassified
Ifrg15	11.49	5.75	rU-pU
Ubp1	28.1	5.75	rU-pU
Cp2b	28.1	5.75	rU-pU
Nf2d9	28.1	5.75	rU-pU
Micall2	34.43	5.75	rU-pU
JRAB	34.43	5.75	rU-pU
mCG_121432	34.43	5.75	rU-pU
Znfx1	70.38	5.75	unclassified
RP23-19L12.5-001	70.38	5.75	unclassified
mCG_14615	70.38	5.75	unclassified
RP23-19L12.5-004	70.38	5.75	unclassified
Chchd4	122.87	5.75	rU-pS
Mia40	122.87	5.75	rU-pS
Wibg	84.88	5.77	rU-pS
Pym	84.88	5.77	rU-pS
Bloc1s2	29.85	5.78	rU-pU
Blos2	29.85	5.78	rU-pU
Stambp	39.3	5.78	rU-pU
Amsh	39.3	5.78	rU-pU
0610011L14Rik	10.08	5.79	rU-pU
RP23-55C8.2	10.08	5.79	rU-pU
RP23-55C8.2-001	10.08	5.79	rU-pU
mCG_5236	10.08	5.79	rU-pU
Nob1	18.75	5.79	rU-pU
Optn	20.23	5.79	rU-pU
Pum2	22.59	5.79	rU-pU
Kiaa0235	22.59	5.79	rU-pU
Unc84b	23.27	5.79	rU-pU
Sun2	23.27	5.79	rU-pU
mKIAA0668	23.27	5.79	rU-pU
Trio	26.06	5.79	rU-pU
Ubxn7	17.02	5.8	rU-pU
AI196514	17.02	5.8	rU-pU
Ubxd7	17.02	5.8	rU-pU
Kiaa0794	17.02	5.8	rU-pU
Morc2a	18.7	5.8	rU-pU
Kiaa0852	18.7	5.8	rU-pU
Zcwcc1	18.7	5.8	rU-pU
Prpf38b	144.56	5.8	rU-pS
Cd14	21.89	5.81	rU-pU
Ormdl3	22.36	5.81	rU-pU
Bag3	73.98	5.81	unclassified
Bis	73.98	5.81	unclassified
MNCb-2243	73.98	5.81	unclassified
Kif7	12.57	5.82	rU-pU
Rbm4	22.08	5.82	rU-pU
Rbm4a	22.08	5.82	rU-pU
Rbm4b	22.08	5.82	rU-pU
Rbm30	22.08	5.82	rU-pU
Usp3	22.64	5.82	rU-pU
Impact	23.88	5.82	rU-pU
Dhx8	20.35	5.83	rU-pU
RP23-434F13.5-002	20.35	5.83	rU-pU
Srp9	33.91	5.83	rU-pU
Atad2	5.11	5.84	rU-pU
Nde1	6.8	5.84	rU-pU
Nude	6.8	5.84	rU-pU
Fndc3b	10.46	5.84	rU-pU
Fad104	10.46	5.84	rU-pU
Kiaa4164	10.46	5.84	rU-pU
Ns5abp37	10.46	5.84	rU-pU
Rbbp6	22.41	5.84	rU-pU
P2pr	22.41	5.84	rU-pU
Pact	22.41	5.84	rU-pU
Thumpd1	79.27	5.84	rU-pS
Ppp6c	114.27	5.85	rU-pS
Eif4a1	47.91	5.86	rU-pU
Ddx2a	47.91	5.86	rU-pU
Eif4a	47.91	5.86	rU-pU
Wdhd1	25.31	5.87	rU-pU
And1	25.31	5.87	rU-pU
Tsr1	25.39	5.87	rU-pU
Kiaa1401	25.39	5.87	rU-pU
Rtkn	29.85	5.87	rU-pU
Pus1	38.17	5.87	rU-pU
MNCb-0873	38.17	5.87	rU-pU
Gar1	72.47	5.87	unclassified
Nola1	72.47	5.87	unclassified
BC037112	91.52	5.87	rU-pS
Dguok	157.15	5.87	rU-pS
Dgk	157.15	5.87	rU-pS
mCG_133572	157.15	5.87	rU-pS
Chek1	7.71	5.88	rU-pU
Chk1	7.71	5.88	rU-pU
Ak3l1	162.42	5.88	rU-pS
Ak-4	162.42	5.88	rU-pS
Ak3b	162.42	5.88	rU-pS
Ak4	162.42	5.88	rU-pS
RP23-301M3.3-004	162.42	5.88	rU-pS
RP23-301M3.3-006	162.42	5.88	rU-pS
RP23-301M3.3-002	162.42	5.88	rU-pS
Thtpa	43.45	5.89	rU-pU
Rint1	13.31	5.9	rU-pU
Ppp1r13b	23.26	5.9	rU-pU
Aspp1	23.26	5.9	rU-pU
Cirbp	56.91	5.9	unclassified
Cirp	56.91	5.9	unclassified
Luc7l	64.83	5.9	unclassified
Macrod1	59.03	5.91	unclassified
Lrp16	59.03	5.91	unclassified
Casp8	82.29	5.91	rU-pS
Xpnpep3	119.69	5.91	rU-pS
E430012M05Rik	119.69	5.91	rU-pS
mCG_8794	119.69	5.91	rU-pS
Znf592	35.45	5.92	rU-pU
Kiaa0211	35.45	5.92	rU-pU
Zfp592	35.45	5.92	rU-pU
Tigar	57.34	5.92	unclassified
Thg1l	35.39	5.93	rU-pU
RP23-298M7.6-002	35.39	5.93	rU-pU
mCG_22296	35.39	5.93	rU-pU
Sdad1	12.57	5.94	rU-pU
Palld	13.7	5.94	rU-pU
Kiaa0992	13.7	5.94	rU-pU
Psmd11	72.71	5.94	unclassified
Rbm12	237.75	5.94	rU-pS
Fbxo28	7.2	5.95	rU-pU
D1Ertd578e	7.2	5.95	rU-pU
Kiaa0483	7.2	5.95	rU-pU
Ypel5	14.75	5.95	rU-pU
Recql4	15.34	5.96	rU-pU
Recq4	15.34	5.96	rU-pU
Sap30	10.7	5.97	rU-pU
Med31	19.57	5.98	rU-pU
Soh1	19.57	5.98	rU-pU
DSCC1	26.92	5.98	rU-pU
DCC1	26.92	5.98	rU-pU
Sbds	37.95	5.98	rU-pU
Trim3	39.33	5.98	rU-pU
Hac1	39.33	5.98	rU-pU
Rnf22	39.33	5.98	rU-pU
Sh3bp1	57.6	5.98	unclassified
AL592169.1-001	57.6	5.98	unclassified
3bp1	57.6	5.98	unclassified
AL592169.1-003	57.6	5.98	unclassified
AL592169.1-002	57.6	5.98	unclassified
Gemin4	69.27	5.98	unclassified
Bcar1	14.39	5.99	rU-pU
Cas	14.39	5.99	rU-pU
Crkas	14.39	5.99	rU-pU
Apaf1	31.77	5.99	rU-pU
Srgap3	35.99	5.99	rU-pU
Arhgap14	35.99	5.99	rU-pU
Kiaa0411	35.99	5.99	rU-pU
Lsm14a	47.4	5.99	rU-pU
Fam61a	47.4	5.99	rU-pU
Psmg3	106.23	5.99	rU-pS
Pac3	106.23	5.99	rU-pS
Irgq	117.62	5.99	rU-pS
Irgq1	117.62	5.99	rU-pS
Fksg27	117.62	5.99	rU-pS
Pfas	188.2	5.99	rU-pS
Kiaa0361	188.2	5.99	rU-pS
Baiap2	20.76	6	rU-pU
RP23-390H16.1-005	20.76	6	rU-pU
mCG_15032	20.76	6	rU-pU
Wac	26.83	6	rU-pU
Kiaa1844	26.83	6	rU-pU
Wdr79	40.24	6	rU-pU
Kpna1	41.73	6	rU-pU
Rch2	41.73	6	rU-pU
Mki67ip	33.28	6.01	rU-pU
Nifk	33.28	6.01	rU-pU
Rasa4	34.06	6.01	rU-pU
Capri	34.06	6.01	rU-pU
Kiaa0538	34.06	6.01	rU-pU
Ap1g1	91.18	6.01	rU-pS
Adtg	91.18	6.01	rU-pS
Clapg1	91.18	6.01	rU-pS
F730015K02Rik	37.83	6.02	rU-pU
Dennd4a	37.83	6.02	rU-pU
AI115600	37.83	6.02	rU-pU
mKIAA4082	37.83	6.02	rU-pU
Ttc1	43.98	6.02	rU-pU
Prune	112.56	6.02	rU-pS
Rpp30	123.07	6.02	rU-pS
Rnasep2	123.07	6.02	rU-pS
Dgcr8	9.31	6.03	rU-pU
Znf148	28.91	6.03	rU-pU
Zbp89	28.91	6.03	rU-pU
Zfp148	28.91	6.03	rU-pU
Spats2	35.56	6.03	rU-pU
Scr59	35.56	6.03	rU-pU
Rbm16	36.3	6.03	rU-pU
N6amt1	43.42	6.03	rU-pU
Hemk2	43.42	6.03	rU-pU
mCG_130002	43.42	6.03	rU-pU
Tex10	84.77	6.03	rU-pS
RP23-178D3.2-003	84.77	6.03	rU-pS
mCG_2303	84.77	6.03	rU-pS
Tlk2	14.87	6.04	rU-pU
RP23-456M3.2-006	14.87	6.04	rU-pU
RP23-456M3.2-009	14.87	6.04	rU-pU
Exoc8	51.67	6.04	unclassified
Nrm	59.12	6.04	unclassified
Gtl3	84.23	6.04	rU-pS
Rdh14	169.6	6.04	rU-pS
Hells	9.35	6.05	rU-pU
Lsh	9.35	6.05	rU-pU
Pasg	9.35	6.05	rU-pU
Med21	16.05	6.05	rU-pU
Srb7	16.05	6.05	rU-pU
Surb7	16.05	6.05	rU-pU
Slc1a4	32.5	6.05	rU-pU
Asct1	32.5	6.05	rU-pU
Tle3	35.28	6.05	rU-pU
Esg	35.28	6.05	rU-pU
mKIAA1547	35.28	6.05	rU-pU
Tle4	35.28	6.05	rU-pU
Grg4	35.28	6.05	rU-pU
Ttc9c	44.86	6.05	rU-pU
Ptbp2	45.8	6.05	rU-pU
Brptb	45.8	6.05	rU-pU
Nptb	45.8	6.05	rU-pU
Dpysl2	106.12	6.05	rU-pS
Crmp2	106.12	6.05	rU-pS
Ulip2	106.12	6.05	rU-pS
Armc10	167.74	6.05	rU-pS
Adpgk	172.16	6.05	rU-pS
Trim33	30.74	6.06	rU-pU
Kiaa1113	30.74	6.06	rU-pU
Tprkb	34.18	6.06	rU-pU
Lrrc8d	51.84	6.06	unclassified
Lrrc5	51.84	6.06	unclassified
Commd9	34.52	6.07	rU-pU
Nle1	68.11	6.07	unclassified
RP23-392I13.2-001	68.11	6.07	unclassified
Rdh11	71.3	6.07	unclassified
Arsdr1	71.3	6.07	unclassified
Mdt1	71.3	6.07	unclassified
Psdr1	71.3	6.07	unclassified
Rcor2	10.21	6.08	rU-pU
Ldlrap1	18.99	6.08	rU-pU
Arh	18.99	6.08	rU-pU
Uap1	53.32	6.08	unclassified
Riok1	16.76	6.09	rU-pU
Slc25a33	22.57	6.09	rU-pU
Pik3cb	40.03	6.09	rU-pU
Nxf1	52.47	6.09	unclassified
Tap	52.47	6.09	unclassified
mCG_17848	52.47	6.09	unclassified
Mat2b	114.81	6.09	rU-pS
Exosc9	20.81	6.1	rU-pU
Pmscl1	20.81	6.1	rU-pU
Kif14	30.1	6.1	rU-pU
Ilkap	79.71	6.1	rU-pS
Prpf4	118.97	6.1	rU-pS
Cth	149.02	6.11	rU-pS
Ccdc102a	63.98	6.12	unclassified
Fam160a2	105.01	6.12	rU-pS
Kiaa1759	105.01	6.12	rU-pS
Riok2	8.98	6.13	rU-pU
Npr3	9.03	6.13	rU-pU
Prim1	23.95	6.13	rU-pU
Mrps31	92.83	6.13	rU-pS
Imogn38	92.83	6.13	rU-pS
Mastl	9.89	6.14	rU-pU
Kras	22.55	6.14	rU-pU
Kras2	22.55	6.14	rU-pU
Mphosph1	26.62	6.14	rU-pU
Kif20b	26.62	6.14	rU-pU
Katna1	36.74	6.14	rU-pU
Yars2	69.99	6.14	unclassified
Crop	75.71	6.14	rU-pS
Med11	20.42	6.15	rU-pU
Gtf2a2	53.84	6.15	unclassified
mCG_2938	53.84	6.15	unclassified
Pus10	98.78	6.15	rU-pS
Ccdc139	98.78	6.15	rU-pS
Ints12	6.9	6.16	rU-pU
Phf22	6.9	6.16	rU-pU
Tfdp1	6.94	6.16	rU-pU
Ube2q2	13.19	6.16	rU-pU
Sfrs8	22.14	6.16	rU-pU
Brp16	35.11	6.16	rU-pU
MNCb-5873	35.11	6.16	rU-pU
Orc4l	28.98	6.17	rU-pU
Orc4	28.98	6.17	rU-pU
RP23-139F8.4-008	28.98	6.17	rU-pU
Zc3h15	31.41	6.17	rU-pU
Dfrp1	31.41	6.17	rU-pU
Spg20	33.54	6.17	rU-pU
Kiaa0610	33.54	6.17	rU-pU
Urb2	65.17	6.17	unclassified
9830001H06Rik	5.99	6.18	rU-pU
RP23-430P1.3-001	5.99	6.18	rU-pU
Gopc	23.5	6.18	rU-pU
Yrdc	16.28	6.19	rU-pU
Irip	16.28	6.19	rU-pU
Ints5	30.8	6.19	rU-pU
Smc5	46.68	6.19	rU-pU
Kiaa0594	46.68	6.19	rU-pU
Smc5l1	46.68	6.19	rU-pU
Chuk	48.31	6.19	rU-pU
Ikka	48.31	6.19	rU-pU
Nt5c3	25.42	6.2	rU-pU
Cog8	44.3	6.2	rU-pU
MNCb-5704	44.3	6.2	rU-pU
Rbm6	19.68	6.21	rU-pU
def-3	19.68	6.21	rU-pU
Zcchc11	32.44	6.21	rU-pU
Arhgap17	51.13	6.21	unclassified
Hsd17b7	35.96	6.22	rU-pU
Rab5a	48.35	6.22	rU-pU
Cyth3	13.74	6.23	rU-pU
Grp1	13.74	6.23	rU-pU
Pscd3	13.74	6.23	rU-pU
Ddx3x	43.04	6.23	rU-pU
D1Pas1-rs2	43.04	6.23	rU-pU
Ddx3	43.04	6.23	rU-pU
Dead3	43.04	6.23	rU-pU
Erh	43.04	6.23	rU-pU
Ddx3y	43.04	6.23	rU-pU
D1Pas1-rs1	43.04	6.23	rU-pU
Dead2	43.04	6.23	rU-pU
Dctn4	43.93	6.23	rU-pU
Sntb2	84.42	6.23	rU-pS
Snt2b2	84.42	6.23	rU-pS
Opa3	71.89	6.24	unclassified
Cyb5r1	398.19	6.24	rU-pS
Nqo3a2	398.19	6.24	rU-pS
Rrm2	4.26	6.25	rU-pU
Rab39b	71.29	6.25	unclassified
Mycbp	149.16	6.25	rU-pS
RP23-29H22.2-002	149.16	6.25	rU-pS
Amy1	149.16	6.25	rU-pS
Eef1e1	154.21	6.25	rU-pS
Ccs	17.07	6.26	rU-pU
Ccsd	17.07	6.26	rU-pU
Suz12	21.22	6.26	rU-pU
D11Ertd530e	21.22	6.26	rU-pU
Kiaa0160	21.22	6.26	rU-pU
5730494N06Rik	23.3	6.26	rU-pU
RP23-74B12.3	23.3	6.26	rU-pU
RP23-74B12.3-001	23.3	6.26	rU-pU
mCG_15179	23.3	6.26	rU-pU
Smyd2	30.47	6.26	rU-pU
Clld6	35.26	6.26	rU-pU
6330409N04Rik	35.26	6.26	rU-pU
RP23-38F20.1	35.26	6.26	rU-pU
RP23-38F20.1-002	35.26	6.26	rU-pU
Pdcd10	47.36	6.26	rU-pU
Tfar15	47.36	6.26	rU-pU
Fez2	12.48	6.27	rU-pU
RP23-372E6.2-002	106.19	6.27	rU-pS
mCG_17339	106.19	6.27	rU-pS
RP23-372E6.2-004	106.19	6.27	rU-pS
Pusl1	158.45	6.27	rU-pS
Casp3	163.37	6.27	rU-pS
Cpp32	163.37	6.27	rU-pS
Pex5	15.38	6.28	rU-pU
Pxr1	15.38	6.28	rU-pU
Crk	61.36	6.28	unclassified
Crko	61.36	6.28	unclassified
RP23-136K12.1-003	61.36	6.28	unclassified
Lemd2	96.09	6.28	rU-pS
Lem2	96.09	6.28	rU-pS
Ccdc43	13.76	6.29	rU-pU
D11Ertd707e	13.76	6.29	rU-pU
Edc3	28.64	6.29	rU-pU
Yjdc	28.64	6.29	rU-pU
Plekho2	42.9	6.29	rU-pU
Plekhq1	42.9	6.29	rU-pU
Bid	67.97	6.29	unclassified
Mcat	126.93	6.29	rU-pS
Mt	126.93	6.29	rU-pS
Uck2	8.88	6.3	rU-pU
Cd2bp2	21.63	6.3	rU-pU
Spag7	11.42	6.31	rU-pU
DN-183N8.18-002	11.42	6.31	rU-pU
RP23-326P7.3-002	11.42	6.31	rU-pU
Kiaa1033	81.22	6.31	rU-pS
Pcyt2	374.33	6.31	rU-pS
RP23-84C12.6-002	374.33	6.31	rU-pS
mCG_2151	374.33	6.31	rU-pS
Rilpl1	25.74	6.32	rU-pU
MNCb-2440	25.74	6.32	rU-pU
Osbpl11	109.35	6.32	rU-pS
Osbpl10	109.35	6.32	rU-pS
Rpl13	173.25	6.32	rU-pS
Sco1	350.79	6.32	rU-pS
RP23-67J22.1-002	350.79	6.32	rU-pS
Ttc39b	20.4	6.33	rU-pU
Gpatch1	36.43	6.33	rU-pU
Gpatc1	36.43	6.33	rU-pU
Elmod2	59.1	6.33	unclassified
Hs1bp3	169.23	6.33	rU-pS
Eml4	186.88	6.33	rU-pS
Pbk	16.51	6.34	rU-pU
Topk	16.51	6.34	rU-pU
Ctcf	46.95	6.34	rU-pU
Dennd4c	64.35	6.34	unclassified
RP24-468M3.1-001	64.35	6.34	unclassified
Nup43	124.1	6.34	rU-pS
Pde4dip	12.5	6.35	rU-pU
Kiaa0454	12.5	6.35	rU-pU
Ppp4r2	20.28	6.35	rU-pU
Rbm9	25.44	6.35	rU-pU
Fox2	25.44	6.35	rU-pU
Fxh	25.44	6.35	rU-pU
Hrnbp2	25.44	6.35	rU-pU
Fox1	25.44	6.35	rU-pU
A2bp	25.44	6.35	rU-pU
A2bp1	25.44	6.35	rU-pU
MNCb-3035	25.44	6.35	rU-pU
Nutf2	139.71	6.35	rU-pS
Ntf2	139.71	6.35	rU-pS
Adar	26.65	6.36	rU-pU
Ngdn	43.72	6.36	rU-pU
Ngd	43.72	6.36	rU-pU
Commd5	71.47	6.36	unclassified
Pcyox1l	147.37	6.36	rU-pS
Polr3a	6.28	6.37	rU-pU
Ttk	7.89	6.37	rU-pU
Esk	7.89	6.37	rU-pU
Pdpk1	27.48	6.37	rU-pU
Pdk1	27.48	6.37	rU-pU
Lima1	29.05	6.37	rU-pU
D15Ertd366e	29.05	6.37	rU-pU
Eplin	29.05	6.37	rU-pU
Osbpl8	41.7	6.37	rU-pU
mCG_21329	41.7	6.37	rU-pU
mKIAA1451	41.7	6.37	rU-pU
Nmt2	71.69	6.37	unclassified
RP23-167G19.1-003	71.69	6.37	unclassified
RP23-167G19.1-002	71.69	6.37	unclassified
Rae1	101.09	6.37	rU-pS
Mrnp41	101.09	6.37	rU-pS
Ap4b1	11.89	6.38	rU-pU
AC124698.4-001	11.89	6.38	rU-pU
AC124698.4-002	11.89	6.38	rU-pU
AC124698.4-003	11.89	6.38	rU-pU
Sept10	31.18	6.38	rU-pU
Ube2f	34.96	6.38	rU-pU
Ube2fa	34.96	6.38	rU-pU
Pcbp1	43.93	6.38	rU-pU
Kpna4	52.9	6.38	unclassified
Qip1	52.9	6.38	unclassified
Mrpl32	32.46	6.39	rU-pU
Heg1	32.46	6.39	rU-pU
Xpo4	56.27	6.39	unclassified
Kiaa1721	56.27	6.39	unclassified
Yy1	5.81	6.4	rU-pU
Ucrbp	5.81	6.4	rU-pU
Rbl1	9.56	6.4	rU-pU
RP23-163J20.3-001	9.56	6.4	rU-pU
Casp7	31.75	6.4	rU-pU
Lice2	31.75	6.4	rU-pU
Mch3	31.75	6.4	rU-pU
Dnajb12	13.28	6.41	rU-pU
mCG_11302	13.28	6.41	rU-pU
Zranb2	38.66	6.41	rU-pU
Zfp265	38.66	6.41	rU-pU
Zis	38.66	6.41	rU-pU
Znf265	38.66	6.41	rU-pU
Ect2	17.61	6.42	rU-pU
Pom121	84.15	6.42	rU-pS
Nup121	84.15	6.42	rU-pS
Pex1	27.14	6.43	rU-pU
Arfgap1	58.86	6.43	unclassified
Arf1gap	58.86	6.43	unclassified
mCG_6720	58.86	6.43	unclassified
RP23-397H18.1-002	58.86	6.43	unclassified
Nup37	81.7	6.43	rU-pS
mCG_16783	81.7	6.43	rU-pS
Alg13	7.85	6.45	rU-pU
Glt28d1	7.85	6.45	rU-pU
Arfrp1	19.68	6.45	rU-pU
Gemin7	23.61	6.45	rU-pU
Nol9	25	6.45	rU-pU
Znf512	58.23	6.45	unclassified
Kiaa1805	58.23	6.45	unclassified
Zfp512	58.23	6.45	unclassified
Ndufab1	60.24	6.45	unclassified
C330023M02Rik	106.31	6.45	rU-pS
mCG_142191	106.31	6.45	rU-pS
Zc3hc1	21.72	6.46	rU-pU
Nipa	21.72	6.46	rU-pU
Stx18	28.23	6.46	rU-pU
Znf330	37.12	6.46	rU-pU
Noa36	37.12	6.46	rU-pU
Zfp330	37.12	6.46	rU-pU
Wdr82	43.81	6.46	rU-pU
Cdw5	43.81	6.46	rU-pU
Vprbp	7.44	6.47	rU-pU
Kiaa0800	7.44	6.47	rU-pU
Trappc5	16.63	6.47	rU-pU
Auh	43.22	6.47	rU-pU
Sco2	57.02	6.47	unclassified
Sec24a	63.29	6.47	unclassified
RP23-79E13.2-006	63.29	6.47	unclassified
Mettl13	94.52	6.47	rU-pS
Kiaa0859	94.52	6.47	rU-pS
Uba3	81.37	6.48	rU-pS
Ube1c	81.37	6.48	rU-pS
Abhd14b	111.79	6.48	rU-pS
Cib	111.79	6.48	rU-pS
Ercc4	31.95	6.49	rU-pU
Ankrd11	33.23	6.49	rU-pU
Kiaa1468	93.33	6.49	rU-pS
Oxsr1	96.68	6.49	rU-pS
Osr1	96.68	6.49	rU-pS
mKIAA1101	96.68	6.49	rU-pS
Dvl2	12.2	6.5	rU-pU
Wdr74	14.91	6.5	rU-pU
Slc7a1	28.31	6.5	rU-pU
Atrc1	28.31	6.5	rU-pU
Rec-1	28.31	6.5	rU-pU
Ddx42	31.03	6.5	rU-pU
Rab22a	32.05	6.5	rU-pU
Rab22	32.05	6.5	rU-pU
RP23-292G16.1-003	32.05	6.5	rU-pU
mCG_13765	32.05	6.5	rU-pU
6330577E15Rik	9.42	6.51	rU-pU
Nedd1	13.52	6.51	rU-pU
Nedd-1	13.52	6.51	rU-pU
Smarcd1	15.25	6.52	rU-pU
Baf60a	15.25	6.52	rU-pU
D15Kz1	15.25	6.52	rU-pU
Ube2g1	33.94	6.52	rU-pU
Ube2g	33.94	6.52	rU-pU
Tyw3	35.94	6.52	rU-pU
Nop2	67.97	6.53	unclassified
Nol1	67.97	6.53	unclassified
Mrpl43	97.31	6.53	rU-pS
mCG_16934	97.31	6.53	rU-pS
Npm1	150.84	6.53	rU-pS
RP23-323L8.2-006	150.84	6.53	rU-pS
Tnpo2	52.24	6.54	unclassified
Mrps23	75.79	6.54	rU-pS
RP23-199A2.5-002	75.79	6.54	rU-pS
mCG_7673	75.79	6.54	rU-pS
RP23-199A2.5-003	75.79	6.54	rU-pS
RP23-199A2.5-004	75.79	6.54	rU-pS
RP23-199A2.5-005	75.79	6.54	rU-pS
Cyp20a1	82.96	6.54	rU-pS
Sms	97.46	6.54	rU-pS
Fpgs	7.27	6.55	rU-pU
Paip2	12.9	6.55	rU-pU
Myst2	17.19	6.55	rU-pU
Hbo1	17.19	6.55	rU-pU
Mark2	30.55	6.55	rU-pU
Emk	30.55	6.55	rU-pU
Rufy3	47.85	6.55	rU-pU
D5Bwg0860e	47.85	6.55	rU-pU
Ripx	47.85	6.55	rU-pU
Phldb2	13.46	6.56	rU-pU
Ll5b	13.46	6.56	rU-pU
Mapk14	36.93	6.56	rU-pU
Crk1	36.93	6.56	rU-pU
Csbp1	36.93	6.56	rU-pU
Csbp2	36.93	6.56	rU-pU
RP24-137E7.1-006	36.93	6.56	rU-pU
Napg	44.97	6.56	rU-pU
Snapg	44.97	6.56	rU-pU
Scyl2	57.17	6.56	unclassified
Cvak104	57.17	6.56	unclassified
D10Ertd802e	57.17	6.56	unclassified
Myef2	133	6.56	rU-pS
Kiaa1341	133	6.56	rU-pS
Mef2	133	6.56	rU-pS
RP24-221D3.2-003	133	6.56	rU-pS
Ankrd28	26.97	6.58	rU-pU
Bet1	47.44	6.58	rU-pU
Hnrnph1	103.48	6.58	rU-pS
Hnrph1	103.48	6.58	rU-pS
RP23-121P11.1-006	103.48	6.58	rU-pS
Hnrph	103.48	6.58	rU-pS
Gna12	12.61	6.59	rU-pU
Gna-12	12.61	6.59	rU-pU
Tollip	20.11	6.59	rU-pU
RP23-118G3.1-004	20.11	6.59	rU-pU
mCG_133814	20.11	6.59	rU-pU
RP23-118G3.1-003	20.11	6.59	rU-pU
Rfc5	74.19	6.59	unclassified
Zfp91	12.91	6.6	rU-pU
Pzf	12.91	6.6	rU-pU
Orc5l	49.32	6.6	rU-pU
Orc5	49.32	6.6	rU-pU
Mina	62.52	6.6	unclassified
Mina53	62.52	6.6	unclassified
Strn	100.48	6.6	rU-pS
Rod1	101.6	6.6	rU-pS
Pnkp	108.11	6.6	rU-pS
Pddc1	138.34	6.6	rU-pS
Smek2	80.32	6.61	rU-pS
Kiaa1387	80.32	6.61	rU-pS
Pp4r3b	80.32	6.61	rU-pS
Ppp4r3b	80.32	6.61	rU-pS
Ttc33	39.15	6.62	rU-pU
Hmg20a	72.58	6.62	unclassified
Ibraf	72.58	6.62	unclassified
Haus1	10.47	6.63	rU-pU
Ccdc5	10.47	6.63	rU-pU
Nudt16l1	23.55	6.63	rU-pU
Sdos	23.55	6.63	rU-pU
Cobll1	43.41	6.63	rU-pU
RP23-286N21.1-001	43.41	6.63	rU-pU
Coblr1	43.41	6.63	rU-pU
Kiaa0977	43.41	6.63	rU-pU
RP23-286N21.1-002	43.41	6.63	rU-pU
Pfdn4	97.42	6.63	rU-pS
RP23-43J11.1-001	97.42	6.63	rU-pS
RP23-43J11.1-002	97.42	6.63	rU-pS
Nup50	23.83	6.64	rU-pU
Npap60	23.83	6.64	rU-pU
Nit1	385.37	6.64	rU-pS
Timm17a	12.44	6.65	rU-pU
Tim17a	12.44	6.65	rU-pU
Ptcd2	22.26	6.65	rU-pU
Ctdp1	36.05	6.65	rU-pU
Fcp1	36.05	6.65	rU-pU
Chtf8	70.92	6.65	unclassified
Ctf8	70.92	6.65	unclassified
Bloc1s3	108.8	6.65	rU-pS
Blos3	108.8	6.65	rU-pS
Rp	108.8	6.65	rU-pS
Isca1	7.89	6.66	rU-pU
Hbld2	7.89	6.66	rU-pU
Bpgm	19.53	6.66	rU-pU
Rcl1	29.29	6.66	rU-pU
Rnac	29.29	6.66	rU-pU
Uqcc	60.46	6.66	unclassified
Bfzb	60.46	6.66	unclassified
RP23-380B10.2-012	60.46	6.66	unclassified
RP23-380B10.2-009	60.46	6.66	unclassified
RP23-380B10.2-011	60.46	6.66	unclassified
RP23-380B10.2-010	60.46	6.66	unclassified
RP23-380B10.2-013	60.46	6.66	unclassified
Ranbp2	61.88	6.66	unclassified
Lzic	86.83	6.66	rU-pS
BC003266	42.71	6.67	rU-pU
mCG_10900	42.71	6.67	rU-pU
Haus5	43.76	6.67	rU-pU
Kiaa0841	43.76	6.67	rU-pU
Sec24b	59.94	6.67	unclassified
Exosc1	30.52	6.68	rU-pU
Csl4	30.52	6.68	rU-pU
Polr2c	33.43	6.69	rU-pU
Rpo2-3	33.43	6.69	rU-pU
Csnk2a1	41.57	6.69	rU-pU
Ckiia	41.57	6.69	rU-pU
Fxr2	67.44	6.69	unclassified
Fxr2h	67.44	6.69	unclassified
RP23-422L16.5-006	67.44	6.69	unclassified
Upf2	84.74	6.69	rU-pS
RP23-307E15.7-001	84.74	6.69	rU-pS
Vezf1	15.42	6.7	rU-pU
RP23-199A2.1-001	15.42	6.7	rU-pU
RP23-199A2.1-002	15.42	6.7	rU-pU
Traf1	20.1	6.7	rU-pU
Ttc4	20.17	6.7	rU-pU
RP23-97O7.5-008	20.17	6.7	rU-pU
RP23-97O7.5-009	20.17	6.7	rU-pU
Alkbh5	22.95	6.7	rU-pU
Abh5	22.95	6.7	rU-pU
Ofoxd	22.95	6.7	rU-pU
Phf10	49.14	6.7	rU-pU
Myo9a	54.26	6.7	unclassified
Myr7	54.26	6.7	unclassified
Sfrs11	62.18	6.7	unclassified
mCG_11658	62.18	6.7	unclassified
Cops8	121.37	6.7	rU-pS
Csn8	121.37	6.7	rU-pS
Znhit2	30.08	6.71	rU-pU
ORF6	30.08	6.71	rU-pU
Aurkb	5.34	6.72	rU-pU
Ark2	5.34	6.72	rU-pU
Stk1	5.34	6.72	rU-pU
Stk12	5.34	6.72	rU-pU
Stk5	5.34	6.72	rU-pU
RP23-19I2.1-001	5.34	6.72	rU-pU
mCG_147345	5.34	6.72	rU-pU
Trnt1	121.85	6.72	rU-pS
Ss18l2	5.83	6.73	rU-pU
Deb1	5.83	6.73	rU-pU
Kif11	8.49	6.73	rU-pU
Gclm	54.89	6.73	unclassified
Glclr	54.89	6.73	unclassified
Hccs	57.44	6.73	unclassified
Cchl	57.44	6.73	unclassified
RP23-37L2.1-001	57.44	6.73	unclassified
Jagn1	97.63	6.73	rU-pS
Asf1b	8.69	6.74	rU-pU
Syvn1	21.78	6.74	rU-pU
Hrd1	21.78	6.74	rU-pU
Kiaa1810	21.78	6.74	rU-pU
Arhgef2	24.68	6.74	rU-pU
Kiaa0651	24.68	6.74	rU-pU
Lbcl1	24.68	6.74	rU-pU
Lfc	24.68	6.74	rU-pU
Spast	31.75	6.74	rU-pU
Kiaa1083	31.75	6.74	rU-pU
Spg4	31.75	6.74	rU-pU
Phf3	58.27	6.74	unclassified
Tusc1	100.79	6.74	rU-pS
Tbl1xr1	107.73	6.74	rU-pS
Ira1	107.73	6.74	rU-pS
Tblr1	107.73	6.74	rU-pS
Znf687	24.88	6.75	rU-pU
Kiaa1441	24.88	6.75	rU-pU
Zfp687	24.88	6.75	rU-pU
Lyrm5	31.08	6.75	rU-pU
Asf1a	32.15	6.75	rU-pU
Dicer1	40.22	6.75	rU-pU
Dicer	40.22	6.75	rU-pU
Mdcr	40.22	6.75	rU-pU
Strn3	63.16	6.75	unclassified
Gs2na	63.16	6.75	unclassified
Sg2na	63.16	6.75	unclassified
Pdhx	67.69	6.75	unclassified
Impa2	156.47	6.75	rU-pS
Lrig1	3.57	6.76	rU-pU
Kri1	23.38	6.76	rU-pU
Ythdc1	36.89	6.76	rU-pU
mKIAA1966	36.89	6.76	rU-pU
Wapal	25.34	6.77	rU-pU
Kiaa0261	25.34	6.77	rU-pU
Wapl	25.34	6.77	rU-pU
Akap8	47.56	6.77	rU-pU
Akap95	47.56	6.77	rU-pU
Ccdc137	29.68	6.78	rU-pU
Gsk3b	32.89	6.78	rU-pU
Snapin	41.73	6.78	rU-pU
Snap25bp	41.73	6.78	rU-pU
Snapap	41.73	6.78	rU-pU
Tuba1c	79.05	6.78	rU-pS
Tuba6	79.05	6.78	rU-pS
Nup160	89.29	6.78	rU-pS
Gtl1-13	89.29	6.78	rU-pS
Kiaa0197	89.29	6.78	rU-pS
Ovca2	32.48	6.79	rU-pU
Ifi202	47.36	6.79	rU-pU
Ifi202a	47.36	6.79	rU-pU
Ifi202b	47.36	6.79	rU-pU
Taf15	64.28	6.79	unclassified
Prpf4b	135.01	6.79	rU-pS
mCG_22253	135.01	6.79	rU-pS
Cbp143	135.01	6.79	rU-pS
Prp4h	135.01	6.79	rU-pS
Prp4k	135.01	6.79	rU-pS
Prp4m	135.01	6.79	rU-pS
Prpk	135.01	6.79	rU-pS
Trim26	15.53	6.8	rU-pU
RP23-77N9.1-001	15.53	6.8	rU-pU
mCG_23226	15.53	6.8	rU-pU
Znf173	15.53	6.8	rU-pU
RP23-77N9.1-005	15.53	6.8	rU-pU
RP23-77N9.1-009	15.53	6.8	rU-pU
Upf3b	40.33	6.8	rU-pU
RP23-43O20.2-001	40.33	6.8	rU-pU
Qsox2	40.82	6.8	rU-pU
Qscn6l1	40.82	6.8	rU-pU
Trip11	49.03	6.8	rU-pU
Cytsa	18.79	6.81	rU-pU
Kiaa0376	18.79	6.81	rU-pU
Specc1l	18.79	6.81	rU-pU
Coq9	45.36	6.81	rU-pU
Lrrc20	53.76	6.81	unclassified
Glce	14.5	6.82	rU-pU
mCG_10174	14.5	6.82	rU-pU
Rraga	48.44	6.82	rU-pU
Rragb	48.44	6.82	rU-pU
Rsl1d1	50.94	6.82	unclassified
Lsm3	123.14	6.82	rU-pS
Dhps	30.15	6.83	rU-pU
Atxn2l	37.58	6.83	rU-pU
A2lp	37.58	6.83	rU-pU
Helb	50	6.83	unclassified
Eif2c2	71.58	6.83	unclassified
Ago2	71.58	6.83	unclassified
Kiaa4215	71.58	6.83	unclassified
Trim25	14.86	6.84	rU-pU
RP23-176J13.7-001	14.86	6.84	rU-pU
Efp	14.86	6.84	rU-pU
Zfp147	14.86	6.84	rU-pU
Znf147	14.86	6.84	rU-pU
RP23-176J13.7-002	14.86	6.84	rU-pU
RP23-176J13.7-003	14.86	6.84	rU-pU
Cdc73	24.42	6.84	rU-pU
Alkbh3	26.47	6.84	rU-pU
Abh3	26.47	6.84	rU-pU
RP23-375N21.4-002	26.47	6.84	rU-pU
Timm44	174.77	6.84	rU-pS
Mimt44	174.77	6.84	rU-pS
Tim44	174.77	6.84	rU-pS
Csnk1d	10.8	6.85	rU-pU
mCG_2127	10.8	6.85	rU-pU
Csnk1e	10.8	6.85	rU-pU
[truncated: 7,314 more rows]

## Sheet: Human
Symbol	Group
EEF1A1	rS-pS
EEF1A2	rS-pS
S100A4	rS-pS
LGALS1	rS-pS
ANXA2	rS-pS
NME1	rS-pS
HSPA8	rS-pS
PFN1	rS-pS
ENO1	rS-pS
RPL18	rS-pS
RPS14	rS-pS
PKM	rS-pS
H2AFV	rS-pS
H2AFZ	rS-pS
TUBA1A	rS-pS
RAN	rS-pS
TLR4	rS-pS
YWHAZ	rS-pS
RPS20	rS-pS
HSP90AB1	rS-pS
RPS7	rS-pS
YWHAE	rS-pS
RPSA	rS-pS
LDHA	rS-pS
RPL8	rS-pS
RPS4X	rS-pS
HSPD1	rS-pS
PRDX1	rS-pS
RPL32	rS-pS
RPS9	rS-pS
MIF	rS-pS
RPL26	rS-pS
LMNA	rS-pS
SERPINH1	rS-pS
RPS3	rS-pS
RPL22	rS-pS
S100A6	rS-pS
SLC25A5	rS-pS
MDH2	rS-pS
RPLP0	rS-pS
RPS8	rS-pS
PGAM1	rS-pS
PGK1	rS-pS
MYL6	rS-pS
RPS11	rS-pS
EEF1G	rS-pS
RPS5	rS-pS
RPS16	rS-pS
ALDOA	rS-pS
SOD1	rS-pS
NME2	rS-pS
DSCAML1	rS-pS
HSPA5	rS-pS
RPS19	rS-pS
RPS26	rS-pS
CALM1	rS-pS
CALM2	rS-pS
ANXA6	rS-pS
CALM3	rS-pS
CALML3	rS-pS
RPL13A	rS-pS
HNRNPAB	rS-pS
ARHGDIA	rS-pS
DYNLL2	rS-pS
GDI1	rS-pS
RPS24	rS-pS
RPL14	rS-pS
ANXA5	rS-pS
RPL4	rS-pS
RPS15	rS-pS
PDIA3	rS-pS
ELK3	rS-pS
PCNA	rS-pS
P4HB	rS-pS
RPLP1	rS-pS
GSTO1	rS-pS
RPL18A	rS-pS
PTMA	rS-pS
RPS10	rS-pS
CYB5R3	rS-pS
MSN	rS-pS
GSTP1	rS-pS
HSPE1	rS-pS
CCT6A	rS-pS
CCT7	rS-pS
TPI1	rS-pS
PHGDH	rS-pS
PFN2	rS-pS
PHB	rS-pS
HSP90B1	rS-pS
NCL	rS-pS
SET	rS-pS
HSP90AA1	rS-pS
YWHAQ	rS-pS
PEBP1	rS-pS
CCT3	rS-pS
TALDO1	rS-pS
PSMA7	rS-pS
CAV1	rS-pS
PTBP1	rS-pS
FSCN1	rS-pS
FAN1	rS-pS
CS	rS-pS
PSMB2	rS-pS
PSPH	rS-pS
HINT1	rS-pS
PRKCI	rS-pS
ARPC4	rS-pS
SNRPD2	rS-pS
PSMA3	rS-pS
HMGB2	rS-pS
HNRNPD	rS-pS
SRSF3	rS-pS
CCT8	rS-pS
CCT2	rS-pS
FBL	rS-pS
CSTB	rS-pS
CST6	rS-pS
ESD	rS-pS
SLC25A3	rS-pS
PSMA4	rS-pS
PSMA1	rS-pS
EEF1B2	rS-pS
PSMA6	rS-pS
TCP1	rS-pS
RAC1	rS-pS
RAC3	rS-pS
VDAC1	rS-pS
PLEC	rS-pS
ANP32A	rS-pS
GOT2	rS-pS
PABPC1	rS-pS
HSPA9	rS-pS
S100A11	rS-pS
SHMT2	rS-pS
FLNA	rS-pS
EIF2S1	rS-pS
EIF2A	rS-pS
STIP1	rS-pS
PSMB1	rS-pS
PPA1	rS-pS
FABP5	rS-pS
ARHGDIB	rS-pS
HNRNPU	rS-pS
PRDX2	rS-pS
PSMB3	rS-pS
CALR	rS-pS
IDH2	rS-pS
SFPQ	rS-pS
AHCY	rS-pS
CKAP4	rS-pS
ANP32B	rS-pS
CLTC	rS-pS
BCAP31	rS-pS
SRSF1	rS-pS
KPNB1	rS-pS
HSD17B10	rS-pS
UBE2L3	rS-pS
CSE1L	rS-pS
PSMB4	rS-pS
PSME2	rS-pS
RPS27L	rS-pS
ST13	rS-pS
PRDX5	rS-pS
PRDX6	rS-pS
GDI2	rS-pS
PSMA2	rS-pS
ATIC	rS-pS
HSD17B12	rS-pS
ACTN4	rS-pS
ETFB	rS-pS
RPS29	rS-pS
PGD	rS-pS
CAVIN1	rS-pS
PSME1	rS-pS
AP2S1	rS-pS
PARK7	rS-pS
CAPZB	rS-pS
GSN	rS-pS
PRMT1	rS-pS
ANXA4	rS-pS
DDT	rS-pS
PSMB6	rS-pS
TARDBP	rS-pS
MTAP	rS-pS
CAPG	rS-pS
BLVRB	rS-pS
UQCRC2	rS-pS
ARPC2	rS-pS
ASNS	rS-pS
PSMD13	rS-pS
SNRPA1	rS-pS
MANF	rS-pS
ACTR3	rS-pS
REEP5	rS-pS
HNRNPM	rS-pS
RAB1A	rS-pS
APRT	rS-pS
PRPF19	rS-pS
AKR1A1	rS-pS
RUVBL1	rS-pS
PSMD14	rS-pS
EIF2S2	rS-pS
H2AFY	rS-pS
GSTM2	rS-pS
PRPS1	rS-pS
MIPOL1	rS-pS
PSMC4	rS-pS
PRDX4	rS-pS
NUDT21	rS-pS
RNH1	rS-pS
FKBP4	rS-pS
SUB1	rS-pS
ACTN1	rS-pS
COTL1	rS-pS
UQCRC1	rS-pS
UBA1	rS-pS
BAX	rS-pS
ACAT2	rS-pS
CAPNS1	rS-pS
OLA1	rS-pS
RPN1	rS-pS
CLTA	rS-pS
RTN3	rS-pS
AIMP1	rS-pS
TUFM	rS-pS
GLRX3	rS-pS
EIF3I	rS-pS
IDH3A	rS-pS
RUVBL2	rS-pS
DHX9	rS-pS
DDOST	rS-pS
ADSL	rS-pS
LAP3	rS-pS
GARS	rS-pS
TARS	rS-pS
SUCLG1	rS-pS
NARS	rS-pS
VAT1	rS-pS
LXN	rS-pS
SOD2	rS-pS
MDH1	rS-pS
CANX	rS-pS
ARL8B	rS-pS
EIF4E	rS-pS
PDIA4	rS-pS
HSPH1	rS-pS
SNRPB	rS-pS
SNRPN	rS-pS
STMN1	rS-pS
SSBP1	rS-pS
CYC1	rS-pS
SPR	rS-pS
ACTR2	rS-pS
AICDA	rS-pS
HADH	rS-pS
FAM162A	rS-pS
UCHL3	rS-pS
PSMC1	rS-pS
TKT	rS-pS
RPS21	rS-pS
KARS	rS-pS
PSMD3	rS-pS
TMED10	rS-pS
ACAT1	rS-pS
ACOT9	rS-pS
SARS	rS-pS
ETFA	rS-pS
ALAD	rS-pS
FLNB	rS-pS
ACO2	rS-pS
CUTA	rS-pS
GANAB	rS-pS
GALK1	rS-pS
PRKCSH	rS-pS
HDGF	rS-pS
COX4I1	rS-pS
LASP1	rS-pS
MTCH2	rS-pS
HYOU1	rS-pS
NIP7	rS-pS
NHP2	rS-pS
COPS6	rS-pS
TPD52L2	rS-pS
ACTR1A	rS-pS
CYB5B	rS-pS
DARS	rS-pS
NANS	rS-pS
GSTA4	rS-pS
ACADL	rS-pS
FKBP2	rS-pS
PITPNA	rS-pS
NDUFS5	rS-pS
TOMM40	rS-pS
IMPA1	rS-pS
VDAC3	rS-pS
MESD	rS-pS
BANF1	rS-pS
POR	rS-pS
PSMD8	rS-pS
IARS	rS-pS
COX6C	rS-pS
PRKACA	rS-pS
DNPH1	rS-pS
COPS4	rS-pS
AIFM1	rS-pS
TXNDC5	rS-pS
SRI	rS-pS
PGLS	rS-pS
SLC25A10	rS-pS
VAPB	rS-pS
PDXK	rS-pS
MAP2K2	rS-pS
PABPC4	rS-pS
GLUD1	rS-pS
FARSA	rS-pS
OXCT1	rS-pS
ETF1	rS-pS
COX5A	rS-pS
SLC25A11	rS-pS
PSMG4	rS-pS
CNPY2	rS-pS
HSPA4	rS-pS
CTSD	rS-pS
PRPSAP1	rS-pS
PAFAH1B3	rS-pS
MTPN	rS-pS
LSM4	rS-pS
HARS	rS-pS
MTHFD1	rS-pS
TXNDC17	rS-pS
HMGA1	rS-pS
BRI3BP	rS-pS
COX5B	rS-pS
DAD1	rS-pS
TXNDC12	rS-pS
FLNC	rS-pS
DKC1	rS-pS
MATR3	rS-pS
LAMP2	rS-pS
SUCLG2	rS-pS
CNIH4	rS-pS
ERP29	rS-pS
CMPK1	rS-pS
UCK1	rS-pS
TMEM43	rS-pS
CHCHD3	rS-pS
HADHA	rS-pS
SEC11A	rS-pS
DYNC1H1	rS-pS
VARS	rS-pS
VARS2	rS-pS
PRDX3	rS-pS
NSDHL	rS-pS
MAP2K1	rS-pS
NAA10	rS-pS
TTLL12	rS-pS
EFHD2	rS-pS
BCAT1	rS-pS
ATOX1	rS-pS
TMED9	rS-pS
SCPEP1	rS-pS
ADH5	rS-pS
ADH4	rS-pS
FUBP1	rS-pS
LMAN2	rS-pS
NAXE	rS-pS
SEC31A	rS-pS
IPO5	rS-pS
CAD	rS-pS
AP2B1	rS-pS
ENO3	rS-pS
COPE	rS-pS
RBM14	rS-pS
CDKN2A	rS-pS
PDHA1	rS-pS
SDHA	rS-pS
AARS	rS-pS
CAPN2	rS-pS
COPA	rS-pS
AP2A2	rS-pS
ATP6V1A	rS-pS
MARS	rS-pS
DBI	rS-pS
LRPPRC	rS-pS
DCPS	rS-pS
SHMT1	rS-pS
SPCS3	rS-pS
ME1	rS-pS
TMEM109	rS-pS
SDHB	rS-pS
HK1	rS-pS
IMMT	rS-pS
QARS	rS-pS
COPS5	rS-pS
TUBB2B	rS-pS
COPB1	rS-pS
PGRMC2	rS-pS
VPS35	rS-pS
LARS	rS-pS
GRHPR	rS-pS
AP2M1	rS-pS
GPD2	rS-pS
LTA4H	rS-pS
EIF5B	rS-pS
SRRT	rS-pS
PREP	rS-pS
SEC13	rS-pS
GART	rS-pS
ETHE1	rS-pS
PNP	rS-pS
TUBA4A	rS-pS
EBP	rS-pS
USP5	rS-pS
ALDH2	rS-pS
ALDH4A1	rS-pS
SIGMAR1	rS-pS
DPM1	rS-pS
NSUN2	rS-pS
MVP	rS-pS
STOML2	rS-pS
SYTL2	rS-pS
EMC8	rS-pS
SLC25A12	rS-pS
SYNGR2	rS-pS
CLPP	rS-pS
ACAD9	rS-pS
NMRAL1	rS-pS
LSM1	rS-pS
THOP1	rS-pS
DHRS4	rS-pS
MGST1	rS-pS
ERGIC1	rS-pS
MLEC	rS-pS
PTMS	rS-pS
DLAT	rS-pS
PCK2	rS-pS
PSMG1	rS-pS
DDX17	rS-pS
UBA2	rS-pS
RDX	rS-pS
CPSF6	rS-pS
FKBP9	rS-pS
IPO9	rS-pS
RANBP9	rS-pS
DNPEP	rS-pS
QDPR	rS-pS
SEPHS1	rS-pS
NAMPT	rS-pS
HSPA4L	rS-pS
CPNE1	rS-pS
CORO1B	rS-pS
RBP1	rS-pS
NIPSNAP1	rS-pS
NSF	rS-pS
MPST	rS-pS
PTPA	rS-pS
SNRPF	rS-pS
USO1	rS-pS
SRP72	rS-pS
PDS5B	rS-pS
EPHX1	rS-pS
DNAJB11	rS-pS
MAP4	rS-pS
PPP1R7	rS-pS
LSM5	rS-pS
WDR18	rS-pS
VPS25	rS-pS
TMED4	rS-pS
ATP6V0D1	rS-pS
GFPT1	rS-pS
ALDH9A1	rS-pS
PYGB	rS-pS
BAK1	rS-pS
DPP3	rS-pS
PSPC1	rS-pS
SLC25A1	rS-pS
PAIP1	rS-pS
NUP93	rS-pS
TRIP10	rS-pS
GMDS	rS-pS
PARP1	rS-pS
FAM114A1	rS-pS
ACADM	rS-pS
LONP1	rS-pS
PRAF2	rS-pS
MAPK3	rS-pS
IVD	rS-pS
TRAP1	rS-pS
MRPS25	rS-pS
LRRC47	rS-pS
NCBP1	rS-pS
ACSF2	rS-pS
CDA	rS-pS
MRPS14	rS-pS
CAND1	rS-pS
SUCLA2	rS-pS
ERLIN2	rS-pS
TMEM97	rS-pS
ADH7	rS-pS
TRMT10A	rS-pS
VPS26B	rS-pS
PRMT5	rS-pS
RIDA	rS-pS
GBP2	rS-pS
SORD	rS-pS
PFKP	rS-pS
SCAMP2	rS-pS
PPP2R5D	rS-pS
UGP2	rS-pS
UGGT1	rS-pS
DYNC1I2	rS-pS
ANXA8	rS-pS
EMP2	rS-pS
ACTR1B	rS-pS
ACAA2	rS-pS
ARL3	rS-pS
NLN	rS-pS
GSTM5	rS-pS
GSTM3	rS-pS
NUDCD1	rS-pS
COLGALT1	rS-pS
MRPL41	rS-pS
PELP1	rS-pS
ADK	rS-pS
GLOD4	rS-pS
COPB2	rS-pS
LETM1	rS-pS
PGM2	rS-pS
SDF2L1	rS-pS
KCNAB2	rS-pS
NOP10	rS-pS
LYPLA2	rS-pS
SAMHD1	rS-pS
NDUFB7	rS-pS
LMAN1	rS-pS
HIBADH	rS-pS
HMBS	rS-pS
XPNPEP1	rS-pS
GORASP2	rS-pS
LAMTOR2	rS-pS
MVK	rS-pS
EZR	rS-pS
FLOT1	rS-pS
HINT2	rS-pS
ACY1	rS-pS
COX6B1	rS-pS
PITRM1	rS-pS
TMEM258	rS-pS
CDIPT	rS-pS
APOOL	rS-pS
OGDH	rS-pS
MRPS24	rS-pS
SLC39A7	rS-pS
COX7C	rS-pS
HNRNPA2B1	rS-pS
SERPINB9	rS-pS
ZMPSTE24	rS-pS
ME2	rS-pS
CTNNBL1	rS-pS
MAOA	rS-pS
COX7A2	rS-pS
FKBP11	rS-pS
SNX1	rS-pS
SEC23IP	rS-pS
CTSA	rS-pS
AGPS	rS-pS
IFI35	rS-pS
RCN3	rS-pS
PGM1	rS-pS
OPA1	rS-pS
SEC23B	rS-pS
CNDP2	rS-pS
CLTB	rS-pS
HDGFL3	rS-pS
RWDD1	rS-pS
MRPS5	rS-pS
ACIN1	rS-pS
TSPO	rS-pS
PRPS2	rS-pS
PRKACB	rS-pS
HAGH	rS-pS
ASPH	rS-pS
ACADSB	rS-pS
PPA2	rS-pS
LHPP	rS-pS
BCL2L13	rS-pS
PLIN3	rS-pS
APIP	rS-pS
SAMM50	rS-pS
PPP5C	rS-pS
MRPS15	rS-pS
FAM120A	rS-pS
COMTD1	rS-pS
EIF2B5	rS-pS
GSS	rS-pS
CHCHD6	rS-pS
ASL	rS-pS
AMACR	rS-pS
PLAA	rS-pS
PAPOLA	rS-pS
GUK1	rS-pS
PTGIS	rS-pS
CNIH1	rS-pS
ANKFY1	rS-pS
MRPL28	rS-pS
LARP7	rS-pS
FLII	rS-pS
FLI1	rS-pS
MECR	rS-pS
AP1B1	rS-pS
MRPS21	rS-pS
UQCRH	rS-pS
PFKM	rS-pS
MRPS11	rS-pS
VPS36	rS-pS
ADPRH	rS-pS
LDLRAP1	rS-pS
RCN2	rS-pS
MRPS27	rS-pS
COMMD10	rS-pS
FYN	rS-pS
PTGES2	rS-pS
GBF1	rS-pS
NCKAP1	rS-pS
WDR92	rS-pS
COX6A1	rS-pS
SMARCC2	rS-pS
ISOC1	rS-pS
EEFSEC	rS-pS
MAGT1	rS-pS
TKFC	rS-pS
ECI2	rS-pS
SLC25A20	rS-pS
TRPV6	rS-pS
DGLUCY	rS-pS
GPD1L	rS-pS
LANCL1	rS-pS
SCCPDH	rS-pS
RAD50	rS-pS
LSS	rS-pS
PTGR1	rS-pS
BIN1	rS-pS
ETFDH	rS-pS
NUDT3	rS-pS
MOV10	rS-pS
ACACA	rS-pS
NDUFB8	rS-pS
GCAT	rS-pS
ABCD3	rS-pS
CREG1	rS-pS
GALK2	rS-pS
TMEM120A	rS-pS
MGST2	rS-pS
SNX4	rS-pS
MRRF	rS-pS
NAT10	rS-pS
FBXO2	rS-pS
OGFR	rS-pS
PDIA5	rS-pS
DERA	rS-pS
PREB	rS-pS
TCOF1	rS-pS
MSH2	rS-pS
CAPN1	rS-pS
POFUT1	rS-pS
HSD17B11	rS-pS
CNPY3	rS-pS
ASAH1	rS-pS
ACP6	rS-pS
AGA	rS-pS
TMX3	rS-pS
PGM3	rS-pS
TMEM19	rS-pS
ERAP1	rS-pS
PCYOX1	rS-pS
KYAT3	rS-pS
DIABLO	rS-pS
DHX29	rS-pS
PRKAR2A	rS-pS
ROCK2	rS-pS
CAST	rS-pS
VWA5A	rS-pS
CDK5	rS-pS
NFS1	rS-pS
HDDC2	rS-pS
TMED3	rS-pS
RPS6KA1	rS-pS
RPP40	rS-pS
FNTA	rS-pS
DNAJC13	rS-pS
AP3M1	rS-pS
AFG3L2	rS-pS
DHRS7	rS-pS
SPAG9	rS-pS
RNPEP	rS-pS
RPE	rS-pS
UBE2V1	rS-pS
DTD1	rS-pS
HARS2	rS-pS
MXRA7	rS-pS
AP3D1	rS-pS
GNL1	rS-pS
BRCC3	rS-pS
MCCC1	rS-pS
ESYT1	rS-pS
RER1	rS-pS
SEC23A	rS-pS
AAK1	rS-pS
ALDH7A1	rS-pS
GDPD1	rS-pS
MYO18A	rS-pS
NT5C2	rS-pS
RAB3GAP1	rS-pS
CWC27	rS-pS
RAB3GAP2	rS-pS
PTER	rS-pS
HNRNPUL1	rS-pS
WASHC1	rS-pS
NQO2	rS-pS
NME4	rS-pS
PLBD2	rS-pS
NELFB	rS-pS
ACY3	rS-pS
CDC23	rS-pS
TMEM160	rS-pS
DBN1	rS-pS
DIP2A	rS-pS
NUP214	rS-pS
S100A13	rS-pS
THOC5	rS-pS
PKP4	rS-pS
ILVBL	rS-pS
GYS1	rS-pS
DCTPP1	rS-pS
STAT1	rS-pS
DNM1	rS-pS
TUBGCP2	rS-pS
MAP1A	rS-pS
CHMP6	rS-pS
SAAL1	rS-pS
KDELR1	rS-pS
TMEM14C	rS-pS
HACD3	rS-pS
IARS2	rS-pS
PPIG	rS-pS
ASCC3	rS-pS
GNS	rS-pS
HTATIP2	rS-pS
LYPLAL1	rS-pS
MIEN1	rS-pS
GAMT	rS-pS
UFL1	rS-pS
CASK	rS-pS
CRAT	rS-pS
CARS2	rS-pS
ZC3H18	rS-pS
COPG2	rS-pS
TIMM17B	rS-pS
COPZ2	rS-pS
DNAJC25	rS-pS
KDELR2	rS-pS
SCFD2	rS-pS
COASY	rS-pS
GPHN	rS-pS
PCBD2	rS-pS
POGLUT3	rS-pS
VPS45	rS-pS
BABAM2	rS-pS
SKIV2L	rS-pS
STK19	rS-pS
ENAH	rS-pS
POFUT2	rS-pS
EPB41L1	rS-pS
HDGFL2	rS-pS
MYO5A	rS-pS
MCCC2	rS-pS
APOBR	rS-pS
DHX32	rS-pS
MAPKAP1	rS-pS
TAPBPL	rS-pS
HMGN5	rS-pS
XRCC5	rS-pS
ARSB	rS-pS
GUSB	rS-pS
CYLD	rS-pS
PTEN	rS-pS
FBXO4	rS-pS
GBP4	rS-pS
GBP3	rS-pS
MBOAT7	rS-pS
ZDHHC24	rS-pS
DPP9	rS-pS
MVD	rS-pS
GBE1	rS-pS
TAP1	rS-pS
ABCB7	rS-pS
GNE	rS-pS
SARDH	rS-pS
EXOC5	rS-pS
TLN2	rS-pS
NAA35	rS-pS
HTT	rS-pS
VPS13C	rS-pS
HDAC6	rS-pS
VPS13D	rS-pS
NUDT8	rS-pS
GLB1	rS-pS
VWA8	rS-pS
AKTIP	rS-pS
PIGU	rS-pS
MICOS10	rS-pS
NEDD4L	rS-pS
FARSB	rS-pS
PPEF1	rS-pS
VPS52	rS-pS
SCRN2	rS-pS
MED24	rS-pS
PRRC2B	rS-pS
MBD2	rS-pS
IGF2R	rS-pS
VAC14	rS-pS
PTPN9	rS-pS
DOCK11	rS-pS
DPY19L1	rS-pS
NEK9	rS-pS
OBSL1	rS-pS
MIPEP	rS-pS
DOCK6	rS-pS
GOLGA4	rS-pS
RPS27A	rS-pU
RPL30	rS-pU
MYL12A	rS-pU
TAGLN2	rS-pU
TPT1	rS-pU
PCBP2	rS-pU
CYTIP	rS-pU
SERBP1	rS-pU
RBM3	rS-pU
PLAC8	rS-pU
TM4SF1	rS-pU
BTF3	rS-pU
UBE2D3	rS-pU
YBX1	rS-pU
RHOC	rS-pU
PPP1CA	rS-pU
SNRPD3	rS-pU
EIF4H	rS-pU
GNB1	rS-pU
NAA50	rS-pU
SNU13	rS-pU
ELOB	rS-pU
HNRNPA0	rS-pU
KLHL3	rS-pU
IFITM3	rS-pU
RBBP7	rS-pU
CISD1	rS-pU
RANGAP1	rS-pU
OAT	rS-pU
PAICS	rS-pU
NAP1L1	rS-pU
RAB5C	rS-pU
EIF3H	rS-pU
RBM8A	rS-pU
PFDN5	rS-pU
MIXL1	rS-pU
RALY	rS-pU
EIF1AX	rS-pU
EMD	rS-pU
PSMC5	rS-pU
SRP14	rS-pU
GRPEL1	rS-pU
GNAI2	rS-pU
GNAI1	rS-pU
SEC61A1	rS-pU
BZW1	rS-pU
UBE2M	rS-pU
DNAJA1	rS-pU
SRPRB	rS-pU
EIF3E	rS-pU
EIF3F	rS-pU
POLR2E	rS-pU
CNN2	rS-pU
DYNLL1	rS-pU
DLC1	rS-pU
MAPRE1	rS-pU
PDCD5	rS-pU
GMPS	rS-pU
ATXN10	rS-pU
PSME3	rS-pU
BUB3	rS-pU
SNRNP70	rS-pU
EIF3L	rS-pU
CDC37	rS-pU
DUT	rS-pU
RSU1	rS-pU
VAMP8	rS-pU
RBBP4	rS-pU
TXNL1	rS-pU
EIF4G1	rS-pU
EBNA1BP2	rS-pU
EIF3K	rS-pU
ZYX	rS-pU
EIF3A	rS-pU
FTH1	rS-pU
TFRC	rS-pU
DCAKD	rS-pU
RTN4	rS-pU
CHMP2A	rS-pU
RAD23B	rS-pU
RTCB	rS-pU
RAB18	rS-pU
CRYAB	rS-pU
COMMD2	rS-pU
GNG12	rS-pU
EHD2	rS-pU
EIF3B	rS-pU
SH3GLB1	rS-pU
TMEM33	rS-pU
CSDE1	rS-pU
UQCRQ	rS-pU
NDUFA8	rS-pU
PDCD6IP	rS-pU
CNN3	rS-pU
CISD2	rS-pU
MCM2	rS-pU
MCM4	rS-pU
CDK4	rS-pU
NAP1L4	rS-pU
MYO1C	rS-pU
DNAJA2	rS-pU
DDX18	rS-pU
MAP1LC3B	rS-pU
YBX3	rS-pU
NDUFA6	rS-pU
FUNDC2	rS-pU
GPX1	rS-pU
SGTA	rS-pU
TLN1	rS-pU
GNB2	rS-pU
HDLBP	rS-pU
ABCF2	rS-pU
EIF5	rS-pU
SNX3	rS-pU
CAPRIN1	rS-pU
ENY2	rS-pU
NASP	rS-pU
TMX1	rS-pU
SF3B6	rS-pU
DDB1	rS-pU
NDUFB5	rS-pU
ATP2A2	rS-pU
SUGT1	rS-pU
NAPA	rS-pU
ATP5MD	rS-pU
PUM3	rS-pU
ATP1A1	rS-pU
PACSIN2	rS-pU
OCIAD1	rS-pU
EIF3C	rS-pU
NOP16	rS-pU
PFDN6	rS-pU
TBCB	rS-pU
CHP1	rS-pU
PHF5A	rS-pU
PES1	rS-pU
MTX2	rS-pU
TMOD3	rS-pU
ADI1	rS-pU
MRPS6	rS-pU
RHOA	rS-pU
TMEM176B	rS-pU
NEDD4	rS-pU
DDX1	rS-pU
SLIRP	rS-pU
UBXN1	rS-pU
DNMT1	rS-pU
PPM1G	rS-pU
METAP2	rS-pU
AHCYL1	rS-pU
SNRNP200	rS-pU
STUB1	rS-pU
CHMP4B	rS-pU
HYPK	rS-pU
RBX1	rS-pU
PSMD9	rS-pU
RPA1	rS-pU
NRBP1	rS-pU
SSR3	rS-pU
ERP44	rS-pU
BSG	rS-pU
TYMS	rS-pU
EDF1	rS-pU
UBE2Z	rS-pU
SF3B1	rS-pU
CD81	rS-pU
CD34	rS-pU
TOMM20	rS-pU
PSMB10	rS-pU
RALA	rS-pU
POMP	rS-pU
RRM1	rS-pU
NDUFA4	rS-pU
PRPF8	rS-pU
IMPDH1	rS-pU
UFM1	rS-pU
CTSL	rS-pU
DAP3	rS-pU
SPTBN1	rS-pU
FUBP3	rS-pU
BYSL	rS-pU
GPX4	rS-pU
HNRNPLL	rS-pU
SUMO3	rS-pU
CAT	rS-pU
CD9	rS-pU
PPIC	rS-pU
UBAP2L	rS-pU
MRPS7	rS-pU
ATP6V1C1	rS-pU
ATP6V0C	rS-pU
IMP4	rS-pU
CD44	rS-pU
DRAP1	rS-pU
SF1	rS-pU
SF3B2	rS-pU
PRKAR1A	rS-pU
VMA21	rS-pU
DENR	rS-pU
VPS28	rS-pU
USP14	rS-pU
ITGB1	rS-pU
SELENOH	rS-pU
MRPL14	rS-pU
CALD1	rS-pU
BAG6	rS-pU
NCLN	rS-pU
SCP2	rS-pU
TMCO1	rS-pU
REXO2	rS-pU
SSRP1	rS-pU
NDUFC2	rS-pU
EMC7	rS-pU
NDUFV2	rS-pU
EIF4G2	rS-pU
NDUFA9	rS-pU
CD151	rS-pU
COL1A1	rS-pU
RBM28	rS-pU
ATP1B3	rS-pU
SF3A1	rS-pU
AIP	rS-pU
TOMM7	rS-pU
PARVA	rS-pU
FAM50A	rS-pU
RAB31	rS-pU
DDX27	rS-pU
CERS2	rS-pU
SEC61B	rS-pU
CLNS1A	rS-pU
SMC1A	rS-pU
MPP1	rS-pU
NDUFS1	rS-pU
RRP1	rS-pU
NDUFS8	rS-pU
CTNNA1	rS-pU
AAAS	rS-pU
SMARCC1	rS-pU
ODC1	rS-pU
SUMF1	rS-pU
ATP5MPL	rS-pU
SEC24D	rS-pU
NDUFA12	rS-pU
MRPL13	rS-pU
TIMM8B	rS-pU
ITGA3	rS-pU
NUMA1	rS-pU
FKBP10	rS-pU
FKBP6	rS-pU
HSPBP1	rS-pU
CCDC124	rS-pU
TPR	rS-pU
SUMO1	rS-pU
STXBP1	rS-pU
ILK	rS-pU
GNA11	rS-pU
UBE2A	rS-pU
LAMP1	rS-pU
FAM3C	rS-pU
NACA	rS-pU
NOL7	rS-pU
SELENOF	rS-pU
NOC4L	rS-pU
LARP1	rS-pU
BOP1	rS-pU
CWC15	rS-pU
EDA	rS-pU
TUBG1	rS-pU
TUBG2	rS-pU
GPC1	rS-pU
LIG1	rS-pU
HEATR3	rS-pU
DOHH	rS-pU
SMU1	rS-pU
CIAPIN1	rS-pU
PMM1	rS-pU
POLDIP2	rS-pU
NDUFA2	rS-pU
ATP6V1F	rS-pU
CYFIP1	rS-pU
SRA1	rS-pU
CDC123	rS-pU
CSRP1	rS-pU
NDUFB11	rS-pU
MRPL15	rS-pU
HSPB8	rS-pU
PPP1R14B	rS-pU
SH3KBP1	rS-pU
NDUFV1	rS-pU
EMC3	rS-pU
MBD3	rS-pU
PRPF31	rS-pU
NUB1	rS-pU
MYL9	rS-pU
SPARC	rS-pU
MSRB3	rS-pU
CHD4	rS-pU
DCUN1D5	rS-pU
GTPBP1	rS-pU
FTSJ3	rS-pU
UQCR10	rS-pU
GPC4	rS-pU
GFM1	rS-pU
PPP1R2	rS-pU
NDUFS7	rS-pU
GBA	rS-pU
NCAPD2	rS-pU
CLUH	rS-pU
PWP1	rS-pU
DPM3	rS-pU
NUBP2	rS-pU
PMPCB	rS-pU
NOL11	rS-pU
RFK	rS-pU
CKAP5	rS-pU
SDCBP	rS-pU
CTNND1	rS-pU
HCFC1	rS-pU
UBTF	rS-pU
ELP1	rS-pU
ORMDL2	rS-pU
UFC1	rS-pU
TMEM214	rS-pU
GLTP	rS-pU
GNAS	rS-pU
TSG101	rS-pU
ZMAT2	rS-pU
OXA1L	rS-pU
COL1A2	rS-pU
RAB8A	rS-pU
AP1S1	rS-pU
DCLK1	rS-pU
UTP6	rS-pU
POLE4	rS-pU
STAU1	rS-pU
SNRPC	rS-pU
PDK3	rS-pU
BMS1	rS-pU
UBAP2	rS-pU
EHD4	rS-pU
ATP6AP2	rS-pU
CHMP3	rS-pU
MYADM	rS-pU
MARCH5	rS-pU
PRIM2	rS-pU
CUL1	rS-pU
NFIC	rS-pU
TEX264	rS-pU
HIGD1A	rS-pU
SELENOT	rS-pU
RIPK3	rS-pU
CCND1	rS-pU
SLC16A1	rS-pU
UBXN4	rS-pU
DNAJC9	rS-pU
RAVER1	rS-pU
CLINT1	rS-pU
NDUFA3	rS-pU
CUL4B	rS-pU
SMARCB1	rS-pU
NOL12	rS-pU
POLR2B	rS-pU
PTTG1IP	rS-pU
XDH	rS-pU
PLOD3	rS-pU
ZFR	rS-pU
IK	rS-pU
HMGCR	rS-pU
RER	rS-pU
BGN	rS-pU
XRN2	rS-pU
USP9X	rS-pU
YIF1B	rS-pU
LAMB1	rS-pU
MFF	rS-pU
ANLN	rS-pU
NOMO1	rS-pU
STAT6	rS-pU
GABARAP	rS-pU
GABARAPL1	rS-pU
RBMS2	rS-pU
VTI1B	rS-pU
IFITM2	rS-pU
SEC62	rS-pU
PQBP1	rS-pU
SMARCE1	rS-pU
UBE2R2	rS-pU
TSR2	rS-pU
SPG21	rS-pU
ATP6AP1	rS-pU
PSMF1	rS-pU
AQR	rS-pU
YIPF4	rS-pU
CHMP1A	rS-pU
JPT1	rS-pU
WDR3	rS-pU
DERL1	rS-pU
SDC1	rS-pU
TIMM22	rS-pU
YME1L1	rS-pU
ISY1	rS-pU
PSAP	rS-pU
HS2ST1	rS-pU
NOP9	rS-pU
NCAPG	rS-pU
RAB5B	rS-pU
DNAJC3	rS-pU
DDRGK1	rS-pU
WASHC3	rS-pU
ACO1	rS-pU
NOL6	rS-pU
SYMPK	rS-pU
RBM42	rS-pU
SCRIB	rS-pU
SMCHD1	rS-pU
CSTF2	rS-pU
SMARCA4	rS-pU
UROD	rS-pU
TMEM176A	rS-pU
RACGAP1	rS-pU
CEBPZ	rS-pU
NDUFA7	rS-pU
GTF2I	rS-pU
MRPL45	rS-pU
CSRP2	rS-pU
PEPD	rS-pU
VRK1	rS-pU
BST2	rS-pU
GLRX5	rS-pU
MRPL51	rS-pU
B2M	rS-pU
MNAT1	rS-pU
MATN1	rS-pU
ABT1	rS-pU
NOSIP	rS-pU
AAMP	rS-pU
FIP1L1	rS-pU
RPAP3	rS-pU
INPPL1	rS-pU
ELP4	rS-pU
ABHD12	rS-pU
GNG7	rS-pU
CRTAP	rS-pU
PTPN23	rS-pU
DEGS1	rS-pU
TBL3	rS-pU
ARF4	rS-pU
UNC45A	rS-pU
SMAP1	rS-pU
SART1	rS-pU
SWI5	rS-pU
STIM1	rS-pU
POLR1A	rS-pU
MAN2A1	rS-pU
TAPBP	rS-pU
POLR2I	rS-pU
NDUFS4	rS-pU
HUWE1	rS-pU
TMEM9	rS-pU
MRPL17	rS-pU
CRNKL1	rS-pU
GLG1	rS-pU
NOP14	rS-pU
UBR4	rS-pU
TXNL4A	rS-pU
PLK1	rS-pU
SLC7A5	rS-pU
LAS1L	rS-pU
MARC2	rS-pU
CETN2	rS-pU
NUDCD3	rS-pU
COL6A1	rS-pU
NENF	rS-pU
TIMM10B	rS-pU
GLRX2	rS-pU
KLC1	rS-pU
ANAPC7	rS-pU
ERGIC3	rS-pU
DDX24	rS-pU
FKBP8	rS-pU
NDUFS6	rS-pU
POLA1	rS-pU
PLIN2	rS-pU
ABCF3	rS-pU
SURF1	rS-pU
STT3A	rS-pU
CCNH	rS-pU
UTP20	rS-pU
SERPINF1	rS-pU
RBM19	rS-pU
ACOX1	rS-pU
PAOX	rS-pU
RRAS	rS-pU
GMPPA	rS-pU
MAGED1	rS-pU
AUP1	rS-pU
NSMCE1	rS-pU
MED28	rS-pU
CPSF2	rS-pU
ELAC2	rS-pU
WBP2	rS-pU
DCAF7	rS-pU
CPD	rS-pU
EMC4	rS-pU
MLF2	rS-pU
SPECC1	rS-pU
POLR2A	rS-pU
WIPI2	rS-pU
CD109	rS-pU
UBL5	rS-pU
ARFIP2	rS-pU
CROT	rS-pU
MAP3K8	rS-pU
LRP1	rS-pU
PLSCR3	rS-pU
MAP7D1	rS-pU
PLXNB2	rS-pU
NUCB1	rS-pU
PRPF6	rS-pU
TSEN34	rS-pU
TAF10	rS-pU
ISG15	rS-pU
DDX10	rS-pU
PIGS	rS-pU
POLR1E	rS-pU
TRIP12	rS-pU
EEF1AKMT1	rS-pU
CPPED1	rS-pU
URM1	rS-pU
RFC1	rS-pU
LTN1	rS-pU
BIRC6	rS-pU
FADS2	rS-pU
LGALS9	rS-pU
EVA1B	rS-pU
TBC1D22A	rS-pU
SDC2	rS-pU
SCAF11	rS-pU
GGA1	rS-pU
NUP188	rS-pU
PTP4A2	rS-pU
CPSF3	rS-pU
USP15	rS-pU
KNSTRN	rS-pU
RNASEH2A	rS-pU
INTS3	rS-pU
DNAJC24	rS-pU
PPFIBP1	rS-pU
IFT20	rS-pU
GOLM1	rS-pU
TRRAP	rS-pU
DNAJA3	rS-pU
ASPSCR1	rS-pU
TIMP1	rS-pU
CIAO1	rS-pU
NUP88	rS-pU
BLOC1S1	rS-pU
MVB12A	rS-pU
TAF9	rS-pU
NDRG3	rS-pU
SOAT1	rS-pU
OGFOD3	rS-pU
PMF1	rS-pU
NT5DC2	rS-pU
ROMO1	rS-pU
PRRX1	rS-pU
PXDN	rS-pU
USE1	rS-pU
CMTM7	rS-pU
DHX37	rS-pU
PIGK	rS-pU
PCDH7	rS-pU
ALCAM	rS-pU
HIGD2A	rS-pU
KRTCAP2	rS-pU
SHC1	rS-pU
RPRD1A	rS-pU
WNK1	rS-pU
COMMD8	rS-pU
COQ4	rS-pU
UBE4B	rS-pU
NCAM1	rS-pU
EIF4E2	rS-pU
PACS1	rS-pU
WDR70	rS-pU
AKT1	rS-pU
ABHD5	rS-pU
SCYL1	rS-pU
RABEPK	rS-pU
FAM3A	rS-pU
RNASEH2C	rS-pU
CTNNB1	rS-pU
STAM2	rS-pU
CST3	rS-pU
PLOD1	rS-pU
STOM	rS-pU
PPP1R11	rS-pU
NFKB2	rS-pU
ACBD6	rS-pU
NCSTN	rS-pU
TWSG1	rS-pU
RABAC1	rS-pU
UBL7	rS-pU
STAG1	rS-pU
RAD51	rS-pU
TUSC3	rS-pU
ABR	rS-pU
POGLUT2	rS-pU
ELP3	rS-pU
DPH6	rS-pU
RIC8A	rS-pU
PCYT1A	rS-pU
KIF23	rS-pU
DAPK3	rS-pU
ANO6	rS-pU
GOLIM4	rS-pU
SLC12A2	rS-pU
SPTLC2	rS-pU
TLE5	rS-pU
DDX41	rS-pU
YIF1A	rS-pU
POLR3H	rS-pU
IQGAP3	rS-pU
GATAD2A	rS-pU
CTSZ	rS-pU
PLD3	rS-pU
DDX54	rS-pU
ESYT2	rS-pU
PPIL2	rS-pU
FAM32A	rS-pU
UBE3C	rS-pU
MOCS2	rS-pU
SORBS3	rS-pU
LAMC1	rS-pU
LAMB2	rS-pU
SNAP47	rS-pU
MRPL54	rS-pU
POLD2	rS-pU
ARHGAP35	rS-pU
USP4	rS-pU
POLD1	rS-pU
PAPOLB	rS-pU
PLA2G12A	rS-pU
LMO7	rS-pU
TM9SF2	rS-pU
PEX19	rS-pU
NDC1	rS-pU
POLR3B	rS-pU
DESI1	rS-pU
SUN1	rS-pU
LRWD1	rS-pU
HIP1	rS-pU
EXOC3	rS-pU
FADS3	rS-pU
MAGED2	rS-pU
TXNDC15	rS-pU
TMEM173	rS-pU
STEAP1	rS-pU
NISCH	rS-pU
RBM10	rS-pU
ITGA11	rS-pU
CDH2	rS-pU
PDLIM2	rS-pU
PTGFRN	rS-pU
ITGAV	rS-pU
TMEM50B	rS-pU
ATP13A1	rS-pU
SETD3	rS-pU
SMYD3	rS-pU
BUD23	rS-pU
SLC6A6	rS-pU
CP	rS-pU
RNF20	rS-pU
STRN4	rS-pU
PARP12	rS-pU
EPS8	rS-pU
CDC42BPA	rS-pU
PTPN2	rS-pU
MINDY1	rS-pU
LPGAT1	rS-pU
PTK2	rS-pU
LANCL2	rS-pU
HTRA3	rS-pU
COQ7	rS-pU
CBY1	rS-pU
LAMA5	rS-pU
VPS33A	rS-pU
MICU1	rS-pU
SSBP3	rS-pU
SSBP4	rS-pU
SSBP2	rS-pU
ASH2L	rS-pU
DNAJC17	rS-pU
PIGT	rS-pU
GOLGA2	rS-pU
LAPTM4A	rS-pU
SLC38A1	rS-pU
NAT2	rS-pU
TPX2	rS-pU
DHX38	rS-pU
MGMT	rS-pU
ITGB5	rS-pU
FNBP1L	rS-pU
TM9SF3	rS-pU
VTI1A	rS-pU
MTFR1L	rS-pU
HTATSF1	rS-pU
ELOVL1	rS-pU
JUP	rS-pU
DIAPH3	rS-pU
UBR5	rS-pU
OXR1	rS-pU
C7	rS-pU
SLC12A7	rS-pU
GAK	rS-pU
KIF1C	rS-pU
RTF2	rS-pU
STN1	rS-pU
AKT1S1	rS-pU
TUBGCP4	rS-pU
IFT27	rS-pU
EHMT2	rS-pU
GRK2	rS-pU
PLXNA1	rS-pU
ANAPC4	rS-pU
ACBD5	rS-pU
MAPKAPK2	rS-pU
RPS6KC1	rS-pU
EXOSC10	rS-pU
EMB	rS-pU
MAD1L1	rS-pU
MXD1	rS-pU
MAN1B1	rS-pU
REEP3	rS-pU
VIRMA	rS-pU
CDC42BPB	rS-pU
CNOT10	rS-pU
GPATCH11	rS-pU
PCNT	rS-pU
STAT3	rS-pU
OSBPL9	rS-pU
GTF2H4	rS-pU
RP2	rS-pU
OGFOD1	rS-pU
KIDINS220	rS-pU
INTS11	rS-pU
STEAP3	rS-pU
PPP2R5A	rS-pU
ZC3H14	rS-pU
INTS1	rS-pU
HOMER3	rS-pU
FAF1	rS-pU
ITPR3	rS-pU
ANAPC1	rS-pU
ANAPC2	rS-pU
PSEN1	rS-pU
PSEN2	rS-pU
ALG3	rS-pU
IGFBP7	rS-pU
MFN1	rS-pU
EXOC4	rS-pU
GULP1	rS-pU
GRK6	rS-pU
NME7	rS-pU
GNAO1	rS-pU
CELF2	rS-pU
PLCG1	rS-pU
NCAPH2	rS-pU
ARHGAP10	rS-pU
BUB1B	rS-pU
PREPL	rS-pU
USP8	rS-pU
MAP4K4	rS-pU
EXOC7	rS-pU
CLPTM1	rS-pU
NCOR2	rS-pU
P3H4	rS-pU
PPP6R1	rS-pU
AKAP9	rS-pU
HEATR5B	rS-pU
SEC16A	rS-pU
SLC39A11	rS-pU
COL6A2	rS-pU
MCM3AP	rS-pU
CUL2	rS-pU
MICU2	rS-pU
ADAM10	rS-pU
SLC29A1	rS-pU
VPS53	rS-pU
HACD2	rS-pU
STK16	rS-pU
KANK2	rS-pU
ASCC1	rS-pU
ERMP1	rS-pU
MMUT	rS-pU
UBE2J2	rS-pU
AGL	rS-pU
TMEM59	rS-pU
CUL7	rS-pU
CFAP298	rS-pU
ABCC4	rS-pU
TRIOBP	rS-pU
COL5A1	rS-pU
RPS6KA4	rS-pU
SQOR	rS-pU
CUX1	rS-pU
TSPAN6	rS-pU
FUNDC1	rS-pU
GALNT2	rS-pU
SYNE2	rS-pU
FOXK2	rS-pU
MPRIP	rS-pU
SBF1	rS-pU
NELFE	rS-pU
PROCR	rS-pU
NDC80	rS-pU
UACA	rS-pU
PPP1R21	rS-pU
NOA1	rS-pU
TBRG1	rS-pU
ZC3H7B	rS-pU
TRAPPC2L	rS-pU
NDUFAF7	rS-pU
AGPAT4	rS-pU
BCR	rS-pU
GALNT10	rS-pU
CC2D1A	rS-pU
ATM	rS-pU
WLS	rS-pU
FRYL	rS-pU
SMC6	rS-pU
HECTD3	rS-pU
APPL1	rS-pU
CLCC1	rS-pU
DHCR24	rS-pU
TSPAN4	rS-pU
PLCB3	rS-pU
SLC35B1	rS-pU
ZNHIT6	rS-pU
ADD1	rS-pU
LY75	rS-pU
PRUNE2	rS-pU
INTS13	rS-pU
PTK7	rS-pU
MKLN1	rS-pU
NECTIN2	rS-pU
FKBP14	rS-pU
STRBP	rS-pU
DOCK1	rS-pU
KDM5C	rS-pU
FARS2	rS-pU
EPB41	rS-pU
GNG10	rS-pU
ARPP19	rS-pU
FTO	rS-pU
KLC4	rS-pU
ARAP1	rS-pU
MTR	rS-pU
MDC1	rS-pU
PPP2R5C	rS-pU
NAB1	rS-pU
COL4A1	rS-pU
DHX16	rS-pU
SMG6	rS-pU
MRC2	rS-pU
EFR3A	rS-pU
DPCD	rS-pU
ATG4B	rS-pU
ATG4C	rS-pU
RBFA	rS-pU
SNX17	rS-pU
PPT1	rS-pU
GGA2	rS-pU
MAN2B2	rS-pU
RPAP1	rS-pU
KIF20A	rS-pU
GCC2	rS-pU
DROSHA	rS-pU
HERC1	rS-pU
KIF3A	rS-pU
SDF4	rS-pU
SCAF1	rS-pU
TDP1	rS-pU
CHTF18	rS-pU
HSPG2	rS-pU
CD74	rS-pU
MFN2	rS-pU
CTF1	rS-pU
FRMD8	rS-pU
LRBA	rS-pU
LRRFIP2	rS-pU
COL4A2	rS-pU
PML	rS-pU
PALM	rS-pU
FTSJ1	rS-pU
AXL	rS-pU
DLGAP5	rS-pU
BPTF	rS-pU
ARPC1A	rS-pU
EHBP1L1	rS-pU
MELK	rS-pU
ITGB7	rS-pU
NACC1	rS-pU
ECM1	rS-pU
DDX11	rS-pU
PHKA1	rS-pU
COL5A2	rS-pU
PI4KA	rS-pU
ANKRD13A	rS-pU
CINP	rS-pU
KIFAP3	rS-pU
ITSN1	rS-pU
ARHGEF17	rS-pU
ELOVL5	rS-pU
PNPLA6	rS-pU
GTF3C1	rS-pU
SIPA1L1	rS-pU
MAP3K7	rS-pU
AMFR	rS-pU
ZZEF1	rS-pU
ARHGEF12	rS-pU
AEBP1	rS-pU
CACNA2D1	rS-pU
APBB1IP	rS-pU
TRIP4	rS-pU
PCM1	rS-pU
SEL1L	rS-pU
AKT2	rS-pU
POLE	rS-pU
INTS4	rS-pU
UBE4A	rS-pU
MTOR	rS-pU
MIGA2	rS-pU
EPHB2	rS-pU
SLC44A2	rS-pU
RAPGEF1	rS-pU
FBLN2	rS-pU
NELFCD	rS-pU
HAND1	rS-pU
MED12	rS-pU
CHD3	rS-pU
VPS50	rS-pU
CDH11	rS-pU
PARP4	rS-pU
GTF2H5	rS-pU
VPS41	rS-pU
TYW1	rS-pU
TTC19	rS-pU
ANGPTL2	rS-pU
CDK5RAP2	rS-pU
HERC2	rS-pU
PTPRA	rS-pU
CRYBG1	rS-pU
WDTC1	rS-pU
TAX1BP1	rS-pU
MINK1	rS-pU
CEP131	rS-pU
MRPL52	rS-pU
XPO6	rS-pU
ERBB2	rS-pU
ATP6V0A1	rS-pU
CPT1A	rS-pU
COG1	rS-pU
PPIP5K2	rS-pU
VIPR2	rS-pU
ANKIB1	rS-pU
EVI5	rS-pU
PRKD1	rS-pU
HIRIP3	rS-pU
SH3D19	rS-pU
MPDZ	rS-pU
UHRF1BP1L	rS-pU
IPO8	rS-pU
TM9SF4	rS-pU
MED14	rS-pU
SLIT2	rS-pU
SIN3B	rS-pU
LLGL2	rS-pU
NEO1	rS-pU
ZSWIM8	rS-pU
MYLK	rS-pU
RUFY1	rS-pU
WDR6	rS-pU
TMEM131	rS-pU
LRRK2	rS-pU
ATG2B	rS-pU
LOXL4	rS-pU
CLSTN1	rS-pU
MYCBP2	rS-pU
PAM	rS-pU
NBEA	rS-pU
NCOR1	rS-pU
TSC2	rS-pU
DLG5	rS-pU
RPTOR	rS-pU
ALS2	rS-pU
PCDHGC3	rS-pU
PTPN14	rS-pU
ADAM17	rS-pU
ATR	rS-pU
ITPR1	rS-pU
RPS25	rU-pS
RPL13	rU-pS
HNRNPA3	rU-pS
RPS15A	rU-pS
NPM1	rU-pS
YWHAG	rU-pS
RPL27A	rU-pS
LSM3	rU-pS
H2AFX	rU-pS
DDX39B	rU-pS
HNRNPH1	rU-pS
SNRPG	rU-pS
VAPA	rU-pS
FKBP3	rU-pS
PTRH2	rU-pS
PTH2	rU-pS
AK2	rU-pS
NOP56	rU-pS
H1F0	rU-pS
RCC1	rU-pS
SLC33A1	rU-pS
ACP1	rU-pS
SRSF2	rU-pS
PFDN4	rU-pS
PYCR2	rU-pS
TUBA1C	rU-pS
U2AF1	rU-pS
RBMXL1	rU-pS
RBMX	rU-pS
LMNB1	rU-pS
TRA2B	rU-pS
DPYSL2	rU-pS
ARGLU1	rU-pS
PSMD5	rU-pS
GLO1	rU-pS
LAMTOR3	rU-pS
NUTF2	rU-pS
PSMG3	rU-pS
CCDC58	rU-pS
EEF1E1	rU-pS
IGF2BP1	rU-pS
CYB5R1	rU-pS
DYNC1LI1	rU-pS
PPIL1	rU-pS
LSM8	rU-pS
HPCAL1	rU-pS
HPCA	rU-pS
RPRD1B	rU-pS
COPS3	rU-pS
CSN3	rU-pS
TMEM11	rU-pS
COPS8	rU-pS
SWAP70	rU-pS
CASP3	rU-pS
MRPS23	rU-pS
PPIH	rU-pS
RPP30	rU-pS
CNOT9	rU-pS
CDKN2B	rU-pS
RPF2	rU-pS
TRNT1	rU-pS
PPP2R2A	rU-pS
ARPC5L	rU-pS
PPP3CA	rU-pS
MCU	rU-pS
PURB	rU-pS
PGP	rU-pS
NIF3L1	rU-pS
PFAS	rU-pS
NT5C	rU-pS
XPO1	rU-pS
RAB32	rU-pS
CHORDC1	rU-pS
MYCBP	rU-pS
PLPBP	rU-pS
PPP6C	rU-pS
PURA	rU-pS
TIMM44	rU-pS
PRPF4	rU-pS
MYEF2	rU-pS
NUP43	rU-pS
TRMT61A	rU-pS
HMGA2	rU-pS
PSMG2	rU-pS
CHCHD4	rU-pS
ARL2	rU-pS
LZIC	rU-pS
MRPL43	rU-pS
TSFM	rU-pS
RAE1	rU-pS
THUMPD1	rU-pS
AK4	rU-pS
ARMC10	rU-pS
NAA20	rU-pS
DNM1L	rU-pS
MOCS3	rU-pS
THOC7	rU-pS
MCTS1	rU-pS
PRPSAP2	rU-pS
SLC25A13	rU-pS
IGF2BP2	rU-pS
RNPS1	rU-pS
DR1	rU-pS
MLKL	rU-pS
NUP37	rU-pS
NAA25	rU-pS
MRPS2	rU-pS
THOC6	rU-pS
MAT2B	rU-pS
MRPL24	rU-pS
MRPS18B	rU-pS
CYP20A1	rU-pS
EEA1	rU-pS
OXSR1	rU-pS
OSR1	rU-pS
UBA3	rU-pS
COX20	rU-pS
EIF2B3	rU-pS
TIMM9	rU-pS
PPP3R1	rU-pS
NIT2	rU-pS
CRLF3	rU-pS
ILKAP	rU-pS
PYM1	rU-pS
CRYZL1	rU-pS
NDRG1	rU-pS
STK38	rU-pS
MRPS31	rU-pS
EIF4A2	rU-pS
FAM136A	rU-pS
MRPS22	rU-pS
ABHD14B	rU-pS
SLC25A22	rU-pS
RBM12	rU-pS
UBA6	rU-pS
PPP4R3B	rU-pS
PUS10	rU-pS
UTP15	rU-pS
TRAPPC6B	rU-pS
RABIF	rU-pS
RAB11FIP1	rU-pS
NUP160	rU-pS
MRPS10	rU-pS
CFAP20	rU-pS
GID8	rU-pS
PDXP	rU-pS
C3	rU-pS
PPIF	rU-pS
HDHD3	rU-pS
ACBD3	rU-pS
MRPL44	rU-pS
MRPL10	rU-pS
NAE1	rU-pS
ZADH2	rU-pS
EXOSC6	rU-pS
MOGS	rU-pS
POP4	rU-pS
HMGCL	rU-pS
GFER	rU-pS
SCO1	rU-pS
MRPS9	rU-pS
GATD1	rU-pS
PRPF38B	rU-pS
EEF1AKNMT	rU-pS
SMS	rU-pS
CPT2	rU-pS
PTBP3	rU-pS
CCDC127	rU-pS
[truncated: 2,517 more rows]
