# Supplementary material for: Alteration of Proteotranscriptomic Landscape Reveals the Transcriptional Regulatory Circuits Controlling Key-Signaling Pathways and Metabolic Reprogramming During Tumor Evolution
Source: Front Cell Dev Biol. 2020 Dec 15;8:586479. doi: 10.3389/fcell.2020.586479 (PMC7769845; doi:10.3389/fcell.2020.586479)
Supplement: Supplementary file 3 [file Table_3.XLSX]

## Sheet: Column descriptions
Sheet name	Column Name	Column descriptions
RFP Mouse cells	Gene	Gene name
	Symbol	Gene Symbol
	Group	Stability groups
	FP.R1	RFP for replicate 1
	FP.R2	RFP for replicate 2
	Avg RFP	Average biobosomal foorprinting
	TE.R1	Translational efficiency replicate 1
	TE.R2	Translational efficiency replicate 2
	Avg TE	Average translational efficiency
	Protein	Protein abundance
	mRNA	mRNA abundance
	Symbol Human	Human Gene symbol
RFP HEK-293 cell	Gene	Gene name
	Group	Stability groups
	Protein.halflife	Protein half-life
	mRNA.halflife	mRNA half-life
	RFP Avg	Average Ribosomal foot printing from duplicate

## Sheet: RFP Mouse cells
Gene	Symbol	Group	FP.R1	FP.R2	Avg RFP	TE.R1	TE.R2	Avg TE	Protein	mRNA	symbol.Human
Aak1	Aak1	rS-pS	5.99331	5.99291	5.99311	1.2057	0.730702	0.968199	194.83	11.92	AAK1
Abcb7	Abcb7	rS-pS	23.1354	27.0227	25.079	1.63267	1.929	1.78084	104.18	12.51	ABCB7
Abcd3	Abcd3	rS-pS	23.5657	29.5564	26.561	1.00584	1.3201	1.16297	144.13	10.14	ABCD3
Acaa2	Acaa2	rS-pS	68.8884	68.9927	68.9405	1.05264	1.44732	1.24998	458.17	18.69	ACAA2
Acaca;AK040794	Acaca	rS-pS	14.4236	17.1106	15.7671	1.29564	1.44935	1.37249	105.3	14.02	ACACA
Acad9;AK172713	Acad9	rS-pS	17.5024	17.8999	17.7012	0.0239734	0.0745319	0.0492527	175.76	12.95	ACAD9
Acadl	Acadl	rS-pS	81.7104	85.5383	83.6244	1.01789	1.01673	1.01731	433.65	15.87	ACADL
Acadm	Acadm	rS-pS	35.4872	40.6569	38.072	0.55873	0.618007	0.588368	957.25	11.46	ACADM
Acadsb	Acadsb	rS-pS	29.837	32.3244	31.0807	1.2024	1.50404	1.35322	125.91	20.11	ACADSB
Acat1	Acat1	rS-pS	70.1128	78.3319	74.2223	1.95172	2.16539	2.05855	494.36	21.11	ACAT1
Acat2	Acat2	rS-pS	41.9941	41.2303	41.6122	1.3348	1.15448	1.24464	5763.7	11.63	ACAT2
Acin1	Acin1	rS-pS	21.7735	19.9077	20.8406	0.11882	0.0832376	0.101029	89.91	15.01	ACIN1
Aco2	Aco2	rS-pS	126.796	134.994	130.895	0.81437	0.954263	0.884317	706.59	18.21	ACO2
Acot9	Acot9	rS-pS	39.434	46.269	42.8515	1.02679	2.14702	1.58691	666	11.79	ACOT9
Acsf2	Acsf2	rS-pS	7.94234	8.87734	8.40984	1.45443	1.86321	1.65882	1750.4	11.51	ACSF2
Actn1	Actn1	rS-pS	239.555	208.335	223.945	0.996336	0.764385	0.880361	84.25	13.77	ACTN1
Actn4	Actn4	rS-pS	146.041	136.819	141.43	1.34549	1.14191	1.2437	92.6	16.2	ACTN4
Actr2	Actr2	rS-pS	495.161	514.903	505.032	1.39329	1.31198	1.35264	82.2	11.47	ACTR2
Actr3	Actr3	rS-pS	571.797	709.053	640.425	0.794115	1.4102	1.10216	76.44	12.68	ACTR3
Acy1	Acy1	rS-pS	18.3188	15.2546	16.7867	0.930363	0.981426	0.955895	219.47	12	ACY1
Adk	Adk	rS-pS	30.0032	31.1721	30.5877	1.33334	1.26508	1.29921	308.67	14.7	ADK
Adsl	Adsl	rS-pS	38.0401	38.4722	38.2561	1.00249	1.20239	1.10244	138.7	12.77	ADSL
Afg3l2	Afg3l2	rS-pS	15.6991	14.9432	15.3212	0.553453	0.379095	0.466274	95.66	10.85	AFG3L2
Aga	Aga	rS-pS	28.2303	25.1207	26.6755	0.58841	0.414372	0.501391	267.57	14.62	AGA
Agps	Agps	rS-pS	37.3893	42.9053	40.1473	1.40936	2.13401	1.77169	121.81	13.22	AGPS
Ahcy	Ahcy	rS-pS	47.859	46.8482	47.3536	1.90206	2.86688	2.38447	129.59	15.84	AHCY
Aifm1	Aifm1	rS-pS	29.8586	30.0699	29.9642	1.05046	1.10236	1.07641	283.21	11.47	AIFM1
Aimp1	Aimp1	rS-pS	40.9916	36.6491	38.8204	0.606125	0.459246	0.532685	79.35	10.64	AIMP1
AK032401;Pfkp	Pfkp	rS-pS	215.747	209.968	212.858	1.52911	2.20084	1.86497	441.86	21.63	PFKP
AK041330;Dpp3	Dpp3	rS-pS	55.9911	54.5003	55.2457	1.00192	1.29065	1.14629	216.79	13.65	DPP3
AK042028;Hibadh	Hibadh	rS-pS	42.1149	50.9513	46.5331	0.510448	0.828366	0.669407	353.36	14.51	HIBADH
AK043844;Rtn3	Rtn3	rS-pS	57.2788	69.0161	63.1475	0.279272	0.311567	0.29542	117.44	19.27	RTN3
AK049416;Exoc5	Exoc5	rS-pS	13.6688	18.7876	16.2282	0.411552	0.549114	0.480333	99.49	10.24	EXOC5
AK049578;Cltc	Cltc	rS-pS	341.798	385.89	363.844	1.82875	1.80816	1.81845	165.94	14.6	CLTC
AK049600;Hnrnpu	Hnrnpu	rS-pS	265.094	294.487	279.791	1.53958	1.27846	1.40902	149.11	11.45	HNRNPU
AK081796;Gns	Gns	rS-pS	143.738	129.305	136.522	0.863383	0.87789	0.870637	207.28	16.02	GNS
AK086522;Apool	Apool	rS-pS	19.811	25.68	22.7455	0.801016	1.44314	1.12208	697.42	12.65	APOOL
AK163149;Tcp1	Tcp1	rS-pS	114.018	144.187	129.103	0.727347	1.40169	1.06452	94.27	11.11	TCP1
AK164583;Dhx29	Dhx29	rS-pS	9.26281	9.01418	9.1385	0.631475	0.417687	0.524581	79.69	15.54	DHX29
AK180697;Eno1;Gm5506	Eno1	rS-pS	3197.76	2855.53	3026.65	3.00446	4.49024	3.74735	214.8	12.78	ENO1
AK185771;Coro1b	Coro1b	rS-pS	197.318	191.858	194.588	1.0357	1.60268	1.31919	198.73	12.87	CORO1B
Alad	Alad	rS-pS	15.3127	16.4627	15.8877	0.690054	0.60671	0.648382	154.56	13.9	ALAD
Aldh2	Aldh2	rS-pS	406.938	367.036	386.986	2.45139	2.90443	2.67791	76.04	23.72	ALDH2
Aldh7a1	Aldh7a1	rS-pS	8.95794	7.90497	8.43145	1.41193	2.88766	2.1498	147.66	22.05	ALDH7A1
Aldh9a1	Aldh9a1	rS-pS	86.4244	93.8886	90.1565	1.47814	1.50515	1.49165	284.36	18.57	ALDH9A1
Aldoa	Aldoa	rS-pS	1502.34	1388.08	1445.21	1.144	1.2201	1.18205	100.86	21.49	ALDOA
Anp32a	Anp32a	rS-pS	111.578	112.28	111.929	1.03141	0.80863	0.920019	411.79	15.78	ANP32A
Anp32b	Anp32b	rS-pS	163.64	161.643	162.641	0.31938	0.260311	0.289846	77.51	15.87	ANP32B
Anxa4	Anxa4	rS-pS	1059.13	1042.54	1050.83	1.35187	1.67251	1.51219	167.55	16.85	ANXA4
Anxa5	Anxa5	rS-pS	607.839	525.134	566.486	1.4828	1.75614	1.61947	255.53	17.07	ANXA5
Anxa6	Anxa6	rS-pS	132.666	128.559	130.612	1.40674	1.93185	1.6693	121.32	19.67	ANXA6
Ap1b1	Ap1b1	rS-pS	93.5532	95.4301	94.4916	1.99257	2.05521	2.02389	86.81	15.36	AP1B1
Ap2a2;mKIAA0899	Ap2a2	rS-pS	46.6	48.4747	47.5373	0.920698	1.00981	0.965253	102.9	19.78	AP2A2
Ap2b1	Ap2b1	rS-pS	96.9221	98.3481	97.6351	2.158	1.98481	2.07141	129.08	20.72	AP2B1
Ap2m1	Ap2m1	rS-pS	252.474	230.312	241.393	0.753636	0.831505	0.792571	89.35	17.09	AP2M1
Ap2s1	Ap2s1	rS-pS	370.49	291.712	331.101	0.65405	0.52892	0.591485	107.26	15.47	AP2S1
Ap3d1	Ap3d1	rS-pS	44.636	43.3685	44.0023	0.779031	0.662632	0.720831	94.27	13.94	AP3D1
Ap3m1	Ap3m1	rS-pS	54.6874	58.269	56.4782	1.8035	2.61345	2.20847	225.62	10.56	AP3M1
apg-1b;Hspa4l	Hspa4l	rS-pS	12.5427	13.652	13.0974	0.902571	0.809276	0.855924	139.49	14.26	HSPA4L
Arhgdia	Arhgdia	rS-pS	763.747	749.287	756.517	2.05671	2.88991	2.47331	144.05	23.67	ARHGDIA
Arl8b	Arl8b	rS-pS	204.537	225.144	214.84	1.63599	2.62464	2.13031	88.09	10.13	ARL8B
Arpc2	Arpc2	rS-pS	652.968	760.356	706.662	0.432273	0.354061	0.393167	98.68	11.26	ARPC2
Arpc4	Arpc4	rS-pS	789.221	804.913	797.067	1.52594	1.44335	1.48464	93.17	15.78	ARPC4
Arsb	Arsb	rS-pS	21.7412	20.6497	21.1954	1.40953	1.40304	1.40628	245.34	39.78	ARSB
Asah1	Asah1	rS-pS	238.126	313.764	275.945	1.65165	3.38456	2.5181	132.3	20.11	ASAH1
Ascc3	Ascc3	rS-pS	7.23977	7.51809	7.37893	0.968407	0.694776	0.831591	83.03	14.13	ASCC3
Asl	Asl	rS-pS	48.6705	41.993	45.3318	1.09464	1.23665	1.16564	364.83	12.73	ASL
Asph	Asph	rS-pS	22.9263	22.9049	22.9156	1.11139	1.12522	1.1183	82.52	26.13	ASPH
Atic	Atic	rS-pS	99.3056	102.308	100.807	1.24208	1.11801	1.18004	102.94	13.09	ATIC
Atox1	Atox1	rS-pS	774.838	618.721	696.779	1.00387	0.956716	0.980291	106.25	12.51	ATOX1
Atp6v0d1	Atp6v0d1	rS-pS	281.263	243.605	262.434	0.956667	1.14847	1.05257	99.84	14.2	ATP6V0D1
Atp6v1a;BC050135	Atp6v1a	rS-pS	193.281	193.704	193.492	1.39305	1.27611	1.33458	77.26	17.17	ATP6V1A
Bak1	Bak1	rS-pS	91.2761	90.8477	91.0619	0.498532	0.404119	0.451325	171.63	11.21	BAK1
Banf1	Banf1	rS-pS	165.961	156.998	161.48	0.631075	0.53851	0.584793	159.35	12.88	BANF1
Bax	Bax	rS-pS	129.001	119.943	124.472	0.480983	0.610623	0.545803	77.91	10.19	BAX
BC096410;JSAP2;Spag9	Spag9	rS-pS	18.895	19.9294	19.4122	0.234213	0.201586	0.217899	78.6	12.81	SPAG9
BC147413;Rdx	Rdx	rS-pS	48.3651	54.6043	51.4847	0.775731	0.591311	0.683521	85.57	13.2	RDX
Bcap31	Bcap31	rS-pS	234.499	259.54	247.02	1.15697	1.62741	1.39219	145	16.34	BCAP31
Bcl2l13	Bcl2l13	rS-pS	10.6085	10.9645	10.7865	0.57606	0.515339	0.545699	125.99	13.42	BCL2L13
Bin1	Bin1	rS-pS	49.3145	45.8301	47.5723	0.552536	0.591402	0.571969	90.8	13.17	BIN1
Blmh	Blmh	rS-pS	40.9598	47.9235	44.4416	0.854006	0.988583	0.921294	243.75	10.42	BLMH
Blvrb	Blvrb	rS-pS	477.967	405.635	441.801	1.59562	1.6688	1.63221	171.22	16.75	BLVRB
Brcc3	Brcc3	rS-pS	21.6866	31.0643	26.3754	0.996279	1.61557	1.30593	88.59	10.96	BRCC3
Bri3bp	Bri3bp	rS-pS	54.9636	50.87	52.9168	1.74954	1.71123	1.73039	75.82	20.76	BRI3BP
Cad	Cad	rS-pS	27.1204	25.2871	26.2037	2.68825	4.05417	3.37121	85.59	26.89	CAD
Calm1	Calm1	rS-pS	1308.53	1404.4	1356.47	2.12091	1.81176	1.96634	115.89	10.1	CALM1
Calm2	Calm2	rS-pS	372.63	383.76	378.195	1.09594	1.32593	1.21094	115.89	10.1	CALM2
Calm3	Calm3	rS-pS	323.784	275.924	299.854	1.63963	1.10038	1.37	115.89	10.1	CALM3
calp80;Capn2	Capn2	rS-pS	80.6655	70.4801	75.5728	1.22152	1.3947	1.30811	107.37	12.34	CAPN2
Calr	Calr	rS-pS	1230.83	1318.49	1274.66	1.79156	2.10416	1.94786	135.41	34.09	CALR
Cand1	Cand1	rS-pS	38.24	44.9172	41.5786	2.31267	3.022	2.66734	195.57	12.15	CAND1
Canx	Canx	rS-pS	413.186	479.086	446.136	1.83887	1.93066	1.88476	136.42	28.8	CANX
Capg	Capg	rS-pS	1315.27	1196.04	1255.65	1.19713	1.59585	1.39649	88.59	13.77	CAPG
Capn1	Capn1	rS-pS	83.1147	81.8872	82.5009	1.03403	0.864478	0.949254	149.7	16.52	CAPN1
Capns1	Capns1	rS-pS	469.983	437.281	453.632	0.866004	0.874185	0.870095	86.79	15.09	CAPNS1
Capzb	Capzb	rS-pS	366.833	402.97	384.902	0.60626	0.806456	0.706358	87.15	14.5	CAPZB
Cast	Cast	rS-pS	63.6807	71.0985	67.3896	0.641919	0.502705	0.572312	123.21	16.79	CAST
Cav1	Cav1	rS-pS	104.649	82.6272	93.6382	1.11407	1.57759	1.34583	461.37	13	CAV1
Cct2	Cct2	rS-pS	141.897	151.973	146.935	0.955818	1.49395	1.22488	86.28	12.45	CCT2
Cct3	Cct3	rS-pS	141.022	145.268	143.145	1.15304	1.85513	1.50409	79.73	13.66	CCT3
Cct8	Cct8	rS-pS	156.285	180.173	168.229	1.0332	1.10095	1.06707	77.45	13.3	CCT8
Cdc23	Cdc23	rS-pS	18.3932	19.8923	19.1428	0.0779741	0.0233654	0.0506697	355.74	10.46	CDC23
Cdipt	Cdipt	rS-pS	72.2308	74.9163	73.5735	0.60088	0.588823	0.594851	101.47	11.26	CDIPT
Cdk5	Cdk5	rS-pS	17.7652	15.4312	16.5982	0.686284	0.693227	0.689755	84.96	11.13	CDK5
Chchd3	Chchd3	rS-pS	47.0495	52.1888	49.6191	0.739175	1.11023	0.924701	310.63	15.44	CHCHD3
Ckap4	Ckap4	rS-pS	24.6806	19.7089	22.1947	0.571518	0.466388	0.518953	127.11	10.49	CKAP4
Clast2;Syngr2	Syngr2	rS-pS	188.798	199.074	193.936	0.440397	0.617725	0.529061	126.6	12.35	SYNGR2
Clpp	Clpp	rS-pS	27.9411	24.8938	26.4174	0.763091	0.732251	0.747671	177.3	11.79	CLPP
Clta	Clta	rS-pS	331.402	315.036	323.219	0.398518	0.42666	0.412589	121.89	14.63	CLTA
Cltb	Cltb	rS-pS	30.2847	34.1138	32.1992	0.680002	0.864695	0.772349	120.13	15.2	CLTB
Cmpk1	Cmpk1	rS-pS	107.886	136.662	122.274	0.778022	1.06709	0.922557	86.88	11.96	CMPK1
Cndp2	Cndp2	rS-pS	404.601	348.21	376.405	1.20694	1.16388	1.18541	281.76	11.35	CNDP2
Cnih4	Cnih4	rS-pS	87.5772	99.9522	93.7647	3.2689	4.11275	3.69083	289.14	17.81	CNIH4
Cnpy2	Cnpy2	rS-pS	58.8671	63.284	61.0756	0.986563	1.25068	1.11862	108.23	12.1	CNPY2
Cnpy3	Cnpy3	rS-pS	51.7446	46.9737	49.3592	0.884561	0.829173	0.856867	108.27	14.43	CNPY3
Coasy	Coasy	rS-pS	10.5801	7.62226	9.10117	0.481486	0.335215	0.408351	1701.95	11.44	COASY
Commd10	Commd10	rS-pS	35.87	37.7256	36.7978	0.77587	1.02822	0.902044	131.9	12.1	COMMD10
Comtd1	Comtd1	rS-pS	42.1205	30.4168	36.2687	1.2754	1.27677	1.27609	410.3	11.31	COMTD1
Copa	Copa	rS-pS	128.83	137.37	133.1	1.02582	1.28409	1.15496	110.75	18.03	COPA
Copb1	Copb1	rS-pS	81.5187	86.0477	83.7832	1.65634	1.69792	1.67714	89.81	12.54	COPB1
Copb2	Copb2	rS-pS	75.219	82.1434	78.6812	1.21125	1.86636	1.53881	88.15	16.1	COPB2
Copg2	Copg2	rS-pS	21.5916	23.6251	22.6083	1.09777	1.7605	1.42914	332.09	17.23	COPG2
Cops4	Cops4	rS-pS	29.1688	27.6637	28.4163	0.68161	0.877708	0.779659	126.01	10.66	COPS4
Cops5	Cops5	rS-pS	57.663	69.9256	63.7943	0.623422	0.832153	0.727788	75.08	10.34	COPS5
Cops6	Cops6	rS-pS	76.8782	63.701	70.2896	0.750657	0.842576	0.796617	103.28	12.59	COPS6
Cotl1	Cotl1	rS-pS	1985.12	1702.89	1844.01	1.41274	1.25427	1.3335	76.14	15.16	COTL1
Cox4i1	Cox4i1	rS-pS	755.143	738.906	747.025	0.488544	0.544509	0.516527	172.45	15.22	COX4I1
Cox5a	Cox5a	rS-pS	693.97	767.978	730.974	0.618142	0.766709	0.692426	149.52	12.24	COX5A
Cox5b	Cox5b	rS-pS	453.868	507.954	480.911	0.668529	0.956399	0.812464	212.5	10.94	COX5B
Cox6b1	Cox6b1	rS-pS	985.423	825.934	905.678	0.737119	0.707476	0.722298	90.93	15.17	COX6B1
Cox6c	Cox6c	rS-pS	507.707	621.152	564.43	0.494265	0.691853	0.593059	89.96	13.98	COX6C
Cox7a2	Cox7a2	rS-pS	477.503	546.055	511.779	1.30945	1.78157	1.54551	84.68	14.92	COX7A2
Cox7c	Cox7c	rS-pS	515.296	482.626	498.961	0.490676	0.381767	0.436221	142.15	19.67	COX7C
Cpsf6	Cpsf6	rS-pS	33.4549	35.8728	34.6638	0.604682	0.777879	0.69128	132.79	10.6	CPSF6
Crat	Crat	rS-pS	26.6405	27.9149	27.2777	0.761459	0.938203	0.849831	91.68	18.18	CRAT
Creg1	Creg1	rS-pS	573.098	546.969	560.033	1.2329	0.811004	1.02195	164.06	17.24	CREG1
Cse1l	Cse1l	rS-pS	32.9966	47.0241	40.0104	1.02385	1.73806	1.38096	104.54	11.13	CSE1L
Cstb	Cstb	rS-pS	1525.06	1261.38	1393.22	0.633565	0.553015	0.59329	308.03	12.15	CSTB
Ctnnbl1	Ctnnbl1	rS-pS	20.6555	20.6399	20.6477	1.59886	2.14534	1.8721	86.15	19.05	CTNNBL1
Ctsa	Ctsa	rS-pS	720.073	717.407	718.74	2.4318	2.35999	2.39589	110.74	28.35	CTSA
Ctsd	Ctsd	rS-pS	4764.67	4678.66	4721.66	1.25711	1.85692	1.55702	90.42	27.46	CTSD
Cuta	Cuta	rS-pS	68.0229	78.9526	73.4877	0.355886	0.378435	0.36716	189.87	10.89	CUTA
Cyb5b	Cyb5b	rS-pS	126.751	131.736	129.243	1.58255	1.99862	1.79059	260.7	15.22	CYB5B
Cyb5r3	Cyb5r3	rS-pS	127.785	116.767	122.276	1.17033	1.47648	1.3234	204.72	19.27	CYB5R3
Cyc1	Cyc1	rS-pS	128.603	110.844	119.724	0.883172	1.09371	0.988441	181.48	12.73	CYC1
Cyld	Cyld	rS-pS	12.1343	13.2947	12.7145	0.565569	0.445192	0.50538	97.23	11.59	CYLD
Dad1	Dad1	rS-pS	254.01	262.139	258.074	0.715212	0.891909	0.80356	107.99	14	DAD1
Dbi	Dbi	rS-pS	352.357	326.511	339.434	0.439352	0.36583	0.402591	519.98	15.82	DBI
Dcps	Dcps	rS-pS	19.5109	23.6446	21.5777	0.903524	2.15066	1.52709	197.83	12.75	DCPS
Dctpp1	Dctpp1	rS-pS	33.2164	32.6224	32.9194	0.444681	0.53721	0.490945	454.88	13.38	DCTPP1
Ddost	Ddost	rS-pS	179.172	183.875	181.524	1.46057	1.74372	1.60214	100.04	22.21	DDOST
Ddt	Ddt	rS-pS	76.1979	66.6348	71.4163	1.03291	1.2351	1.13401	146.33	14.72	DDT
Ddx17	Ddx17	rS-pS	70.6896	74.3798	72.5347	0.454798	0.462172	0.458485	89.45	11.04	DDX17
Dera	Dera	rS-pS	28.852	33.1085	30.9803	0.869763	1.17644	1.0231	91.03	12.28	DERA
Dhrs7	Dhrs7	rS-pS	36.605	37.3235	36.9643	0.74458	0.883428	0.814004	120.4	19.81	DHRS7
Dhx9	Dhx9	rS-pS	50.8601	62.4538	56.6569	1.013	1.09843	1.05571	81.13	13.86	DHX9
Diablo	Diablo	rS-pS	22.8158	21.8671	22.3414	0.724429	0.889401	0.806915	91.69	15.64	DIABLO
Dip2a;mKIAA0184	Dip2a	rS-pS	7.97836	6.33269	7.15553	0.555701	0.506665	0.531183	97.22	12.77	DIP2A
dj-1;Park7	Park7	rS-pS	81.6884	75.3486	78.5185	1.126	1.36957	1.24778	186.2	16.66	PARK7
Dkc1	Dkc1	rS-pS	14.0502	16.2472	15.1487	0.334027	0.289461	0.311744	170.91	11.62	DKC1
Dlat	Dlat	rS-pS	34.29	39.729	37.0095	1.16809	1.67233	1.42021	235.33	15.76	DLAT
Dnajb11	Dnajb11	rS-pS	81.0452	93.1748	87.11	0.735301	0.988491	0.861896	97.96	20.3	DNAJB11
Dnajc13	Dnajc13	rS-pS	12.5763	13.8622	13.2192	0.907593	0.701148	0.804371	110.32	16.06	DNAJC13
Dnpep	Dnpep	rS-pS	29.5117	29.839	29.6754	0.943642	1.3673	1.15547	213.93	14.75	DNPEP
Dock11	Dock11	rS-pS	11.4884	15.5589	13.5236	0.893708	1.51021	1.20196	82.12	17.54	DOCK11
Dpm1	Dpm1	rS-pS	27.4155	35.7141	31.5648	1.74114	2.21268	1.97691	119.58	12.05	DPM1
Dpp9	Dpp9	rS-pS	24.0667	22.2931	23.1799	0.646149	0.723916	0.685033	81.63	15.32	DPP9
Dync1h1	Dync1h1	rS-pS	76.4572	69.3134	72.8853	2.06179	1.75524	1.90851	113.45	23.58	DYNC1H1
Ebp	Ebp	rS-pS	114.441	131.417	122.929	1.27306	1.35669	1.31488	114.68	26.12	EBP
Eef1b2	Eef1b2	rS-pS	220.974	218.428	219.701	0.559322	0.600771	0.580047	96.79	19.06	EEF1B2
Eef1g	Eef1g	rS-pS	214.597	237.84	226.218	0.487764	0.620831	0.554297	149.28	17.99	EEF1G
Efhd2	Efhd2	rS-pS	250.836	227.016	238.926	0.744078	0.715831	0.729954	133.12	12.93	EFHD2
Eif2a	Eif2a	rS-pS	20.9475	28.548	24.7477	0.300549	0.235143	0.267846	194.28	11.92	EIF2A
Eif2b5	Eif2b5	rS-pS	15.6637	14.472	15.0678	0.484571	0.505808	0.49519	87.32	16.31	EIF2B5
Eif2s1	Eif2s1	rS-pS	94.3554	130.976	112.666	2.77099	4.52556	3.64827	194.28	11.92	EIF2S1
Eif2s2	Eif2s2	rS-pS	62.3694	77.402	69.8857	0.240849	0.214039	0.227444	80.27	10.43	EIF2S2
Eif3i	Eif3i	rS-pS	96.6675	91.984	94.3258	0.47453	0.454672	0.464601	78.8	12.07	EIF3I
Eif4e	Eif4e	rS-pS	65.2221	75.2022	70.2121	1.41417	1.89059	1.65238	115.62	10.25	EIF4E
Eif5b	Eif5b	rS-pS	28.8306	34.9874	31.909	0.321356	0.266782	0.294069	80.41	20.53	EIF5B
Ephx1	Ephx1	rS-pS	95.9648	85.5841	90.7744	1.20419	1.47231	1.33825	438.04	24.95	EPHX1
Erap1	Erap1	rS-pS	39.8018	49.6434	44.7226	2.17505	3.26835	2.7217	127.78	18.73	ERAP1
Ergic1	Ergic1	rS-pS	34.0886	32.3709	33.2297	0.731978	0.746731	0.739354	83.99	19.32	ERGIC1
Erlin2	Erlin2	rS-pS	37.1761	43.7028	40.4395	1.43683	1.94825	1.69254	118.78	16.21	ERLIN2
Erp29	Erp29	rS-pS	205.922	223.347	214.635	0.425169	0.409519	0.417344	86.36	12.46	ERP29
Esd	Esd	rS-pS	575.052	628.919	601.986	0.954824	1.43088	1.19285	90.61	13.37	ESD
Esyt1	Esyt1	rS-pS	275.724	265.311	270.517	1.67136	2.52862	2.09999	223.61	21.45	ESYT1
Etf1	Etf1	rS-pS	63.0927	92.5139	77.8033	0.795814	1.23174	1.01377	85.92	10.97	ETF1
Etfa	Etfa	rS-pS	107.19	120.678	113.934	1.14664	1.83719	1.49192	280.91	14.68	ETFA
Etfb	Etfb	rS-pS	246.049	209.738	227.894	0.731317	0.595692	0.663505	173.58	15.91	ETFB
Etfdh	Etfdh	rS-pS	17.4258	18.617	18.0214	0.65486	1.13248	0.893671	141.21	13.63	ETFDH
Ethe1	Ethe1	rS-pS	29.5033	39.0097	34.2565	0.905125	1.36786	1.13649	166.76	19.25	ETHE1
Ezr	Ezr	rS-pS	156.845	145.147	150.996	1.68007	1.73534	1.70771	171.57	15.65	EZR
Fam162a	Fam162a	rS-pS	63.8717	76.1798	70.0258	0.631916	1.23595	0.933931	126.31	15.05	FAM162A
Farsa	Farsa	rS-pS	33.605	35.8858	34.7454	0.786373	0.885096	0.835735	400.6	10.78	FARSA
Farsb	Farsb	rS-pS	34.8115	42.1553	38.4834	0.813891	1.41618	1.11504	283.06	10.5	FARSB
Fbl	Fbl	rS-pS	123.01	106.449	114.73	0.61142	0.648542	0.629981	191.08	10.54	FBL
Fkbp11	Fkbp11	rS-pS	27.4003	25.9607	26.6805	0.712186	0.534314	0.62325	136.12	11.02	FKBP11
Fkbp2	Fkbp2	rS-pS	90.6596	92.5873	91.6234	0.708174	0.769651	0.738912	134.2	11.78	FKBP2
Fkbp4	Fkbp4	rS-pS	41.2064	38.8284	40.0174	1.03353	1.17727	1.1054	168.69	20.39	FKBP4
Fli1	Fli1	rS-pS	28.2798	29.4691	28.8744	0.989316	0.672983	0.831149	117.95	17.16	FLI1
Flii	Flii	rS-pS	73.652	72.1807	72.9164	1.31422	1.92693	1.62058	117.95	17.16	FLII
Flna	Flna	rS-pS	406.317	436.041	421.179	1.62187	1.88079	1.75133	88.76	20.85	FLNA
Flot1	Flot1	rS-pS	36.2179	35.1376	35.6778	0.650188	0.720603	0.685395	109.14	12.23	FLOT1
Fnta	Fnta	rS-pS	29.6618	33.2814	31.4716	0.548009	0.759446	0.653727	87.16	11.33	FNTA
Fscn1	Fscn1	rS-pS	86.715	73.9564	80.3357	1.04202	1.7344	1.38821	157.35	15.33	FSCN1
Fubp1	Fubp1	rS-pS	32.6663	44.2052	38.4358	0.440274	0.383238	0.411756	194.23	10.41	FUBP1
Galk1	Galk1	rS-pS	20.9045	18.5885	19.7465	0.823212	0.616163	0.719688	251.46	17.23	GALK1
Galk2	Galk2	rS-pS	37.1457	38.037	37.5913	0.958794	1.20229	1.08054	211.24	17	GALK2
Gamt	Gamt	rS-pS	22.6963	19.7457	21.221	0.762457	0.815408	0.788933	107.53	16.95	GAMT
Ganab;mKIAA0088	Ganab	rS-pS	111.931	125.865	118.898	1.83225	2.43501	2.13363	129.25	17.75	GANAB
Gart	Gart	rS-pS	46.0623	40.4866	43.2745	1.23834	1.57492	1.40663	98.37	14.13	GART
Gbe1	Gbe1	rS-pS	10.7543	11.4778	11.116	0.883713	1.50404	1.19388	137.13	14.53	GBE1
Gbf1;mKIAA0248	Gbf1	rS-pS	10.4835	11.3805	10.932	0.853805	0.881892	0.867848	88.04	10.82	GBF1
Gdi1	Gdi1	rS-pS	33.2572	31.1669	32.212	0.471291	0.534937	0.503114	144.05	23.67	GDI1
Gdi2	Gdi2	rS-pS	418.415	472.194	445.305	1.13841	1.46707	1.30274	111.12	16.68	GDI2
Gfpt1	Gfpt1	rS-pS	18.1185	20.6546	19.3866	1.66027	2.18016	1.92021	222.17	11.12	GFPT1
Glb1	Glb1	rS-pS	35.4573	34.5464	35.0018	0.714197	0.671443	0.69282	426.4	18.51	GLB1
Glod4	Glod4	rS-pS	45.3	53.1759	49.238	1.1527	1.35902	1.25586	145.79	14.26	GLOD4
Glrx3	Glrx3	rS-pS	53.1556	62.0176	57.5866	0.507878	0.669449	0.588663	76.48	17.22	GLRX3
Glud1	Glud1	rS-pS	256.97	281.535	269.252	1.59903	2.43554	2.01729	198.15	14.24	GLUD1
Gm12612;Pabpc4	Pabpc4	rS-pS	12.6283	14.2294	13.4289	0.270862	0.259607	0.265235	89.87	10.96	PABPC4
Gmds	Gmds	rS-pS	13.4467	13.7232	13.5849	1.10864	1.25172	1.18018	172.55	16.98	GMDS
Gne	Gne	rS-pS	7.97447	6.91767	7.44607	2.52042	3.35225	2.93633	85.69	13.52	GNE
Gnl1	Gnl1	rS-pS	9.12134	8.7958	8.95857	0.153017	0.134072	0.143544	208.21	18.74	GNL1
Golga4	Golga4	rS-pS	5.00021	4.62559	4.8129	0.147877	0.0749387	0.111408	102.26	10.89	GOLGA4
Gorasp2	Gorasp2	rS-pS	38.9124	43.6563	41.2843	0.402484	0.475048	0.438766	94.05	12.67	GORASP2
Got2	Got2	rS-pS	113.952	112.003	112.978	1.65871	2.58329	2.121	208.11	15.82	GOT2
Gpd1l	Gpd1l	rS-pS	32.5439	26.6275	29.5857	1.66314	1.42424	1.54369	93.82	19.09	GPD1L
Gpd2	Gpd2	rS-pS	42.0898	38.7216	40.4057	1.47742	1.18481	1.33112	100.05	12.71	GPD2
Gphn	Gphn	rS-pS	9.64541	12.1245	10.885	1.11841	1.35752	1.23796	113.47	12.95	GPHN
Grhpr	Grhpr	rS-pS	15.6816	13.5761	14.6288	1.12311	1.356	1.23955	687.27	15.54	GRHPR
Gsn	Gsn	rS-pS	345.93	265.479	305.705	1.69968	1.73349	1.71659	265.83	19.79	GSN
Gss	Gss	rS-pS	22.0926	23.4161	22.7544	0.495592	0.458753	0.477172	105.47	14.81	GSS
Gstm2	Gstm2	rS-pS	28.018	15.5376	21.7778	1.6911	0.952825	1.32196	3809.6	21.48	GSTM2
Gsto1	Gsto1	rS-pS	120.331	162.154	141.243	0.859755	1.63438	1.24707	169.38	11.95	GSTO1
Gstp1	Gstp1	rS-pS	138.979	130.184	134.582	0.837049	0.910742	0.873896	272.68	21.21	GSTP1
Guk1	Guk1	rS-pS	35.2011	28.4075	31.8043	0.247783	0.185105	0.216444	136.89	12.71	GUK1
Gusb	Gusb	rS-pS	216.699	224.156	220.428	0.939364	1.49605	1.21771	121.96	17.59	GUSB
Gys1	Gys1	rS-pS	20.3383	18.1035	19.2209	1.10766	0.799562	0.95361	174.81	13.19	GYS1
Hadh	Hadh	rS-pS	53.6754	46.6164	50.1459	0.851779	0.664155	0.757967	273.31	15.93	HADH
Hadha	Hadha	rS-pS	79.6334	88.7711	84.2023	2.18909	3.17303	2.68106	114.96	22.54	HADHA
Hagh	Hagh	rS-pS	21.4554	25.3933	23.4243	0.647991	0.948384	0.798187	111.05	13.68	HAGH
Hdac6	Hdac6	rS-pS	4.35827	3.8077	4.08299	0.753789	0.776833	0.765311	83.31	11.1	HDAC6
Hdgf	Hdgf	rS-pS	82.7091	71.7918	77.2505	0.251086	0.15218	0.201633	119.85	17.59	HDGF
Hint1	Hint1	rS-pS	287.498	315.479	301.489	0.42913	0.487309	0.45822	191.19	13.76	HINT1
Hk1	Hk1	rS-pS	56.4295	48.8835	52.6565	1.92168	1.72817	1.82493	160.76	17.52	HK1
Hmbs	Hmbs	rS-pS	15.9787	17.6927	16.8357	0.471433	1.01999	0.745713	96.5	11.7	HMBS
Hmga1;Hmga1-rs1	Hmga1	rS-pS	67.9151	63.4991	65.7071	0.414962	0.410246	0.412604	102.78	27.75	HMGA1
Hmgb2	Hmgb2	rS-pS	284.59	272.973	278.781	1.63695	0.993051	1.315	76.51	10.11	HMGB2
hnRNP A2/B1;Hnrnpa2b1	Hnrnpa2b1	rS-pS	492.263	533.038	512.65	0.872965	0.932708	0.902837	93.51	15.04	HNRNPA2B1
Hnrnpab	Hnrnpab	rS-pS	287.735	301.95	294.843	0.679868	0.805022	0.742445	83.15	13	HNRNPAB
Hnrnpd	Hnrnpd	rS-pS	85.1078	103.169	94.1384	2.5565	2.94578	2.75114	129.55	22.13	HNRNPD
Hnrnpm;mKIAA4193	Hnrnpm	rS-pS	106.793	107.571	107.182	0.486729	0.40935	0.448039	151.77	12.71	HNRNPM
Hnrnpul1	Hnrnpul1	rS-pS	46.5507	46.3308	46.4407	0.848705	1.17336	1.01103	79.25	10.04	HNRNPUL1
Hsd17b10	Hsd17b10	rS-pS	42.8625	43.4438	43.1531	0.895662	1.19924	1.04745	601.25	15.09	HSD17B10
Hsd17b11	Hsd17b11	rS-pS	129.17	142.19	135.68	1.12312	1.27163	1.19738	91.53	11.84	HSD17B11
Hsd17b12	Hsd17b12	rS-pS	151.61	154.527	153.068	1.51508	1.52474	1.51991	81.36	18.51	HSD17B12
Hsp90aa1	Hsp90aa1	rS-pS	193.483	223.06	208.271	0.438708	0.408224	0.423466	169.22	12.17	HSP90AA1
Hsp90ab1	Hsp90ab1	rS-pS	971.054	934.616	952.835	0.656682	0.582051	0.619367	77.4	19.09	HSP90AB1
Hsp90b1	Hsp90b1	rS-pS	582.013	648.998	615.505	0.585619	0.422635	0.504127	121.68	25.94	HSP90B1
Hspa4	Hspa4	rS-pS	109.997	127.676	118.837	1.62223	1.79623	1.70923	130.95	19.07	HSPA4
Hspa5	Hspa5	rS-pS	508.457	630.81	569.633	1.38952	1.61221	1.50087	196.27	16.07	HSPA5
Hspa8	Hspa8	rS-pS	1383.21	1487.15	1435.18	1.26082	1.86147	1.56115	76.26	10.38	HSPA8
Hspa9	Hspa9	rS-pS	146.157	182.651	164.404	0.954687	1.24751	1.1011	120.53	14.78	HSPA9
Hsph1	Hsph1	rS-pS	24.9343	29.077	27.0057	0.927906	1.16283	1.04537	163.84	17.8	HSPH1
Htatip2	Htatip2	rS-pS	29.082	31.8739	30.478	0.594032	0.752742	0.673387	162.41	10.85	HTATIP2
Hyou1	Hyou1	rS-pS	74.6098	81.1006	77.8552	1.23606	1.36489	1.30047	89.72	24.35	HYOU1
Iars2	Iars2	rS-pS	19.2672	16.8151	18.0412	0.639083	0.434968	0.537025	141.51	13.01	IARS2
Idh2	Idh2	rS-pS	58.598	59.4359	59.0169	1.03545	1.44611	1.24078	378.32	14.45	IDH2
Idh3a	Idh3a	rS-pS	68.9674	82.6346	75.801	1.66116	2.78035	2.22075	183.56	11.98	IDH3A
Ifi35	Ifi35	rS-pS	39.6511	43.4201	41.5356	0.998481	1.79837	1.39843	174.41	11.29	IFI35
Igf2r	Igf2r	rS-pS	69.7971	60.7948	65.296	2.78325	2.46061	2.62193	83.43	26.12	IGF2R
Ilvbl	Ilvbl	rS-pS	19.4284	16.8194	18.1239	0.759455	0.631357	0.695406	172.46	11.97	ILVBL
Immt	Immt	rS-pS	52.505	58.1587	55.3319	0.568365	0.612367	0.590366	225.89	16.26	IMMT
Impa1	Impa1	rS-pS	48.7142	55.1994	51.9568	1.08049	1.97382	1.52715	122.22	10.97	IMPA1
Importin9;Ipo9	Ipo9	rS-pS	22.7731	26.8419	24.8075	1.5218	2.09842	1.81011	105.97	16.39	IPO9
Ipo5	Ipo5	rS-pS	44.5875	52.2354	48.4115	1.20285	1.70804	1.45545	86.83	16.02	IPO5
Isoc1	Isoc1	rS-pS	35.1196	29.7789	32.4492	1.24743	1.05269	1.15006	259.84	17.57	ISOC1
Ivd	Ivd	rS-pS	44.4258	48.4181	46.422	1.20634	1.4855	1.34592	223.6	13.91	IVD
Kcnab2	Kcnab2	rS-pS	54.224	47.6439	50.9339	1.16935	0.98259	1.07597	176.26	16.74	KCNAB2
Kdelr1	Kdelr1	rS-pS	123.875	145.673	134.774	0.752929	0.701885	0.727407	86.82	13.47	KDELR1
Kdelr2	Kdelr2	rS-pS	155.754	175.136	165.445	2.13854	1.95802	2.04828	107.43	11.56	KDELR2
Kpnb1	Kpnb1	rS-pS	100.347	117.163	108.755	1.49785	2.0664	1.78213	85.46	13.78	KPNB1
Lamp2	Lamp2	rS-pS	396.469	517.223	456.846	1.07143	1.6911	1.38126	303.92	23.16	LAMP2
Lap3	Lap3	rS-pS	59.6187	58.0191	58.8189	1.28303	1.68271	1.48287	149.77	17.04	LAP3
Larp7	Larp7	rS-pS	8.1613	11.0782	9.61974	0.183463	0.197209	0.190336	84.37	10.41	LARP7
Lasp1	Lasp1	rS-pS	258.252	195.375	226.814	1.34668	1.19707	1.27187	309.62	12.91	LASP1
Ldha	Ldha	rS-pS	1265.35	1103.27	1184.31	1.17438	1.40173	1.28806	159.19	23.93	LDHA
Letm1	Letm1	rS-pS	22.4602	19.799	21.1296	1.10161	0.879051	0.99033	154.95	20.61	LETM1
Lgals1	Lgals1	rS-pS	927.605	692.169	809.887	1.88638	1.95171	1.91905	156.95	13.78	LGALS1
Lman1	Lman1	rS-pS	41.5467	44.0574	42.802	1.1382	1.0231	1.08065	135.87	17.48	LMAN1
Lman2	Lman2	rS-pS	113.286	96.5473	104.917	1.34434	1.44532	1.39483	83.7	19.63	LMAN2
Lmna	Lmna	rS-pS	113.728	78.8573	96.2929	1.54491	1.45681	1.50086	89.46	18.79	LMNA
Lonp1	Lonp1	rS-pS	16.9157	14.3521	15.6339	0.811479	0.80987	0.810675	550.37	15.28	LONP1
Lrpprc	Lrpprc	rS-pS	28.252	30.6857	29.4689	1.25211	1.30144	1.27678	144.54	15.54	LRPPRC
Lrrc47	Lrrc47	rS-pS	17.4884	15.1844	16.3364	0.677417	0.62974	0.653578	113.14	10.83	LRRC47
Lsm4	Lsm4	rS-pS	70.3732	62.5655	66.4694	0.514217	0.555442	0.53483	101.68	15.22	LSM4
Lss	Lss	rS-pS	25.9738	24.7659	25.3699	1.73907	2.17952	1.9593	202.71	12.51	LSS
Lta4h	Lta4h	rS-pS	171.468	187.211	179.34	0.622522	0.54628	0.584401	196.37	14.87	LTA4H
Lxn	Lxn	rS-pS	55.8102	43.1422	49.4762	1.06353	1.00596	1.03474	77.53	11.96	LXN
Magt1	Magt1	rS-pS	74.6923	93.1929	83.9426	0.879717	0.878335	0.879026	114.74	10.11	MAGT1
Maoa	Maoa	rS-pS	8.06374	9.93745	9.0006	0.466584	0.619104	0.542844	291.27	23.59	MAOA
Map2k1	Map2k1	rS-pS	65.0531	63.0787	64.0659	1.20096	1.6241	1.41253	231.66	11.12	MAP2K1
Map2k2	Map2k2	rS-pS	32.2375	30.2394	31.2384	0.503637	0.579597	0.541617	87.38	16.32	MAP2K2
Mapk3	Mapk3	rS-pS	119.777	111.01	115.393	0.323219	0.272818	0.298019	120.4	11.46	MAPK3
Mapkap1	Mapkap1	rS-pS	10.9246	12.8033	11.8639	0.569629	0.792521	0.681075	94.21	16.52	MAPKAP1
Matr3	Matr3	rS-pS	53.1956	65.1417	59.1687	1.04014	0.91813	0.979136	79.38	13.39	MATR3
Mbd2	Mbd2	rS-pS	17.6861	17.0662	17.3761	0.196037	0.274436	0.235236	115.83	11.1	MBD2
Mboat7	Mboat7	rS-pS	43.8724	45.5235	44.698	1.54011	2.45258	1.99634	100.75	10.32	MBOAT7
Mdh1	Mdh1	rS-pS	219.9	246.61	233.255	1.72162	2.68869	2.20516	297.4	19.98	MDH1
Mdh2	Mdh2	rS-pS	352.964	368.404	360.684	1.35951	2.6798	2.01965	229.98	15.47	MDH2
Me2	Me2	rS-pS	28.7452	36.9266	32.8359	0.788522	1.46569	1.12711	80.94	17.75	ME2
Mecr	Mecr	rS-pS	17.032	18.8981	17.9651	0.916982	1.33619	1.12658	688.01	10.12	MECR
Med24	Med24	rS-pS	8.66883	7.62363	8.14623	0.717285	0.703557	0.710421	82	12.35	MED24
Mgst1	Mgst1	rS-pS	219.497	228.539	224.018	1.35955	1.65676	1.50815	105.04	14.17	MGST1
Mif	Mif	rS-pS	677.732	620.814	649.273	0.946241	0.805404	0.875822	395.54	26.77	MIF
mKIAA0439;Nedd4l	Nedd4l	rS-pS	5.1216	4.99761	5.05961	1.03353	1.12928	1.08141	86.9	12.67	NEDD4L
mKIAA0453;Vps13d	Vps13d	rS-pS	5.32864	5.3249	5.32677	0.393911	0.338042	0.365977	103.98	13.44	VPS13D
mKIAA4192;Ogdh	Ogdh	rS-pS	88.7641	92.0289	90.3965	1.05571	1.11594	1.08583	199.25	22.72	OGDH
Mlec	Mlec	rS-pS	75.9481	65.884	70.9161	1.00487	0.7641	0.884484	350.59	18.83	MLEC
Mov10	Mov10	rS-pS	6.31666	6.17405	6.24536	0.750843	0.837272	0.794058	103.72	12.44	MOV10
Mpst	Mpst	rS-pS	19.6791	19.8526	19.7658	1.32744	1.94897	1.6382	588.49	14.37	MPST
Mrpl28	Mrpl28	rS-pS	47.2944	45.7381	46.5162	0.409309	0.433831	0.42157	95.42	11.95	MRPL28
Mrpl41	Mrpl41	rS-pS	43.8995	49.0391	46.4693	1.59483	1.60767	1.60125	125.39	13.64	MRPL41
Mrps14	Mrps14	rS-pS	121.419	106.726	114.072	2.87466	3.80109	3.33787	78.47	15.33	MRPS14
Mrps15	Mrps15	rS-pS	25.8703	32.996	29.4332	0.197993	0.24212	0.220056	81.91	10.79	MRPS15
Mrps21	Mrps21	rS-pS	137.552	155.925	146.739	0.416538	0.521743	0.469141	79.96	10.76	MRPS21
Mrps24	Mrps24	rS-pS	34.7537	37.732	36.2429	0.771066	1.12393	0.9475	87.08	15.16	MRPS24
Mrps25	Mrps25	rS-pS	46.7547	41.6874	44.2211	3.1539	3.37677	3.26534	91.84	10.09	MRPS25
Mrps27	Mrps27	rS-pS	16.7851	13.6209	15.203	1.26947	1.25324	1.26135	200.53	11.39	MRPS27
Mrps5	Mrps5	rS-pS	12.3183	12.621	12.4696	0.573634	0.426064	0.499849	137.68	12	MRPS5
Msh2	Msh2	rS-pS	7.99812	10.3101	9.15413	0.793958	1.29631	1.04513	85.87	11.56	MSH2
Msn	Msn	rS-pS	886.404	737.661	812.033	2.29732	1.61321	1.95527	78.12	16.05	MSN
Mtap	Mtap	rS-pS	30.6448	33.8968	32.2708	2.01464	2.07434	2.04449	263.8	11.38	MTAP
Mtch2	Mtch2	rS-pS	91.8691	96.5101	94.1896	1.11637	1.48473	1.30055	289.5	15.95	MTCH2
Mthfd1	Mthfd1	rS-pS	30.2821	33.4764	31.8792	1.60513	2.50007	2.0526	115.39	16.66	MTHFD1
Mtpn	Mtpn	rS-pS	646.495	610.519	628.507	1.90496	2.06476	1.98486	86.75	11.7	MTPN
Mvd	Mvd	rS-pS	92.4755	86.9687	89.7221	1.09509	1.31562	1.20536	384.96	10.36	MVD
Mvp	Mvp	rS-pS	123.068	108.453	115.761	1.32057	1.68142	1.50099	120.63	21.63	MVP
Myl6	Myl6	rS-pS	1789.98	1546.66	1668.32	0.561122	0.39283	0.476976	148.32	13.78	MYL6
Myo18a	Myo18a	rS-pS	11.8865	10.2047	11.0456	0.286008	0.234876	0.260442	109.85	15.2	MYO18A
Myo5a;Myo5b	Myo5a	rS-pS	22.5552	22.942	22.7486	0.824909	0.631776	0.728343	99.52	24.66	MYO5A
Nans	Nans	rS-pS	79.5118	72.3124	75.9121	1.18595	1.51747	1.35171	240.01	13.6	NANS
Nat10	Nat10	rS-pS	11.8632	11.1174	11.4903	0.93742	0.728979	0.833199	155.34	10.09	NAT10
Ncbp1	Ncbp1	rS-pS	25.6909	29.1018	27.3964	0.701146	0.782201	0.741673	85.98	14.9	NCBP1
Ncl	Ncl	rS-pS	135.921	164.093	150.007	2.20693	2.1158	2.16137	119.04	27.85	NCL
Ndufb7	Ndufb7	rS-pS	190.681	166.997	178.839	0.368325	0.283722	0.326024	82.58	15.2	NDUFB7
Ndufb8	Ndufb8	rS-pS	214.072	199.006	206.539	0.379653	0.362367	0.37101	294.33	15.52	NDUFB8
Ndufs5	Ndufs5	rS-pS	123.273	133.673	128.473	0.31373	0.260934	0.287332	76.07	18.34	NDUFS5
Nek9	Nek9	rS-pS	20.1899	19.4789	19.8344	0.632973	0.554408	0.59369	100.37	11.36	NEK9
Nfs1	Nfs1	rS-pS	12.6684	12.6593	12.6638	0.429275	0.530369	0.479822	75.48	13.1	NFS1
Nhp2	Nhp2	rS-pS	106.441	95.8446	101.143	0.685526	0.654663	0.670095	96.65	13.8	NHP2
Nip7	Nip7	rS-pS	45.5643	40.2203	42.8923	0.806576	0.628661	0.717619	109.4	11.63	NIP7
Nln	Nln	rS-pS	38.749	39.193	38.971	1.73245	2.38484	2.05865	222.39	14.6	NLN
Nme1	Nme1	rS-pS	261.782	276.006	268.894	0.925187	0.962183	0.943685	173.71	14.29	NME1
Nme2	Nme2	rS-pS	753.053	728.755	740.904	1.02149	1.31587	1.16868	161.78	15.14	NME2
Nop10	Nop10	rS-pS	161.221	162.729	161.975	1.64228	1.44267	1.54248	152.57	10.86	NOP10
Nqo2	Nqo2	rS-pS	45.1077	49.5176	47.3127	2.71343	3.34687	3.03015	159.75	14.41	NQO2
Nsdhl	Nsdhl	rS-pS	36.9333	40.7692	38.8513	2.2697	2.59877	2.43424	186.52	16.12	NSDHL
Nsun2	Nsun2	rS-pS	28.1649	33.801	30.983	0.913269	1.27694	1.09511	80.64	16.88	NSUN2
Nt5c2	Nt5c2	rS-pS	23.1846	27.7479	25.4662	1.96256	3.30003	2.6313	78.63	14.25	NT5C2
Nudcd1	Nudcd1	rS-pS	8.38757	8.62454	8.50605	0.259232	0.49128	0.375256	120.71	19.22	NUDCD1
Nudt21	Nudt21	rS-pS	42.7022	56.3367	49.5195	0.4501	0.588232	0.519166	88.61	10.14	NUDT21
Nup214	Nup214	rS-pS	16.0802	17.4736	16.7769	1.69666	1.61786	1.65726	98.95	13.69	NUP214
Nup93	Nup93	rS-pS	37.6745	43.6783	40.6764	0.980371	1.15355	1.06696	77.36	13.34	NUP93
Ogfr	Ogfr	rS-pS	16.7837	15.9029	16.3433	0.271766	0.335546	0.303656	86.13	12.22	OGFR
Opa1	Opa1	rS-pS	18.6707	19.666	19.1684	1.06529	1.23505	1.15017	100.64	13.59	OPA1
Oxct1	Oxct1	rS-pS	140.57	163.664	152.117	0.688562	0.807952	0.748257	182.3	22.5	OXCT1
P4hb	P4hb	rS-pS	515.717	576.776	546.246	1.43953	2.32955	1.88454	122.11	27.69	P4HB
Pabpc1;Pabpc2	Pabpc1	rS-pS	132.258	162.388	147.323	0.0897849	0.100052	0.0949182	79.42	18.6	PABPC1
Parp1	Parp1	rS-pS	29.0919	28.9038	28.9978	1.33545	1.37979	1.35762	76.88	18.35	PARP1
Pcbd2	Pcbd2	rS-pS	36.2993	32.2326	34.266	0.6337	0.734053	0.683877	242.94	15.32	PCBD2
Pck2	Pck2	rS-pS	12.9168	12.6128	12.7648	0.256371	0.151006	0.203688	566.26	12.77	PCK2
Pcna	Pcna	rS-pS	535.435	661.573	598.504	1.22227	1.93916	1.58071	78.53	10.44	PCNA
Pcyox1	Pcyox1	rS-pS	42.9004	48.0092	45.4548	2.32605	2.7314	2.52872	164.21	15.83	PCYOX1
Pdha1	Pdha1	rS-pS	85.1245	89.3568	87.2406	1.50585	1.9966	1.75123	241.07	15.03	PDHA1
Pdia3	Pdia3	rS-pS	529.497	701.111	615.304	1.4684	1.93765	1.70303	86.36	25.68	PDIA3
Pdia4	Pdia4	rS-pS	231.869	259.245	245.557	1.93338	1.99591	1.96464	170.91	21.82	PDIA4
Pds5b	Pds5b	rS-pS	6.86718	9.90555	8.38636	0.741603	0.999232	0.870417	82.82	13.4	PDS5B
Pdxk	Pdxk	rS-pS	72.9259	66.7222	69.824	2.1965	1.85776	2.02713	327.6	12.09	PDXK
Pebp1	Pebp1	rS-pS	180.638	164.588	172.613	0.896944	0.917965	0.907454	324.85	17.26	PEBP1
Pelp1	Pelp1	rS-pS	11.1613	13.5612	12.3613	0.586046	0.597149	0.591598	135.02	11.36	PELP1
Pfn1	Pfn1	rS-pS	3412.06	3216.81	3314.43	1.33226	1.50402	1.41814	115.73	16.04	PFN1
Pgd	Pgd	rS-pS	755.821	695.55	725.685	1.5707	2.00737	1.78904	253.09	17.22	PGD
Pgk1	Pgk1	rS-pS	829.165	824.484	826.824	0.980178	1.27532	1.12775	195.66	18.21	PGK1
Pgls	Pgls	rS-pS	85.2235	78.3625	81.793	0.436021	0.350736	0.393379	133.08	11.89	PGLS
Pgm1	Pgm1	rS-pS	23.8236	26.3496	25.0866	1.26947	1.45361	1.36154	267.68	21.75	PGM1
Pgm2	Pgm2	rS-pS	30.2118	26.8179	28.5149	1.00841	1.3781	1.19326	335.31	11.19	PGM2
Pgm3	Pgm3	rS-pS	9.70409	9.74972	9.72691	1.81892	2.15663	1.98777	106.62	10.97	PGM3
Pgrmc2	Pgrmc2	rS-pS	30.2419	24.9405	27.5912	0.897513	0.734641	0.816077	95.21	15.56	PGRMC2
Phb	Phb	rS-pS	118.611	103.196	110.904	1.66507	1.79496	1.73002	99.97	10.07	PHB
Phgdh	Phgdh	rS-pS	26.7625	31.8479	29.3052	1.14472	1.32463	1.23467	94.09	17.53	PHGDH
Pigu	Pigu	rS-pS	25.7189	30.8477	28.2833	1.36039	1.61654	1.48846	76.75	17.19	PIGU
Pitpna	Pitpna	rS-pS	313.394	330.448	321.921	1.34447	1.77184	1.55815	81.57	27.47	PITPNA
Pitrm1	Pitrm1	rS-pS	15.1593	16.3576	15.7585	1.28547	2.08515	1.68531	494.27	18.16	PITRM1
Plaa	Plaa	rS-pS	24.36	27.0952	25.7276	1.28388	1.29212	1.288	121.02	12.93	PLAA
Plbd2	Plbd2	rS-pS	37.8988	37.5692	37.734	1.53504	1.95841	1.74672	174.26	21.55	PLBD2
Pnp	Pnp	rS-pS	309.476	304.535	307.005	2.67774	4.54671	3.61223	279.55	15.02	PNP
Pofut1	Pofut1	rS-pS	13.8791	15.6193	14.7492	1.10618	1.2067	1.15644	87.14	17.86	POFUT1
Pofut2	Pofut2	rS-pS	11.4658	9.34618	10.406	0.552643	0.581347	0.566995	75.3	11.64	POFUT2
Por	Por	rS-pS	46.5385	44.5207	45.5296	1.50908	1.66744	1.58826	93.99	12.84	POR
Ppa1	Ppa1	rS-pS	30.3041	32.8921	31.5981	0.695605	0.763821	0.729713	123.51	12.77	PPA1
Ppa2	Ppa2	rS-pS	21.2022	20.1761	20.6892	0.507468	0.591731	0.5496	287.94	10.78	PPA2
Ppig	Ppig	rS-pS	20.897	23.8703	22.3836	0.278902	0.197366	0.238134	82.27	18.64	PPIG
Ppp1r7	Ppp1r7	rS-pS	37.2856	37.3833	37.3344	1.52074	1.44051	1.48063	79.06	13.57	PPP1R7
Ppp2r5d	Ppp2r5d	rS-pS	23.471	24.9386	24.2048	0.730498	0.749202	0.73985	91.45	14.64	PPP2R5D
Ppp5c	Ppp5c	rS-pS	28.2551	30.5545	29.4048	0.723601	0.938346	0.830974	81.77	10.43	PPP5C
Prdx1	Prdx1	rS-pS	3191.4	3257.4	3224.4	0.88351	1.13731	1.01041	187.52	15.47	PRDX1
Prdx2	Prdx2	rS-pS	380.223	348.05	364.136	0.795197	0.87881	0.837004	249.06	12.56	PRDX2
Prdx3	Prdx3	rS-pS	97.9836	112.266	105.125	1.11668	1.5369	1.32679	3323.46	10.43	PRDX3
Prdx4	Prdx4	rS-pS	83.115	83.32	83.2175	0.802619	1.36403	1.08332	114.02	12.29	PRDX4
Prdx5	Prdx5	rS-pS	1002.26	921.53	961.896	0.99981	1.33421	1.16701	106.87	10.3	PRDX5
Prdx6	Prdx6	rS-pS	167.414	161.25	164.332	1.28092	1.72151	1.50121	106.87	10.3	PRDX6
Preb	Preb	rS-pS	21.8599	25.5406	23.7002	0.744669	0.907815	0.826242	121.74	13.04	PREB
Prep	Prep	rS-pS	71.0218	76.8907	73.9562	2.09734	3.65684	2.87709	126.9	13.03	PREP
Prkaca	Prkaca	rS-pS	63.2493	62.8826	63.066	1.03285	1.07883	1.05584	100.47	13.06	PRKACA
Prkacb	Prkacb	rS-pS	29.5844	32.7937	31.1891	0.724839	0.564028	0.644433	93.71	11.15	PRKACB
Prkar2a	Prkar2a	rS-pS	25.0431	29.5555	27.2993	0.754798	1.00566	0.880229	91.31	10.43	PRKAR2A
Prkcsh	Prkcsh	rS-pS	100.887	98.3791	99.6332	1.12394	1.34973	1.23684	91.67	18.79	PRKCSH
Prpf19	Prpf19	rS-pS	71.5777	80.6591	76.1184	1.40801	1.6878	1.5479	107.44	12.33	PRPF19
Prps1	Prps1	rS-pS	15.2448	23.9114	19.5781	1.00752	1.70892	1.35822	110.88	10.39	PRPS1
Prps2	Prps2	rS-pS	33.4069	31.4962	32.4515	2.71242	2.86384	2.78813	249.4	12.04	PRPS2
Prpsap1	Prpsap1	rS-pS	18.2653	19.0623	18.6638	0.56732	0.698871	0.633096	94.84	11.29	PRPSAP1
Psma1	Psma1	rS-pS	190.8	242.895	216.848	0.993111	2.16437	1.57874	132.96	10.97	PSMA1
Psma2	Psma2	rS-pS	231.423	248.163	239.793	0.978708	1.67221	1.32546	152.77	11.81	PSMA2
Psma3	Psma3	rS-pS	167.253	211.634	189.444	0.982186	1.41086	1.19652	149.53	12.33	PSMA3
Psma4	Psma4	rS-pS	221.687	246.811	234.249	0.770124	0.790636	0.78038	84.8	11.45	PSMA4
Psma6	Psma6	rS-pS	287.275	318.007	302.641	1.01278	1.46021	1.23649	140.04	10.36	PSMA6
Psma7	Psma7	rS-pS	195.028	216.328	205.678	0.388633	0.323043	0.355838	138.16	16.55	PSMA7
Psmb1	Psmb1	rS-pS	257.745	246.577	252.161	0.771803	0.798263	0.785033	197.99	13.19	PSMB1
Psmb2	Psmb2	rS-pS	253.574	271.677	262.626	1.15034	1.89493	1.52264	179.82	12.31	PSMB2
Psmb3	Psmb3	rS-pS	303.942	263.711	283.827	1.10908	1.18692	1.148	123.36	12.85	PSMB3
Psmb4	Psmb4	rS-pS	211.355	204.571	207.963	0.562804	0.680302	0.621553	126.39	15.01	PSMB4
Psmb6	Psmb6	rS-pS	201.95	180.52	191.235	0.867699	0.897069	0.882384	118.37	13.36	PSMB6
Psmc4	Psmc4	rS-pS	84.2048	82.066	83.1354	0.635691	0.650598	0.643144	77.01	10.52	PSMC4
Psmd13	Psmd13	rS-pS	111.403	128.481	119.942	0.525336	0.455095	0.490215	120.34	16.8	PSMD13
Psmd14	Psmd14	rS-pS	122.281	149.631	135.956	1.47625	2.37115	1.9237	93.54	10.68	PSMD14
Psmd3	Psmd3	rS-pS	62.8092	58.9045	60.8568	0.818091	1.11811	0.968103	85.81	14.15	PSMD3
Psmd8	Psmd8	rS-pS	171.204	179.631	175.417	0.576957	0.723032	0.649994	88.51	12.02	PSMD8
Psme1	Psme1	rS-pS	232.196	214.939	223.567	0.776509	0.799224	0.787866	313.48	15.58	PSME1
Psme2	Psme2	rS-pS	180.081	205.008	192.545	0.346121	0.326221	0.336171	200.32	13.45	PSME2
Psmg1	Psmg1	rS-pS	22.2092	21.1246	21.6669	0.649325	0.625631	0.637478	133.52	12.7	PSMG1
Pspc1	Pspc1	rS-pS	16.2716	18.6783	17.475	0.961172	1.4084	1.18479	84.04	11.37	PSPC1
Ptbp1	Ptbp1	rS-pS	188.362	178.601	183.481	1.58574	1.73852	1.66213	85.54	11.48	PTBP1
Ptges2	Ptges2	rS-pS	18.864	15.1652	17.0146	1.12015	1.24844	1.18429	88.04	10.82	PTGES2
Ptgr1	Ptgr1	rS-pS	108.976	98.5864	103.781	1.40309	1.4301	1.41659	213.34	26.22	PTGR1
Ptms	Ptms	rS-pS	259.972	168.005	213.988	0.350184	0.157148	0.253666	289.44	26.38	PTMS
Ptpn9	Ptpn9	rS-pS	13.035	12.9631	12.999	0.678385	0.699688	0.689036	82.69	11.63	PTPN9
Pygb	Pygb	rS-pS	22.4048	23.7207	23.0628	1.50219	1.83556	1.66888	153.67	17.02	PYGB
Qdpr	Qdpr	rS-pS	104.808	125.41	115.109	0.757841	1.01449	0.886163	602.6	16.68	QDPR
Rab3gap1	Rab3gap1	rS-pS	10.4265	11.9861	11.2063	0.710353	0.94792	0.829136	88.88	11.12	RAB3GAP1
Rab3gap2	Rab3gap2	rS-pS	13.8596	13.415	13.6373	0.704155	0.690854	0.697504	87.5	13.25	RAB3GAP2
Rad50	Rad50	rS-pS	9.11291	10.4204	9.76667	0.424505	0.256203	0.340354	93.54	13.17	RAD50
Ran	Ran	rS-pS	440.395	545.959	493.177	1.42067	2.15181	1.78624	90.65	15.9	RAN
Ranbp9	Ranbp9	rS-pS	21.8561	28.2084	25.0322	0.727704	1.14454	0.936124	105.97	16.39	RANBP9
Rcn2	Rcn2	rS-pS	44.9244	42.9367	43.9305	0.84811	1.01693	0.93252	111.14	15.35	RCN2
Reep5	Reep5	rS-pS	390.593	372.569	381.581	2.02631	1.82521	1.92576	120.31	25.21	REEP5
Rer1	Rer1	rS-pS	93.2186	106.616	99.9172	0.597926	0.843558	0.720742	181.96	10.32	RER1
Rnh1	Rnh1	rS-pS	451.153	414.499	432.826	1.19739	1.48963	1.34351	89.28	17.32	RNH1
Rnpep	Rnpep	rS-pS	75.8284	74.0548	74.9416	0.784227	1.17409	0.979158	416.09	13.49	RNPEP
Rpe	Rpe	rS-pS	44.8195	48.6594	46.7394	1.25542	1.3318	1.29361	240.22	13.88	RPE
Rpl13a;Rpl13a-ps1;Snord34	Rpl13a	rS-pS	336.266	329.721	332.994	0.190634	0.144429	0.167531	168.05	16	RPL13A
Rpl18	Rpl18	rS-pS	508.361	509.37	508.865	1.44192	1.59552	1.51872	121.22	18.14	RPL18
Rpl26	Rpl26	rS-pS	646.404	576.536	611.47	0.312342	0.275583	0.293963	136.95	11.6	RPL26
Rpl32	Rpl32	rS-pS	667.181	815.548	741.364	0.243015	0.26158	0.252297	179.27	15.09	RPL32
Rpl8	Rpl8	rS-pS	599.257	630.259	614.758	0.396479	0.4268	0.411639	111.15	14.94	RPL8
Rplp1	Rplp1	rS-pS	657.535	624.001	640.768	0.0980663	0.073151	0.0856087	107.36	27.91	RPLP1
Rpn1	Rpn1	rS-pS	225.901	224.186	225.043	1.70518	2.62095	2.16306	84.17	38.12	RPN1
Rps11	Rps11	rS-pS	598.118	689.472	643.795	0.412696	0.650917	0.531807	142.48	14.91	RPS11
Rps14	Rps14	rS-pS	494.072	453.672	473.872	0.167135	0.122473	0.144804	232.5	15.53	RPS14
Rps15	Rps15	rS-pS	615.653	533.948	574.8	0.219867	0.139909	0.179888	271.11	21.92	RPS15
Rps16	Rps16	rS-pS	633.332	692.331	662.831	0.301162	0.31042	0.305791	137.05	19.23	RPS16
Rps19	Rps19	rS-pS	378.798	438.084	408.441	0.190559	0.189093	0.189826	150.62	10.22	RPS19
Rps20	Rps20	rS-pS	368.181	364.469	366.325	0.156378	0.168793	0.162586	185.87	10.99	RPS20
Rps21	Rps21	rS-pS	727.196	819.16	773.178	0.287174	0.309326	0.29825	141.89	14.6	RPS21
Rps24	Rps24	rS-pS	373.109	463.497	418.303	0.181654	0.160469	0.171062	196.11	11.13	RPS24
Rps26	Rps26	rS-pS	689.655	734.093	711.874	0.164151	0.131666	0.147908	129.16	16.86	RPS26
Rps27l	Rps27l	rS-pS	450.017	493.79	471.904	0.521798	0.54303	0.532414	130.11	10.48	RPS27L
Rps29	Rps29	rS-pS	1577.39	1473.58	1525.49	0.258538	0.243099	0.250818	147.03	11.62	RPS29
Rps5	Rps5	rS-pS	519.663	500.065	509.864	0.290944	0.224021	0.257483	128.83	15.92	RPS5
Rps6ka1	Rps6ka1	rS-pS	52.8304	40.9611	46.8957	0.740766	0.808764	0.774765	90.15	12.2	RPS6KA1
Rps8	Rps8	rS-pS	492.14	502.248	497.194	0.163713	0.138741	0.151227	155.41	16.36	RPS8
Rps9	Rps9	rS-pS	810.703	801.811	806.257	0.224072	0.132783	0.178428	172.09	15.3	RPS9
Ruvbl1	Ruvbl1	rS-pS	27.4412	24.3981	25.9197	0.964203	1.28405	1.12413	118.68	14.58	RUVBL1
Ruvbl2	Ruvbl2	rS-pS	34.4008	30.7748	32.5878	1.25439	1.88488	1.56963	179.44	10.87	RUVBL2
Rwdd1	Rwdd1	rS-pS	31.1265	38.4562	34.7913	0.189854	0.187563	0.188709	93.7	11.63	RWDD1
S100a11	S100a11	rS-pS	2809.57	2381.28	2595.42	1.14527	1.13465	1.13996	102.72	10.36	S100A11
S100a13	S100a13	rS-pS	129.286	130.048	129.667	0.769489	0.696007	0.732748	153.24	12.18	S100A13
S100a4	S100a4	rS-pS	1486.98	1452.92	1469.95	0.503154	0.420053	0.461603	146.19	15.89	S100A4
Samhd1	Samhd1	rS-pS	215.663	302.048	258.856	0.600302	0.926934	0.763618	115.82	18.4	SAMHD1
Samm50	Samm50	rS-pS	68.1614	65.5963	66.8789	0.597296	0.77398	0.685638	215.82	12.55	SAMM50
Scamp2	Scamp2	rS-pS	124.973	116.466	120.719	0.891195	0.834607	0.862901	83.49	12.23	SCAMP2
Scfd2	Scfd2	rS-pS	8.39104	8.3876	8.38932	0.884994	0.790138	0.837566	75.77	11.93	SCFD2
Scpep1	Scpep1	rS-pS	79.1835	83.4657	81.3246	1.24349	1.53317	1.38833	1274.4	17.2	SCPEP1
Sdf2l1	Sdf2l1	rS-pS	217.583	232.039	224.811	1.53448	1.89406	1.71427	80.9	15.09	SDF2L1
Sdha	Sdha	rS-pS	189.541	191.567	190.554	1.20095	1.76776	1.48436	93.41	17.5	SDHA
Sdhb	Sdhb	rS-pS	183.686	176.352	180.019	0.867809	1.29736	1.08258	133.82	14.7	SDHB
Sec11a	Sec11a	rS-pS	130.582	156.09	143.336	1.11445	1.73656	1.4255	98.21	10.66	SEC11A
Sec13	Sec13	rS-pS	94.1167	87.0695	90.5931	1.59656	2.4644	2.03048	110.18	13.12	SEC13
Sec23a	Sec23a	rS-pS	16.2548	18.8828	17.5688	1.50812	2.29146	1.89979	362.05	15.11	SEC23A
Sec23b	Sec23b	rS-pS	43.7839	49.7657	46.7748	0.978252	1.26005	1.11915	166.26	10.76	SEC23B
Sec23ip	Sec23ip	rS-pS	21.868	25.9774	23.9227	0.653956	0.651839	0.652897	118.54	10.63	SEC23IP
Sec31a	Sec31a	rS-pS	34.3414	32.7507	33.546	0.380516	0.373268	0.376892	167.98	19.05	SEC31A
Sephs1	Sephs1	rS-pS	24.4013	26.7924	25.5968	1.89329	2.79271	2.343	259.77	10.47	SEPHS1
Set	Set	rS-pS	140.401	170.799	155.6	0.51475	0.446412	0.480581	285.1	10.54	SET
Sfpq	Sfpq	rS-pS	77.0567	96.7168	86.8867	0.87873	1.08783	0.98328	621.7	13.86	SFPQ
Shmt2	Shmt2	rS-pS	37.687	41.1876	39.4373	1.39259	2.06119	1.72689	91.08	10.68	SHMT2
Sigmar1	Sigmar1	rS-pS	77.0951	80.8873	78.9912	1.16475	1.51082	1.33778	97.77	10.95	SIGMAR1
Skiv2l	Skiv2l	rS-pS	20.9045	21.0838	20.9942	0.428079	0.375868	0.401973	114.35	11.34	SKIV2L
Slc25a1	Slc25a1	rS-pS	48.5205	41.2961	44.9083	0.699009	0.827564	0.763287	216.81	18.74	SLC25A1
Slc25a10	Slc25a10	rS-pS	26.0261	32.5559	29.291	1.81508	3.22721	2.52114	76.77	23.54	SLC25A10
Slc25a11	Slc25a11	rS-pS	73.1181	79.0502	76.0841	0.693676	0.83091	0.762293	296.85	11.15	SLC25A11
Slc25a12	Slc25a12	rS-pS	33.0229	32.9395	32.9812	1.20068	1.66492	1.4328	234.04	15.89	SLC25A12
Slc25a20	Slc25a20	rS-pS	17.9182	18.4946	18.2064	0.79861	0.889562	0.844086	363.78	12.99	SLC25A20
Slc25a3	Slc25a3	rS-pS	348.057	336.758	342.408	0.632602	0.7483	0.690451	209.34	12.54	SLC25A3
Slc25a5	Slc25a5	rS-pS	1131.93	1109.16	1120.55	1.95149	6.13699	4.04424	117.92	14.21	SLC25A5
Slc39a7	Slc39a7	rS-pS	47.9868	45.3515	46.6691	0.636184	0.650482	0.643333	143.53	10.72	SLC39A7
Smarcc2	Smarcc2	rS-pS	25.1533	27.769	26.4612	0.699995	0.546955	0.623475	113.78	15.04	SMARCC2
Snrpb	Snrpb	rS-pS	237.528	243.99	240.759	0.886943	1.12694	1.00694	93.44	13.85	SNRPB
Snrpd2	Snrpd2	rS-pS	151.868	159.563	155.716	0.477626	0.412435	0.44503	168.57	17.15	SNRPD2
Snx1	Snx1	rS-pS	81.7635	84.0843	82.9239	1.11923	1.1804	1.14982	81.28	11.51	SNX1
Snx4	Snx4	rS-pS	55.0312	51.1719	53.1016	1.1109	1.41562	1.26326	87.96	12.33	SNX4
Sod1	Sod1	rS-pS	189.932	160.468	175.2	0.675752	0.686383	0.681067	183.25	14.86	SOD1
Sod2	Sod2	rS-pS	357.866	302.367	330.116	2.36914	1.90546	2.1373	403.14	18.06	SOD2
Spcs3	Spcs3	rS-pS	160.624	208.04	184.332	1.6555	2.87709	2.26629	77.34	13.17	SPCS3
Spr	Spr	rS-pS	39.7186	38.3943	39.0565	0.697513	0.832056	0.764785	157.89	12.96	SPR
Sri	Sri	rS-pS	208.6	193.312	200.956	1.56667	2.21726	1.89196	80.28	15.37	SRI
Srp72	Srp72	rS-pS	36.6535	38.925	37.7893	0.231975	0.182716	0.207346	160.89	11.15	SRP72
Srrt	Srrt	rS-pS	26.3329	28.0972	27.2151	0.404944	0.371268	0.388106	145.55	12	SRRT
Ssbp1	Ssbp1	rS-pS	31.0098	42.1075	36.5587	1.05425	1.33116	1.1927	764.13	12.24	SSBP1
St13	St13	rS-pS	142.231	144.436	143.334	0.9086	0.882329	0.895464	105.37	13.87	ST13
Stat1	Stat1	rS-pS	89.5057	81.1728	85.3392	1.75294	2.34515	2.04905	641.81	17.53	STAT1
Stip1	Stip1	rS-pS	78.1591	97.5703	87.8647	1.05297	1.6612	1.35709	157.33	16.72	STIP1
Stoml2	Stoml2	rS-pS	32.1422	32.47	32.3061	0.886407	1.44682	1.16661	174.64	12.89	STOML2
Sub1	Sub1	rS-pS	205.84	267.206	236.523	2.05646	2.28362	2.17004	170.78	20.9	SUB1
Sucla2	Sucla2	rS-pS	33.5664	40.3316	36.949	0.617278	0.808325	0.712801	125.35	10.7	SUCLA2
Suclg1	Suclg1	rS-pS	76.6461	80.6101	78.6281	1.33111	2.4623	1.8967	84.45	12.99	SUCLG1
Taldo1	Taldo1	rS-pS	541.693	583.115	562.404	0.548367	0.723981	0.636174	118.55	14.96	TALDO1
Tap1	Tap1	rS-pS	48.0657	45.2519	46.6588	0.799569	0.774864	0.787216	150.74	11.74	TAP1
Tardbp	Tardbp	rS-pS	78.4758	91.0794	84.7776	1.66125	1.84694	1.75409	148.41	10.3	TARDBP
Tcof1	Tcof1	rS-pS	13.0894	15.0894	14.0894	0.353719	0.280494	0.317107	116.94	12.47	TCOF1
Thoc5	Thoc5	rS-pS	18.6162	18.9259	18.771	1.07089	1.53865	1.30477	120.33	14.63	THOC5
Thop1	Thop1	rS-pS	13.7293	13.4054	13.5673	1.31498	1.39396	1.35447	168.62	15.84	THOP1
Timm17b	Timm17b	rS-pS	28.2021	30.2886	29.2453	0.849213	0.862263	0.855738	105.83	20.75	TIMM17B
Tkt	Tkt	rS-pS	715.124	703.949	709.537	1.70216	1.57514	1.63865	2363.5	16.17	TKT
Tln2	Tln2	rS-pS	3.43763	3.49039	3.46401	0.298615	0.228357	0.263486	89.19	25.88	TLN2
Tmed10	Tmed10	rS-pS	315.587	283.889	299.738	2.56819	2.51897	2.54358	148.35	18.28	TMED10
Tmed3	Tmed3	rS-pS	84.2432	85.5666	84.9049	0.714925	0.749774	0.73235	87.54	15.21	TMED3
Tmed4	Tmed4	rS-pS	61.7253	52.3386	57.032	0.844075	0.888515	0.866295	85.06	11.27	TMED4
Tmed9	Tmed9	rS-pS	147.518	139.933	143.726	0.799306	1.00793	0.903617	110.82	11.87	TMED9
Tmem109	Tmem109	rS-pS	114.213	129.599	121.906	1.22239	1.81525	1.51882	85.85	15.49	TMEM109
Tmem14c	Tmem14c	rS-pS	311.758	358.648	335.203	0.793861	1.12599	0.959927	142.77	13.84	TMEM14C
Tmem160	Tmem160	rS-pS	40.7465	43.0733	41.9099	0.337748	0.392785	0.365266	253.94	17.78	TMEM160
Tmem19	Tmem19	rS-pS	27.2913	28.5753	27.9333	0.881498	1.01268	0.947089	129.93	10.76	TMEM19
Tmem43	Tmem43	rS-pS	78.4903	76.0959	77.2931	1.31192	1.42509	1.3685	98.39	14.45	TMEM43
Tmem97	Tmem97	rS-pS	57.4936	64.8211	61.1573	0.832182	0.807508	0.819845	414.48	11.31	TMEM97
Tmx3	Tmx3	rS-pS	46.082	62.0158	54.0489	1.29991	1.83439	1.56715	85.97	17.08	TMX3
Tpd52l2	Tpd52l2	rS-pS	71.9979	64.9455	68.4717	1.86794	1.73783	1.80289	76.93	12.83	TPD52L2
Tpi1	Tpi1	rS-pS	431.377	377.354	404.366	1.14103	1.05029	1.09566	250.92	24.57	TPI1
Trap1	Trap1	rS-pS	46.3907	49.304	47.8474	1.48777	2.16647	1.82712	103.54	11.63	TRAP1
Tspo	Tspo	rS-pS	539.259	489.642	514.451	0.956115	1.23398	1.09505	2269.2	17.79	TSPO
Ttll12	Ttll12	rS-pS	11.9683	11.3684	11.6684	1.03551	1.09621	1.06586	139.33	17.24	TTLL12
Tubgcp2	Tubgcp2	rS-pS	10.2205	12.4996	11.36	0.97256	1.52639	1.24947	77.98	11.99	TUBGCP2
Tufm	Tufm	rS-pS	71.2202	64.2974	67.7588	1.59024	2.81315	2.20169	420.08	20.23	TUFM
Txndc12	Txndc12	rS-pS	53.1462	59.8487	56.4974	0.862648	1.2291	1.04587	88.68	11.47	TXNDC12
Txndc17	Txndc17	rS-pS	141.538	122.355	131.947	0.97517	1.11562	1.04539	188.52	11.35	TXNDC17
Txndc5	Txndc5	rS-pS	37.1177	34.1697	35.6437	0.811932	0.908621	0.860276	82.43	17.68	TXNDC5
Uba1	Uba1	rS-pS	179.942	187.465	183.703	2.31038	4.00784	3.15911	119.23	22.43	UBA1
Uba2	Uba2	rS-pS	47.1789	55.6766	51.4278	0.619335	0.789902	0.704619	102.92	11.5	UBA2
Ube2v1;Ube2v2	Ube2v1	rS-pS	151.8	171.082	161.441	1.85259	3.31909	2.58584	105.02	11.27	UBE2V1
Uchl3	Uchl3	rS-pS	17.3952	21.837	19.6161	0.557146	0.90181	0.729478	108.92	11.32	UCHL3
Ugp2	Ugp2	rS-pS	41.7415	47.654	44.6977	0.815324	1.13974	0.977534	286.53	13.92	UGP2
Uqcrc1	Uqcrc1	rS-pS	222.746	213.26	218.003	1.32602	2.484	1.90501	194.93	17.88	UQCRC1
Uqcrc2	Uqcrc2	rS-pS	128.024	148.18	138.102	1.33245	2.16176	1.74711	193.64	11.55	UQCRC2
Uso1	Uso1	rS-pS	29.1736	37.3211	33.2474	0.490994	0.715866	0.60343	164.08	11.53	USO1
Usp5	Usp5	rS-pS	50.2789	47.3569	48.8179	0.516322	0.45775	0.487036	144.64	15.11	USP5
Vac14	Vac14	rS-pS	23.087	24.7032	23.8951	0.680853	0.982191	0.831522	101.33	12.72	VAC14
Vapb	Vapb	rS-pS	68.7014	83.1806	75.941	2.14277	2.33046	2.23662	94.94	21.32	VAPB
Vat1	Vat1	rS-pS	411.139	384.009	397.574	1.31385	1.2023	1.25807	161.75	22.27	VAT1
Vdac3	Vdac3	rS-pS	141.56	164.414	152.987	1.06531	1.64074	1.35302	185.1	11.51	VDAC3
Vps13c	Vps13c	rS-pS	20.2643	21.316	20.7902	0.333725	0.140197	0.236961	86.33	18.04	VPS13C
Vps25	Vps25	rS-pS	69.3852	71.6375	70.5113	0.605357	0.592758	0.599057	76.73	10.5	VPS25
Vps26b	Vps26b	rS-pS	26.1968	27.1118	26.6543	1.95386	2.82929	2.39157	101.35	15.23	VPS26B
Vps35	Vps35	rS-pS	95.6626	119.689	107.676	1.10149	1.75321	1.42735	138.42	10.84	VPS35
Vps36	Vps36	rS-pS	14.9078	18.4362	16.672	0.24085	0.218623	0.229737	104.16	11.58	VPS36
Vps45	Vps45	rS-pS	15.9046	17.7482	16.8264	0.89302	1.03018	0.961601	83.22	13.53	VPS45
Vps52	Vps52	rS-pS	31.0724	29.7193	30.3958	1.2202	1.67699	1.44859	82.6	11.7	VPS52
Wdr18	Wdr18	rS-pS	34.6118	27.8406	31.2262	1.52432	1.61356	1.56894	163.72	10.99	WDR18
Xpnpep1	Xpnpep1	rS-pS	39.2774	38.3514	38.8144	0.716359	1.17513	0.945745	87.54	14.17	XPNPEP1
Ywhae	Ywhae	rS-pS	364.059	370.468	367.263	0.891956	0.863583	0.877769	143.71	17.75	YWHAE
Ywhaq	Ywhaq	rS-pS	199.08	209.07	204.075	1.66463	2.4988	2.08172	98.31	10.89	YWHAQ
Zc3h18	Zc3h18	rS-pS	15.8032	17.2401	16.5217	0.523573	0.414525	0.469049	77.22	11.28	ZC3H18
Zmpste24	Zmpste24	rS-pS	41.6482	52.3681	47.0082	1.40651	1.73494	1.57073	75.42	17.48	ZMPSTE24
14-3-3 gamma;Ywhag	Ywhag	rU-pS	467.042	377.653	422.347	2.35076	2.48557	2.41817	134.46	7.55	YWHAG
Acbd3	Acbd3	rU-pS	33.8427	30.2558	32.0493	0.602392	0.485979	0.544185	129.05	5.44	ACBD3
Acp1	Acp1	rU-pS	47.6932	48.2309	47.9621	1.89485	1.745	1.81993	90.47	7.39	ACP1
Adpgk	Adpgk	rU-pS	18.8777	14.4353	16.6565	0.968791	0.980393	0.974592	172.16	6.05	ADPGK
AK017645;Uba6	Uba6	rU-pS	15.2609	20.2763	17.7686	0.894627	0.96391	0.929268	139.97	7.88	UBA6
AK031165;Cnot3	Cnot3	rU-pS	13.3744	14.348	13.8612	0.301019	0.253151	0.277085	79.32	7.61	CNOT3
AK034671;Jagn1	Jagn1	rU-pS	24.9272	26.2966	25.6119	0.827931	1.05341	0.940669	97.63	6.73	JAGN1
AK043984;Surf6	Surf6	rU-pS	13.4558	12.4079	12.9318	0.668497	0.52312	0.595808	119.93	4.49	SURF6
AK079263;Lmnb1	Lmnb1	rU-pS	70.5212	73.0116	71.7664	1.1854	1.21373	1.19956	114.16	7.14	LMNB1
AK180240;Dync1li1	Dync1li1	rU-pS	43.7668	44.2085	43.9877	0.337414	0.281799	0.309607	90.75	7.05	DYNC1LI1
AK199358;Wasf2	Wasf2	rU-pS	54.4712	61.6032	58.0372	0.840679	0.937883	0.889281	82.3	7.75	WASF2
Ak2	Ak2	rU-pS	110.891	115.09	112.99	0.724562	0.774798	0.74968	197.49	7.69	AK2
Ap1g1	Ap1g1	rU-pS	44.7406	48.8474	46.794	3.06019	4.77042	3.91531	91.18	6.01	AP1G1
Arglu1	Arglu1	rU-pS	18.7095	18.1342	18.4219	0.122767	0.0723572	0.0975618	76.39	5.47	ARGLU1
Casp3	Casp3	rU-pS	56.2308	66.4402	61.3355	2.61555	3.86734	3.24145	163.37	6.27	CASP3
Casp8	Casp8	rU-pS	56.1195	63.8173	59.9684	1.58816	1.72169	1.65492	82.29	5.91	CASP8
Chkb	Chkb	rU-pS	11.9831	11.4381	11.7106	0.276236	0.238912	0.257574	181.26	4.55	CHKB
Cops3	Cops3	rU-pS	35.7387	37.2899	36.5143	1.05413	1.45678	1.25545	79.65	7.8	COPS3
Cops8	Cops8	rU-pS	41.8711	47.8979	44.8845	0.914414	1.21369	1.06405	121.37	6.7	COPS8
Cox15	Cox15	rU-pS	21.5533	22.6493	22.1013	2.38854	3.33939	2.86396	95.2	7.72	COX15
Cpt2	Cpt2	rU-pS	14.0262	15.7835	14.9049	0.796935	1.18209	0.989514	214.93	7.34	CPT2
Cryzl1	Cryzl1	rU-pS	21.2138	27.4425	24.3281	1.23966	1.62813	1.4339	180.13	6.85	CRYZL1
Cstf3	Cstf3	rU-pS	12.3498	14.0503	13.2	0.413517	0.271541	0.342529	98.95	6.98	CSTF3
Cyb5r1	Cyb5r1	rU-pS	17.5093	18.2846	17.897	0.439676	0.537026	0.488351	398.19	6.24	CYB5R1
Cyp20a1	Cyp20a1	rU-pS	25.3229	28.0419	26.6824	1.80643	4.08735	2.94689	82.96	6.54	CYP20A1
Dctn6	Dctn6	rU-pS	45.2588	42.3841	43.8215	0.654147	0.803779	0.728963	126.28	6.86	DCTN6
Ddx31	Ddx31	rU-pS	8.30647	9.52486	8.91566	1.01268	0.942268	0.977476	86.25	7.22	DDX31
Dguok	Dguok	rU-pS	20.5039	19.1046	19.8043	0.760523	0.879046	0.819784	157.15	5.87	DGUOK
Dpysl2	Dpysl2	rU-pS	221.284	183.912	202.598	2.05926	1.13475	1.59701	106.12	6.05	DPYSL2
Dr1	Dr1	rU-pS	43.1202	51.8096	47.4649	0.941873	1.26636	1.10411	83.57	5.27	DR1
Eea1	Eea1	rU-pS	17.515	17.6673	17.5911	0.428654	0.202586	0.31562	81.42	7.18	EEA1
Eef1e1	Eef1e1	rU-pS	24.7099	33.7563	29.2331	0.639594	0.756477	0.698035	154.21	6.25	EEF1E1
Eif2b3	Eif2b3	rU-pS	12.1309	12.1419	12.1364	0.794007	0.782534	0.788271	94.48	7.31	EIF2B3
Eif4a2	Eif4a2	rU-pS	34.7336	37.5138	36.1237	0.286733	0.390715	0.338724	80.55	3.12	EIF4A2
Eml4	Eml4	rU-pS	14.5548	17.3929	15.9738	0.624147	0.522692	0.573419	186.88	6.33	EML4
Exosc7	Exosc7	rU-pS	21.9497	18.8642	20.407	0.704453	0.842734	0.773593	79.68	5.39	EXOSC7
Fcho2	Fcho2	rU-pS	22.4872	27.3976	24.9424	0.645669	0.45318	0.549424	77.93	5.33	FCHO2
Fgfr1op2	Fgfr1op2	rU-pS	28.9094	33.4799	31.1947	0.571687	0.571258	0.571472	101.08	7.6	FGFR1OP2
Fkbp3	Fkbp3	rU-pS	23.8716	30.5845	27.228	0.623885	0.628121	0.626003	93.91	7.7	FKBP3
Gclc	Gclc	rU-pS	8.73344	10.0269	9.3802	0.597649	0.90781	0.75273	200.14	4.91	GCLC
Glo1	Glo1	rU-pS	41.0059	49.6938	45.3498	0.894456	2.00327	1.44887	162.68	7.79	GLO1
Gtl-13;Nup160	Nup160	rU-pS	16.653	20.4091	18.531	2.2542	3.25078	2.75249	89.29	6.78	NUP160
Herc4	Herc4	rU-pS	13.8674	16.2434	15.0554	0.651946	0.762447	0.707196	142.15	7.92	HERC4
Hmgcl	Hmgcl	rU-pS	40.0341	38.7236	39.3789	0.800004	0.834528	0.817266	147.63	7.35	HMGCL
Hpcal1	Hpcal1	rU-pS	172.585	169.527	171.056	1.0914	1.91311	1.50226	119.83	7.98	HPCAL1
Hs1bp3	Hs1bp3	rU-pS	16.9715	16.59	16.7807	1.20573	1.29957	1.25265	169.23	6.33	HS1BP3
Impa2	Impa2	rU-pS	23.0614	24.1581	23.6097	0.943716	1.52845	1.23608	156.47	6.75	IMPA2
Klf13	Klf13	rU-pS	61.2844	53.7354	57.5099	0.895073	0.620447	0.75776	110.61	4.5	KLF13
Lactb2	Lactb2	rU-pS	20.8301	22.1958	21.513	1.34877	1.89147	1.62012	110.24	7.54	LACTB2
Lemd2	Lemd2	rU-pS	17.5946	17.3727	17.4836	0.387607	0.462938	0.425272	96.09	6.28	LEMD2
Lman2l	Lman2l	rU-pS	18.3807	18.5277	18.4542	0.442588	0.390743	0.416666	1287.09	7.85	LMAN2L
Mat2b;MAT2B	Mat2b	rU-pS	21.6695	24.4989	23.0842	0.374343	0.461679	0.418011	114.81	6.09	MAT2B
Mcts1	Mcts1	rU-pS	48.6146	69.7444	59.1795	0.52707	0.65246	0.589765	112.93	5.07	MCTS1
mKIAA2030;Ubn2	Ubn2	rU-pS	3.17885	3.70042	3.43964	0.166016	0.0955811	0.130798	101.73	5.42	UBN2
Mlkl	Mlkl	rU-pS	10.4478	12.5531	11.5005	0.506263	0.51261	0.509437	79.13	7.66	MLKL
Mogs	Mogs	rU-pS	22.0824	23.012	22.5472	0.510536	0.611423	0.560979	203.82	7.91	MOGS
Mrpl10	Mrpl10	rU-pS	26.3971	29.1625	27.7798	0.459933	0.42181	0.440872	95.55	7.75	MRPL10
Mrpl24	Mrpl24	rU-pS	51.2511	50.5022	50.8766	0.493287	0.512784	0.503035	126.92	5.7	MRPL24
Mrpl43	Mrpl43	rU-pS	66.2343	58.1301	62.1822	0.701577	0.648817	0.675197	97.31	6.53	MRPL43
Mrpl44	Mrpl44	rU-pS	22.6636	22.5502	22.6069	0.767428	0.953104	0.860266	96.76	4.61	MRPL44
Mrpl55	Mrpl55	rU-pS	33.8752	35.2587	34.567	0.897226	1.26351	1.08037	86.31	7.97	MRPL55
Mrps18b	Mrps18b	rU-pS	34.2428	39.0097	36.6262	0.861026	1.32686	1.09394	77.02	7.48	MRPS18B
Mrps22	Mrps22	rU-pS	16.2317	20.2704	18.2511	1.08531	1.95252	1.51891	113.88	6.98	MRPS22
Mrps23	Mrps23	rU-pS	46.7547	55.5832	51.169	0.669614	0.972903	0.821259	75.79	6.54	MRPS23
Mrps2;MRP-S2	Mrps2	rU-pS	14.9878	17.0624	16.0251	0.650212	1.02543	0.837822	76.31	5.42	MRPS2
Mrps9	Mrps9	rU-pS	14.1997	14.8848	14.5422	0.301674	0.355584	0.328629	132.98	7.72	MRPS9
Mtm1	Mtm1	rU-pS	22.202	26.614	24.408	0.62905	0.970948	0.799999	150.66	7.64	MTM1
Nae1	Nae1	rU-pS	14.4943	18.1318	16.313	0.494522	0.637383	0.565952	152.4	7.62	NAE1
Ncoa3	Ncoa3	rU-pS	14.7595	16.0211	15.3903	0.694505	0.821061	0.757783	140.69	7.45	NCOA3
Ndrg1	Ndrg1	rU-pS	25.2721	17.5598	21.416	1.39332	1.31141	1.35237	102.28	7.62	NDRG1
Nif3l1	Nif3l1	rU-pS	15.2226	13.4437	14.3331	1.77528	2.98025	2.37777	179.32	7.33	NIF3L1
Nit1	Nit1	rU-pS	25.018	26.439	25.7285	0.91928	1.31311	1.11619	385.37	6.64	NIT1
Nop56	Nop56	rU-pS	40.8799	46.3976	43.6388	0.182511	0.127114	0.154812	95.84	5.09	NOP56
Nt5c	Nt5c	rU-pS	79.3072	83.4834	81.3953	0.610975	0.709148	0.660061	99.72	7.64	NT5C
Nup37	Nup37	rU-pS	13.8533	17.5465	15.6999	0.8184	1.33347	1.07594	81.7	6.43	NUP37
Nutf2	Nutf2	rU-pS	113.895	109.614	111.754	2.2649	2.59114	2.42802	139.71	6.35	NUTF2
Osbpl11	Osbpl11	rU-pS	14.5941	15.1927	14.8934	1.11448	1.25168	1.18308	109.35	6.32	OSBPL11
Oxsr1	Oxsr1	rU-pS	16.8756	22.8981	19.8869	1.17502	1.54262	1.35882	96.68	6.49	OXSR1
Pank4	Pank4	rU-pS	7.41557	6.68807	7.05182	0.448058	0.4843	0.466179	78.92	4.5	PANK4
Pcyox1l	Pcyox1l	rU-pS	9.11574	10.4868	9.80126	0.909561	0.71977	0.814666	147.37	6.36	PCYOX1L
Pcyt2	Pcyt2	rU-pS	17.6336	19.6545	18.644	0.400843	0.418382	0.409613	374.33	6.31	PCYT2
Pfas	Pfas	rU-pS	11.8624	11.7883	11.8254	0.428911	0.25219	0.34055	188.2	5.99	PFAS
Pfdn4	Pfdn4	rU-pS	35.7968	37.0071	36.402	0.714175	0.727084	0.72063	97.42	6.63	PFDN4
Pgp	Pgp	rU-pS	36.6779	34.2693	35.4736	0.279097	0.266529	0.272813	115.9	7.83	PGP
Pnkp	Pnkp	rU-pS	27.7535	26.7864	27.27	1.22902	1.30886	1.26894	108.11	6.6	PNKP
Pom121	Pom121	rU-pS	7.70295	9.51766	8.61031	0.481536	0.486795	0.484166	84.15	6.42	POM121
Pop4	Pop4	rU-pS	52.105	57.3558	54.7304	0.726291	0.847669	0.78698	131.04	4.88	POP4
Ppif	Ppif	rU-pS	28.8251	25.3145	27.0698	1.14451	1.33538	1.23994	160.09	5.49	PPIF
Ppih	Ppih	rU-pS	29.5575	44.158	36.8578	0.450238	0.691794	0.571016	92.81	3.69	PPIH
Ppil1	Ppil1	rU-pS	36.813	46.7701	41.7915	0.849444	1.18253	1.01599	129.47	7.23	PPIL1
Ppp1r12c	Ppp1r12c	rU-pS	9.95307	7.44472	8.69889	0.221843	0.151776	0.186809	82.17	7.4	PPP1R12C
Ppp2r2a;Ppp2r2d	Ppp2r2a	rU-pS	26.4683	34.124	30.2962	0.65451	0.674053	0.664282	81.84	4.85	PPP2R2A
Ppp3ca	Ppp3ca	rU-pS	36.6405	41.8698	39.2551	0.389079	0.281118	0.335098	723.29	7.28	PPP3CA
Ppp3r1	Ppp3r1	rU-pS	116.169	144.625	130.397	0.987096	1.77372	1.38041	538.6	7.7	PPP3R1
Ppp6c	Ppp6c	rU-pS	58.5326	72.1803	65.3564	1.08704	1.32166	1.20435	114.27	5.85	PPP6C
Ppwd1	Ppwd1	rU-pS	7.52045	8.10758	7.81401	0.725028	0.675905	0.700466	89.37	4.44	PPWD1
Prpf38b	Prpf38b	rU-pS	22.8121	20.2945	21.5533	0.251027	0.167424	0.209225	144.56	5.8	PRPF38B
Prpf4	Prpf4	rU-pS	10.8752	10.3453	10.6102	1.36938	1.01219	1.19079	118.97	6.1	PRPF4
Prpf4b	Prpf4b	rU-pS	12.1951	12.3747	12.2849	0.148862	0.0806647	0.114763	135.01	6.79	PRPF4B
Prpsap2	Prpsap2	rU-pS	13.0712	15.8351	14.4532	0.697156	0.902829	0.799992	300.46	6.9	PRPSAP2
Psmg2	Psmg2	rU-pS	13.8875	15.0247	14.4561	0.35883	0.414666	0.386748	124.18	7.28	PSMG2
Ptpn12	Ptpn12	rU-pS	51.5209	64.5004	58.0107	0.425178	0.544979	0.485078	77.81	4.56	PTPN12
Ptrh2	Ptrh2	rU-pS	31.2847	36.9938	34.1392	2.87201	3.70435	3.28818	94.13	7.39	PTRH2
Pura	Pura	rU-pS	26.0973	24.5742	25.3358	1.23649	1.11958	1.17804	420	3.9	PURA
Purb	Purb	rU-pS	34.4364	31.5307	32.9835	0.4026	0.268627	0.335613	157.77	3.04	PURB
Pus10	Pus10	rU-pS	8.64687	8.78368	8.71527	0.89875	1.00823	0.953488	98.78	6.15	PUS10
Pycr2	Pycr2	rU-pS	38.0556	37.1707	37.6131	0.537301	0.500948	0.519124	80.23	6.99	PYCR2
Rab32	Rab32	rU-pS	63.1394	75.3344	69.2369	0.957216	1.50635	1.23178	90.85	7.67	RAB32
Rabggta	Rabggta	rU-pS	11.1451	10.6095	10.8773	0.188169	0.116762	0.152466	129.46	7.76	RABGGTA
Rae1	Rae1	rU-pS	31.8606	32.6714	32.266	1.04965	0.939422	0.994535	101.09	6.37	RAE1
Rcc1	Rcc1	rU-pS	17.7344	18.9963	18.3654	0.63945	0.637255	0.638352	121.73	6.86	RCC1
Rpia	Rpia	rU-pS	19.5291	19.6168	19.5729	0.31011	0.285246	0.297678	107.19	4.64	RPIA
Rpl27a	Rpl27a	rU-pS	532.19	602.832	567.511	0.394863	0.432999	0.413931	110.74	7.84	RPL27A
Rprd1b	Rprd1b	rU-pS	15.9713	16.3933	16.1823	0.871723	0.740793	0.806258	111.59	5.07	RPRD1B
Rps15a	Rps15a	rU-pS	601.03	612.715	606.873	7.30395	7.11908	7.21152	126.56	5.3	RPS15A
Slc25a13	Slc25a13	rU-pS	18.9422	23.0682	21.0052	0.889779	1.05081	0.970294	289.68	7.59	SLC25A13
Slc25a17	Slc25a17	rU-pS	25.7544	27.8533	26.8039	1.1726	1.63414	1.40337	160.06	7.9	SLC25A17
Slc25a22	Slc25a22	rU-pS	15.6354	14.0291	14.8323	0.54183	0.458477	0.500154	207.36	7.04	SLC25A22
Slc33a1	Slc33a1	rU-pS	17.7323	19.0701	18.4012	0.780391	0.876537	0.828464	189.88	6.96	SLC33A1
Sms	Sms	rU-pS	16.0598	21.0484	18.5541	0.66275	0.901296	0.782023	97.46	6.54	SMS
Sntb2	Sntb2	rU-pS	8.08675	7.06756	7.57715	0.975114	0.68491	0.830012	84.42	6.23	SNTB2
Stk4	Stk4	rU-pS	56.8423	55.5007	56.1715	0.986229	0.815601	0.900915	107.29	3.53	STK4
Strn	Strn	rU-pS	20.7573	21.9973	21.3773	3.15055	4.4531	3.80183	100.48	6.6	STRN
Swap70	Swap70	rU-pS	33.4605	34.2511	33.8558	1.02513	1.18361	1.10437	82.97	7.6	SWAP70
Tbce	Tbce	rU-pS	9.67907	10.9537	10.3164	0.150719	0.17741	0.164065	108.63	3.42	TBCE
Tbl1xr1	Tbl1xr1	rU-pS	27.1305	27.2848	27.2077	0.857047	0.652456	0.754751	107.73	6.74	TBL1XR1
Tcirg1	Tcirg1	rU-pS	124.376	120.084	122.23	0.28101	0.244358	0.262684	295.93	6.85	TCIRG1
Tex10	Tex10	rU-pS	10.2525	11.799	11.0258	0.716779	0.974107	0.845443	84.77	6.03	TEX10
Thoc6	Thoc6	rU-pS	26.7252	22.1451	24.4352	0.876281	0.683986	0.780134	149.15	4.78	THOC6
Thoc7	Thoc7	rU-pS	29.3694	27.6628	28.5161	0.363354	0.311205	0.33728	177.16	7.9	THOC7
Thumpd1	Thumpd1	rU-pS	15.1992	19.0238	17.1115	0.645666	1.10932	0.877495	79.27	5.84	THUMPD1
Timm44	Timm44	rU-pS	15.9156	19.676	17.7958	0.390966	0.383321	0.387143	174.77	6.84	TIMM44
Tmem65	Tmem65	rU-pS	17.9208	21.3114	19.6161	0.944102	1.41702	1.18056	616.03	7.17	TMEM65
Tra2b	Tra2b	rU-pS	136.647	151.782	144.215	1.12143	1.22218	1.1718	79.03	7.16	TRA2B
Trip10	Trip10	rU-pS	16.7447	16.2339	16.4892	0.534378	0.476708	0.505543	137.95	6.89	TRIP10
Trmt5	Trmt5	rU-pS	8.50993	9.62107	9.0655	1.15033	1.89674	1.52353	108.16	3.02	TRMT5
Trnt1	Trnt1	rU-pS	13.982	18.071	16.0265	0.607296	0.663474	0.635385	121.85	6.72	TRNT1
Tsfm	Tsfm	rU-pS	19.0201	17.3634	18.1917	0.392592	0.434901	0.413746	148.57	7.47	TSFM
U2af1	U2af1	rU-pS	90.6757	87.7169	89.1963	0.443345	0.507969	0.475657	93.85	7.03	U2AF1
Uba3	Uba3	rU-pS	23.7789	28.4685	26.1237	1.09839	1.39063	1.24451	81.37	6.48	UBA3
Uba5	Uba5	rU-pS	23.5017	23.0193	23.2605	0.476638	0.504604	0.490621	157.2	7.33	UBA5
Upf2	Upf2	rU-pS	4.68354	5.95257	5.31806	0.334377	0.31676	0.325569	84.74	6.69	UPF2
Urb1	Urb1	rU-pS	2.42343	2.7244	2.57392	0.748618	0.692024	0.720321	92.82	5.32	URB1
Utp15	Utp15	rU-pS	17.7508	20.7962	19.2735	1.41538	1.92188	1.66863	84.67	4.24	UTP15
Vapa	Vapa	rU-pS	128.312	173.14	150.726	0.754568	1.01966	0.887115	117.04	6.85	VAPA
Wdr37	Wdr37	rU-pS	18.8977	17.1347	18.0162	0.806039	0.57309	0.689565	119.85	4.74	WDR37
Wdr75	Wdr75	rU-pS	14.7227	16.2468	15.4848	0.770296	0.873322	0.821809	80.23	7.75	WDR75
Xpo1	Xpo1	rU-pS	37.8757	51.5543	44.715	0.984468	1.17987	1.08217	130.22	7.84	XPO1
Zadh2	Zadh2	rU-pS	42.713	36.5231	39.618	1.2779	1.14799	1.21294	106.68	6.93	ZADH2
1810035L17Rik;Slirp	Slirp	rS-pU	93.1901	100.654	96.9219	0.494616	0.530864	0.51274	35.85	11.05	SLIRP
4F2 lc;Slc7a5	Slc7a5	rS-pU	30.8311	23.3552	27.0931	1.61473	1.22844	1.42159	31.64	12.55	SLC7A5
Aaas	Aaas	rS-pU	18.1737	20.9001	19.5369	0.84831	1.21064	1.02948	40.65	10.78	AAAS
Aamp	Aamp	rS-pU	63.6491	51.0712	57.3601	0.432925	0.298194	0.36556	10.67	12.72	AAMP
Abcc4	Abcc4	rS-pU	5.79973	6.36891	6.08432	1.20218	1.7767	1.48944	45.97	14.12	ABCC4
Abcf2	Abcf2	rS-pU	34.8745	38.5001	36.6873	0.936753	1.34682	1.14179	31.72	14.44	ABCF2
Abcf3	Abcf3	rS-pU	18.8855	15.5481	17.2168	1.10005	1.24258	1.17131	42.56	11	ABCF3
Abhd12	Abhd12	rS-pU	61.0234	69.3286	65.176	0.426864	0.469508	0.448186	28.52	17.49	ABHD12
Abhd5	Abhd5	rS-pU	36.7128	33.5934	35.1531	0.728378	0.945274	0.836826	12.6	13.41	ABHD5
Abr	Abr	rS-pU	31.8982	29.8994	30.8988	0.736397	0.73963	0.738013	49.78	10.83	ABR
Acbd5	Acbd5	rS-pU	20.8877	24.1014	22.4945	0.769755	0.787921	0.778838	39.89	13.34	ACBD5
Aco1	Aco1	rS-pU	66.6622	70.9411	68.8017	1.81176	1.99053	1.90114	31.76	13.12	ACO1
Acox1	Acox1	rS-pU	52.5868	48.5058	50.5463	2.0695	2.20054	2.13502	14.96	10.84	ACOX1
Adam10	Adam10	rS-pU	62.1219	76.7827	69.4523	1.37362	1.84122	1.60742	13.41	19.31	ADAM10
Adam17	Adam17	rS-pU	71.5202	75.6591	73.5897	1.17108	1.26914	1.22011	5.75	17.7	ADAM17
Add1;ADD1	Add1	rS-pU	60.3641	59.9967	60.1804	0.996153	1.28169	1.13892	15.22	15.88	ADD1
Adi1	Adi1	rS-pU	30.1171	26.9639	28.5405	1.14372	1.46327	1.30349	22.94	11.81	ADI1
Agl	Agl	rS-pU	18.0763	19.1804	18.6283	0.829877	0.714161	0.772019	13.54	17.1	AGL
Agpat4	Agpat4	rS-pU	40.7835	30.7131	35.7483	0.79874	0.6251	0.71192	24.27	12.07	AGPAT4
Ahcyl1	Ahcyl1	rS-pU	55.6878	57.4209	56.5543	0.902307	1.12581	1.01406	29.42	12.74	AHCYL1
Aip	Aip	rS-pU	62.4288	48.0266	55.2277	1.03466	1.05072	1.04269	30.41	13.18	AIP
AK008288;Ctnna1	Ctnna1	rS-pU	113.427	108.257	110.842	1.04745	1.22131	1.13438	9.34	16.12	CTNNA1
AK012142;Ncaph2	Ncaph2	rS-pU	25.9095	27.3811	26.6453	0.458315	0.539703	0.499009	22.6	14.5	NCAPH2
AK032662;Specc1	Specc1	rS-pU	9.16612	9.28924	9.22768	1.00713	0.816407	0.911766	11.5	11.56	SPECC1
AK032919;Trip12	Trip12	rS-pU	34.9828	42.0475	38.5152	0.93239	0.850118	0.891254	15.7	12.77	TRIP12
AK041781;Stau1	Stau1	rS-pU	25.1542	24.9915	25.0728	0.890045	0.868678	0.879361	16.09	10.51	STAU1
AK086477;Sh3glb1	Sh3glb1	rS-pU	68.2881	73.1358	70.7119	0.708396	0.714745	0.711571	26.71	11.61	SH3GLB1
AK134249;Gtf3c1	Gtf3c1	rS-pU	10.6475	9.95607	10.3018	0.481515	0.481689	0.481602	8.52	13.45	GTF3C1
AK140725;Sf1	Sf1	rS-pU	73.8713	83.879	78.8752	1.19063	1.44106	1.31584	43.57	10.58	SF1
AK158095;Serbp1	Serbp1	rS-pU	176.017	185.539	180.778	1.3862	1.21279	1.29949	30.2	31.92	SERBP1
AK160359;Ube2j2	Ube2j2	rS-pU	21.5825	26.7054	24.1439	0.345144	0.381409	0.363277	4.95	11.04	UBE2J2
AK162806;mKIAA0650;Smchd1	Smchd1	rS-pU	14.5461	19.2178	16.882	0.388726	0.44228	0.415503	48.58	11.08	SMCHD1
AK163592;Dnaja2	Dnaja2	rS-pU	103.335	107.109	105.222	1.47391	1.73377	1.60384	28.94	11.51	DNAJA2
AK165120;Birc6	Birc6	rS-pU	18.8268	22.2577	20.5422	0.547941	0.557265	0.552603	31.57	10.32	BIRC6
AK169777;Plcg1	Plcg1	rS-pU	3.5067	2.93419	3.22045	0.19126	0.172155	0.181707	30.97	10.46	PLCG1
AK172428;Ubxn1	Ubxn1	rS-pU	54.2452	51.404	52.8246	0.258268	0.275993	0.26713	35.83	13.21	UBXN1
AK182281;Tsc2	Tsc2	rS-pU	9.63372	8.97919	9.30646	0.397122	0.312918	0.35502	35.97	15.81	TSC2
AK188353;Eif4h	Eif4h	rS-pU	148.275	170.043	159.159	0.720566	1.24992	0.985244	44.52	14.77	EIF4H
AK191080;Stim1	Stim1	rS-pU	16.6771	17.8552	17.2661	1.12408	1.28263	1.20336	43.51	17.44	STIM1
AK206940;Akt2	Akt2	rS-pU	18.1525	20.4965	19.3245	0.146142	0.115519	0.130831	41.17	13.6	AKT2
Akap9	Akap9	rS-pU	3.53599	4.04124	3.78862	0.149947	0.0951176	0.122532	30.27	11.16	AKAP9
Akt1	Akt1	rS-pU	50.23	45.1806	47.7053	0.37915	0.492288	0.435719	27.79	15.99	AKT1
Alcam	Alcam	rS-pU	86.2229	90.912	88.5674	1.46392	1.1164	1.29016	23.46	26.88	ALCAM
Alg3	Alg3	rS-pU	16.2976	19.801	18.0493	0.738598	1.04517	0.891884	28.44	12.69	ALG3
Amfr	Amfr	rS-pU	57.4676	62.6283	60.0479	1.02635	1.44937	1.23786	6.11	14.73	AMFR
Anapc1	Anapc1	rS-pU	18.3734	19.2949	18.8342	1.40169	2.17129	1.78649	35.06	20.37	ANAPC1
Anapc2	Anapc2	rS-pU	52.8499	50.0246	51.4372	1.2977	1.67115	1.48443	22.74	11.78	ANAPC2
Anapc4	Anapc4	rS-pU	19.3143	22.6088	20.9616	0.762452	0.995567	0.87901	15.2	10.32	ANAPC4
Anapc7	Anapc7	rS-pU	18.149	17.6069	17.8779	0.98655	1.33421	1.16038	23.03	10.62	ANAPC7
Ankib1;mKIAA1386	Ankib1	rS-pU	4.93935	5.48474	5.21205	0.465696	0.571427	0.518562	13.88	11.17	ANKIB1
Ankrd13a	Ankrd13a	rS-pU	38.8693	39.0091	38.9392	0.373407	0.393933	0.38367	12.6	13.93	ANKRD13A
Anln	Anln	rS-pU	26.1926	36.4996	31.3461	2.03163	2.93588	2.48376	6.34	12.86	ANLN
Ano6	Ano6	rS-pU	23.2549	25.2852	24.27	1.10111	1.37829	1.2397	45.03	10.48	ANO6
Ap1s1	Ap1s1	rS-pU	135.478	136.888	136.183	0.709792	0.540164	0.624978	39.23	13.51	AP1S1
Appl1	Appl1	rS-pU	16.4828	22.2927	19.3878	0.328725	0.350397	0.339561	39.5	10.23	APPL1
Aqr;mKIAA0560	Aqr	rS-pU	18.4077	21.2115	19.8096	0.965258	1.12614	1.0457	43.42	11.23	AQR
Arap1	Arap1	rS-pU	29.6544	25.1659	27.4101	0.374367	0.339911	0.357139	23.14	15.74	ARAP1
Arf4	Arf4	rS-pU	186.932	225.326	206.129	1.59096	2.41033	2.00065	42.4	12.61	ARF4
Arhgap10	Arhgap10	rS-pU	16.6055	17.0907	16.8481	0.340897	0.22031	0.280603	17.54	15.04	ARHGAP10
Arpp19	Arpp19	rS-pU	66.5143	79.1066	72.8105	1.41596	1.3428	1.37938	43.14	14.18	ARPP19
Ash2l	Ash2l	rS-pU	17.176	17.1721	17.174	0.652876	0.682077	0.667476	44.63	12.51	ASH2L
Aspscr1	Aspscr1	rS-pU	13.8429	12.5824	13.2127	0.397614	0.431972	0.414793	48.08	10.14	ASPSCR1
Atg2b	Atg2b	rS-pU	4.37291	5.29501	4.83396	0.486276	0.693485	0.589881	25.16	11.73	ATG2B
Atg4b	Atg4b	rS-pU	21.7602	20.9226	21.3414	1.11955	1.45113	1.28534	33.4	10.58	ATG4B
Atm	Atm	rS-pU	2.51699	3.9334	3.22519	0.781657	0.995173	0.888415	31.95	14.73	ATM
Atp13a1	Atp13a1	rS-pU	24.3105	23.1061	23.7083	0.682004	0.66422	0.673112	44.75	10.43	ATP13A1
Atp1a1	Atp1a1	rS-pU	245.566	236.186	240.876	1.30772	1.45367	1.3807	20.12	25.34	ATP1A1
Atp1b3	Atp1b3	rS-pU	225.383	293.734	259.559	0.952538	1.37165	1.1621	23.09	12.02	ATP1B3
Atp2a2	Atp2a2	rS-pU	94.1483	104.168	99.1583	2.08917	2.96312	2.52614	30.29	15.84	ATP2A2
Atp6ap1	Atp6ap1	rS-pU	384.185	371.928	378.056	1.49074	1.54328	1.51701	6.91	20.3	ATP6AP1
Atp6ap2	Atp6ap2	rS-pU	375.94	422.888	399.414	1.42573	2.10471	1.76522	6.35	22.29	ATP6AP2
Atp6v0a1	Atp6v0a1	rS-pU	86.7175	89.8416	88.2795	0.647975	0.729541	0.688758	37.24	14.48	ATP6V0A1
Atp6v1c1	Atp6v1c1	rS-pU	88.5794	100.005	94.2924	0.71529	0.94871	0.832	21.77	11.94	ATP6V1C1
Atp6v1f	Atp6v1f	rS-pU	245.889	212.399	229.144	0.456216	0.312175	0.384195	21.47	10.89	ATP6V1F
Atr;mKIAA4069	Atr	rS-pU	2.22783	3.14998	2.68891	0.173775	0.195684	0.184729	15.93	10.94	ATR
Atxn10	Atxn10	rS-pU	87.1736	90.2133	88.6934	1.65315	2.04562	1.84938	12.74	18.35	ATXN10
Aup1	Aup1	rS-pU	34.6249	36.6022	35.6136	0.276288	0.232062	0.254175	37.11	10.06	AUP1
B2m;BC002288	B2m	rS-pU	5900.04	6423.36	6161.7	1.32149	1.50779	1.41464	2.91	16.05	B2M
BC055065;Melk	Melk	rS-pU	17.118	20.4305	18.7743	0.98164	1.2676	1.12462	7.15	12.6	MELK
Bloc1s1	Bloc1s1	rS-pU	109.129	76.9124	93.0205	1.00316	0.687391	0.845276	31.55	13.2	BLOC1S1
bMRP64;Mrpl51	Mrpl51	rS-pU	91.6689	92.1873	91.9281	0.811717	0.787379	0.799548	46.59	11.51	MRPL51
Bms1	Bms1	rS-pU	16.1565	13.4951	14.8258	0.862935	0.600417	0.731676	29.64	13.95	BMS1
Bptf	Bptf	rS-pU	5.72561	5.62029	5.67295	0.212231	0.147784	0.180007	11.16	11.81	BPTF
Bsg	Bsg	rS-pU	216.28	195.509	205.894	0.757007	0.778609	0.767808	33.48	20.97	BSG
Bst2	Bst2	rS-pU	171.164	114.127	142.645	0.54618	0.31475	0.430465	8.89	19.15	BST2
Btf3	Btf3	rS-pU	367.353	390.438	378.896	0.488145	0.469068	0.478606	16.94	10.96	BTF3
Bub1b	Bub1b	rS-pU	29.8824	31.4108	30.6466	1.2225	1.62393	1.42321	5.83	12.7	BUB1B
Bub3	Bub3	rS-pU	116.974	119.692	118.333	1.09414	1.14052	1.11733	27.2	10.27	BUB3
Bysl	Bysl	rS-pU	17.1232	18.2663	17.6948	1.34046	1.77512	1.55779	27.63	13.87	BYSL
Caprin1	Caprin1	rS-pU	145.652	161.761	153.707	1.93885	2.31209	2.12547	28.08	14.35	CAPRIN1
Cat	Cat	rS-pU	179.087	203.364	191.226	2.38689	3.37341	2.88015	26.37	12.82	CAT
Cc2d1a	Cc2d1a	rS-pU	8.75515	8.57941	8.66728	0.6648	0.832156	0.748478	18.8	11.67	CC2D1A
Ccdc124	Ccdc124	rS-pU	38.4643	34.2693	36.3668	0.482916	0.508731	0.495824	47.61	18.74	CCDC124
Ccnd1	Ccnd1	rS-pU	59.8517	27.0293	43.4405	1.72941	0.521829	1.12562	1.31	14	CCND1
Ccnh	Ccnh	rS-pU	16.8419	23.7622	20.3021	0.665167	0.973673	0.81942	25.17	14.99	CCNH
Cd151	Cd151	rS-pU	77.2107	72.9732	75.092	1.91	2.12227	2.01613	11.98	16.51	CD151
Cd44	Cd44	rS-pU	296.07	312.187	304.128	1.08795	0.823814	0.955884	23.65	10.99	CD44
Cd81	Cd81	rS-pU	521.682	518.704	520.193	2.18072	2.17515	2.17794	10.8	18.14	CD81
Cd9	Cd9	rS-pU	1335.16	1309.88	1322.52	1.93876	1.92024	1.9295	32.19	14.86	CD9
Cdc123	Cdc123	rS-pU	30.983	39.7575	35.3703	0.443809	0.776854	0.610331	36.05	11.59	CDC123
Cdc37	Cdc37	rS-pU	105.416	96.2647	100.84	1.58687	1.55194	1.5694	47.76	28.42	CDC37
Cdc42bpb	Cdc42bpb	rS-pU	9.0578	7.87431	8.46606	1.11451	1.04934	1.08193	31.59	15.24	CDC42BPB
Cdk4	Cdk4	rS-pU	65.7503	71.5874	68.6689	0.450248	0.847817	0.649032	6.96	10.49	CDK4
Cdk5rap2	Cdk5rap2	rS-pU	3.25181	4.37602	3.81392	0.527718	0.392164	0.459941	21.27	15.44	CDK5RAP2
Cebpz	Cebpz	rS-pU	10.2782	12.4343	11.3562	0.342544	0.33769	0.340117	47.03	12.89	CEBPZ
Celf2;Napor-1	Celf2	rS-pU	51.341	64.2863	57.8137	0.863326	0.891627	0.877477	16.07	10.87	CELF2
Cetn2	Cetn2	rS-pU	24.2966	32.1859	28.2412	0.376051	0.314402	0.345227	17.08	11.38	CETN2
Chmp1a	Chmp1a	rS-pU	72.9335	65.3656	69.1496	0.89561	1.02571	0.960661	24.34	11.74	CHMP1A
Chmp2a	Chmp2a	rS-pU	141.023	138.91	139.967	0.790682	0.877598	0.83414	23.4	13.36	CHMP2A
Chmp4b	Chmp4b	rS-pU	172.13	158.597	165.364	0.658828	0.684374	0.671601	32.75	18.61	CHMP4B
Ciao1	Ciao1	rS-pU	44.4284	36.1273	40.2778	2.78222	3.26074	3.02148	27.24	12.86	CIAO1
Ciapin1	Ciapin1	rS-pU	35.4684	35.4797	35.4741	1.6007	1.96233	1.78152	29.66	14.82	CIAPIN1
Cisd1	Cisd1	rS-pU	48.3908	54.2315	51.3112	0.55083	0.60415	0.57749	42.66	14.11	CISD1
Ckap5;mKIAA0097	Ckap5	rS-pU	25.0646	32.0959	28.5803	0.674728	0.614411	0.64457	17.81	11.61	CKAP5
Clcc1	Clcc1	rS-pU	20.6845	22.9965	21.8405	0.909046	0.88663	0.897838	22.09	10.12	CLCC1
Clint1	Clint1	rS-pU	70.1416	74.7899	72.4657	1.14969	1.37761	1.26365	32.94	10.86	CLINT1
clk-1;Coq7	Coq7	rS-pU	18.7487	21.5522	20.1505	0.298029	0.342705	0.320367	10.7	10.04	COQ7
Clns1a	Clns1a	rS-pU	63.9106	54.6747	59.2927	0.904951	1.01169	0.958319	40.49	10.11	CLNS1A
Clptm1	Clptm1	rS-pU	63.1208	73.8764	68.4986	1.73407	2.34486	2.03947	14.95	23.72	CLPTM1
Cmtm7	Cmtm7	rS-pU	50.9358	49.6784	50.3071	0.29574	0.361379	0.32856	47.06	10.98	CMTM7
Cnn2	Cnn2	rS-pU	95.0664	88.2799	91.6732	0.748607	1.12163	0.935118	16.9	11.85	CNN2
Cnot10	Cnot10	rS-pU	13.0639	12.3265	12.6952	0.604229	0.572884	0.588556	43.76	13.7	CNOT10
Cog1;LDLB	Cog1	rS-pU	12.9037	14.5871	13.7454	0.629184	1.05817	0.843674	17.77	10.81	COG1
Commd2	Commd2	rS-pU	43.2898	50.809	47.0494	1.75628	2.59691	2.1766	7.52	10.72	COMMD2
Commd8	Commd8	rS-pU	38.412	42.4797	40.4459	1.02204	1.04213	1.03209	31.31	11.12	COMMD8
Cpd	Cpd	rS-pU	54.1363	39.2846	46.7104	1.88884	1.38512	1.63698	7.52	18.26	CPD
Cpped1	Cpped1	rS-pU	19.696	23.2848	21.4904	0.554468	0.707692	0.63108	41.59	10.69	CPPED1
Cpsf2	Cpsf2	rS-pU	25.6788	26.1552	25.917	1.12328	0.884029	1.00365	30.61	12.87	CPSF2
Cpsf3	Cpsf3	rS-pU	45.0307	49.2133	47.122	1.05879	1.57248	1.31564	26.44	14.7	CPSF3
Cpt1a	Cpt1a	rS-pU	81.4184	71.0887	76.2536	2.16627	2.23403	2.20015	49.02	11.2	CPT1A
Crnkl1	Crnkl1	rS-pU	18.6916	21.288	19.9899	0.904124	0.873297	0.88871	24.18	11.49	CRNKL1
Crot	Crot	rS-pU	22.9903	22.8777	22.934	0.626749	0.739824	0.683287	35.92	10.28	CROT
Crtap	Crtap	rS-pU	36.9366	32.2492	34.5929	0.637257	0.723438	0.680347	20.96	20.52	CRTAP
Csrp1	Csrp1	rS-pU	163.797	170.886	167.341	1.23661	1.09744	1.16702	29.67	13.12	CSRP1
Cst3	Cst3	rS-pU	2571.91	2190.83	2381.37	1.08089	1.32135	1.20112	5.36	20.11	CST3
Cstf2;Mir3112	Cstf2	rS-pU	12.7435	12.2887	12.5161	1.59912	1.79872	1.69892	42.11	11.83	CSTF2
Ctnnb1	Ctnnb1	rS-pU	174.497	172.68	173.589	1.10561	1.29673	1.20117	14.42	10.86	CTNNB1
Ctnnd1	Ctnnd1	rS-pU	56.9096	64.0097	60.4597	1.42926	1.22602	1.32764	17.28	12.04	CTNND1
Ctsl	Ctsl	rS-pU	471.214	445.414	458.314	1.87195	2.16923	2.02059	1.13	18.41	CTSL
Ctsz	Ctsz	rS-pU	1801.49	1583.86	1692.68	1.0681	1.06508	1.06659	12.81	15.89	CTSZ
Cul1	Cul1	rS-pU	27.8909	32.9868	30.4389	0.830377	0.974244	0.902311	42.89	10.01	CUL1
Cul2	Cul2	rS-pU	16.992	21.6836	19.3378	1.16885	1.87305	1.52095	47.44	13.44	CUL2
Cul4b	Cul4b	rS-pU	11.3181	17.8789	14.5985	0.697434	1.24368	0.970555	22.49	10.72	CUL4B
Cux1	Cux1	rS-pU	6.97791	6.01285	6.49538	0.315418	0.291738	0.303578	26.77	10.04	CUX1
Cwc15	Cwc15	rS-pU	66.3106	79.7817	73.0461	0.479671	0.495781	0.487726	14.62	11.83	CWC15
D4Ertd617e;Ebna1bp2	Ebna1bp2	rS-pU	30.6366	35.3008	32.9687	1.06206	1.49399	1.27802	28.56	16.67	EBNA1BP2
Dap3	Dap3	rS-pU	33.0281	34.6364	33.8322	1.71782	1.97624	1.84703	29.64	21.97	DAP3
Dapk3	Dapk3	rS-pU	26.478	21.5051	23.9916	0.878342	0.751508	0.814925	15.42	11.86	DAPK3
Dcun1d5	Dcun1d5	rS-pU	25.0405	37.3568	31.1987	0.33134	0.431419	0.381379	11.42	10.11	DCUN1D5
Ddb1	Ddb1	rS-pU	158.549	159.253	158.901	2.00204	2.91489	2.45846	9.71	16.69	DDB1
Ddrgk1	Ddrgk1	rS-pU	28.4111	26.2212	27.3162	0.460954	0.424268	0.442611	18.65	15.92	DDRGK1
Ddx1	Ddx1	rS-pU	35.6546	37.3628	36.5087	0.775765	1.15029	0.963027	44.35	12.64	DDX1
Ddx10	Ddx10	rS-pU	8.22694	9.35037	8.78865	0.533637	0.476461	0.505049	28.73	14.32	DDX10
Ddx18	Ddx18	rS-pU	28.7733	31.103	29.9382	0.475347	0.41306	0.444203	45.18	10.79	DDX18
Ddx24	Ddx24	rS-pU	26.4591	27.2597	26.8594	0.247292	0.193887	0.220589	12.84	11.02	DDX24
Ddx27	Ddx27	rS-pU	14.5424	14.9264	14.7344	0.396256	0.36271	0.379483	21.75	10.06	DDX27
Ddx41	Ddx41	rS-pU	10.8024	7.41109	9.10673	0.663086	0.623937	0.643511	40.99	11.34	DDX41
Ddx54	Ddx54	rS-pU	21.9075	20.4746	21.1911	0.75006	0.861012	0.805536	20.68	15.51	DDX54
Degs1	Degs1	rS-pU	233.687	261.814	247.751	0.983011	1.17147	1.07724	14.16	12.03	DEGS1
Denr	Denr	rS-pU	33.8631	38.9343	36.3987	0.48491	0.540325	0.512617	16.54	10.25	DENR
Derl1	Derl1	rS-pU	100.393	112.897	106.645	1.69773	3.06494	2.38133	35.8	11.94	DERL1
Dhcr24	Dhcr24	rS-pU	123.677	119.864	121.771	1.22348	1.2007	1.21209	25.59	14.69	DHCR24
Dhx16	Dhx16	rS-pU	9.05929	8.21208	8.63569	0.392497	0.369239	0.380868	25.71	15	DHX16
Dhx37	Dhx37	rS-pU	5.8379	5.31679	5.57735	0.444569	0.284443	0.364506	15.51	11.1	DHX37
Dhx38	Dhx38	rS-pU	18.3095	17.2988	17.8041	0.74186	0.774788	0.758324	28.26	12.22	DHX38
Dlgap5;mKIAA0008	Dlgap5	rS-pU	16.5217	18.3759	17.4488	0.85397	0.844636	0.849303	8.61	12.16	DLGAP5
Dnaja1;Mir207	Dnaja1	rS-pU	103.183	125.376	114.279	2.34641	2.99246	2.66943	14.7	11.31	DNAJA1
Dnaja3	Dnaja3	rS-pU	16.9916	16.6442	16.8179	0.717734	0.936756	0.827245	25.4	10.24	DNAJA3
Dnajc3	Dnajc3	rS-pU	53.704	65.3209	59.5124	1.08377	1.04753	1.06565	42.83	19.61	DNAJC3
Dnajc9	Dnajc9	rS-pU	25.8483	36.1871	31.0177	0.670832	1.07004	0.870436	23.68	11.42	DNAJC9
Dnmt1	Dnmt1	rS-pU	44.262	50.417	47.3395	1.31668	1.50904	1.41286	12.31	12.68	DNMT1
Dock1	Dock1	rS-pU	8.87454	11.3181	10.0963	0.662017	0.850625	0.756321	42	14.46	DOCK1
Dohh	Dohh	rS-pU	21.4289	21.0069	21.2179	0.688638	0.810688	0.749663	29.6	11.44	DOHH
Dpm3	Dpm3	rS-pU	71.6164	63.0287	67.3225	0.471252	0.39319	0.432221	30.91	10.78	DPM3
Drap1	Drap1	rS-pU	47.2529	51.4338	49.3433	0.156632	0.109025	0.132828	43.74	19.32	DRAP1
Dut;Dutp	Dut	rS-pU	27.5507	37.4304	32.4905	1.12625	1.66302	1.39463	25.74	12.86	DUT
Dynll1	Dynll1	rS-pU	298.731	322.772	310.752	2.85714	3.24493	3.05103	49.78	36.18	DYNLL1
Ecm1	Ecm1	rS-pU	46.8155	45.1958	46.0056	1.20986	1.74458	1.47722	3.06	19.48	ECM1
Edf1	Edf1	rS-pU	204.242	180.056	192.149	0.920768	1.19559	1.05818	13.27	17.72	EDF1
Efr3a;KIAA0143	Efr3a	rS-pU	17.6711	20.8141	19.2426	0.538218	0.627125	0.582672	9.6	19.9	EFR3A
Ehbp1l1	Ehbp1l1	rS-pU	22.6474	21.0829	21.8651	0.224819	0.204357	0.214588	24.48	12.06	EHBP1L1
Ehd4	Ehd4	rS-pU	116.736	112.231	114.484	0.996742	0.843378	0.92006	39.83	11.46	EHD4
Eif1ax	Eif1ax	rS-pU	84.8082	94.5533	89.6808	0.532706	0.538928	0.535817	48.39	11.95	EIF1AX
Eif3a	Eif3a	rS-pU	89.8241	96.4717	93.1479	0.510231	0.378266	0.444249	49.89	10.25	EIF3A
Eif3b	Eif3b	rS-pU	84.5635	82.3225	83.443	0.808411	0.841823	0.825117	44.42	18.19	EIF3B
Eif3e	Eif3e	rS-pU	74.724	110.225	92.4745	0.473882	0.716218	0.59505	28.47	13.14	EIF3E
Eif3h	Eif3h	rS-pU	115.369	113.917	114.643	0.560598	0.627545	0.594071	28.43	18.53	EIF3H
Eif3k	Eif3k	rS-pU	180.674	170.851	175.763	0.422602	0.452156	0.437379	39.77	15.06	EIF3K
Eif3l	Eif3l	rS-pU	115.766	117.102	116.434	1.13454	2.09216	1.61335	34.63	13.12	EIF3L
Eif4e2	Eif4e2	rS-pU	40.735	40.8717	40.8034	0.73231	0.765446	0.748878	26.79	11.82	EIF4E2
Eif4g1	Eif4g1	rS-pU	74.3821	82.127	78.2546	0.764027	0.759004	0.761515	35.05	17.81	EIF4G1
Eif4g2	Eif4g2	rS-pU	60.5184	74.6695	67.594	0.339405	0.498028	0.418717	42.1	18.77	EIF4G2
Eif5	Eif5	rS-pU	58.2492	69.5067	63.8779	0.319053	0.316328	0.317691	46.02	11.44	EIF5
Elac2	Elac2	rS-pU	10.0159	11.6449	10.8304	1.50741	3.18585	2.34663	43.96	11.69	ELAC2
Elovl1	Elovl1	rS-pU	182.089	214.183	198.136	1.38265	2.28468	1.83366	30.52	10.98	ELOVL1
Elovl5	Elovl5	rS-pU	157.757	182.516	170.137	2.08494	3.59314	2.83904	16.38	12.12	ELOVL5
Elp3	Elp3	rS-pU	11.4657	10.6568	11.0612	0.968329	1.05055	1.00944	21.33	12.49	ELP3
Emb	Emb	rS-pU	283.421	319.723	301.572	1.94484	3.27729	2.61106	41.85	23.79	EMB
Emd	Emd	rS-pU	47.6947	57.7272	52.7109	0.324258	0.345528	0.334893	49.93	13.29	EMD
Eny2	Eny2	rS-pU	57.2173	53.4576	55.3374	2.16597	1.91683	2.0414	28.09	16.24	ENY2
Eps8	Eps8	rS-pU	61.9736	76.8118	69.3927	1.50183	1.83771	1.66977	13.77	11.47	EPS8
Ergic3	Ergic3	rS-pU	64.4313	64.6719	64.5516	0.695088	0.845409	0.770248	41.31	17.35	ERGIC3
Ermp1	Ermp1	rS-pU	12.1587	17.763	14.9608	1.19246	1.73927	1.46587	7.18	21.06	ERMP1
Erp44	Erp44	rS-pU	63.8138	94.2908	79.0523	1.26133	2.48914	1.87523	43.06	20.82	ERP44
Evi5	Evi5	rS-pU	6.38663	8.0681	7.22736	0.254396	0.176323	0.21536	29.39	11.48	EVI5
Exoc3	Exoc3	rS-pU	24.9233	26.5648	25.7441	1.19629	0.95628	1.07629	22.34	14.62	EXOC3
Exoc4	Exoc4	rS-pU	37.2015	35.9789	36.5902	2.41971	2.33939	2.37955	41.15	14.58	EXOC4
Exoc7	Exoc7	rS-pU	16.1307	15.5481	15.8394	1.27318	1.51055	1.39187	47.9	17.77	EXOC7
Exosc10	Exosc10	rS-pU	20.9799	22.5224	21.7512	1.29409	1.98267	1.63838	20.91	10.43	EXOSC10
Fads2	Fads2	rS-pU	24.8085	30.3608	27.5846	2.41708	3.61026	3.01367	9.62	12.64	FADS2
Faf1	Faf1	rS-pU	18.2345	20.8623	19.5484	1.68679	2.66892	2.17786	19.98	22.53	FAF1
Fam32a	Fam32a	rS-pU	45.7286	39.4256	42.5771	0.543387	0.429208	0.486298	8.25	11.39	FAM32A
Fam3a	Fam3a	rS-pU	21.1295	19.9008	20.5151	1.4541	1.59102	1.52256	13.26	15.6	FAM3A
Fam50a	Fam50a	rS-pU	59.3406	51.6318	55.4862	0.862754	0.686794	0.774774	21.03	13.19	FAM50A
Fip1l1	Fip1l1	rS-pU	23.954	24.2275	24.0907	0.862814	0.799019	0.830917	27.24	14.52	FIP1L1
Fkbp8	Fkbp8	rS-pU	61.5683	62.2055	61.8869	0.410435	0.376548	0.393491	23.61	17.03	FKBP8
Frmd8	Frmd8	rS-pU	45.7855	42.6463	44.2159	1.24815	1.90092	1.57454	9.85	10.5	FRMD8
Fryl	Fryl	rS-pU	9.94998	10.4421	10.196	0.372121	0.32406	0.348091	41.88	10.77	FRYL
Fth1	Fth1	rS-pU	896.887	895.572	896.23	0.0838963	0.138177	0.111036	13.13	22.91	FTH1
Fto	Fto	rS-pU	24.8386	25.3016	25.0701	1.17657	1.28904	1.2328	17.45	12.76	FTO
Ftsj3	Ftsj3	rS-pU	19.8278	20.3994	20.1136	0.765375	0.589755	0.677565	18.29	12.85	FTSJ3
Fubp3	Fubp3	rS-pU	18.4976	17.9492	18.2234	0.855739	0.794882	0.82531	43.29	10.22	FUBP3
Fundc1	Fundc1	rS-pU	26.7931	37.7284	32.2608	1.03594	2.04452	1.54023	9.9	11.91	FUNDC1
Gabarap	Gabarap	rS-pU	657.162	838.872	748.017	1.0088	1.32174	1.16527	4.46	18.48	GABARAP
Gabarapl1	Gabarapl1	rS-pU	109.882	104.677	107.279	1.238	1.07855	1.15828	4.46	18.48	GABARAPL1
Gak	Gak	rS-pU	23.9473	23.4302	23.6887	0.453807	0.601222	0.527514	41.82	12.81	GAK
Galnt10	Galnt10	rS-pU	9.65042	12.1642	10.9073	0.718135	1.0497	0.883916	15	12.29	GALNT10
Galnt2	Galnt2	rS-pU	17.5702	15.6231	16.5966	0.78024	0.661004	0.720622	28.26	17.17	GALNT2
Gatad2a	Gatad2a	rS-pU	32.2005	31.9639	32.0822	1.00774	0.97392	0.990829	12.57	12.84	GATAD2A
Gcc2	Gcc2	rS-pU	4.26617	4.91667	4.59142	0.336762	0.2308	0.283781	29.92	11.48	GCC2
Gfm1	Gfm1	rS-pU	29.4237	32.995	31.2093	0.723978	0.96863	0.846304	20.61	14.11	GFM1
Gga1	Gga1	rS-pU	34.3926	33.4235	33.908	0.770745	0.730229	0.750487	41.92	10.91	GGA1
Gga2;mKIAA1080	Gga2	rS-pU	32.1771	25.6094	28.8933	1.25957	1.10256	1.18107	6.1	15.5	GGA2
Glg1	Glg1	rS-pU	62.8547	65.2178	64.0362	1.17784	1.17791	1.17787	23.98	20.04	GLG1
Glrx5	Glrx5	rS-pU	39.1563	38.6022	38.8793	0.18797	0.176384	0.182177	30.39	12.91	GLRX5
Gltp	Gltp	rS-pU	100.114	97.3792	98.7466	0.445133	0.440662	0.442897	40.28	12.79	GLTP
Gm1943;Wdr70	Wdr70	rS-pU	8.82315	10.5762	9.69969	0.319835	0.319565	0.3197	22.35	10.85	WDR70
Gmppa	Gmppa	rS-pU	22.4635	23.1366	22.8001	0.543655	0.61916	0.581407	46.16	11	GMPPA
Gnai2	Gnai2	rS-pU	594.998	464.606	529.802	0.599108	0.459135	0.529122	31.45	18.79	GNAI2
Gnas	Gnas	rS-pU	125.892	110.731	118.312	0.204248	0.187307	0.195778	21.3	25.29	GNAS
Gnb1	Gnb1	rS-pU	224.111	213.592	218.851	1.05382	0.978923	1.01637	18.96	18.7	GNB1
Gnb2	Gnb2	rS-pU	339.683	337.376	338.529	1.06409	1.53583	1.29996	19.76	15.44	GNB2
Gng12	Gng12	rS-pU	158.939	147.622	153.28	3.10866	3.59558	3.35212	34.65	13.53	GNG12
Golga2;mKIAA4150	Golga2	rS-pU	14.2431	13.9321	14.0876	0.43974	0.229189	0.334464	20.61	13.03	GOLGA2
Golm1	Golm1	rS-pU	26.0819	24.5479	25.3149	1.57268	1.53461	1.55365	9.68	15.41	GOLM1
Gpc1	Gpc1	rS-pU	32.0333	29.2224	30.6278	0.76809	0.93751	0.8528	6.97	19.08	GPC1
Gpx1	Gpx1	rS-pU	864.261	731.609	797.935	0.278085	0.331497	0.304791	43.25	12.61	GPX1
Gpx4;GPx4	Gpx4	rS-pU	247.404	224.577	235.99	0.228117	0.124729	0.176423	18.71	17.52	GPX4
Grk6;GRK6	Grk6	rS-pU	8.51859	9.49546	9.00702	0.360107	0.492768	0.426437	14.68	12.34	GRK6
Grpel1	Grpel1	rS-pU	78.4616	77.2964	77.879	5.25381	7.89202	6.57291	40.81	17.32	GRPEL1
Gtf2h5	Gtf2h5	rS-pU	165.08	119.318	142.199	2.02244	1.22341	1.62293	42.78	11.35	GTF2H5
Gtpbp1	Gtpbp1	rS-pU	17.2676	16.5125	16.89	1.16676	1.63406	1.40041	41.36	12.44	GTPBP1
Hcfc1	Hcfc1	rS-pU	29.3527	29.1056	29.2292	1.09621	1.27861	1.18741	40.61	13.63	HCFC1
Hdlbp	Hdlbp	rS-pU	53.2032	61.4492	57.3262	1.12123	0.919957	1.0206	28.81	18.67	HDLBP
Heatr3	Heatr3	rS-pU	12.8594	12.4789	12.6692	0.721179	0.390156	0.555667	45.43	10.7	HEATR3
Heatr5b	Heatr5b	rS-pU	10.4125	11.0083	10.7104	1.6296	2.07332	1.85146	35.36	18.27	HEATR5B
Hectd3	Hectd3	rS-pU	15.6955	15.3557	15.5256	1.57499	1.93831	1.75665	17.97	17.33	HECTD3
Herc1	Herc1	rS-pU	5.0224	5.38562	5.20401	0.168052	0.112545	0.140299	27.95	12.3	HERC1
Herc2;rjs	Herc2	rS-pU	9.2164	9.75022	9.48331	0.298332	0.201151	0.249741	16.83	15.91	HERC2
Hgs	Hgs	rS-pU	27.5081	24.8192	26.1637	0.760415	0.821143	0.790779	40.56	12	HGS
Higd2a	Higd2a	rS-pU	66.2187	82.7887	74.5037	0.340934	0.46968	0.405307	17.29	12.78	HIGD2A
Hip1	Hip1	rS-pU	22.6687	23.3414	23.0051	0.796229	0.699158	0.747694	25.85	16.39	HIP1
Hirip3	Hirip3	rS-pU	7.14413	8.68272	7.91343	0.761594	1.01503	0.888314	43.48	10.1	HIRIP3
Hnrnpa0	Hnrnpa0	rS-pU	197.4	154.289	175.845	1.33976	1.05608	1.19792	40.52	13.71	HNRNPA0
Homer3	Homer3	rS-pU	12.7794	13.0396	12.9095	0.40044	0.34835	0.374395	40.98	10.08	HOMER3
Hspbp1	Hspbp1	rS-pU	30.6878	27.0728	28.8803	0.920861	0.980756	0.950809	36.04	15.5	HSPBP1
Htatsf1	Htatsf1	rS-pU	7.97818	9.35723	8.66771	0.247426	0.223923	0.235674	49.77	13.04	HTATSF1
Huwe1;KIAA312;mKIAA0312	Huwe1	rS-pU	14.8125	16.6046	15.7085	0.396703	0.310249	0.353476	21.2	18.45	HUWE1
Ifitm2	Ifitm2	rS-pU	157.44	135.702	146.571	1.17837	1.33009	1.25423	12.35	17.58	IFITM2
Ik	Ik	rS-pU	70.7811	66.4127	68.5969	0.801562	0.680914	0.741238	10.25	14.29	IK
Ilk	Ilk	rS-pU	98.3874	105.567	101.977	1.30612	2.37087	1.83849	13.04	12.45	ILK
Imp4	Imp4	rS-pU	44.6208	45.1897	44.9052	1.51703	2.31431	1.91567	32.76	11.84	IMP4
Inppl1	Inppl1	rS-pU	8.8507	9.70504	9.27787	0.296693	0.323125	0.309909	41.89	10.01	INPPL1
Ints1;KIAA1440	Ints1	rS-pU	11.0504	10.1059	10.5782	0.716396	0.705238	0.710817	6.48	23.4	INTS1
Ints3	Ints3	rS-pU	19.2025	20.2202	19.7114	1.1395	1.26093	1.20022	20.93	18.6	INTS3
Ints4	Ints4	rS-pU	15.2401	15.6356	15.4379	1.46557	2.49004	1.9778	21.22	14.05	INTS4
Ipo8	Ipo8	rS-pU	14.4152	14.1343	14.2747	0.789214	0.817852	0.803533	17.58	13.73	IPO8
Iqgap3	Iqgap3	rS-pU	11.0985	13.0239	12.0612	0.312229	0.317564	0.314896	11.16	12.74	IQGAP3
Isy1	Isy1	rS-pU	21.1602	17.5456	19.3529	0.476601	0.341401	0.409001	28.29	11.86	ISY1
Itgav	Itgav	rS-pU	22.9877	26.4551	24.7214	2.48306	2.94796	2.71551	9.33	12.28	ITGAV
Itgb1	Itgb1	rS-pU	196.849	243.603	220.226	1.49628	1.9823	1.73929	11.75	19.17	ITGB1
Itgb5	Itgb5	rS-pU	21.4205	18.7242	20.0723	0.647072	0.681723	0.664397	18.84	18.11	ITGB5
Itpr1	Itpr1	rS-pU	5.6885	5.96657	5.82754	1.27886	1.36983	1.32435	40.94	17.68	ITPR1
Itpr3	Itpr3	rS-pU	4.08827	3.60323	3.84575	1.15837	0.976623	1.0675	23.91	21.08	ITPR3
Jup	Jup	rS-pU	59.2928	46.004	52.6484	1.99068	2.5653	2.27799	14.64	14.77	JUP
Kdm5c	Kdm5c	rS-pU	15.3453	17.6165	16.4809	0.77328	0.627667	0.700473	4.64	13.49	KDM5C
Kidins220	Kidins220	rS-pU	18.9805	18.9695	18.975	1.00456	0.685361	0.844961	19.52	11.12	KIDINS220
Kif1c	Kif1c	rS-pU	8.11479	8.13884	8.12682	0.174266	0.141491	0.157879	22.23	24.16	KIF1C
Kif20a	Kif20a	rS-pU	41.9706	46.2506	44.1106	2.1515	4.02388	3.08769	6.13	14	KIF20A
Kif23	Kif23	rS-pU	16.9914	21.9452	19.4683	0.48984	0.427836	0.458838	7.54	10.81	KIF23
Kifap3	Kifap3	rS-pU	9.52971	10.2938	9.91174	0.761243	0.626595	0.693919	22.33	19.24	KIFAP3
Klc1	Klc1	rS-pU	30.2772	25.9087	28.0929	0.593141	0.555754	0.574447	41.73	11.51	KLC1
Klc4	Klc4	rS-pU	18.5017	14.0491	16.2754	0.522174	0.374316	0.448245	34.81	15.21	KLC4
Krtcap2	Krtcap2	rS-pU	110.713	155.275	132.994	0.630454	1.04464	0.837547	41.7	16.61	KRTCAP2
Lamc1	Lamc1	rS-pU	8.59698	6.57186	7.58442	2.53224	2.06023	2.29624	8.4	19.44	LAMC1
Lamp1	Lamp1	rS-pU	852.674	935.753	894.213	1.00793	1.53021	1.26907	30.18	22.98	LAMP1
Laptm4a	Laptm4a	rS-pU	194.558	229.525	212.041	1.00961	1.43656	1.22309	5.33	16.71	LAPTM4A
Larp1	Larp1	rS-pU	30.448	32.9608	31.7044	0.432215	0.416055	0.424135	34.11	11.18	LARP1
Las1l	Las1l	rS-pU	11.5586	11.0585	11.3086	0.76376	0.790474	0.777117	34.81	14.4	LAS1L
Lig1	Lig1	rS-pU	20.818	27.7863	24.3021	0.558861	0.518965	0.538913	28.51	12.96	LIG1
lig-2a;Ubap2l	Ubap2l	rS-pU	51.8687	62.2444	57.0565	0.67031	0.634363	0.652337	35.05	11.91	UBAP2L
Lpgat1	Lpgat1	rS-pU	15.1505	16.8606	16.0056	1.03895	1.21471	1.12683	32.56	12.68	LPGAT1
Lrp1	Lrp1	rS-pU	134.125	112.014	123.07	2.96816	2.17051	2.56934	13.1	37.54	LRP1
Lrrfip2	Lrrfip2	rS-pU	29.7582	29.3137	29.536	0.462417	0.487534	0.474975	23.89	17.81	LRRFIP2
Lrrk2	Lrrk2	rS-pU	2.77442	2.54256	2.65849	0.338013	0.249845	0.293929	3.59	14.21	LRRK2
Lrwd1	Lrwd1	rS-pU	12.3737	15.5366	13.9552	0.734752	0.924987	0.829869	19.64	11.27	LRWD1
Ly75	Ly75	rS-pU	14.1539	18.3538	16.2539	2.51929	2.60298	2.56113	16.08	15.54	LY75
Man1b1	Man1b1	rS-pU	8.07585	7.69444	7.88514	0.345263	0.361434	0.353348	31.17	12.05	MAN1B1
Man2a1	Man2a1	rS-pU	28.703	34.5941	31.6486	1.35125	1.35274	1.35199	26.55	22.58	MAN2A1
Man2b2;MAN2B2	Man2b2	rS-pU	48.6715	43.329	46.0003	1.53539	2.06508	1.80024	32.23	19.79	MAN2B2
Map3k7	Map3k7	rS-pU	7.97738	9.136	8.55669	0.431683	0.478044	0.454863	28.32	11.19	MAP3K7
Map4k4	Map4k4	rS-pU	10.4006	11.1575	10.779	0.313363	0.302023	0.307693	16.79	13.54	MAP4K4
Mapkapk2	Mapkapk2	rS-pU	71.7372	80.9112	76.3242	0.404908	0.690835	0.547871	22.1	12.1	MAPKAPK2
Mapre1	Mapre1	rS-pU	154.181	190.713	172.447	2.27353	2.8369	2.55521	48	16.5	MAPRE1
Mbd3	Mbd3	rS-pU	23.6098	21.7423	22.6761	0.370704	0.477478	0.424091	32.99	12.02	MBD3
Mcm2	Mcm2	rS-pU	39.6743	40.9169	40.2956	1.50327	1.48666	1.49497	46.95	12.49	MCM2
Mcm3ap	Mcm3ap	rS-pU	8.83652	7.95953	8.39803	0.838805	0.829165	0.833985	17.12	13	MCM3AP
Mcm4	Mcm4	rS-pU	51.0021	68.8794	59.9407	1.43185	2.39578	1.91382	40.95	11.28	MCM4
Mdc1	Mdc1	rS-pU	7.41551	9.58977	8.50264	0.669615	0.643792	0.656704	21.02	10.41	MDC1
Med12	Med12	rS-pU	12.0833	11.8748	11.979	1.29564	1.40761	1.35163	13.98	19.93	MED12
Med14	Med14	rS-pU	11.9493	13.2851	12.6172	0.348176	0.315641	0.331908	43.86	14.66	MED14
Med28	Med28	rS-pU	39.364	46.7613	43.0627	1.00756	1.1067	1.05713	17.36	25.39	MED28
Metap2	Metap2	rS-pU	75.9904	76.0612	76.0258	0.957566	0.833779	0.895673	29.13	21.66	METAP2
Mff	Mff	rS-pU	25.555	31.5791	28.5671	0.427868	0.562608	0.495238	25.24	10.63	MFF
Mfn1	Mfn1	rS-pU	11.4757	14.8799	13.1778	0.588334	0.684655	0.636495	10.85	14.82	MFN1
Mfn2	Mfn2	rS-pU	19.0362	17.7124	18.3743	0.784916	0.980404	0.88266	24.63	11.24	MFN2
Mink1	Mink1	rS-pU	13.0657	10.831	11.9484	0.357182	0.259402	0.308292	21.32	12.2	MINK1
mKIAA0010;Ube3c	Ube3c	rS-pU	7.32789	8.34222	7.83506	0.509344	0.536088	0.522716	29.94	14.02	UBE3C
mKIAA0370;Xpo6	Xpo6	rS-pU	8.63082	7.82468	8.22775	0.33946	0.428364	0.383912	26.32	10.36	XPO6
mKIAA0701;Uhrf1bp1l	Uhrf1bp1l	rS-pU	3.79597	3.51982	3.65789	0.22203	0.200177	0.211103	33.76	10.02	UHRF1BP1L
mKIAA0732;Smg6	Smg6	rS-pU	3.50532	3.11687	3.31109	0.357032	0.202756	0.279894	30.52	10.43	SMG6
mKIAA0896;Ubr5	Ubr5	rS-pU	10.289	10.5024	10.3957	0.438503	0.525648	0.482075	7.93	12.79	UBR5
mKIAA0975;Nisch	Nisch	rS-pU	18.5793	17.7621	18.1707	0.224235	0.185253	0.204744	6.45	14.48	NISCH
mKIAA1011;Syne2	Syne2	rS-pU	1.19213	1.32827	1.2602	0.216561	0.218463	0.217512	44.12	19.88	SYNE2
mKIAA1027;Tln1	Tln1	rS-pU	202.254	200.52	201.387	2.11315	1.74436	1.92876	46.41	24.99	TLN1
mKIAA1068;Nudcd3	Nudcd3	rS-pU	21.612	20.093	20.8525	0.762846	0.510572	0.636709	20.6	11.82	NUDCD3
mKIAA1403;Rpap1	Rpap1	rS-pU	4.572	4.3523	4.46215	0.481381	0.424613	0.452997	45.83	10.95	RPAP1
mKIAA1835;Rangap1	Rangap1	rS-pU	85.3421	85.3789	85.3605	0.875822	0.726437	0.80113	15.53	11.73	RANGAP1
mKIAA4155;Usp4	Usp4	rS-pU	36.2213	37.6266	36.9239	0.609793	0.719446	0.66462	31.28	15.18	USP4
Mkln1	Mkln1	rS-pU	20.6822	23.9666	22.3244	0.752941	1.00319	0.878064	6.93	13.38	MKLN1
Mlf2	Mlf2	rS-pU	83.5061	72.189	77.8475	0.45857	0.488191	0.473381	5.32	14.92	MLF2
Mnat1	Mnat1	rS-pU	14.3246	15.7084	15.0165	0.293754	0.150913	0.222334	13.52	16.57	MNAT1
Mpp1	Mpp1	rS-pU	89.2206	96.2493	92.7349	1.48789	1.53495	1.51142	17.02	15.28	MPP1
Mprip	Mprip	rS-pU	2.70917	2.8214	2.76528	0.159979	0.137317	0.148648	14.24	29.9	MPRIP
Mrpl13;MRPL13	Mrpl13	rS-pU	21.8416	28.5085	25.1751	0.231311	0.306099	0.268705	28.81	10.88	MRPL13
Mrpl14	Mrpl14	rS-pU	49.2013	43.7472	46.4743	0.381161	0.283	0.33208	24.63	11.69	MRPL14
Mrpl15	Mrpl15	rS-pU	25.8625	32.3324	29.0974	1.40053	2.44575	1.92314	47.4	11.1	MRPL15
Mrpl17	Mrpl17	rS-pU	70.2681	65.5132	67.8907	0.714722	0.562601	0.638662	40.94	31.35	MRPL17
Mrpl45	Mrpl45	rS-pU	20.8486	24.2025	22.5255	0.643243	0.75431	0.698776	30.21	11.79	MRPL45
Mrpl52	Mrpl52	rS-pU	103.202	104.862	104.032	0.365816	0.307511	0.336664	37.8	13.1	MRPL52
Mrps7	Mrps7	rS-pU	20.7978	22.6275	21.7126	0.485026	0.595447	0.540237	44.83	10.06	MRPS7
Mtr	Mtr	rS-pU	13.171	14.2905	13.7308	2.79455	2.10455	2.44955	11.42	13	MTR
Mtx2	Mtx2	rS-pU	32.2757	41.4712	36.8734	0.596206	1.1545	0.875353	25.89	10.75	MTX2
mUBPY;Usp8	Usp8	rS-pU	21.5938	23.7004	22.6471	0.563142	0.594219	0.57868	18.25	14.92	USP8
Myadm	Myadm	rS-pU	690.891	650.679	670.785	2.74291	2.6417	2.6923	36.41	12.96	MYADM
Myo1c	Myo1c	rS-pU	57.7381	60.297	59.0175	1.17589	1.94816	1.56202	40.42	19.87	MYO1C
Naca	Naca	rS-pU	29.1992	33.9654	31.5823	0.0465262	0.0544682	0.0504972	29.02	14.15	NACA
Nacc1	Nacc1	rS-pU	25.6874	23.815	24.7512	0.673792	0.505016	0.589404	9.23	11.18	NACC1
Nap1l1	Nap1l1	rS-pU	142.484	205.254	173.869	0.377485	0.33484	0.356162	46.83	13.25	NAP1L1
Nap1l4	Nap1l4	rS-pU	69.914	70.8656	70.3898	1.26147	1.50706	1.38426	48.47	10.86	NAP1L4
Napa	Napa	rS-pU	103.55	107.31	105.43	1.20697	1.74396	1.47547	32.68	10.98	NAPA
Nasp	Nasp	rS-pU	25.9161	33.3525	29.6343	0.484743	0.490797	0.48777	36.36	10.8	NASP
Ncapd2	Ncapd2	rS-pU	23.8991	29.531	26.715	0.691741	0.848731	0.770236	39.65	14.17	NCAPD2
Ncapg	Ncapg	rS-pU	12.2603	17.1011	14.6807	0.929372	0.928853	0.929113	43.33	11.25	NCAPG
Ncln	Ncln	rS-pU	81.2719	69.1037	75.1878	1.60838	2.08056	1.84447	44.74	17.65	NCLN
Ncor1	Ncor1	rS-pU	6.67946	6.72696	6.70321	0.0700933	0.0333963	0.0517448	23.82	13.32	NCOR1
Ncor2	Ncor2	rS-pU	13.8038	11.8519	12.8279	0.255454	0.18895	0.222202	15.01	12.33	NCOR2
Ncstn	Ncstn	rS-pU	77.2781	74.7146	75.9964	1.33959	1.76148	1.55053	34.33	13.78	NCSTN
Ndc80	Ndc80	rS-pU	15.3936	18.0701	16.7319	0.907413	0.791555	0.849484	45.32	10.26	NDC80
Ndufa12	Ndufa12	rS-pU	102.226	116.564	109.395	0.472803	0.551072	0.511938	14.37	16.67	NDUFA12
Ndufa2	Ndufa2	rS-pU	238.902	220.329	229.616	0.480799	0.425894	0.453346	27.51	14.4	NDUFA2
Ndufa3	Ndufa3	rS-pU	333.712	323.482	328.597	0.354964	0.260098	0.307531	34.2	12	NDUFA3
Ndufa4	Ndufa4	rS-pU	153.356	137.534	145.445	1.007	1.12082	1.06391	11.62	17.7	NDUFA4
Ndufa6	Ndufa6	rS-pU	131.462	158.634	145.048	0.557981	0.678413	0.618197	19.74	13.29	NDUFA6
Ndufa7	Ndufa7	rS-pU	194.096	182.554	188.325	0.788979	0.723925	0.756452	11.71	18.15	NDUFA7
Ndufa8	Ndufa8	rS-pU	111.212	128.423	119.818	0.46568	0.680169	0.572924	33.03	13.49	NDUFA8
Ndufa9	Ndufa9	rS-pU	106.941	106.328	106.634	1.1871	1.76792	1.47751	40.6	17.47	NDUFA9
Ndufb11	Ndufb11	rS-pU	120.927	107.171	114.049	0.700784	0.770788	0.735786	38.28	14.96	NDUFB11
Ndufb5	Ndufb5	rS-pU	116.1	140.812	128.456	0.729912	1.07704	0.903475	46.4	15.03	NDUFB5
Ndufc2	Ndufc2	rS-pU	180.778	187.167	183.972	0.740648	0.890493	0.81557	28.05	13.5	NDUFC2
Ndufs1	Ndufs1	rS-pU	54.1564	60.4758	57.3161	0.925288	1.37323	1.14926	45.13	13.42	NDUFS1
Ndufs4	Ndufs4	rS-pU	103.303	118.515	110.909	1.07061	1.12755	1.09908	21.62	21.39	NDUFS4
Ndufs6	Ndufs6	rS-pU	115.186	104.17	109.678	0.522593	0.469404	0.495998	33.83	22.92	NDUFS6
Ndufs7	Ndufs7	rS-pU	130.147	102.992	116.57	0.528445	0.408266	0.468355	45.35	12.64	NDUFS7
Ndufs8	Ndufs8	rS-pU	94.7943	90.8834	92.8388	1.11309	1.83544	1.47427	44.03	14.31	NDUFS8
Ndufv1	Ndufv1	rS-pU	79.5378	75.4125	77.4751	1.0937	1.48843	1.29107	32.76	13.12	NDUFV1
Ndufv2	Ndufv2	rS-pU	85.5573	105.141	95.3492	0.595206	0.720308	0.657757	38.51	15.54	NDUFV2
Nfic	Nfic	rS-pU	13.0247	13.5523	13.2885	0.968635	0.916155	0.942395	26.44	12.46	NFIC
Nfkb2	Nfkb2	rS-pU	45.7917	44.4184	45.1051	0.737217	0.996056	0.866637	6.67	11.47	NFKB2
Noc4l	Noc4l	rS-pU	26.1039	25.2139	25.6589	0.722165	0.952073	0.837119	26.88	12.98	NOC4L
Nol11	Nol11	rS-pU	14.0071	19.7766	16.8919	0.893633	1.71237	1.303	39.77	11.44	NOL11
Nol6	Nol6	rS-pU	24.5377	23.9536	24.2457	1.57003	1.70639	1.63821	33.64	13.61	NOL6
Nol7	Nol7	rS-pU	30.3182	36.6449	33.4816	0.431545	0.421824	0.426684	13.54	13.38	NOL7
Nop14	Nop14	rS-pU	11.2193	12.1396	11.6794	0.375322	0.272506	0.323914	15.12	10.94	NOP14
Nop16	Nop16	rS-pU	45.6965	46.7613	46.2289	1.08839	1.28365	1.18602	18.71	10.98	NOP16
Nosip	Nosip	rS-pU	37.2299	28.8298	33.0299	1.05782	0.90607	0.981943	12.29	12.87	NOSIP
Nrbp1	Nrbp1	rS-pU	37.5223	39.6917	38.607	0.48753	0.433861	0.460695	33.29	11.76	NRBP1
Nsmce1	Nsmce1	rS-pU	31.9464	33.5371	32.7417	0.747979	0.763203	0.755591	16.23	13.21	NSMCE1
Nub1	Nub1	rS-pU	51.9993	55.4227	53.711	0.934341	0.958411	0.946376	23.75	11.37	NUB1
Nubp2	Nubp2	rS-pU	51.8713	51.7663	51.8188	1.20824	2.02709	1.61767	44.42	10.07	NUBP2
Nucb1	Nucb1	rS-pU	142.739	126.941	134.84	1.77584	2.03972	1.90778	8.23	32.69	NUCB1
Numa1	Numa1	rS-pU	20.2104	21.7037	20.957	0.626802	0.462529	0.544665	42.98	15.1	NUMA1
Nup188	Nup188	rS-pU	16.6151	19.3116	17.9634	1.4867	2.17967	1.83319	29.53	16.31	NUP188
Nup88	Nup88	rS-pU	30.708	32.0671	31.3875	0.905696	0.862441	0.884069	26.36	10.46	NUP88
Oat	Oat	rS-pU	148.567	151.964	150.266	1.99125	2.8938	2.44253	28.67	14.12	OAT
Ociad1	Ociad1	rS-pU	87.1884	112.769	99.9789	0.765035	0.976151	0.870593	11.61	10.95	OCIAD1
Odc1	Odc1	rS-pU	38.1622	39.3644	38.7633	0.343648	0.511572	0.42761	6.25	16.34	ODC1
Ormdl2	Ormdl2	rS-pU	49.7527	54.8309	52.2918	1.70401	1.71252	1.70827	12.3	10.89	ORMDL2
Osbpl9	Osbpl9	rS-pU	31.5022	33.6538	32.578	0.69118	1.0218	0.85649	48.27	10.32	OSBPL9
Oxa1l	Oxa1l	rS-pU	29.0222	26.1892	27.6057	1.0302	1.24301	1.1366	28.42	11.98	OXA1L
Oxr1	Oxr1	rS-pU	7.73053	7.50702	7.61877	0.44526	0.476776	0.461018	19.97	11	OXR1
Pacs1	Pacs1	rS-pU	11.7824	10.8848	11.3336	1.00249	1.04801	1.02525	34.6	15.46	PACS1
Pacsin2	Pacsin2	rS-pU	101.852	87.4738	94.6628	1.75826	1.71407	1.73617	48.82	14.03	PACSIN2
Paics	Paics	rS-pU	106.843	132.664	119.753	1.43599	1.87963	1.65781	49.77	14	PAICS
Papola	Papola	rS-pU	18.1746	22.8862	20.5304	0.240136	0.230126	0.235131	34.68	13.72	PAPOLA
Parp12	Parp12	rS-pU	17.9589	17.2645	17.6117	0.954675	1.18438	1.06953	21.55	14.26	PARP12
Pcbp2	Pcbp2	rS-pU	225.701	238.491	232.096	0.914112	0.90975	0.911931	49.22	18.35	PCBP2
Pcdh7	Pcdh7	rS-pU	4.74966	5.08906	4.91936	0.626074	0.631158	0.628616	6.22	11.48	PCDH7
pcm-1;Pcm1	Pcm1	rS-pU	5.60176	7.53546	6.56861	0.340478	0.288773	0.314625	12.53	10.69	PCM1
Pcnt	Pcnt	rS-pU	4.65233	4.94936	4.80085	0.477541	0.292005	0.384773	11.32	10.6	PCNT
Pcyt1a	Pcyt1a	rS-pU	40.8915	40.4251	40.6583	1.43889	1.47096	1.45493	48.82	13.08	PCYT1A
Pdcd5	Pdcd5	rS-pU	49.9249	51.74	50.8324	0.336256	0.236745	0.286501	42.69	15.7	PDCD5
Pdcd6ip	Pdcd6ip	rS-pU	123.322	136.44	129.881	1.86104	2.42035	2.14069	37.16	20.74	PDCD6IP
Pdk3	Pdk3	rS-pU	35.0765	32.6315	33.854	0.96673	1.64458	1.30566	25.59	22	PDK3
Pdlim2	Pdlim2	rS-pU	20.6383	21.498	21.0682	0.93248	1.29123	1.11186	9	15.73	PDLIM2
Pepd	Pepd	rS-pU	83.5836	72.0643	77.824	1.26539	1.62013	1.44276	32.71	15.46	PEPD
Pes1	Pes1	rS-pU	47.2724	44.6927	45.9826	1.08492	1.16102	1.12297	27.81	17.79	PES1
Pex19	Pex19	rS-pU	38.6877	33.5456	36.1166	1.25561	1.09655	1.17608	19.53	13.42	PEX19
Pfdn5	Pfdn5	rS-pU	197.896	178.146	188.021	0.440914	0.345849	0.393382	42.07	11.85	PFDN5
Phf5a	Phf5a	rS-pU	45.7464	50.8495	48.2979	0.992973	1.3423	1.16763	29.17	11.31	PHF5A
Pigk	Pigk	rS-pU	38.6477	42.587	40.6173	2.17974	2.76923	2.47448	16.49	25.38	PIGK
Pigs	Pigs	rS-pU	55.2904	55.5658	55.4282	0.909692	1.0681	0.988894	49.59	21.85	PIGS
Pigt	Pigt	rS-pU	40.1082	38.5725	39.3403	0.465453	0.572311	0.518882	34.95	20.69	PIGT
Plcb3	Plcb3	rS-pU	11.3312	10.7343	11.0328	0.57294	0.459302	0.516121	46.07	10.17	PLCB3
Pld3	Pld3	rS-pU	516.876	504.042	510.459	1.89009	2.1697	2.02989	10.91	29.65	PLD3
Plod1	Plod1	rS-pU	45.0892	46.0485	45.5688	2.07302	2.24784	2.16043	21.65	32.78	PLOD1
Plod3	Plod3	rS-pU	75.8193	76.4968	76.158	1.45266	2.2072	1.82993	31.46	25.89	PLOD3
Plxna1	Plxna1	rS-pU	51.4603	44.6422	48.0512	1.18949	1.11202	1.15075	6.61	11.49	PLXNA1
Plxnb2	Plxnb2	rS-pU	12.1531	10.785	11.4691	0.874483	0.990865	0.932674	10.8	25.82	PLXNB2
Pmf1	Pmf1	rS-pU	25.5142	29.9344	27.7243	0.778354	1.02751	0.902933	10.6	11.21	PMF1
Pml	Pml	rS-pU	10.1345	11.0849	10.6097	0.685171	0.942246	0.813709	49.08	10.3	PML
Pmpcb	Pmpcb	rS-pU	31.6951	33.2621	32.4786	1.0964	1.43171	1.26406	15.56	14.42	PMPCB
Pola1	Pola1	rS-pU	8.35081	14.0104	11.1806	0.365824	0.376091	0.370958	29.1	18.83	POLA1
Pold1	Pold1	rS-pU	14.3651	15.9631	15.1641	0.825441	1.18702	1.00623	18.43	10.28	POLD1
Pold2	Pold2	rS-pU	13.9363	21.6347	17.7855	0.87744	1.72801	1.30272	14.45	12.98	POLD2
Poldip2	Poldip2	rS-pU	16.133	14.1761	15.1545	0.741622	1.04006	0.890843	18.6	10.36	POLDIP2
Pole	Pole	rS-pU	7.06908	8.95295	8.01101	0.379443	0.291595	0.335519	11.19	10.19	POLE
Polr1a	Polr1a	rS-pU	9.95066	11.7094	10.83	0.901892	0.982464	0.942178	12.52	15.59	POLR1A
Polr2a	Polr2a	rS-pU	41.0444	40.9993	41.0218	2.74034	2.87791	2.80912	6.84	13.96	POLR2A
Polr2b	Polr2b	rS-pU	17.956	20.6585	19.3073	1.30176	2.22398	1.76287	20.79	11.94	POLR2B
Polr2e	Polr2e	rS-pU	52.6217	57.3125	54.9671	0.546934	0.637858	0.592396	24.86	10.84	POLR2E
Polr3b	Polr3b	rS-pU	6.21194	5.14852	5.68023	0.986324	0.802307	0.894316	21.75	14.17	POLR3B
Pomp	Pomp	rS-pU	190.321	239.149	214.735	0.449012	0.491969	0.47049	4.14	10.47	POMP
Ppfibp1	Ppfibp1	rS-pU	14.8153	13.6449	14.2301	0.98623	0.891686	0.938958	21.05	11.46	PPFIBP1
Ppic	Ppic	rS-pU	32.8354	28.4742	30.6548	1.89657	1.6229	1.75974	12.69	11.45	PPIC
Ppil2	Ppil2	rS-pU	37.1238	39.5142	38.319	1.05726	1.22546	1.14136	12.99	10.87	PPIL2
Ppm1g	Ppm1g	rS-pU	46.3885	47.155	46.7718	0.865643	1.19213	1.02889	22.13	12.76	PPM1G
Ppp1ca	Ppp1ca	rS-pU	322.111	333.834	327.972	1.02364	1.92246	1.47305	26.34	15.75	PPP1CA
Ppp1r11	Ppp1r11	rS-pU	43.1914	33.5324	38.3619	1.27762	0.892995	1.08531	41.03	18.68	PPP1R11
Ppp1r2	Ppp1r2	rS-pU	28.5857	35.4648	32.0252	0.708587	1.20649	0.957538	40.93	16.07	PPP1R2
Ppp2r5a	Ppp2r5a	rS-pU	19.9793	22.4527	21.216	0.268771	0.286749	0.27776	33.84	12.22	PPP2R5A
Ppt1	Ppt1	rS-pU	64.4654	75.1532	69.8093	0.439379	0.12343	0.281405	15.56	16.06	PPT1
Pqbp1	Pqbp1	rS-pU	28.0088	36.0765	32.0426	0.475263	0.650937	0.5631	40.92	16.42	PQBP1
Prepl	Prepl	rS-pU	6.53691	7.31154	6.92422	0.970201	1.10287	1.03653	11.13	11.31	PREPL
Prim2	Prim2	rS-pU	12.5112	18.0705	15.2908	0.709673	1.08943	0.899554	25.34	11.1	PRIM2
Prkar1a	Prkar1a	rS-pU	200.091	201.615	200.853	1.21893	1.56678	1.39286	5.01	16.63	PRKAR1A
Procr	Procr	rS-pU	34.1326	24.438	29.2853	0.798286	0.600793	0.699539	22.27	12.09	PROCR
Prpf31	Prpf31	rS-pU	46.1668	45.7529	45.9599	1.08794	1.22883	1.15839	27.42	16.56	PRPF31
Prpf6	Prpf6	rS-pU	20.8212	21.27	21.0456	0.826009	0.91511	0.87056	31.92	13.34	PRPF6
Prpf8	Prpf8	rS-pU	66.3723	68.1845	67.2784	2.32921	2.72769	2.52845	24.9	17.85	PRPF8
Psap	Psap	rS-pU	16971	18117.5	17544.3	1.4724	1.74877	1.61058	33.3	24.81	PSAP
Psen1	Psen1	rS-pU	45.6074	48.8239	47.2156	1.08384	1.74656	1.4152	28.44	12.69	PSEN1
Psen2	Psen2	rS-pU	37.637	31.6669	34.652	0.369586	0.228958	0.299272	28.44	12.69	PSEN2
Psmb10	Psmb10	rS-pU	100.672	101.155	100.913	0.711155	0.772345	0.74175	28.59	19.02	PSMB10
Psmc5	Psmc5	rS-pU	77.09	79.6612	78.3756	0.672349	0.864471	0.76841	47.1	10.55	PSMC5
Psmd9	Psmd9	rS-pU	27.4967	26.22	26.8584	0.988081	0.82856	0.90832	45.36	11.97	PSMD9
Psme3	Psme3	rS-pU	74.7654	93.8822	84.3238	0.989537	1.35893	1.17423	27.64	10.01	PSME3
Psmf1	Psmf1	rS-pU	30.0697	31.6711	30.8704	2.72659	3.39689	3.06174	18.94	13.51	PSMF1
Ptgfrn	Ptgfrn	rS-pU	6.84671	4.86006	5.85338	1.0442	0.752029	0.898113	15.06	18.37	PTGFRN
Ptp4a2	Ptp4a2	rS-pU	34.0866	38.5698	36.3282	0.0819112	0.0587553	0.0703332	20.15	13.21	PTP4A2
Ptpn2	Ptpn2	rS-pU	22.3488	32.216	27.2824	0.403823	0.527304	0.465564	31.53	11.69	PTPN2
Ptpn23	Ptpn23	rS-pU	9.55208	10.8822	10.2172	0.501093	0.592916	0.547004	49.16	10.89	PTPN23
Ptpra	Ptpra	rS-pU	15.3096	16.4398	15.8747	0.426227	0.404785	0.415506	25.83	17	PTPRA
Pttg1ip	Pttg1ip	rS-pU	217.482	213.072	215.277	1.08899	1.63439	1.36169	8.34	13.65	PTTG1IP
Pwp1	Pwp1	rS-pU	19.8715	21.4683	20.6699	1.22488	1.0849	1.15489	26.92	10.51	PWP1
Rab18	Rab18	rS-pU	74.2688	93.6236	83.9462	1.08867	1.53564	1.31216	46.26	12.75	RAB18
Rab22B;Rab31	Rab31	rS-pU	31.6014	38.2796	34.9405	0.754217	0.863202	0.808709	35.27	11.41	RAB31
Rab5b	Rab5b	rS-pU	74.0643	83.2935	78.6789	1.10069	1.17368	1.13719	43.56	12.5	RAB5B
Rab5c	Rab5c	rS-pU	288.409	279.514	283.961	1.51436	1.27884	1.3966	39.79	13.13	RAB5C
Rab8a	Rab8a	rS-pU	85.4945	96.6467	91.0706	0.88536	1.08924	0.987299	41.75	11.79	RAB8A
Racgap1	Racgap1	rS-pU	38.6447	46.6766	42.6606	0.92987	1.36089	1.14538	6.3	10.65	RACGAP1
Rad23b	Rad23b	rS-pU	70.605	90.6567	80.6308	1.43542	1.97319	1.7043	48.11	16.08	RAD23B
Rad51	Rad51	rS-pU	22.7125	25.5862	24.1493	1.00252	1.3919	1.19721	4.9	10.99	RAD51
Rala	Rala	rS-pU	24.5602	23.3054	23.9328	0.680182	0.581674	0.630928	40.39	16.06	RALA
Raly	Raly	rS-pU	119.464	134.231	126.847	1.24757	1.83297	1.54027	37.87	14.92	RALY
Rapgef1	Rapgef1	rS-pU	3.68189	3.35324	3.51756	0.270576	0.318906	0.294741	24.12	15.58	RAPGEF1
raptor;Rptor	Rptor	rS-pU	8.10924	7.48519	7.79721	0.687325	0.536146	0.611735	7.56	13.83	RPTOR
Raver1	Raver1	rS-pU	25.9882	28.1107	27.0494	1.37825	2.37979	1.87902	25.45	10.67	RAVER1
Rbbp4	Rbbp4	rS-pU	141.01	164.323	152.667	2.5768	2.63504	2.60592	28.98	18.27	RBBP4
Rbbp7	Rbbp7	rS-pU	120.489	151.12	135.804	1.81143	3.06578	2.4386	25.65	11.72	RBBP7
Rbm10	Rbm10	rS-pU	7.1468	8.61467	7.88073	0.39776	0.418258	0.408009	42.44	11.82	RBM10
Rbm19	Rbm19	rS-pU	7.21593	6.81156	7.01374	1.16332	1.12966	1.14649	20	16.24	RBM19
Rbm28	Rbm28	rS-pU	12.0724	13.1187	12.5955	0.364095	0.322347	0.343221	39.16	14.23	RBM28
Rbm3	Rbm3	rS-pU	479.211	437.614	458.412	0.760864	0.533856	0.64736	33.25	10.92	RBM3
Rbm42	Rbm42	rS-pU	53.9809	49.136	51.5585	0.715856	0.553471	0.634664	7.99	12.86	RBM42
Rbx1	Rbx1	rS-pU	190.666	224.843	207.754	1.427	1.63687	1.53194	24.96	10.02	RBX1
Reep3	Reep3	rS-pU	54.4809	54.7081	54.5945	1.90025	2.13472	2.01749	7.62	12.74	REEP3
Rexo2	Rexo2	rS-pU	101.837	105.803	103.82	0.451952	0.364944	0.408448	45.7	14.66	REXO2
Rfc1	Rfc1	rS-pU	11.836	13.9049	12.8704	0.289796	0.202584	0.24619	19.02	11.51	RFC1
Rhoa	Rhoa	rS-pU	833.146	807.571	820.358	1.85358	2.62434	2.23896	24.24	18.31	RHOA
Rhoc	Rhoc	rS-pU	57.2739	56.3172	56.7955	0.40988	0.384923	0.397402	26.35	13.2	RHOC
Rnaseh2a	Rnaseh2a	rS-pU	42.4412	49.5983	46.0197	0.682647	0.965478	0.824063	21.74	12.63	RNASEH2A
Rnaseh2c	Rnaseh2c	rS-pU	49.8816	46.5186	48.2001	0.670508	0.89652	0.783514	29.54	12.09	RNASEH2C
Rnf20	Rnf20	rS-pU	16.0657	18.1648	17.1152	0.386744	0.512598	0.449671	28.83	12.1	RNF20
Romo1	Romo1	rS-pU	155.68	128.272	141.976	0.450471	0.34337	0.396921	17.82	13.71	ROMO1
Rpa1	Rpa1	rS-pU	53.5247	66.593	60.0588	1.04421	1.4102	1.22721	16.03	12.57	RPA1
Rpl30	Rpl30	rS-pU	517.58	679.675	598.628	0.372779	0.542481	0.45763	46.96	13.62	RPL30
Rps6ka4	Rps6ka4	rS-pU	18.6831	16.911	17.797	0.358133	0.457126	0.407629	29.38	11.41	RPS6KA4
Rps6kc1	Rps6kc1	rS-pU	9.02788	9.6685	9.34819	0.415143	0.560486	0.487814	22.1	12.1	RPS6KC1
Rras	Rras	rS-pU	59.5035	53.2447	56.3741	0.568447	0.620753	0.5946	26.19	10.17	RRAS
Rrm1	Rrm1	rS-pU	106.179	147.394	126.787	2.19901	4.52409	3.36155	14.44	16.01	RRM1
Rrp1	Rrp1	rS-pU	71.4317	65.3326	68.3822	0.70724	0.642547	0.674894	14.15	15.13	RRP1
Rsu1	Rsu1	rS-pU	161.535	180.303	170.919	1.29123	1.55642	1.42382	33	12.88	RSU1
Rtn4	Rtn4	rS-pU	50.1466	57.3912	53.7689	0.51026	0.807346	0.658803	45.38	21.16	RTN4
Rufy1	Rufy1	rS-pU	15.6502	16.5595	16.1048	0.710377	0.951259	0.830818	24.33	12.22	RUFY1
Sart1	Sart1	rS-pU	20.1091	18.164	19.1366	1.00195	0.811812	0.906883	14.63	18.54	SART1
Sbf1	Sbf1	rS-pU	5.4699	5.89707	5.68349	0.282223	0.35128	0.316752	27.44	16.13	SBF1
Scaf1	Scaf1	rS-pU	11.0821	10.1984	10.6403	0.488898	0.292493	0.390695	29.35	10.44	SCAF1
Scp2	Scp2	rS-pU	57.9907	65.9685	61.9796	0.748043	0.954538	0.851291	47.37	22.84	SCP2
Scrib	Scrib	rS-pU	5.79303	5.59055	5.69179	0.306069	0.279273	0.292671	38.19	16.3	SCRIB
Scyl1	Scyl1	rS-pU	13.7357	13.5104	13.6231	0.528638	0.513861	0.521249	47.94	10.98	SCYL1
Sdc1	Sdc1	rS-pU	109.652	125.072	117.362	1.63275	2.78445	2.2086	7.68	15.82	SDC1
Sdcbp	Sdcbp	rS-pU	692.569	725.681	709.125	1.29444	1.7279	1.51117	9.35	12.95	SDCBP
Sdf4	Sdf4	rS-pU	87.6336	84.0276	85.8306	1.71647	2.09365	1.90506	7.06	23	SDF4
Sec16a	Sec16a	rS-pU	11.5509	13.3251	12.438	0.613163	0.770423	0.691793	44.36	11.29	SEC16A
Sec24d	Sec24d	rS-pU	14.3048	17.3576	15.8312	1.34751	2.65049	1.999	28.99	10.06	SEC24D
Sec61a1	Sec61a1	rS-pU	177.782	203.826	190.804	2.26386	3.19	2.72693	47.83	17.41	SEC61A1
Sec61b	Sec61b	rS-pU	419.265	429.907	424.586	0.386172	0.343361	0.364766	39.27	14.67	SEC61B
Sec62	Sec62	rS-pU	38.4729	43.1507	40.8118	0.692725	0.681662	0.687194	30.67	13.81	SEC62
Sel1l	Sel1l	rS-pU	60.2862	66.187	63.2366	1.02825	1.11706	1.07265	21.89	16.46	SEL1L
Setd3	Setd3	rS-pU	26.5694	32.0666	29.318	0.385583	0.516213	0.450898	47.56	12.48	SETD3
Sf3a1	Sf3a1	rS-pU	29.5511	33.0742	31.3127	1.32901	1.41845	1.37373	46.35	10.52	SF3A1
Sf3b1	Sf3b1	rS-pU	75.9259	87.3518	81.6389	0.928059	1.15215	1.0401	23.79	12.84	SF3B1
Sf3b2	Sf3b2	rS-pU	57.8536	53.1996	55.5266	0.453812	0.350719	0.402266	27.8	15.86	SF3B2
Sgta	Sgta	rS-pU	52.5463	44.654	48.6002	0.902284	0.724483	0.813384	47.7	12.94	SGTA
Sh3kbp1	Sh3kbp1	rS-pU	41.8239	53.819	47.8215	0.590894	0.681954	0.636424	46.34	15.6	SH3KBP1
Shc1	Shc1	rS-pU	35.4712	30.798	33.1346	0.612497	0.724477	0.668487	20.77	10.34	SHC1
Sin3b	Sin3b	rS-pU	32.13	24.926	28.528	0.297557	0.344141	0.320849	8.8	13.18	SIN3B
Slc16a1	Slc16a1	rS-pU	27.9415	34.6337	31.2876	1.67224	2.61353	2.14288	48.68	10.31	SLC16A1
Slc35b1	Slc35b1	rS-pU	40.3477	46.1915	43.2696	0.358448	0.443372	0.40091	18.06	11.41	SLC35B1
Slc38a1	Slc38a1	rS-pU	54.3461	50.9858	52.6659	1.25574	1.31789	1.28682	35.67	10.43	SLC38A1
Slc39a11	Slc39a11	rS-pU	27.932	26.7349	27.3335	1.26669	1.21391	1.2403	41.73	17.14	SLC39A11
Slc44a2	Slc44a2	rS-pU	13.8368	14.5316	14.1842	0.644539	0.759479	0.702009	27.28	11.81	SLC44A2
Slc6a6	Slc6a6	rS-pU	266.264	264.24	265.252	2.2498	1.15087	1.70034	10.34	11.14	SLC6A6
Smap1	Smap1	rS-pU	22.9786	22.3018	22.6402	0.408211	0.364389	0.3863	47.69	12.36	SMAP1
Smarca4	Smarca4	rS-pU	30.735	32.8362	31.7856	0.519381	0.451892	0.485636	24.53	18.59	SMARCA4
Smarcb1	Smarcb1	rS-pU	55.3857	54.4901	54.9379	1.12792	1.79449	1.4612	22.52	11.14	SMARCB1
Smarcc1	Smarcc1	rS-pU	19.0722	24.3387	21.7055	0.524843	0.403142	0.463992	31.65	14.89	SMARCC1
Smarce1	Smarce1	rS-pU	39.7874	46.56	43.1737	0.71542	0.734066	0.724743	28.6	11.46	SMARCE1
Smc1a	Smc1a	rS-pU	29.0739	35.7101	32.392	0.671286	0.552999	0.612143	48.84	18.35	SMC1A
Smc6	Smc6	rS-pU	11.1465	19.6778	15.4122	0.194248	0.201569	0.197908	33.48	11.02	SMC6
Snrnp200	Snrnp200	rS-pU	59.4287	57.0617	58.2452	1.48216	1.80519	1.64367	43.32	20.88	SNRNP200
Snrnp70	Snrnp70	rS-pU	80.1181	63.5543	71.8362	0.277338	0.176944	0.227141	46.39	10.18	SNRNP70
Snrpc	Snrpc	rS-pU	93.1901	83.3812	88.2857	0.517949	0.506899	0.512424	31.91	12.49	SNRPC
Snrpd3	Snrpd3	rS-pU	191.338	157.908	174.623	0.970248	0.685947	0.828097	45.34	10.7	SNRPD3
Snx17	Snx17	rS-pU	40.0121	41.1898	40.6009	0.564269	0.926611	0.74544	8.85	10.47	SNX17
Snx3	Snx3	rS-pU	191.458	226.73	209.094	0.706549	0.97457	0.84056	34.85	14.36	SNX3
Soat1	Soat1	rS-pU	336.837	365.818	351.327	1.99808	1.72946	1.86377	20.07	10.79	SOAT1
Spg21	Spg21	rS-pU	61.6461	73.8856	67.7659	1.19886	2.47543	1.83715	13.26	21.2	SPG21
Sptlc2	Sptlc2	rS-pU	52.7621	57.9593	55.3607	1.65483	2.79887	2.22685	12.96	12.58	SPTLC2
Sra1	Sra1	rS-pU	56.7712	53.8631	55.3172	1.22127	1.38922	1.30524	43.26	18.71	SRA1
Srp14	Srp14	rS-pU	134.114	162.252	148.183	0.447446	0.590229	0.518838	33.67	12.24	SRP14
Srprb	Srprb	rS-pU	40.325	38.1497	39.2373	2.03557	2.6151	2.32534	25.83	14.78	SRPRB
Ssbp4	Ssbp4	rS-pU	13.673	12.5924	13.1327	0.188034	0.125611	0.156822	14.44	15.01	SSBP4
Ssr3	Ssr3	rS-pU	255.596	268.095	261.845	1.10196	1.13117	1.11656	24.36	12.66	SSR3
Ssrp1	Ssrp1	rS-pU	63.2287	68.3341	65.7814	0.596727	0.5684	0.582563	32.53	13.97	SSRP1
Stag1	Stag1	rS-pU	8.88481	10.3993	9.64206	0.394957	0.196511	0.295734	47.49	12.5	STAG1
Stam2	Stam2	rS-pU	14.6884	16.8976	15.793	1.18176	1.77789	1.47983	27.57	13.9	STAM2
Stat3	Stat3	rS-pU	70.8168	71.8078	71.3123	1.35378	1.31862	1.3362	22.12	12.75	STAT3
Steap3	Steap3	rS-pU	30.3615	28.6765	29.519	1.61823	2.28049	1.94936	20.52	16.58	STEAP3
Stom	Stom	rS-pU	86.8481	86.8899	86.869	2.03794	1.74969	1.89381	32.51	14.64	STOM
Strn4	Strn4	rS-pU	11.9708	11.3093	11.6401	0.466941	0.482204	0.474573	49.01	10.02	STRN4
Stt3a	Stt3a	rS-pU	131.908	161.756	146.832	1.81156	3.86121	2.83638	34.75	16.96	STT3A
Stub1	Stub1	rS-pU	32.4196	30.5578	31.4887	0.248005	0.217308	0.232657	42.5	11.04	STUB1
Sugt1	Sugt1	rS-pU	52.4965	65.0939	58.7952	0.656974	0.670429	0.663702	29.59	12.25	SUGT1
Sumf1	Sumf1	rS-pU	57.1695	49.7296	53.4496	1.40556	1.41068	1.40812	45.31	14.38	SUMF1
Sumo1	Sumo1	rS-pU	82.8174	96.5496	89.6835	0.698734	0.890462	0.794598	13.57	11.28	SUMO1
Sumo3	Sumo3	rS-pU	76.4334	60.1654	68.2994	1.22433	1.03574	1.13004	23.23	14.57	SUMO3
Surf1	Surf1	rS-pU	20.5529	22.0803	21.3166	0.807206	1.02605	0.916627	36.03	10.61	SURF1
Sympk	Sympk	rS-pU	28.0506	23.2517	25.6511	0.512898	0.368514	0.440706	34.61	17.52	SYMPK
Taf10	Taf10	rS-pU	79.8929	86.9726	83.4328	0.296397	0.385	0.340699	12.51	13.93	TAF10
Taf9	Taf9	rS-pU	72.447	79.1396	75.7933	0.655696	0.830525	0.743111	18.56	15.42	TAF9
Tagln2	Tagln2	rS-pU	1869.23	1710.85	1790.04	1.37975	1.57613	1.47794	46.26	13.15	TAGLN2
Tapbp	Tapbp	rS-pU	394.936	324.289	359.613	1.26942	0.851662	1.06054	11.27	25.54	TAPBP
Tax1bp1	Tax1bp1	rS-pU	58.4605	67.1108	62.7857	0.540136	0.426969	0.483553	14.22	13.6	TAX1BP1
Tbc1d22a	Tbc1d22a	rS-pU	21.3316	20.5796	20.9556	1.06685	1.45556	1.2612	26.06	13	TBC1D22A
Tbcb	Tbcb	rS-pU	88.6633	80.4679	84.5656	0.74578	0.798739	0.77226	39.86	13.53	TBCB
Tbl3	Tbl3	rS-pU	20.4731	19.8007	20.1369	1.17522	1.68276	1.42899	42.98	16.76	TBL3
Tbrg1	Tbrg1	rS-pU	53.1781	51.7046	52.4414	0.973367	1.24048	1.10693	4.74	10.13	TBRG1
Tex264	Tex264	rS-pU	43.2632	41.4518	42.3575	0.704656	0.773243	0.738949	14.22	10.29	TEX264
Tfrc	Tfrc	rS-pU	24.2283	26.6136	25.4209	1.1609	0.918029	1.03946	26.24	21.24	TFRC
Timp1	Timp1	rS-pU	43.3082	42.0001	42.6542	0.351573	0.426258	0.388916	0.76	15.75	TIMP1
Tm9sf2	Tm9sf2	rS-pU	107.548	138.743	123.145	1.30507	1.91053	1.6078	23.77	17.73	TM9SF2
Tm9sf3	Tm9sf3	rS-pU	72.3973	85.769	79.0832	1.0674	1.58056	1.32398	32.14	21.5	TM9SF3
Tm9sf4	Tm9sf4	rS-pU	45.3834	41.6702	43.5268	1.56217	1.51459	1.53838	42.77	11.58	TM9SF4
Tmco1	Tmco1	rS-pU	95.5602	96.9702	96.2652	4.30428	4.03949	4.17189	26.58	24.74	TMCO1
Tmem131	Tmem131	rS-pU	14.8373	16.4514	15.6443	0.884923	1.15894	1.02193	33.65	17.05	TMEM131
Tmem214	Tmem214	rS-pU	37.947	42.2131	40.0801	1.06414	1.21196	1.13805	21.81	10.99	TMEM214
Tmem33	Tmem33	rS-pU	62.3651	83.2935	72.8293	1.95734	5.25198	3.60466	19.31	15.95	TMEM33
Tmem50b	Tmem50b	rS-pU	58.9203	49.248	54.0841	1.11666	1.34985	1.23325	27.8	10.36	TMEM50B
Tmem59	Tmem59	rS-pU	157.538	181.685	169.612	1.1385	1.733	1.43575	3.66	15.22	TMEM59
Tmod3	Tmod3	rS-pU	96.7061	105.805	101.255	1.80432	2.29854	2.05143	24.74	11.71	TMOD3
Tmx1	Tmx1	rS-pU	61.0165	72.1426	66.5796	1.3474	2.42468	1.88604	45.83	16.58	TMX1
Tomm20	Tomm20	rS-pU	86.5265	108.644	97.5851	0.28434	0.404896	0.344618	36.93	11.8	TOMM20
Tomm7	Tomm7	rS-pU	260.958	326.511	293.734	1.3911	1.94604	1.66857	35.58	13.84	TOMM7
Tpr	Tpr	rS-pU	34.9738	42.2537	38.6138	0.359315	0.182537	0.270926	34.01	20.7	TPR
Tpt1	Tpt1	rS-pU	732.545	810.037	771.291	0.225341	0.217039	0.22119	38.85	26.67	TPT1
Tpx2	Tpx2	rS-pU	31.0255	36.7038	33.8646	0.922099	0.849003	0.885551	4.85	12.81	TPX2
Trappc2l	Trappc2l	rS-pU	60.9715	56.3367	58.6541	0.287619	0.259125	0.273372	48.96	12.5	TRAPPC2L
Triobp	Triobp	rS-pU	6.08366	4.8773	5.48048	0.196026	0.156577	0.176301	26.98	17.31	TRIOBP
Trip4	Trip4	rS-pU	13.685	13.7938	13.7394	0.57375	0.468476	0.521113	32.04	13.53	TRIP4
Trrap	Trrap	rS-pU	13.2802	12.1852	12.7327	0.966077	0.656351	0.811214	23.44	15	TRRAP
Tsen34	Tsen34	rS-pU	34.665	36.6168	35.6409	0.3282	0.16885	0.248525	8.21	11.88	TSEN34
Tsg101	Tsg101	rS-pU	47.8626	55.9108	51.8867	0.544352	0.648118	0.596235	32.71	10.99	TSG101
Tspan4	Tspan4	rS-pU	35.2209	35.3078	35.2644	1.61714	2.06762	1.84238	7.48	13.44	TSPAN4
Tusc3	Tusc3	rS-pU	31.8884	34.7811	33.3347	0.786707	1.32839	1.05755	43.79	17.22	TUSC3
Twsg1	Twsg1	rS-pU	26.4078	22.129	24.2684	1.74877	1.53633	1.64255	8.19	14.36	TWSG1
Txndc15	Txndc15	rS-pU	31.6111	30.3712	30.9912	0.660985	0.824646	0.742816	5.41	12.14	TXNDC15
Txnl1	Txnl1	rS-pU	81.7796	100.377	91.0786	0.989157	1.81454	1.40185	31.83	12.71	TXNL1
Txnl4a	Txnl4a	rS-pU	57.9271	52.113	55.0201	0.325589	0.284368	0.304978	34.82	20.67	TXNL4A
Tyms	Tyms	rS-pU	30.8429	45.5001	38.1715	0.252177	0.808951	0.530564	35.62	16.56	TYMS
Ubap2	Ubap2	rS-pU	12.3049	16.4188	14.3618	0.679075	0.840672	0.759873	46.76	11.25	UBAP2
Ube2a	Ube2a	rS-pU	86.5879	108.086	97.3371	1.24591	1.89818	1.57204	11.74	15.29	UBE2A
Ube2d2b;Ube2d3	Ube2d3	rS-pU	257.923	385.14	321.531	1.69716	3.25899	2.47808	34.54	11.05	UBE2D3
Ube2m	Ube2m	rS-pU	115.516	91.4857	103.501	0.587002	0.423389	0.505196	41.81	11.61	UBE2M
Ube2r2	Ube2r2	rS-pU	32.4337	36.8655	34.6496	0.433232	0.432176	0.432704	14.27	13.03	UBE2R2
Ube2z	Ube2z	rS-pU	54.0882	55.7899	54.9391	0.966861	1.41847	1.19267	44.82	11.68	UBE2Z
Ube4a	Ube4a	rS-pU	11.0921	11.1634	11.1277	0.711798	0.642529	0.677164	15.29	13.42	UBE4A
Ubl5	Ubl5	rS-pU	403.077	407.078	405.078	3.94749	6.23603	5.09176	9.15	16.31	UBL5
Ubl7	Ubl7	rS-pU	29.1879	36.6581	32.923	0.795269	1.22344	1.00935	15.1	11.71	UBL7
Ubr4	Ubr4	rS-pU	17.441	16.5926	17.0168	1.2009	0.762359	0.981627	38.04	23.6	UBR4
Ubtf	Ubtf	rS-pU	31.2765	28.2459	29.7612	0.670931	0.467353	0.569142	28.55	13.31	UBTF
Ubxn4	Ubxn4	rS-pU	43.1664	50.557	46.8617	0.540323	0.482792	0.511557	21.67	15.34	UBXN4
Ufc1	Ufc1	rS-pU	72.4341	76.2136	74.3238	0.900081	1.2652	1.08264	37.7	12.12	UFC1
Ufm1	Ufm1	rS-pU	102.807	131.732	117.27	3.65797	4.55483	4.1064	46.71	12.27	UFM1
Unc45a	Unc45a	rS-pU	17.3037	14.5075	15.9056	1.16224	1.02928	1.09576	47.69	12.36	UNC45A
Uqcr10	Uqcr10	rS-pU	335.792	275.658	305.725	0.605954	0.508051	0.557003	47.58	13.97	UQCR10
Uqcrq	Uqcrq	rS-pU	359	331.575	345.287	0.538255	0.575515	0.556885	30.47	16.69	UQCRQ
Urod	Urod	rS-pU	31.9345	25.6288	28.7816	1.46342	1.50144	1.48243	47.63	14.67	UROD
Use1	Use1	rS-pU	28.9902	25.0352	27.0127	0.420078	0.401369	0.410723	4.16	12.69	USE1
Usp14	Usp14	rS-pU	85.4762	101.777	93.6265	2.03102	2.57249	2.30176	44	13.48	USP14
Usp15	Usp15	rS-pU	21.559	23.9724	22.7657	0.535364	0.649749	0.592557	47.77	13.49	USP15
Usp9x	Usp9x	rS-pU	29.2739	35.6797	32.4768	1.22517	1.15543	1.1903	21.54	16.24	USP9X
Utp20	Utp20	rS-pU	8.97346	9.80121	9.38733	1.12147	1.05339	1.08743	25.92	12.88	UTP20
Utp6	Utp6	rS-pU	23.4531	31.2179	27.3355	0.702859	1.05718	0.880019	10.93	10.78	UTP6
Vamp8	Vamp8	rS-pU	227.904	229.677	228.791	0.528071	0.484138	0.506105	15.42	15.26	VAMP8
Vma21	Vma21	rS-pU	66.6276	70.6046	68.6161	2.37131	2.491	2.43115	41.74	11.87	VMA21
Vps28	Vps28	rS-pU	123.256	115.714	119.485	0.82319	0.964418	0.893804	25.62	11.15	VPS28
Vps33a	Vps33a	rS-pU	22.6306	22.8655	22.7481	1.15822	1.25276	1.20549	40.17	11.94	VPS33A
Vps41	Vps41	rS-pU	16.3628	18.9035	17.6332	0.514866	0.715642	0.615254	22.9	18.62	VPS41
Vps53	Vps53	rS-pU	22.2579	24.7776	23.5177	0.338644	0.360023	0.349334	46.5	15.83	VPS53
Vrk1	Vrk1	rS-pU	52.8551	57.7091	55.2821	1.56878	1.70559	1.63719	42.72	16.27	VRK1
Vti1a	Vti1a	rS-pU	24.4376	21.6826	23.0601	1.90823	1.42488	1.66655	19.44	11.17	VTI1A
Vti1b	Vti1b	rS-pU	22.05	22.6376	22.3438	0.161235	0.162274	0.161755	23.61	15.21	VTI1B
Wbp2	Wbp2	rS-pU	78.3508	85.7858	82.0683	0.976469	1.28214	1.12931	16.18	11.04	WBP2
Wdr3	Wdr3	rS-pU	22.5796	23.8337	23.2066	1.01463	0.983631	0.999132	34.46	11.4	WDR3
Wdr6	Wdr6	rS-pU	8.40294	7.04493	7.72394	1.51653	2.05573	1.78613	10.55	14.62	WDR6
Wdtc1	Wdtc1	rS-pU	9.07961	7.70716	8.39338	0.53482	0.570998	0.552909	15.74	14.47	WDTC1
Wipi2	Wipi2	rS-pU	10.9582	10.7711	10.8646	0.915077	1.04015	0.977615	39.75	10.43	WIPI2
Wls	Wls	rS-pU	71.3964	83.3217	77.359	1.32151	1.42336	1.37244	12.71	12.47	WLS
Wnk1	Wnk1	rS-pU	11.9029	12.9218	12.4124	0.169661	0.162405	0.166033	36.04	13.53	WNK1
Xrn2	Xrn2	rS-pU	37.7818	46.5324	42.1571	0.808717	0.673136	0.740927	48.42	11.5	XRN2
Yif1a	Yif1a	rS-pU	22.1032	26.9801	24.5417	0.889403	1.42203	1.15571	32.6	16.29	YIF1A
Yif1b	Yif1b	rS-pU	42.8405	41.9536	42.3971	1.14826	2.63351	1.89088	42.37	22.73	YIF1B
Yipf4	Yipf4	rS-pU	19.3929	29.3925	24.3927	0.679338	1.02225	0.850792	15.05	10.65	YIPF4
Yme1l1	Yme1l1	rS-pU	43.703	57.3942	50.5486	1.36035	1.52586	1.44311	38.4	12.01	YME1L1
Zc3h14	Zc3h14	rS-pU	8.77989	10.9554	9.86764	0.380129	0.510272	0.445201	13.22	13.09	ZC3H14
Zc3h7b	Zc3h7b	rS-pU	5.17526	5.26136	5.21831	0.205618	0.165112	0.185365	25.37	20.58	ZC3H7B
Zfr	Zfr	rS-pU	19.8583	24.5431	22.2007	0.579192	0.565344	0.572268	24.03	12.82	ZFR
Zmat2	Zmat2	rS-pU	51.3685	51.642	51.5052	0.66947	0.504227	0.586848	16.72	13.42	ZMAT2
Zyx	Zyx	rS-pU	472.412	525.494	498.953	0.769384	1.3555	1.06244	17.97	10.75	ZYX
Zzef1	Zzef1	rS-pU	11.2485	12.019	11.6338	0.348062	0.298147	0.323104	24.12	10.2	ZZEF1
1200011M11Rik;Smg8	Smg8	rU-pU	9.18861	9.04766	9.11814	1.16208	2.03824	1.60016	27.34	3.54	SMG8
2310022K01Rik;Haus5	Haus5	rU-pU	12.0987	13.0656	12.5822	0.86593	1.14412	1.00503	43.76	6.67	HAUS5
Acap2	Acap2	rU-pU	33.7133	38.4751	36.0942	1.50861	1.84963	1.67912	30.58	6.94	ACAP2
Acsl3	Acsl3	rU-pU	8.77576	8.14321	8.45948	0.986517	0.998045	0.992281	26.88	7.79	ACSL3
Adar	Adar	rU-pU	15.8831	16.2821	16.0826	0.723686	0.930463	0.827074	26.65	6.36	ADAR
Adnp	Adnp	rU-pU	13.3439	13.8354	13.5897	0.50583	0.585044	0.545437	21.57	4.27	ADNP
Ado	Ado	rU-pU	37.9639	39.8203	38.8921	0.812831	0.822572	0.817701	39.75	5.38	ADO
Adrm1	Adrm1	rU-pU	56.5572	61.1708	58.864	0.539158	0.592097	0.565627	36.88	7.12	ADRM1
Aen	Aen	rU-pU	16.853	13.1207	14.9869	0.455745	0.40344	0.429593	15.88	7.7	AEN
Aftph	Aftph	rU-pU	10.4476	12.6769	11.5622	0.29196	0.301728	0.296844	24.39	5.23	AFTPH
Agfg2	Agfg2	rU-pU	19.6385	20.7095	20.174	0.610171	0.457912	0.534042	25.93	5.47	AGFG2
AK006748;Junb	Junb	rU-pU	135.987	120.747	128.367	0.590934	0.555116	0.573025	5.39	4.26	JUNB
AK028852;Tbc1d23	Tbc1d23	rU-pU	10.0576	10.4965	10.277	0.391975	0.41504	0.403508	14.79	7.34	TBC1D23
AK031819;Vcpip1	Vcpip1	rU-pU	14.9589	17.1064	16.0326	0.849625	0.956772	0.903198	25.3	3.12	VCPIP1
AK039942;Cwc22	Cwc22	rU-pU	7.68674	10.9313	9.309	0.59542	0.833105	0.714263	13.35	4.03	CWC22
AK076606;mAWMS1;Tra2a	Tra2a	rU-pU	25.0661	28.1347	26.6004	0.216267	0.226375	0.221321	44.15	5.73	TRA2A
AK078712;Rbm6	Rbm6	rU-pU	7.31005	9.30866	8.30936	0.117557	0.0995301	0.108543	19.68	6.21	RBM6
AK160964;Rab8b;Rab8B	Rab8b	rU-pU	142.673	175.516	159.095	1.65505	2.35222	2.00363	42.58	5.09	RAB8B
AK164362;Rbpj	Rbpj	rU-pU	156.597	153.061	154.829	0.882019	0.882901	0.88246	18.07	5.15	RBPJ
AK198271;Rad54l	Rad54l	rU-pU	5.47563	6.50012	5.98788	0.184824	0.177025	0.180924	44.42	7.63	RAD54L
AK217931;Nckipsd	Nckipsd	rU-pU	9.39668	8.48251	8.93959	0.113211	0.0571726	0.0851919	18.42	7.44	NCKIPSD
Akap11	Akap11	rU-pU	3.97042	5.74182	4.85612	0.779909	1.00512	0.892514	4.68	7.29	AKAP11
Akap8;AKAP95	Akap8	rU-pU	18.8016	19.4566	19.1291	0.56356	0.484683	0.524121	47.56	6.77	AKAP8
Akirin2	Akirin2	rU-pU	42.6926	45.3391	44.0159	0.5722	0.45484	0.51352	10.46	4.75	AKIRIN2
Alkbh5	Alkbh5	rU-pU	14.4823	11.4378	12.9601	0.414722	0.275574	0.345148	22.95	6.7	ALKBH5
Ankhd1	Ankhd1	rU-pU	9.46423	12.4242	10.9442	0.257675	0.193914	0.225795	22.28	7.07	ANKHD1
Ankmy2	Ankmy2	rU-pU	11.204	13.2651	12.2346	1.08246	0.906853	0.994656	16.83	6.97	ANKMY2
Ankrd11	Ankrd11	rU-pU	4.70679	4.51278	4.60979	0.0983575	0.06386	0.0811087	33.23	6.49	ANKRD11
Ankrd17	Ankrd17	rU-pU	13.5832	14.9407	14.262	0.108969	0.068633	0.0888011	15.41	7.49	ANKRD17
Ankrd52	Ankrd52	rU-pU	17.7133	18.3922	18.0528	1.56697	0.976376	1.27167	9.7	7.99	ANKRD52
Ap4b1	Ap4b1	rU-pU	8.72785	8.53217	8.63001	0.71652	0.735037	0.725778	11.89	6.38	AP4B1
Apaf1	Apaf1	rU-pU	14.0144	15.5634	14.7889	0.585926	0.567348	0.576637	31.77	5.99	APAF1
Apbb2	Apbb2	rU-pU	7.85855	6.18752	7.02303	0.497843	0.33005	0.413947	11.04	3.47	APBB2
Appbp2	Appbp2	rU-pU	29.4688	32.2337	30.8513	1.80231	1.75238	1.77734	5.17	4.82	APPBP2
Arf6	Arf6	rU-pU	172.811	165.159	168.985	1.42604	1.2148	1.32042	40.05	6.95	ARF6
Arfgap2	Arfgap2	rU-pU	37.4298	45.0639	41.2468	1.23129	2.2782	1.75475	23.79	7.61	ARFGAP2
Arfgap3	Arfgap3	rU-pU	18.0231	18.138	18.0806	1.19517	1.36768	1.28142	28.01	7.53	ARFGAP3
Arhgap5	Arhgap5	rU-pU	2.86194	3.77582	3.31888	0.270569	0.179412	0.224991	40.48	5.54	ARHGAP5
Arhgef2;mKIAA0651	Arhgef2	rU-pU	37.8312	38.9851	38.4081	0.536878	0.532427	0.534653	24.68	6.74	ARHGEF2
Arid1a	Arid1a	rU-pU	12.6842	14.9555	13.8199	0.387739	0.402905	0.395322	34.21	5.24	ARID1A
Arl1	Arl1	rU-pU	117.906	122.93	120.418	1.45382	3.38979	2.4218	26.79	7.87	ARL1
Arl8a	Arl8a	rU-pU	87.7989	79.5151	83.657	1.06481	0.872294	0.96855	48.76	4.97	ARL8A
Asb6	Asb6	rU-pU	17.7307	16.7317	17.2312	0.795996	0.711513	0.753754	8.22	4.07	ASB6
Asf1b	Asf1b	rU-pU	58.9829	76.6813	67.8321	1.26708	1.67285	1.46997	8.69	6.74	ASF1B
Ash1l	Ash1l	rU-pU	2.58115	2.90228	2.74172	0.169908	0.085487	0.127697	10.89	5.53	ASH1L
Atad1	Atad1	rU-pU	48.1773	57.8721	53.0247	1.57162	2.37597	1.9738	25.3	7.47	ATAD1
Atad2	Atad2	rU-pU	24.0897	35.8251	29.9574	0.3561	0.414131	0.385115	5.11	5.84	ATAD2
Atf7	Atf7	rU-pU	10.832	10.4405	10.6362	1.96183	1.14631	1.55407	12.64	5.46	ATF7
Atf7ip	Atf7ip	rU-pU	15.0214	15.1255	15.0734	1.55194	1.75717	1.65455	11.29	7.42	ATF7IP
Atl2	Atl2	rU-pU	12.0676	13.1755	12.6216	0.733465	0.97153	0.852498	13.83	5.69	ATL2
Atl3	Atl3	rU-pU	59.2561	68.867	64.0615	3.1847	4.17106	3.67788	44.57	7.5	ATL3
Atxn2l	Atxn2l	rU-pU	36.5852	45.9378	41.2615	0.523531	0.655426	0.589479	37.58	6.83	ATXN2L
Auh	Auh	rU-pU	11.5417	13.7399	12.6408	0.401473	0.430903	0.416188	43.22	6.47	AUH
Aurka	Aurka	rU-pU	27.6002	33.1525	30.3763	0.90116	1.65274	1.27695	4.73	5.52	AURKA
Aurkb	Aurkb	rU-pU	36.7994	43.2929	40.0461	1.43695	2.22245	1.8297	5.34	6.72	AURKB
Avl9;mKIAA0241	Avl9	rU-pU	7.61705	8.74325	8.18015	1.1521	1.60172	1.37691	21.99	4.43	AVL9
Baiap2	Baiap2	rU-pU	29.504	27.7194	28.6117	0.796043	0.836166	0.816104	20.76	6	BAIAP2
BC053974;Usp3	Usp3	rU-pU	15.6433	17.3487	16.496	0.765174	0.787993	0.776583	22.64	5.82	USP3
Bcl2l1	Bcl2l1	rU-pU	26.041	22.1935	24.1173	0.312417	0.266091	0.289254	20.82	5.5	BCL2L1
Birc5	Birc5	rU-pU	77.9031	85.4268	81.665	0.532398	0.51495	0.523674	6.41	7.57	BIRC5
Bmp2k	Bmp2k	rU-pU	27.5045	31.4403	29.4724	0.935704	1.10553	1.02061	27.03	4.17	BMP2K
Brd3	Brd3	rU-pU	7.30691	7.81661	7.56176	0.266892	0.244482	0.255687	12.31	7.59	BRD3
Casc3	Casc3	rU-pU	11.4502	13.7161	12.5831	0.642943	0.982445	0.812694	9.41	4.87	CASC3
Casp7	Casp7	rU-pU	80.4824	83.3385	81.9105	1.28933	1.37164	1.33048	31.75	6.4	CASP7
Cbfb	Cbfb	rU-pU	91.7046	107.137	99.421	0.979504	1.3691	1.1743	44.75	7.89	CBFB
Cbl	Cbl	rU-pU	45.8699	48.3654	47.1177	3.66088	3.38218	3.52153	29.59	4.54	CBL
Ccdc115	Ccdc115	rU-pU	46.0141	44.6029	45.3085	0.800281	0.684525	0.742403	26.28	4.63	CCDC115
Ccdc9	Ccdc9	rU-pU	12.79	10.6411	11.7156	0.289323	0.222621	0.255972	42.41	6.97	CCDC9
Ccnt1	Ccnt1	rU-pU	14.0657	15.6712	14.8684	0.499678	0.426235	0.462956	21.59	1.74	CCNT1
Ccs	Ccs	rU-pU	24.553	21.1135	22.8333	0.801754	0.812999	0.807376	17.07	6.26	CCS
Cd2bp2	Cd2bp2	rU-pU	23.929	21.874	22.9015	0.945207	0.963737	0.954472	21.63	6.3	CD2BP2
Cdc27	Cdc27	rU-pU	11.4192	15.1093	13.2643	0.9143	1.18254	1.04842	18.22	5.45	CDC27
Cdc40	Cdc40	rU-pU	16.8882	17.7521	17.3201	0.482743	0.406464	0.444603	30.36	5.37	CDC40
Cdc73	Cdc73	rU-pU	20.0508	21.3638	20.7073	1.38381	1.22347	1.30364	24.42	6.84	CDC73
Cdk2	Cdk2	rU-pU	25.3114	37.2194	31.2654	0.499362	0.674679	0.587021	46.9	4.72	CDK2
Cdk6	Cdk6	rU-pU	35.5966	28.4504	32.0235	2.27752	1.55767	1.91759	13.79	4.65	CDK6
Cdk9	Cdk9	rU-pU	72.6359	63.8135	68.2247	0.770788	0.680537	0.725663	32.96	7.52	CDK9
Cebpb	Cebpb	rU-pU	339.55	285.953	312.752	0.553574	0.356276	0.454925	5.57	5.36	CEBPB
Celf1	Celf1	rU-pU	22.0228	23.6214	22.8221	0.718128	0.733769	0.725948	42.18	7.4	CELF1
Cep170;mKIAA0470	Cep170	rU-pU	9.33837	10.2558	9.79707	0.593987	0.573105	0.583546	42.77	4.46	CEP170
Cep55	Cep55	rU-pU	20.097	27.4547	23.7759	0.744835	0.851641	0.798238	21.5	4.47	CEP55
Cept1	Cept1	rU-pU	57.4842	79.3523	68.4183	1.38972	2.20665	1.79818	46.17	7.49	CEPT1
Cggbp1	Cggbp1	rU-pU	57.4351	58.9718	58.2035	1.08546	1.4309	1.25818	12.04	7.01	CGGBP1
Chd1	Chd1	rU-pU	8.07524	8.9471	8.51117	0.270443	0.170143	0.220293	27.49	4.71	CHD1
Chd8	Chd8	rU-pU	11.1437	12.1539	11.6488	0.52231	0.408417	0.465363	10.25	7.03	CHD8
Chka	Chka	rU-pU	13.0142	17.0982	15.0562	0.317666	0.346687	0.332177	18.82	5	CHKA
Chm	Chm	rU-pU	9.56182	14.5274	12.0446	1.0526	1.89436	1.47348	20.3	7.81	CHM
Chmp1b	Chmp1b	rU-pU	70.7269	62.4701	66.5985	1.53512	1.53065	1.53288	5.04	4.92	CHMP1B
Chuk	Chuk	rU-pU	7.30999	10.3101	8.81005	0.190436	0.2978	0.244118	48.31	6.19	CHUK
Ckap2	Ckap2	rU-pU	8.10726	9.00635	8.5568	0.743238	0.733535	0.738387	7.26	6.87	CKAP2
Cks2	Cks2	rU-pU	92.2702	92.7334	92.5018	0.99889	0.621409	0.810149	10.1	5.59	CKS2
Clk1	Clk1	rU-pU	15.9975	18.6103	17.3039	0.232217	0.216053	0.224135	5.74	2.57	CLK1
Clk3	Clk3	rU-pU	20.2783	19.2949	19.7866	0.349909	0.331237	0.340573	15.08	5.04	CLK3
Clp1	Clp1	rU-pU	10.9224	12.1473	11.5348	0.876428	0.964431	0.920429	28.76	6.95	CLP1
Cnot2	Cnot2	rU-pU	15.4098	21.1961	18.303	0.801156	1.42209	1.11162	41.58	5.09	CNOT2
Cnot8	Cnot8	rU-pU	34.5034	33.5278	34.0156	0.839392	0.89118	0.865286	12.95	5.24	CNOT8
Cog2	Cog2	rU-pU	12.7581	13.5734	13.1658	0.920523	1.19408	1.0573	22.49	7.42	COG2
Cog8	Cog8	rU-pU	17.8927	16.6113	17.252	0.755594	0.76612	0.760857	44.3	6.2	COG8
Commd3	Commd3	rU-pU	60.245	86.9797	73.6124	0.411374	0.471071	0.441223	38.92	5.72	COMMD3
Commd9	Commd9	rU-pU	26.2018	25.7468	25.9743	0.88031	1.13321	1.00676	34.52	6.07	COMMD9
Coq5	Coq5	rU-pU	16.6452	18.3662	17.5057	0.721311	0.713753	0.717532	15.56	7.72	COQ5
Coq9	Coq9	rU-pU	19.9891	17.8999	18.9445	0.953375	1.19972	1.07655	45.36	6.81	COQ9
Creb1	Creb1	rU-pU	17.5957	20.6036	19.0997	1.3065	1.25697	1.28173	22.5	7.42	CREB1
Csnk1a1	Csnk1a1	rU-pU	99.1654	103.681	101.423	0.741789	0.596267	0.669028	22.18	6.94	CSNK1A1
Csnk1d	Csnk1d	rU-pU	63.091	61.9117	62.5014	0.837856	1.07645	0.957151	10.8	6.85	CSNK1D
Csnk2a1	Csnk2a1	rU-pU	60.6392	73.4867	67.063	0.954108	0.668701	0.811405	41.57	6.69	CSNK2A1
Cstf1	Cstf1	rU-pU	23.1231	24.0451	23.5841	1.4045	2.35735	1.88093	48.58	3.67	CSTF1
Cstf2t	Cstf2t	rU-pU	21.6337	19.6386	20.6361	0.919046	0.779535	0.849291	15.05	4.78	CSTF2T
Ctbp2	Ctbp2	rU-pU	18.6957	17.9833	18.3395	0.407827	0.333089	0.370458	45.14	7.23	CTBP2
Ctcf	Ctcf	rU-pU	20.7153	21.2244	20.9698	0.414523	0.293797	0.35416	46.95	6.34	CTCF
Ctdp1	Ctdp1	rU-pU	7.33961	7.97101	7.65531	0.66086	1.001	0.830929	36.05	6.65	CTDP1
Cttnbp2nl	Cttnbp2nl	rU-pU	12.0343	11.6424	11.8384	1.20977	1.21762	1.2137	32.72	4.38	CTTNBP2NL
Dck	Dck	rU-pU	89.0714	101.295	95.1834	1.68741	1.79925	1.74333	7.66	5.69	DCK
Dcp1a;SMIF	Dcp1a	rU-pU	8.98385	9.88466	9.43425	1.06068	1.37144	1.21606	46.73	3.23	DCP1A
Dctn4	Dctn4	rU-pU	40.9303	40.4752	40.7027	0.81382	0.794227	0.804024	43.93	6.23	DCTN4
Ddi2	Ddi2	rU-pU	43.2275	45.9984	44.613	2.94945	3.54263	3.24604	35.33	4.49	DDI2
Ddx20	Ddx20	rU-pU	7.34601	9.55296	8.44948	0.831118	1.17431	1.00271	27.36	4.7	DDX20
Ddx3x	Ddx3x	rU-pU	173.542	196.364	184.953	1.97402	1.9952	1.98461	43.04	6.23	DDX3X
Ddx42	Ddx42	rU-pU	20.9273	23.8751	22.4012	0.615497	0.559402	0.587449	31.03	6.5	DDX42
Ddx47	Ddx47	rU-pU	23.2563	23.0247	23.1405	0.591153	0.59475	0.592951	44.27	7.25	DDX47
Ddx52	Ddx52	rU-pU	13.1228	15.8976	14.5102	0.583556	0.591817	0.587686	15.04	6.88	DDX52
Ddx6	Ddx6	rU-pU	104.127	116.45	110.288	1.55182	1.04372	1.29777	34.54	5.16	DDX6
Dennd4a	Dennd4a	rU-pU	3.41041	4.11578	3.7631	0.12345	0.112505	0.117978	37.83	6.02	DENND4A
Dgcr8;Mir1306	Dgcr8	rU-pU	10.8127	13.048	11.9303	0.538283	0.548607	0.543445	9.31	6.03	DGCR8
Dhps	Dhps	rU-pU	13.9662	15.2206	14.5934	0.33747	0.392518	0.364994	30.15	6.83	DHPS
Dhx33	Dhx33	rU-pU	7.29727	7.64806	7.47267	0.488286	0.660413	0.57435	13.78	4.89	DHX33
Dhx8	Dhx8	rU-pU	11.2144	11.7648	11.4896	0.752988	0.872486	0.812737	20.35	5.83	DHX8
Dicer1	Dicer1	rU-pU	4.71048	5.02869	4.86958	0.11969	0.101746	0.110718	40.22	6.75	DICER1
Dido1	Dido1	rU-pU	5.35718	5.96196	5.65957	0.28137	0.226176	0.253773	20.32	4.94	DIDO1
Dmap1	Dmap1	rU-pU	10.9193	10.4939	10.7066	0.653609	0.67767	0.665639	22.83	7.91	DMAP1
Dna2;mKIAA0083	Dna2	rU-pU	12.5996	14.4583	13.529	0.32334	0.388406	0.355873	40.47	4.93	DNA2
Dnajb1	Dnajb1	rU-pU	26.6708	29.3438	28.0073	1.06113	1.94605	1.50359	45.38	5.39	DNAJB1
Dnajb12;mDj10	Dnajb12	rU-pU	20.0909	21.1791	20.635	1.53623	1.65897	1.5976	13.28	6.41	DNAJB12
Dnajb6	Dnajb6	rU-pU	32.1776	42.7806	37.4791	0.222432	0.244903	0.233667	9.33	7.48	DNAJB6
Dnttip2	Dnttip2	rU-pU	14.4578	19.9106	17.1842	0.542928	0.533781	0.538354	16.58	5.54	DNTTIP2
Dok1	Dok1	rU-pU	25.335	27.6201	26.4775	0.434191	0.478676	0.456433	13.28	4.58	DOK1
DQ722155;Ints6	Ints6	rU-pU	8.81999	10.8168	9.81837	0.63979	0.591314	0.615552	43.7	4.83	INTS6
Dtymk	Dtymk	rU-pU	42.1723	46.7973	44.4848	0.316495	0.324746	0.32062	31.39	7.16	DTYMK
Dus1l	Dus1l	rU-pU	11.1312	8.54293	9.83707	0.544625	0.54798	0.546303	17.4	6.98	DUS1L
Dvl2	Dvl2	rU-pU	9.65708	9.06991	9.36349	1.14122	0.911401	1.02631	12.2	6.5	DVL2
Ect2	Ect2	rU-pU	7.96146	10.9632	9.46233	1.11376	2.04457	1.57916	17.61	6.42	ECT2
Edc3	Edc3	rU-pU	12.4751	8.64233	10.5587	1.27867	1.04462	1.16165	28.64	6.29	EDC3
Eed	Eed	rU-pU	21.1743	23.3068	22.2405	0.647993	0.661511	0.654752	37.1	5.33	EED
Ehmt1	Ehmt1	rU-pU	8.89132	7.48671	8.18901	0.364833	0.207837	0.286335	32.87	5.66	EHMT1
Eif1	Eif1	rU-pU	631.158	703.06	667.109	0.812259	1.15038	0.981322	10.77	5.39	EIF1
Eif1b	Eif1b	rU-pU	47.4887	44.507	45.9979	0.496152	0.492237	0.494194	20.25	4.95	EIF1B
Eif4a1	Eif4a1	rU-pU	1001.04	1109.67	1055.36	1.54721	2.03944	1.79333	47.91	5.86	EIF4A1
Ell	Ell	rU-pU	11.9525	9.94483	10.9486	0.659926	0.593934	0.62693	28.32	4.13	ELL
Ep300	Ep300	rU-pU	14.8223	16.3738	15.598	0.847666	0.655891	0.751779	25.3	5.12	EP300
Ercc4	Ercc4	rU-pU	6.22687	7.44325	6.83506	0.839012	0.746234	0.792623	31.95	6.49	ERCC4
Ercc6l	Ercc6l	rU-pU	5.69661	9.46831	7.58246	0.922903	2.08115	1.50202	38.16	4.26	ERCC6L
Erh	Erh	rU-pU	246.803	232.878	239.84	1.1861	1.10602	1.14606	43.04	6.23	ERH
Esf1	Esf1	rU-pU	8.24206	10.7347	9.48839	0.212605	0.196548	0.204576	18.21	5.54	ESF1
Etnk1	Etnk1	rU-pU	26.1398	24.9968	25.5683	1.31476	1.44692	1.38084	9.47	7.61	ETNK1
Etv6	Etv6	rU-pU	25.9181	33.2892	29.6036	1.06993	1.4989	1.28441	23.3	5.54	ETV6
Exosc3	Exosc3	rU-pU	20.4055	17.1777	18.7916	0.551009	0.486422	0.518715	47.94	4.69	EXOSC3
Exosc9	Exosc9	rU-pU	24.9289	32.8392	28.884	0.482267	0.754222	0.618244	20.81	6.1	EXOSC9
Eya3	Eya3	rU-pU	24.302	25.6288	24.9654	1.13876	1.62169	1.38022	40.74	7.43	EYA3
fad104;Fndc3b	Fndc3b	rU-pU	21.2452	20.2861	20.7657	1.48576	1.48511	1.48543	10.46	5.84	FNDC3B
Fam111a	Fam111a	rU-pU	35.3635	49.0432	42.2033	0.596786	0.567516	0.582151	7.48	5.21	FAM111A
Fbxo22	Fbxo22	rU-pU	18.4325	15.6224	17.0274	0.370198	0.252091	0.311145	17.42	5.68	FBXO22
Fbxo28	Fbxo28	rU-pU	20.6925	22.1866	21.4396	1.2736	1.97969	1.62664	7.2	5.95	FBXO28
Fbxo38	Fbxo38	rU-pU	12.5911	11.7098	12.1505	0.821393	0.962808	0.892101	8.79	7.68	FBXO38
Fem1b	Fem1b	rU-pU	12.9338	12.5101	12.722	0.842716	1.2292	1.03596	6.12	3.73	FEM1B
Fen1	Fen1	rU-pU	78.7758	85.6427	82.2093	1.19981	1.28203	1.24092	38.58	5.42	FEN1
Fez2	Fez2	rU-pU	14.9513	14.9928	14.972	0.469368	0.596903	0.533136	12.48	6.27	FEZ2
Fhod1	Fhod1	rU-pU	11.0425	10.516	10.7792	0.507591	0.457813	0.482702	47.27	7.63	FHOD1
Fibp	Fibp	rU-pU	17.5294	18.349	17.9392	0.322935	0.385462	0.354199	8.34	5.7	FIBP
Filip1l	Filip1l	rU-pU	11.2301	14.0899	12.66	0.511731	0.510826	0.511278	9.31	4.65	FILIP1L
Foxk1	Foxk1	rU-pU	9.90616	10.1637	10.0349	1.47625	1.07441	1.27533	20.62	7.06	FOXK1
Frg1	Frg1	rU-pU	27.0509	37.1137	32.0823	0.197039	0.159033	0.178036	15.1	7	FRG1
Fxr1	Fxr1	rU-pU	24.5714	27.9327	26.252	0.634354	0.512377	0.573365	38.67	7.04	FXR1
Gatad2b	Gatad2b	rU-pU	33.849	36.4778	35.1634	2.92471	2.33098	2.62784	13.73	2.51	GATAD2B
Gigyf2	Gigyf2	rU-pU	13.9298	12.0982	13.014	0.635056	0.36156	0.498308	24.2	7.48	GIGYF2
Glt8d1	Glt8d1	rU-pU	12.5204	12.7212	12.6208	0.496179	0.422862	0.459521	18.42	7.8	GLT8D1
Gna13	Gna13	rU-pU	39.6791	32.2218	35.9505	0.952505	0.937326	0.944915	19.38	4.56	GNA13
Gnl3	Gnl3	rU-pU	13.8248	19.267	16.5459	0.234958	0.196475	0.215717	43.46	4.21	GNL3
Golga7	Golga7	rU-pU	36.545	46.817	41.681	0.292818	0.455554	0.374186	15.49	7.38	GOLGA7
Golph3	Golph3	rU-pU	32.5913	32.5154	32.5533	0.708946	0.755587	0.732266	23.26	7.67	GOLPH3
Golph3l	Golph3l	rU-pU	41.3221	40.4042	40.8631	1.78163	1.76822	1.77492	38.87	4.37	GOLPH3L
Gopc	Gopc	rU-pU	17.9064	16.308	17.1072	1.88573	1.87661	1.88117	23.5	6.18	GOPC
Gosr1	Gosr1	rU-pU	28.905	26.6539	27.7795	1.36407	1.45153	1.4078	22.81	5.19	GOSR1
Gpatch8	Gpatch8	rU-pU	5.74734	6.53843	6.14288	0.533422	0.384349	0.458886	24.54	4.91	GPATCH8
Gpn1	Gpn1	rU-pU	13.8714	12.7063	13.2888	0.748471	0.614125	0.681298	28.41	7.74	GPN1
Gps2	Gps2	rU-pU	22.4344	28.1254	25.2799	0.430183	0.311041	0.370612	19.48	7.89	GPS2
Gramd4	Gramd4	rU-pU	6.61377	8.18618	7.39998	0.267073	0.399163	0.333118	31.88	5.05	GRAMD4
Gsk3b	Gsk3b	rU-pU	24.6673	32.2703	28.4688	0.832113	0.669505	0.75081	32.89	6.78	GSK3B
Gtf2a1	Gtf2a1	rU-pU	39.2088	44.1433	41.6761	1.08305	0.776099	0.929575	45.92	5.06	GTF2A1
Gtf2b	Gtf2b	rU-pU	46.7882	58.0952	52.4417	0.807254	1.06929	0.938274	10.35	4.64	GTF2B
Gtf2e1	Gtf2e1	rU-pU	11.2199	11.4495	11.3347	1.17803	1.79557	1.4868	31.38	5	GTF2E1
Gtf3c3	Gtf3c3	rU-pU	10.2348	11.6059	10.9204	0.928145	0.602336	0.765241	9.63	7.39	GTF3C3
Gtf3c4	Gtf3c4	rU-pU	9.01895	9.0056	9.01227	0.642033	0.601245	0.621639	33.29	4.53	GTF3C4
Gtf3c5	Gtf3c5	rU-pU	13.6589	12.9004	13.2796	1.00326	1.16204	1.08265	30.47	7.12	GTF3C5
Gtpbp4	Gtpbp4	rU-pU	35.5814	39.7877	37.6846	0.532864	0.450691	0.491777	36.09	6.86	GTPBP4
Gtse1	Gtse1	rU-pU	12.8788	12.3647	12.6217	0.886663	0.923635	0.905149	5.11	5.14	GTSE1
hac1;Trim3	Trim3	rU-pU	7.14781	5.15357	6.15069	0.622224	0.395882	0.509053	39.33	5.98	TRIM3
Haus4	Haus4	rU-pU	20.7166	19.5412	20.1289	0.907674	0.767435	0.837554	31.51	7.01	HAUS4
Hax1	Hax1	rU-pU	26.0502	28.9971	27.5237	0.34776	0.514751	0.431256	7.75	7.54	HAX1
Hdac4	Hdac4	rU-pU	10.0843	7.41219	8.74823	1.18939	0.463127	0.826256	17.83	5.16	HDAC4
Hells	Hells	rU-pU	7.04693	13.4088	10.2279	0.455629	0.608028	0.531828	9.35	6.05	HELLS
Hexim1	Hexim1	rU-pU	21.803	17.2983	19.5507	0.928594	0.804699	0.866647	28.76	6.95	HEXIM1
Hmox1	Hmox1	rU-pU	327.534	355.575	341.554	0.848819	1.1009	0.974861	16.88	5.41	HMOX1
Ibtk;mKIAA1417	Ibtk	rU-pU	5.25165	5.76873	5.51019	0.252297	0.270025	0.261161	17.75	6.96	IBTK
Ifrd1	Ifrd1	rU-pU	15.7588	15.4677	15.6133	0.135091	0.141286	0.138189	6.25	5.59	IFRD1
Imp3	Imp3	rU-pU	55.2257	50.8232	53.0244	0.728824	0.959507	0.844165	28.58	5.12	IMP3
Impact	Impact	rU-pU	24.2788	25.197	24.7379	0.807794	0.618418	0.713106	23.88	5.82	IMPACT
Impad1	Impad1	rU-pU	16.8554	16.4964	16.6759	1.0773	1.03732	1.05731	47.33	7.67	IMPAD1
Inpp5f	Inpp5f	rU-pU	5.31149	5.80485	5.55817	0.25226	0.26021	0.256235	37.97	5.66	INPP5F
Ints12	Ints12	rU-pU	19.1456	21.9278	20.5367	1.49421	2.22605	1.86013	6.9	6.16	INTS12
Ints2	Ints2	rU-pU	8.08448	7.82162	7.95305	1.01457	0.884819	0.949694	9.66	7.99	INTS2
Ints5	Ints5	rU-pU	7.61329	7.2369	7.4251	0.471048	0.638669	0.554859	30.8	6.19	INTS5
Ints7	Ints7	rU-pU	8.91732	10.0126	9.46496	1.09205	2.03194	1.562	36.85	6.91	INTS7
Irf2bp1	Irf2bp1	rU-pU	8.31833	8.17633	8.24733	0.928982	1.06167	0.995327	11.96	5.6	IRF2BP1
Irf2bp2	Irf2bp2	rU-pU	66.486	63.4865	64.9863	1.04268	0.594199	0.818439	21.44	4.67	IRF2BP2
Irs2	Irs2	rU-pU	8.81999	9.4019	9.11094	1.5119	1.17878	1.34534	11.89	3.31	IRS2
Jmjd1c;mKIAA1380	Jmjd1c	rU-pU	6.07803	7.31513	6.69658	0.213104	0.19489	0.203997	13.68	3.29	JMJD1C
Katna1	Katna1	rU-pU	12.2244	13.9028	13.0636	0.334044	0.343455	0.338749	36.74	6.14	KATNA1
Kdm2a	Kdm2a	rU-pU	17.1053	16.8179	16.9616	0.407631	0.285762	0.346696	13.44	4.85	KDM2A
Kdm3a	Kdm3a	rU-pU	7.53582	8.52817	8.03199	0.581636	0.601713	0.591674	6.13	4.29	KDM3A
Kif11	Kif11	rU-pU	23.021	29.1535	26.0873	1.38091	1.63016	1.50554	8.49	6.73	KIF11
Kif14	Kif14	rU-pU	4.00283	5.06057	4.5317	1.24145	1.44601	1.34373	30.1	6.1	KIF14
Kif18b	Kif18b	rU-pU	8.49325	9.71724	9.10524	1.37653	1.68253	1.52953	5.34	5.07	KIF18B
Kif1b;KIF1B	Kif1b	rU-pU	12.5518	11.4778	12.0148	0.281792	0.175891	0.228841	20.78	7.18	KIF1B
Kif20b	Kif20b	rU-pU	5.1951	6.89168	6.04339	0.249374	0.148731	0.199053	26.62	6.14	KIF20B
Kif22	Kif22	rU-pU	20.8853	24.3681	22.6267	0.848214	1.03256	0.940386	4.78	7.29	KIF22
Kif2c	Kif2c	rU-pU	14.8875	17.69	16.2887	1.28808	1.41288	1.35048	9.54	7.58	KIF2C
Klhl9	Klhl9	rU-pU	58.5326	74.5873	66.56	1.68182	1.54454	1.61318	4.62	2.97	KLHL9
Kpna1	Kpna1	rU-pU	32.8433	43.6828	38.2631	1.43884	1.99635	1.71759	41.73	6	KPNA1
Kri1	Kri1	rU-pU	13.5849	12.0286	12.8068	0.800796	0.663839	0.732318	23.38	6.76	KRI1
Larp4	Larp4	rU-pU	41.6434	48.5765	45.11	1.93402	1.70499	1.81951	22.09	4.36	LARP4
Lats1	Lats1	rU-pU	4.9038	5.0956	4.9997	0.475638	0.350731	0.413185	43.52	4.02	LATS1
Ldlr	Ldlr	rU-pU	152.11	149.661	150.886	1.53171	1.34624	1.43897	7.36	4.95	LDLR
Ldlrap1	Ldlrap1	rU-pU	27.6134	22.0493	24.8313	0.699077	0.425566	0.562321	18.99	6.08	LDLRAP1
Lima1	Lima1	rU-pU	30.5319	40.5212	35.5265	1.07668	1.35633	1.21651	29.05	6.37	LIMA1
Lin7c	Lin7c	rU-pU	50.278	60.2789	55.2785	1.31739	1.99389	1.65564	27.65	5.39	LIN7C
Lpcat1	Lpcat1	rU-pU	22.7879	21.2714	22.0297	1.64332	2.00411	1.82372	35.8	3.72	LPCAT1
Lrch3	Lrch3	rU-pU	10.7664	11.3935	11.0799	1.28117	1.35359	1.31738	13.17	4.61	LRCH3
Lrrc8a	Lrrc8a	rU-pU	9.22089	8.01609	8.61849	1.04137	0.607268	0.824319	38.63	4.31	LRRC8A
Lrrc8c	Lrrc8c	rU-pU	20.8835	26.4698	23.6766	1.3264	2.97601	2.1512	26.57	4.44	LRRC8C
Lsm14a	Lsm14a	rU-pU	36.6813	39.6223	38.1518	0.662238	0.75061	0.706424	47.4	5.99	LSM14A
Luzp1	Luzp1	rU-pU	10.7328	10.2031	10.4679	0.400585	0.243308	0.321947	38.39	4.82	LUZP1
Mad2l1bp	Mad2l1bp	rU-pU	20.889	18.8757	19.8823	0.673397	0.747318	0.710358	19.97	2.64	MAD2L1BP
Mak16	Mak16	rU-pU	21.4687	18.1228	19.7958	0.477667	0.274005	0.375836	19.11	5.46	MAK16
Map2k3	Map2k3	rU-pU	47.7018	43.9685	45.8351	0.480905	0.424837	0.452871	27.8	7.79	MAP2K3
Map2k7	Map2k7	rU-pU	15.5946	12.2108	13.9027	0.566276	0.392214	0.479245	12.92	3.13	MAP2K7
Mapk14	Mapk14	rU-pU	79.7318	81.852	80.7919	1.49022	1.91629	1.70325	36.93	6.56	MAPK14
Mark2	Mark2	rU-pU	16.1496	18.385	17.2673	0.607239	0.575651	0.591445	30.55	6.55	MARK2
Mastl	Mastl	rU-pU	4.76507	5.72475	5.24491	1.16658	1.37126	1.26893	9.89	6.14	MASTL
Mbnl2	Mbnl2	rU-pU	31.3787	33.6209	32.4998	0.798049	0.93804	0.868045	36.1	7.33	MBNL2
Mdm2	Mdm2	rU-pU	32.4635	25.702	29.0827	0.406789	0.314785	0.360787	0.74	3.2	MDM2
Med1	Med1	rU-pU	5.98465	6.15027	6.06746	0.25967	0.217216	0.238443	46.79	4.61	MED1
Med10	Med10	rU-pU	40.2412	49.9761	45.1086	0.488877	0.968212	0.728544	15.14	7.34	MED10
Med11	Med11	rU-pU	49.4867	33.4386	41.4626	1.03645	0.714619	0.875534	20.42	6.15	MED11
Med17	Med17	rU-pU	20.7592	21.0326	20.8959	1.49937	1.72814	1.61376	40.02	7.48	MED17
Med21	Med21	rU-pU	42.7246	38.5217	40.6231	0.900714	0.713173	0.806943	16.05	6.05	MED21
Med22	Med22	rU-pU	26.3397	20.6798	23.5097	0.732531	0.550616	0.641574	20.4	3.7	MED22
Mepce	Mepce	rU-pU	10.4364	10.6171	10.5267	0.460469	0.566447	0.513458	43.62	3.98	MEPCE
mFLJ00061;Necap1	Necap1	rU-pU	19.0013	21.7806	20.3909	0.441568	0.376407	0.408987	28.62	3.84	NECAP1
Mga;mKIAA4252	Mga	rU-pU	4.40735	5.17586	4.7916	0.237895	0.199266	0.218581	31.8	5.26	MGA
Mgat2	Mgat2	rU-pU	26.9115	25.6429	26.2772	0.540409	0.640806	0.590607	43.52	7.35	MGAT2
Mid1ip1	Mid1ip1	rU-pU	50.6725	47.5201	49.0963	0.862277	0.888334	0.875305	5.36	5.17	MID1IP1
MINT;Spen	Spen	rU-pU	2.87734	3.09629	2.98681	0.231036	0.157266	0.194151	23.95	5.74	SPEN
Mir1907;Trps1	Trps1	rU-pU	8.78653	11.2777	10.0321	0.419523	0.335328	0.377425	19.82	4.13	TRPS1
mKIAA0007;Wdr43	Wdr43	rU-pU	17.8219	18.8567	18.3393	0.674532	0.624398	0.649465	28.36	7.43	WDR43
mKIAA0136;Morc3	Morc3	rU-pU	21.7541	24.6299	23.192	0.756018	0.823977	0.789997	16.07	4.84	MORC3
mKIAA0348;Synj2	Synj2	rU-pU	6.92494	6.10414	6.51454	0.408577	0.385448	0.397012	14.84	5.09	SYNJ2
mKIAA0371;Mtmr3	Mtmr3	rU-pU	16.9695	17.8645	17.417	0.856328	1.19802	1.02717	11.38	6.9	MTMR3
mKIAA0376;Specc1l	Specc1l	rU-pU	8.08708	10.738	9.41256	0.35457	0.527143	0.440857	18.79	6.81	SPECC1L
mKIAA1108;Tbc1d1	Tbc1d1	rU-pU	11.0479	13.9758	12.5118	0.546003	0.794082	0.670043	31.46	7.62	TBC1D1
mKIAA1122;Smarcad1	Smarcad1	rU-pU	10.2293	12.8721	11.5507	0.519803	0.631183	0.575493	20.48	4.41	SMARCAD1
mKIAA1401;Tsr1	Tsr1	rU-pU	17.969	21.2441	19.6065	0.933919	1.23151	1.08271	25.39	5.87	TSR1
Mnt	Mnt	rU-pU	12.4282	12.8021	12.6151	0.685173	0.627665	0.656419	7.93	5.43	MNT
Mphosph10	Mphosph10	rU-pU	12.5055	13.4061	12.9558	0.33508	0.208612	0.271846	45.92	5.63	MPHOSPH10
Mr1	Mr1	rU-pU	13.2543	11.6483	12.4513	1.83598	1.43308	1.63453	0.93	4.03	MR1
Mrpl11	Mrpl11	rU-pU	31.1647	30.0397	30.6022	1.45918	1.66833	1.56375	29.55	7.58	MRPL11
Mrpl16	Mrpl16	rU-pU	22.5495	27.5278	25.0386	0.639896	0.711234	0.675565	19.12	6.92	MRPL16
Mrpl22	Mrpl22	rU-pU	35.0019	36.3645	35.6832	0.690517	0.862182	0.776349	40.87	7.4	MRPL22
Mrpl32	Mrpl32	rU-pU	27.7525	33.3174	30.535	0.582931	0.724008	0.653469	32.46	6.39	MRPL32
Mrpl33;MRPL33	Mrpl33	rU-pU	139.772	177.157	158.464	0.530563	0.70719	0.618876	8.27	7.95	MRPL33
Mrpl9	Mrpl9	rU-pU	23.4577	22.7372	23.0975	0.422767	0.348069	0.385418	34.65	7.7	MRPL9
Mrps30	Mrps30	rU-pU	19.9145	19.8526	19.8836	0.685624	0.94722	0.816422	33.11	7.29	MRPS30
Msh6	Msh6	rU-pU	9.68323	11.2751	10.4792	0.894138	1.26101	1.07757	34.73	7.16	MSH6
Mthfd2	Mthfd2	rU-pU	45.222	44.8765	45.0493	0.649648	0.614198	0.631923	16.91	7.08	MTHFD2
MuORC4;Orc4	Orc4	rU-pU	11.0665	14.8448	12.9557	0.68181	0.759645	0.720727	28.98	6.17	ORC4
Myd88	Myd88	rU-pU	91.0395	97.2545	94.147	0.964584	1.5137	1.23914	14	7.93	MYD88
Myo1e	Myo1e	rU-pU	83.0935	84.1863	83.6399	0.964297	0.914288	0.939292	29.1	7.76	MYO1E
Nab2	Nab2	rU-pU	23.8424	25.7792	24.8108	0.542581	0.53325	0.537916	17.63	4.01	NAB2
Naf1	Naf1	rU-pU	9.42475	5.55667	7.49071	1.18159	0.58967	0.88563	27.8	7.51	NAF1
Napg	Napg	rU-pU	20.1506	19.9249	20.0377	0.73432	0.655931	0.695125	44.97	6.56	NAPG
Ncoa2	Ncoa2	rU-pU	4.62984	5.63626	5.13305	0.317876	0.328207	0.323041	16.18	6.87	NCOA2
Nde1	Nde1	rU-pU	23.068	22.7663	22.9172	0.55079	0.778544	0.664667	6.8	5.84	NDE1
ndrp;Phip	Phip	rU-pU	8.07878	8.81611	8.44745	0.146092	0.112687	0.129389	15.98	5.54	PHIP
Nedd1	Nedd1	rU-pU	9.26767	10.6616	9.96462	0.734098	1.16237	0.948235	13.52	6.51	NEDD1
Nfat5	Nfat5	rU-pU	3.5354	4.08074	3.80807	0.152003	0.13256	0.142281	18.32	5.72	NFAT5
Ngdn	Ngdn	rU-pU	27.1759	26.6106	26.8933	0.34909	0.285291	0.31719	43.72	6.36	NGDN
Nmd3	Nmd3	rU-pU	19.7766	23.1916	21.4841	0.278462	0.2612	0.269831	13.47	5.49	NMD3
Nob1	Nob1	rU-pU	13.6795	12.0392	12.8594	0.613612	0.570386	0.591999	18.75	5.79	NOB1
Nol8	Nol8	rU-pU	3.97819	5.08848	4.53333	0.249617	0.201718	0.225668	28.26	5.48	NOL8
Nol9	Nol9	rU-pU	13.5203	12.3512	12.9357	0.863144	0.904658	0.883901	25	6.45	NOL9
Nom1	Nom1	rU-pU	10.124	10.243	10.1835	0.501064	0.446766	0.473915	18.78	7.54	NOM1
Notch2	Notch2	rU-pU	59.1552	62.8056	60.9804	2.7134	2.4606	2.587	6.13	5.11	NOTCH2
Nr3c1	Nr3c1	rU-pU	13.1385	16.1839	14.6612	0.422562	0.319854	0.371208	32.87	5.17	NR3C1
Nrf1	Nrf1	rU-pU	7.07406	6.9727	7.02338	0.55535	0.498797	0.527074	25	5.21	NRF1
Nsmce4a	Nsmce4a	rU-pU	19.4065	26.0838	22.7452	0.419641	0.595902	0.507771	27.56	7.86	NSMCE4A
Nudt16l1	Nudt16l1	rU-pU	34.8473	32.5426	33.695	0.722301	0.694301	0.708301	23.55	6.63	NUDT16L1
Nufip2	Nufip2	rU-pU	24.5239	32.6851	28.6045	1.25036	0.847492	1.04893	30.72	3.44	NUFIP2
Nup153	Nup153	rU-pU	17.2983	19.1798	18.2391	0.928018	1.22383	1.07592	32.61	4.51	NUP153
Nup155	Nup155	rU-pU	23.1139	30.6756	26.8948	1.88687	2.70263	2.29475	35.62	6.95	NUP155
Nup50	Nup50	rU-pU	24.3567	27.0894	25.7231	1.06271	1.28784	1.17528	23.83	6.64	NUP50
Nup54	Nup54	rU-pU	15.953	17.3251	16.639	0.819513	1.16614	0.992827	48.23	5.48	NUP54
Nup62	Nup62	rU-pU	37.8376	36.4373	37.1374	0.767835	0.827716	0.797775	41.88	4.17	NUP62
Nvl	Nvl	rU-pU	10.1135	12.0832	11.0984	0.322108	0.312372	0.31724	44.07	6.97	NVL
Nxt1	Nxt1	rU-pU	38.5083	34.2693	36.3888	1.1401	1.19097	1.16554	48.62	3.87	NXT1
Ogt	Ogt	rU-pU	18.8322	18.9668	18.8995	0.236187	0.204684	0.220435	30.43	5.29	OGT
Old35;Pnpt1	Pnpt1	rU-pU	11.8423	15.5081	13.6752	0.831148	1.04791	0.93953	12.67	7.16	PNPT1
Orc5	Orc5	rU-pU	10.3253	15.0395	12.6824	0.724607	1.65338	1.18899	49.32	6.6	ORC5
Orc6	Orc6	rU-pU	23.1545	30.6681	26.9113	0.96877	1.18814	1.07845	4.07	5.62	ORC6
Osbpl2	Osbpl2	rU-pU	13.2821	13.4595	13.3708	0.793941	1.12672	0.960331	32.69	7.6	OSBPL2
Osbpl8	Osbpl8	rU-pU	44.9459	48.0588	46.5023	0.733537	0.678497	0.706017	41.7	6.37	OSBPL8
Otud4	Otud4	rU-pU	7.71567	7.88714	7.8014	0.483314	0.396868	0.440091	28.44	4.62	OTUD4
Paip2	Paip2	rU-pU	56.7816	75.1777	65.9797	0.949501	1.13053	1.04001	12.9	6.55	PAIP2
Palld	Palld	rU-pU	18.9945	24.4118	21.7031	0.414654	0.640361	0.527508	13.7	5.94	PALLD
Parp2	Parp2	rU-pU	9.83221	12.2702	11.0512	0.308838	0.344573	0.326705	11.27	5.7	PARP2
Pbk	Pbk	rU-pU	15.5845	21.4139	18.4992	0.851598	1.39162	1.12161	16.51	6.34	PBK
Pcbp1	Pcbp1	rU-pU	313.292	305.069	309.181	1.58606	2.32117	1.95361	43.93	6.38	PCBP1
Pcf11	Pcf11	rU-pU	5.47001	6.52069	5.99535	0.122548	0.0908598	0.106704	17.27	3.28	PCF11
Pdcd10	Pdcd10	rU-pU	70.0964	92.6386	81.3675	1.39066	1.91093	1.6508	47.36	6.26	PDCD10
Pdcl	Pdcl	rU-pU	30.7595	28.5578	29.6586	1.3961	1.64186	1.51898	18.49	4.45	PDCL
Pde12	Pde12	rU-pU	17.178	16.3801	16.7791	1.93014	2.21077	2.07046	18.92	4.66	PDE12
Pde4dip	Pde4dip	rU-pU	2.98058	3.03635	3.00846	0.343415	0.295253	0.319334	12.5	6.35	PDE4DIP
Pdk1	Pdk1	rU-pU	11.8575	10.2834	11.0705	0.651649	0.617706	0.634677	27.48	6.37	PDK1
Pdpk1	Pdpk1	rU-pU	15.7148	21.1017	18.4082	0.726979	0.767559	0.747269	27.48	6.37	PDPK1
Pdzd8	Pdzd8	rU-pU	7.23956	7.96111	7.60033	0.52343	0.436531	0.47998	35.41	5.7	PDZD8
Pex5	Pex5	rU-pU	18.7082	14.4235	16.5658	1.28554	1.24656	1.26605	15.38	6.28	PEX5
Pgs1	Pgs1	rU-pU	16.2591	15.4001	15.8296	0.289749	0.353636	0.321693	32.58	7.26	PGS1
Phax	Phax	rU-pU	13.8308	16.2846	15.0577	0.418713	0.510024	0.464368	26.63	5.3	PHAX
Phf10	Phf10	rU-pU	10.5818	13.4646	12.0232	0.277772	0.449248	0.36351	49.14	6.7	PHF10
Phf23	Phf23	rU-pU	19.4606	23.2878	21.3742	0.366155	0.518743	0.442449	7	3.9	PHF23
Phlda3	Phlda3	rU-pU	51.092	38.6256	44.8588	0.793276	0.609882	0.701579	4.07	7.11	PHLDA3
Pi4k2a	Pi4k2a	rU-pU	33.7307	32.0186	32.8746	0.585725	0.581042	0.583384	25.89	6.95	PI4K2A
Pi4kb	Pi4kb	rU-pU	11.5899	11.9495	11.7697	0.65337	0.597555	0.625462	26.52	7.33	PI4KB
Pias1	Pias1	rU-pU	18.6777	23.405	21.0413	0.598973	0.627428	0.613201	6.86	4.84	PIAS1
Pik3c2a	Pik3c2a	rU-pU	7.02671	9.90966	8.46818	0.343852	0.382382	0.363117	21.41	7.46	PIK3C2A
Pik3cb	Pik3cb	rU-pU	14.6747	15.3191	14.9969	0.594677	0.800644	0.697661	40.03	6.09	PIK3CB
Pik3r1	Pik3r1	rU-pU	16.3601	19.1568	17.7584	0.359404	0.249663	0.304533	41.08	3.91	PIK3R1
Pip5k1a	Pip5k1a	rU-pU	12.3569	11.55	11.9535	0.324753	0.289264	0.307008	7.23	4.16	PIP5K1A
Plau	Plau	rU-pU	229.322	211.232	220.277	0.706703	0.738671	0.722687	4.94	5.37	PLAU
Plekhg3	Plekhg3	rU-pU	5.46237	5.2183	5.34033	0.551461	0.51502	0.533241	8.71	3.9	PLEKHG3
Plekho2	Plekho2	rU-pU	80.027	83.1967	81.6119	0.786345	1.23186	1.0091	42.9	6.29	PLEKHO2
Plk2	Plk2	rU-pU	32.6939	38.7803	35.7371	0.545054	0.980512	0.762783	47.85	3.41	PLK2
Plscr1	Plscr1	rU-pU	27.3517	34.9988	31.1753	1.17144	1.94733	1.55938	27.58	7.61	PLSCR1
Pogz	Pogz	rU-pU	3.26405	3.64061	3.45233	0.781333	0.82783	0.804582	49.47	4.19	POGZ
Pold3	Pold3	rU-pU	14.601	16.5196	15.5603	0.584039	0.574112	0.579075	21.61	7.56	POLD3
Poldip3	Poldip3	rU-pU	65.8315	69.9908	67.9111	1.10857	1.13831	1.12344	6.15	7.06	POLDIP3
Polr1c	Polr1c	rU-pU	15.1943	17.2189	16.2066	0.545734	0.792568	0.669151	18.32	5.62	POLR1C
Polr1d	Polr1d	rU-pU	29.3472	29.1573	29.2522	0.109407	0.10684	0.108123	6.52	4.99	POLR1D
Polr2c	Polr2c	rU-pU	28.3927	36.8481	32.6204	0.754715	1.27963	1.01717	33.43	6.69	POLR2C
Polr2g	Polr2g	rU-pU	72.3676	73.4194	72.8935	0.520657	0.63427	0.577463	40.45	7.21	POLR2G
Polr3a	Polr3a	rU-pU	4.70645	4.94146	4.82395	0.700982	0.676796	0.688889	6.28	6.37	POLR3A
Ppat	Ppat	rU-pU	17.2462	21.101	19.1736	2.01573	2.58981	2.30277	37.48	7.45	PPAT
Ppil4	Ppil4	rU-pU	15.2064	22.2574	18.7319	0.484796	0.549008	0.516902	36.52	5.25	PPIL4
Ppp1r10	Ppp1r10	rU-pU	18.6029	16.4734	17.5381	0.698531	0.46404	0.581285	18.7	3.92	PPP1R10
Ppp4r2	Ppp4r2	rU-pU	25.5718	26.1261	25.849	0.685715	0.666308	0.676011	20.28	6.35	PPP4R2
Prc1	Prc1	rU-pU	39.0061	49.8961	44.4511	0.592643	0.758049	0.675346	4.83	7.94	PRC1
Prcc	Prcc	rU-pU	10.0981	11.2343	10.6662	0.400987	0.479212	0.440099	12.56	6.98	PRCC
Prim1	Prim1	rU-pU	8.32762	13.8282	11.0779	0.611237	1.06459	0.837912	23.95	6.13	PRIM1
Prkaa1	Prkaa1	rU-pU	23.6993	26.4366	25.068	1.64633	2.61803	2.13218	31.94	5.1	PRKAA1
Prpf38a	Prpf38a	rU-pU	20.7437	23.0659	21.9048	0.734583	0.849878	0.792231	25.72	7.75	PRPF38A
Ptcd1	Ptcd1	rU-pU	8.25242	5.98551	7.11897	1.17658	0.856823	1.0167	7.08	7.12	PTCD1
Ptcd2	Ptcd2	rU-pU	16.9025	19.2421	18.0723	0.527626	0.927753	0.72769	22.26	6.65	PTCD2
Pum1	Pum1	rU-pU	19.0814	19.2393	19.1603	0.650595	0.591858	0.621226	23.55	4.89	PUM1
Pum2	Pum2	rU-pU	19.9834	24.7555	22.3694	0.392156	0.422747	0.407452	22.59	5.79	PUM2
Pus1	Pus1	rU-pU	16.411	12.5174	14.4642	0.564832	0.372152	0.468492	38.17	5.87	PUS1
Pwp2;wdp103	Pwp2	rU-pU	12.4417	13.7466	13.0942	1.18073	1.62543	1.40308	45.49	7.51	PWP2
Qrich1	Qrich1	rU-pU	23.0211	27.4081	25.2146	0.843601	1.12004	0.981823	12.49	5.61	QRICH1
Rab5a	Rab5a	rU-pU	46.8542	53.8204	50.3373	1.04434	1.37531	1.20983	48.35	6.22	RAB5A
Rabgap1	Rabgap1	rU-pU	8.71801	9.55718	9.1376	0.806232	0.763979	0.785106	36.13	7.69	RABGAP1
Rabgef1	Rabgef1	rU-pU	13.7866	13.2994	13.543	0.751694	0.776763	0.764229	24.7	3.57	RABGEF1
Rabggtb;Snord45c	Rabggtb	rU-pU	16.8145	18.9971	17.9058	0.24817	0.29958	0.273875	25.17	3.72	RABGGTB
Raf1	Raf1	rU-pU	19.5558	19.0385	19.2972	0.352502	0.414629	0.383566	20.01	7.86	RAF1
Rapgef2	Rapgef2	rU-pU	3.73207	4.91632	4.3242	0.712014	0.794627	0.75332	10.35	4.81	RAPGEF2
Rasa3	Rasa3	rU-pU	29.0168	34.0398	31.5283	0.917997	1.20506	1.06153	14.34	7.04	RASA3
Rbbp5	Rbbp5	rU-pU	16.7794	21.0947	18.937	0.79929	0.954442	0.876866	49.77	5.48	RBBP5
Rbbp6	Rbbp6	rU-pU	6.85165	8.04521	7.44843	0.176697	0.10986	0.143279	22.41	5.84	RBBP6
Rbl1	Rbl1	rU-pU	9.59285	16.0664	12.8296	0.725168	1.25649	0.990827	9.56	6.4	RBL1
Rbm22	Rbm22	rU-pU	24.1755	33.7748	28.9752	0.712469	0.910841	0.811655	31	5.53	RBM22
Rbm33	Rbm33	rU-pU	4.30501	4.38698	4.346	0.404437	0.244046	0.324242	41.59	7.65	RBM33
Rbm5	Rbm5	rU-pU	24.6279	26.2516	25.4397	0.403419	0.349429	0.376424	14.22	4.21	RBM5
Rbm7	Rbm7	rU-pU	46.6179	47.8822	47.2501	0.663281	0.777385	0.720333	23	4.37	RBM7
Rcor1	Rcor1	rU-pU	26.847	27.8267	27.3368	2.32469	1.73085	2.02777	13.79	4.41	RCOR1
Rela	Rela	rU-pU	34.0712	34.6849	34.3781	0.560971	0.722198	0.641584	23.53	7.93	RELA
Rexo4	Rexo4	rU-pU	19.5568	18.2501	18.9034	0.725812	0.798378	0.762095	34.03	5.72	REXO4
Rfc3	Rfc3	rU-pU	13.2466	15.8894	14.568	0.532916	0.594894	0.563905	38.83	6.91	RFC3
Rfc4	Rfc4	rU-pU	10.9268	17.45	14.1884	0.809135	1.94708	1.37811	47.31	7.93	RFC4
Rheb	Rheb	rU-pU	80.5237	102.55	91.5367	1.35404	1.8706	1.61232	22.92	7.74	RHEB
Rhob	Rhob	rU-pU	81.7599	49.5001	65.63	1.41711	0.961971	1.18954	4.8	3.79	RHOB
Rictor	Rictor	rU-pU	3.72044	4.3499	4.03517	0.558856	0.483997	0.521427	26.59	3.07	RICTOR
Rif1	Rif1	rU-pU	3.44998	4.92802	4.189	0.276844	0.234208	0.255526	22.82	5.41	RIF1
Riok1	Riok1	rU-pU	9.10666	13.2456	11.1762	0.322615	0.341172	0.331893	16.76	6.09	RIOK1
Riok2	Riok2	rU-pU	12.4893	13.7806	13.135	1.06599	1.42101	1.2435	8.98	6.13	RIOK2
Ripk1	Ripk1	rU-pU	30.2843	34.1286	32.2064	1.47647	1.50018	1.48833	41.26	7.66	RIPK1
Rnf114	Rnf114	rU-pU	43.8995	42.7573	43.3284	0.804853	1.22327	1.01406	20.28	5.47	RNF114
Rnf2	Rnf2	rU-pU	13.7881	17.4992	15.6437	1.10418	1.8513	1.47774	23.47	5.58	RNF2
Rpl22l1	Rpl22l1	rU-pU	68.0314	99.9522	83.9918	0.262475	0.388829	0.325652	26.48	3.81	RPL22L1
Rprd2	Rprd2	rU-pU	9.43523	9.78849	9.61186	0.637964	0.492404	0.565184	25.64	4.16	RPRD2
Rpusd4	Rpusd4	rU-pU	12.7348	11.1298	11.9323	0.759093	0.797271	0.778182	21.74	3.9	RPUSD4
Rraga	Rraga	rU-pU	78.713	73.9516	76.3323	1.68011	3.06296	2.37154	48.44	6.82	RRAGA
Rrm2	Rrm2	rU-pU	144.803	182.994	163.898	1.50001	1.52626	1.51314	4.26	6.25	RRM2
Rrs1	Rrs1	rU-pU	30.7378	30.2649	30.5013	0.828265	0.939321	0.883793	33.29	4.67	RRS1
Rsf1	Rsf1	rU-pU	6.30126	5.99305	6.14716	0.809432	0.469731	0.639582	29.96	6.93	RSF1
Rsrc2	Rsrc2	rU-pU	18.1001	17.8991	17.9996	0.178159	0.106241	0.1422	21.07	3.51	RSRC2
Sap30	Sap30	rU-pU	23.3581	21.9613	22.6597	0.941569	0.896855	0.919212	10.7	5.97	SAP30
Sap30bp	Sap30bp	rU-pU	20.3211	25.9012	23.1112	1.58694	2.19488	1.89091	34.01	6.93	SAP30BP
Sbds	Sbds	rU-pU	50.8246	55.7758	53.3002	0.755185	0.863285	0.809235	37.95	5.98	SBDS
Sbno1	Sbno1	rU-pU	20.4524	21.8763	21.1644	0.269103	0.180637	0.22487	14.04	7.11	SBNO1
Sdad1	Sdad1	rU-pU	23.6465	25.7484	24.6974	0.817343	0.560006	0.688675	12.57	5.94	SDAD1
Setd1a	Setd1a	rU-pU	3.30509	4.21098	3.75803	0.310221	0.354014	0.332117	30.43	5.29	SETD1A
Setd2	Setd2	rU-pU	5.8879	7.16029	6.52409	0.207315	0.211436	0.209375	10.75	5.15	SETD2
Setdb1	Setdb1	rU-pU	13.3117	14.339	13.8254	0.419187	0.43033	0.424758	17.67	7.32	SETDB1
Sf3a3	Sf3a3	rU-pU	36.4525	40.6934	38.573	0.584989	0.634844	0.609916	37.05	7.71	SF3A3
Sf3b4	Sf3b4	rU-pU	55.5148	56.9512	56.233	1.17889	2.25278	1.71583	26.32	7.96	SF3B4
Sh3gl1	Sh3gl1	rU-pU	29.4298	31.0466	30.2382	0.8582	0.786891	0.822546	37.71	6.9	SH3GL1
Shcbp1	Shcbp1	rU-pU	12.0873	18.69	15.3887	1.18806	2.13037	1.65921	28.9	6.92	SHCBP1
Sin3a	Sin3a	rU-pU	14.5754	16.1249	15.3501	1.13007	0.935642	1.03286	43.42	6.93	SIN3A
Slc38a2	Slc38a2	rU-pU	84.9629	81.2801	83.1215	1.75525	1.14047	1.44786	9.13	3.81	SLC38A2
Slc4a1ap	Slc4a1ap	rU-pU	7.24574	8.18419	7.71497	0.318834	0.306662	0.312748	45.84	7.81	SLC4A1AP
Slc4a7	Slc4a7	rU-pU	15.9779	15.6623	15.8201	1.05013	0.88184	0.965983	29.59	4.59	SLC4A7
Slc7a1	Slc7a1	rU-pU	29.6011	29.7244	29.6627	2.46861	2.10074	2.28468	28.31	6.5	SLC7A1
Smad2	Smad2	rU-pU	29.5208	31.637	30.5789	1.0534	1.06463	1.05901	30.12	7.85	SMAD2
Smad4	Smad4	rU-pU	17.6456	17.2917	17.4686	0.606171	0.555539	0.580855	41.04	7.44	SMAD4
Smc5	Smc5	rU-pU	8.68635	9.60271	9.14453	0.385976	0.269384	0.32768	46.68	6.19	SMC5
Smcr8	Smcr8	rU-pU	10.6471	12.4733	11.5602	0.968631	1.53341	1.25102	23.34	4.22	SMCR8
Smg1	Smg1	rU-pU	5.62476	6.7126	6.16868	0.418277	0.384031	0.401154	41.89	7.23	SMG1
Smg7	Smg7	rU-pU	5.4859	6.75497	6.12043	0.316261	0.317015	0.316638	21.88	4.84	SMG7
Smndc1	Smndc1	rU-pU	42.6959	46.0386	44.3672	0.77362	0.834584	0.804102	14.79	6.89	SMNDC1
Snap23	Snap23	rU-pU	106.945	132.273	119.609	1.63951	2.76904	2.20427	28.38	7.62	SNAP23
Snap29	Snap29	rU-pU	84.907	93.7101	89.3086	1.97085	2.89305	2.43195	26.16	7.99	SNAP29
Snx18	Snx18	rU-pU	27.8697	29.9696	28.9196	0.730822	0.769057	0.749939	44.55	3.98	SNX18
Snx5	Snx5	rU-pU	218.355	263.25	240.802	0.991756	1.61496	1.30336	37.93	7.01	SNX5
Sos1	Sos1	rU-pU	3.16594	4.14225	3.65409	0.609237	0.811651	0.710444	38.51	7.54	SOS1
Spag5	Spag5	rU-pU	8.74451	11.2554	9.99996	0.879746	1.29448	1.08711	6.78	7.11	SPAG5
Spag7	Spag7	rU-pU	39.3765	44.8876	42.1321	0.737073	0.833257	0.785165	11.42	6.31	SPAG7
Spast	Spast	rU-pU	9.25722	12.7122	10.9847	0.724171	1.05768	0.890924	31.75	6.74	SPAST
Spata5	Spata5	rU-pU	5.71531	6.14745	5.93138	0.650681	0.879277	0.764979	26.11	5.66	SPATA5
Spin1	Spin1	rU-pU	18.2142	20.8596	19.5369	0.874354	0.984325	0.92934	7.36	3.22	SPIN1
Srpk1;SRPK1	Srpk1	rU-pU	17.8099	20.6188	19.2144	0.519893	0.484969	0.502431	31.98	5.36	SRPK1
Stam	Stam	rU-pU	9.81997	10.6023	10.2111	0.93154	0.842547	0.887043	49.75	5.69	STAM
Stambp	Stambp	rU-pU	12.7031	14.2857	13.4944	0.499921	0.440728	0.470324	39.3	5.78	STAMBP
Stk10	Stk10	rU-pU	44.8625	40.1968	42.5296	1.27068	1.1401	1.20539	24.98	7.32	STK10
Stk38	Stk38	rU-pU	41.7269	46.7899	44.2584	0.489472	0.410342	0.449907	32.37	7.75	STK38
Stx12	Stx12	rU-pU	51.6205	59.0672	55.3439	0.876492	1.09437	0.985429	40.7	7.5	STX12
Sun2	Sun2	rU-pU	85.6161	86.5332	86.0747	1.24624	1.82003	1.53313	23.27	5.79	SUN2
Suz12	Suz12	rU-pU	13.2376	17.6482	15.4429	0.401132	0.395345	0.398238	21.22	6.26	SUZ12
Synj1	Synj1	rU-pU	17.3266	19.3143	18.3204	0.758376	0.805392	0.781884	12.88	7.7	SYNJ1
Syvn1	Syvn1	rU-pU	28.3939	29.6821	29.038	0.583534	0.712781	0.648157	21.78	6.74	SYVN1
Taok1	Taok1	rU-pU	10.0989	10.9002	10.4996	0.799349	0.490974	0.645162	27	7.83	TAOK1
Tbk1	Tbk1	rU-pU	30.3291	31.8842	31.1066	0.918674	1.16335	1.04101	11.18	4.75	TBK1
Tfdp1	Tfdp1	rU-pU	21.0328	24.7452	22.889	0.531063	0.904404	0.717734	6.94	6.16	TFDP1
Tgoln2	Tgoln2	rU-pU	85.346	105.152	95.249	1.5552	1.57496	1.56508	11.39	7.36	TGOLN2
Timeless	Timeless	rU-pU	4.83229	5.4504	5.14134	0.455906	0.368873	0.41239	21.19	7.71	TIMELESS
Timm17a	Timm17a	rU-pU	53.3575	58.021	55.6893	0.644122	0.928684	0.786403	12.44	6.65	TIMM17A
Tle1;Tle4	Tle4	rU-pU	8.88107	8.90739	8.89423	0.474812	0.247952	0.361382	35.28	6.05	TLE4
Tle3	Tle3	rU-pU	18.6482	16.949	17.7986	0.479735	0.343118	0.411426	35.28	6.05	TLE3
Tlk2	Tlk2	rU-pU	6.00432	7.06759	6.53595	0.465576	0.406689	0.436133	14.87	6.04	TLK2
Tmem199	Tmem199	rU-pU	22.7142	23.2725	22.9933	0.856978	1.06575	0.961366	7.96	5.42	TMEM199
Tmf1	Tmf1	rU-pU	6.9386	8.44615	7.69237	0.28261	0.149236	0.215923	12.91	7.28	TMF1
Tmx4	Tmx4	rU-pU	18.484	19.1721	18.8281	1.5711	1.40405	1.48758	47.67	5.17	TMX4
Tns3	Tns3	rU-pU	21.1346	20.262	20.6983	1.0428	1.2449	1.14385	12.7	6.88	TNS3
Tollip	Tollip	rU-pU	42.9678	37.4353	40.2015	0.97409	0.906506	0.940298	20.11	6.59	TOLLIP
Tor1a	Tor1a	rU-pU	28.2788	28.8206	28.5497	0.551222	0.590083	0.570653	46.28	7.06	TOR1A
Traf1	Traf1	rU-pU	25.2225	25.5616	25.392	0.465543	0.505988	0.485766	20.1	6.7	TRAF1
Trappc5	Trappc5	rU-pU	42.04	37.1093	39.5747	2.03872	1.65304	1.84588	16.63	6.47	TRAPPC5
Trim25	Trim25	rU-pU	42.872	34.7068	38.7894	1.25473	1.26909	1.26191	14.86	6.84	TRIM25
Trim26	Trim26	rU-pU	11.1565	9.00279	10.0796	0.5656	0.44164	0.50362	15.53	6.8	TRIM26
Trim33	Trim33	rU-pU	6.43672	7.57679	7.00676	0.789944	1.13652	0.963233	30.74	6.06	TRIM33
Trim47	Trim47	rU-pU	9.82743	7.52408	8.67576	0.885751	1.04846	0.967105	26.18	5	TRIM47
Trio	Trio	rU-pU	11.5669	10.2981	10.9325	0.308878	0.261304	0.285091	26.06	5.79	TRIO
Trip11	Trip11	rU-pU	6.56511	8.35574	7.46042	0.635706	0.32103	0.478368	49.03	6.8	TRIP11
Trmt2a	Trmt2a	rU-pU	18.7676	19.6731	19.2204	0.929621	0.969441	0.949531	32.05	7.53	TRMT2A
Ttc1	Ttc1	rU-pU	18.7921	26.2331	22.5126	0.429656	0.66462	0.547138	43.98	6.02	TTC1
Ttc33	Ttc33	rU-pU	16.5725	18.9468	17.7596	0.579187	0.755717	0.667452	39.15	6.62	TTC33
Ttc39b	Ttc39b	rU-pU	16.3465	18.59	17.4682	0.820148	1.04738	0.933765	20.4	6.33	TTC39B
Ttk	Ttk	rU-pU	5.30518	7.15144	6.22831	0.80156	0.713506	0.757533	7.89	6.37	TTK
Tut1	Tut1	rU-pU	5.89014	6.44614	6.16814	0.734299	1.12354	0.928918	12.54	4.92	TUT1
Twistnb	Twistnb	rU-pU	13.5006	13.6158	13.5582	0.408829	0.272246	0.340538	24.2	4.73	TWISTNB
Ube2c	Ube2c	rU-pU	133.461	168.112	150.787	0.418766	0.475885	0.447325	5.15	7.65	UBE2C
Ube2f	Ube2f	rU-pU	28.9375	44.6977	36.8176	0.256194	0.444509	0.350351	34.96	6.38	UBE2F
Ube2g1	Ube2g1	rU-pU	23.8604	39.9809	31.9207	1.07233	1.94547	1.5089	33.94	6.52	UBE2G1
Ube2s	Ube2s	rU-pU	55.5518	75.8897	65.7207	0.221786	0.280822	0.251304	4.57	7.41	UBE2S
Ube3a	Ube3a	rU-pU	14.8783	20.5994	17.7389	0.535468	0.434641	0.485055	37.87	4.89	UBE3A
Ubl3	Ubl3	rU-pU	88.3311	92.683	90.507	0.495996	0.412753	0.454375	4.83	7.93	UBL3
Ublcp1	Ublcp1	rU-pU	16.733	15.0601	15.8965	0.695802	0.492189	0.593995	48.5	6.9	UBLCP1
Ubp1	Ubp1	rU-pU	9.05201	9.17967	9.11584	0.18848	0.147377	0.167928	28.1	5.75	UBP1
Uck2	Uck2	rU-pU	84.688	92.2394	88.4637	1.08331	1.53359	1.30845	8.88	6.3	UCK2
Upf1	Upf1	rU-pU	41.0305	39.9093	40.4699	1.38674	1.08523	1.23599	48.19	7.48	UPF1
Uprt	Uprt	rU-pU	21.829	24.6747	23.2518	6.5313	10.4238	8.47753	28.99	3.87	UPRT
Utp14a	Utp14a	rU-pU	10.4117	11.1719	10.7918	0.171663	0.151654	0.161658	24.58	7.82	UTP14A
Utp3	Utp3	rU-pU	26.2257	29.1636	27.6946	0.350292	0.269357	0.309825	21.03	5.37	UTP3
Vamp4	Vamp4	rU-pU	63.8727	60.824	62.3484	0.705525	0.680706	0.693115	24.08	7.3	VAMP4
Vps18	Vps18	rU-pU	34.3664	29.773	32.0697	0.91474	0.789431	0.852085	40.31	5.64	VPS18
Vps4b	Vps4b	rU-pU	75.2084	78.4065	76.8074	1.00532	0.915822	0.960569	28.53	7.27	VPS4B
Wac	Wac	rU-pU	16.0268	19.927	17.9769	0.625647	0.497216	0.561432	26.83	6	WAC
Wbp4	Wbp4	rU-pU	13.4038	16.0357	14.7197	0.402274	0.346981	0.374628	15.96	7.7	WBP4
Wdhd1	Wdhd1	rU-pU	11.8251	15.6898	13.7574	0.467888	0.487687	0.477787	25.31	5.87	WDHD1
Wdr44	Wdr44	rU-pU	4.57489	6.38276	5.47882	0.797934	0.959087	0.878511	27.4	4.85	WDR44
Wdr74	Wdr74	rU-pU	15.4483	13.2563	14.3523	0.626576	0.585814	0.606195	14.91	6.5	WDR74
Wdr82	Wdr82	rU-pU	44.8559	48.3429	46.5994	1.86523	2.75529	2.31026	43.81	6.46	WDR82
Wtap	Wtap	rU-pU	36.2681	45.314	40.791	0.502494	0.509392	0.505943	36.77	2.95	WTAP
Xrn1	Xrn1	rU-pU	8.80328	10.155	9.47912	1.61971	0.944956	1.28233	31.25	7.51	XRN1
Yeats2	Yeats2	rU-pU	4.21989	5.70746	4.96368	0.502641	0.587324	0.544982	15.56	7.35	YEATS2
Ypel5	Ypel5	rU-pU	109.107	101.706	105.406	2.17857	1.7347	1.95663	14.75	5.95	YPEL5
Ythdc1	Ythdc1	rU-pU	15.8781	15.5016	15.6899	0.283832	0.222804	0.253318	36.89	6.76	YTHDC1
Ythdf1	Ythdf1	rU-pU	15.9726	18.9201	17.4464	0.434704	0.501812	0.468258	39.59	5.26	YTHDF1
Ythdf2	Ythdf2	rU-pU	42.825	51.2343	47.0296	1.74476	1.9293	1.83703	23.93	4.01	YTHDF2
Ythdf3	Ythdf3	rU-pU	33.3665	40.6866	37.0265	1.09368	1.33653	1.21511	39.47	4.89	YTHDF3
Yy1	Yy1	rU-pU	48.6813	42.142	45.4117	0.894274	0.588464	0.741369	5.81	6.4	YY1
Zc3h11a	Zc3h11a	rU-pU	10.7109	11.6954	11.2032	0.105368	0.0874079	0.096388	27.61	5.48	ZC3H11A
Zc3h15	Zc3h15	rU-pU	26.3256	26.9967	26.6612	0.268947	0.197768	0.233358	31.41	6.17	ZC3H15
Zc3hc1	Zc3hc1	rU-pU	8.99579	11.0603	10.028	0.672435	1.06572	0.869077	21.72	6.46	ZC3HC1
Zcchc8	Zcchc8	rU-pU	9.34896	12.7717	11.0603	0.654386	0.826574	0.74048	27.55	4.18	ZCCHC8
Zfp91	Zfp91	rU-pU	14.0375	17.2661	15.6518	0.156159	0.122098	0.139128	12.91	6.6	ZFP91
Zfx	Zfx	rU-pU	11.0754	13.0329	12.0541	1.06576	1.28453	1.17514	8.02	3.23	ZFX
Zmat3	Zmat3	rU-pU	21.4068	12.7148	17.0608	1.07865	0.451367	0.76501	15.82	7.46	ZMAT3
Zmym2	Zmym2	rU-pU	6.4649	7.92817	7.19653	0.746665	0.824168	0.785417	40.47	4.23	ZMYM2
Zranb2	Zranb2	rU-pU	17.726	22.8282	20.2771	0.289459	0.272142	0.280801	38.66	6.41	ZRANB2
Zyg11b	Zyg11b	rU-pU	15.5669	16.1819	15.8744	1.58188	1.37696	1.47942	8.6	7.05	ZYG11B

## Sheet: RFP HEK-293 cell
Gene	Group	Protein.halflife	mRNA.halflife	RFP.Avg
AAK1	rS-pS	194.83	11.92	0.753371
ABCB7	rS-pS	104.18	12.51	30.3105
ABCD3	rS-pS	144.13	10.14	32.4689
ACAA2	rS-pS	458.17	18.69	55.4465
ACACA	rS-pS	105.3	14.02	11.0902
ACAD9	rS-pS	175.76	12.95	16.1663
ACADL	rS-pS	433.65	15.87	1.6107
ACADM	rS-pS	957.25	11.46	47.2859
ACADSB	rS-pS	125.91	20.11	7.99539
ACAT1	rS-pS	494.36	21.11	104.861
ACAT2	rS-pS	5763.7	11.63	69.9359
ACIN1	rS-pS	89.91	15.01	27.0329
ACO2	rS-pS	706.59	18.21	32.1904
ACOT9	rS-pS	666	11.79	17.8814
ACSF2	rS-pS	1750.4	11.51	3.84251
ACTN1	rS-pS	84.25	13.77	27.9584
ACTN4	rS-pS	92.6	16.2	108.731
ACTR2	rS-pS	82.2	11.47	42.2052
ACTR3	rS-pS	76.44	12.68	18.2556
ACY1	rS-pS	219.47	12	9.83385
ADK	rS-pS	308.67	14.7	74.4274
ADSL	rS-pS	138.7	12.77	79.0913
AFG3L2	rS-pS	95.66	10.85	25.6243
AGA	rS-pS	267.57	14.62	6.63882
AGPS	rS-pS	121.81	13.22	9.26546
AHCY	rS-pS	129.59	15.84	145.753
AIFM1	rS-pS	283.21	11.47	62.2626
AIMP1	rS-pS	79.35	10.64	33.3591
PFKP	rS-pS	441.86	21.63	92.2886
DPP3	rS-pS	216.79	13.65	18.692
HIBADH	rS-pS	353.36	14.51	12.2186
RTN3	rS-pS	117.44	19.27	44.0983
EXOC5	rS-pS	99.49	10.24	4.10321
CLTC	rS-pS	165.94	14.6	113.352
HNRNPU	rS-pS	149.11	11.45	254.983
GNS	rS-pS	207.28	16.02	20.5803
APOOL	rS-pS	697.42	12.65	10.9687
TCP1	rS-pS	94.27	11.11	216.95
DHX29	rS-pS	79.69	15.54	14.667
ENO1	rS-pS	214.8	12.78	1449.1
CORO1B	rS-pS	198.73	12.87	18.5936
ALAD	rS-pS	154.56	13.9	1.39111
ALDH2	rS-pS	76.04	23.72	39.6267
ALDH7A1	rS-pS	147.66	22.05	27.5679
ALDH9A1	rS-pS	284.36	18.57	40.852
ALDOA	rS-pS	100.86	21.49	657.848
ANP32A	rS-pS	411.79	15.78	79.8094
ANP32B	rS-pS	77.51	15.87	96.4962
ANXA4	rS-pS	167.55	16.85	9.84281
ANXA5	rS-pS	255.53	17.07	97.1141
ANXA6	rS-pS	121.32	19.67	46.5643
AP1B1	rS-pS	86.81	15.36	39.0421
AP2A2	rS-pS	102.9	19.78	16.2025
AP2B1	rS-pS	129.08	20.72	50.0366
AP2M1	rS-pS	89.35	17.09	131.147
AP2S1	rS-pS	107.26	15.47	159.877
AP3D1	rS-pS	94.27	13.94	30.3639
AP3M1	rS-pS	225.62	10.56	25.7221
HSPA4L	rS-pS	139.49	14.26	10.564
ARHGDIA	rS-pS	144.05	23.67	86.2881
ARL8B	rS-pS	88.09	10.13	8.90715
ARPC2	rS-pS	98.68	11.26	69.4218
ARPC4	rS-pS	93.17	15.78	46.5057
ARSB	rS-pS	245.34	39.78	2.40452
ASAH1	rS-pS	132.3	20.11	22.4329
ASCC3	rS-pS	83.03	14.13	11.0066
ASL	rS-pS	364.83	12.73	5.8119
ASPH	rS-pS	82.52	26.13	14.7295
ATIC	rS-pS	102.94	13.09	84.7623
ATOX1	rS-pS	106.25	12.51	66.1776
ATP6V0D1	rS-pS	99.84	14.2	41.4796
ATP6V1A	rS-pS	77.26	17.17	23.2019
BAK1	rS-pS	171.63	11.21	7.60346
BANF1	rS-pS	159.35	12.88	63.5325
BAX	rS-pS	77.91	10.19	60.1019
SPAG9	rS-pS	78.6	12.81	21.5855
RDX	rS-pS	85.57	13.2	18.4135
BCAP31	rS-pS	145	16.34	122.515
BCL2L13	rS-pS	125.99	13.42	6.87641
BIN1	rS-pS	90.8	13.17	0.458968
BLMH	rS-pS	243.75	10.42	58.5114
BLVRB	rS-pS	171.22	16.75	44.7961
BRCC3	rS-pS	88.59	10.96	24.256
BRI3BP	rS-pS	75.82	20.76	6.16516
CAD	rS-pS	85.59	26.89	23.8641
CALM1	rS-pS	115.89	10.1	145.962
CALM2	rS-pS	115.89	10.1	144.048
CALM3	rS-pS	115.89	10.1	60.2145
CAPN2	rS-pS	107.37	12.34	29.1532
CALR	rS-pS	135.41	34.09	521.874
CAND1	rS-pS	195.57	12.15	38.7195
CANX	rS-pS	136.42	28.8	191.28
CAPG	rS-pS	88.59	13.77	0.764386
CAPN1	rS-pS	149.7	16.52	15.7902
CAPNS1	rS-pS	86.79	15.09	176.708
CAPZB	rS-pS	87.15	14.5	94.0365
CAST	rS-pS	123.21	16.79	23.0772
CAV1	rS-pS	461.37	13	15.916
CCT2	rS-pS	86.28	12.45	395.681
CCT3	rS-pS	79.73	13.66	496.811
CCT8	rS-pS	77.45	13.3	415.991
CDC23	rS-pS	355.74	10.46	32.5452
CDIPT	rS-pS	101.47	11.26	17.7671
CDK5	rS-pS	84.96	11.13	15.6988
CHCHD3	rS-pS	310.63	15.44	40.0242
CKAP4	rS-pS	127.11	10.49	46.4184
SYNGR2	rS-pS	126.6	12.35	27.8809
CLPP	rS-pS	177.3	11.79	74.0589
CLTA	rS-pS	121.89	14.63	93.8185
CLTB	rS-pS	120.13	15.2	17.773
CMPK1	rS-pS	86.88	11.96	27.6491
CNDP2	rS-pS	281.76	11.35	32.8646
CNIH4	rS-pS	289.14	17.81	71.0773
CNPY2	rS-pS	108.23	12.1	53.2134
CNPY3	rS-pS	108.27	14.43	13.0628
COASY	rS-pS	1701.95	11.44	34.1432
COMMD10	rS-pS	131.9	12.1	14.8591
COMTD1	rS-pS	410.3	11.31	28.6742
COPA	rS-pS	110.75	18.03	51.965
COPB1	rS-pS	89.81	12.54	63.021
COPB2	rS-pS	88.15	16.1	56.8905
COPG2	rS-pS	332.09	17.23	28.4344
COPS4	rS-pS	126.01	10.66	41.2745
COPS5	rS-pS	75.08	10.34	43.9568
COPS6	rS-pS	103.28	12.59	185.903
COTL1	rS-pS	76.14	15.16	14.5974
COX4I1	rS-pS	172.45	15.22	378.702
COX5A	rS-pS	149.52	12.24	176.562
COX5B	rS-pS	212.5	10.94	207.476
COX6B1	rS-pS	90.93	15.17	531.832
COX6C	rS-pS	89.96	13.98	219.595
COX7A2	rS-pS	84.68	14.92	188.164
COX7C	rS-pS	142.15	19.67	164.895
CPSF6	rS-pS	132.79	10.6	16.323
CRAT	rS-pS	91.68	18.18	2.32248
CREG1	rS-pS	164.06	17.24	29.4797
CSE1L	rS-pS	104.54	11.13	258.235
CSTB	rS-pS	308.03	12.15	44.841
CTNNBL1	rS-pS	86.15	19.05	31.6333
CTSA	rS-pS	110.74	28.35	25.1901
CTSD	rS-pS	90.42	27.46	51.9543
CUTA	rS-pS	189.87	10.89	146.179
CYB5B	rS-pS	260.7	15.22	22.8364
CYB5R3	rS-pS	204.72	19.27	43.089
CYC1	rS-pS	181.48	12.73	107.633
CYLD	rS-pS	97.23	11.59	2.40729
DAD1	rS-pS	107.99	14	94.3885
DBI	rS-pS	519.98	15.82	96
DCPS	rS-pS	197.83	12.75	8.57742
DCTPP1	rS-pS	454.88	13.38	105.891
DDOST	rS-pS	100.04	22.21	166.264
DDT	rS-pS	146.33	14.72	134.954
DDX17	rS-pS	89.45	11.04	81.3635
DERA	rS-pS	91.03	12.28	12.6764
DHRS7	rS-pS	120.4	19.81	16.2033
DHX9	rS-pS	81.13	13.86	113.766
DIABLO	rS-pS	91.69	15.64	22.7893
DIP2A	rS-pS	97.22	12.77	6.35612
PARK7	rS-pS	186.2	16.66	297.38
DKC1	rS-pS	170.91	11.62	62.8611
DLAT	rS-pS	235.33	15.76	20.8261
DNAJB11	rS-pS	97.96	20.3	40.4028
DNAJC13	rS-pS	110.32	16.06	4.08823
DNPEP	rS-pS	213.93	14.75	6.54474
DOCK11	rS-pS	82.12	17.54	4.17858
DPM1	rS-pS	119.58	12.05	117.299
DPP9	rS-pS	81.63	15.32	13.77
DYNC1H1	rS-pS	113.45	23.58	20.5887
EBP	rS-pS	114.68	26.12	55.4778
EEF1B2	rS-pS	96.79	19.06	77.4526
EEF1G	rS-pS	149.28	17.99	184.45
EFHD2	rS-pS	133.12	12.93	9.29475
EIF2A	rS-pS	194.28	11.92	34.1429
EIF2B5	rS-pS	87.32	16.31	25.4249
EIF2S1	rS-pS	194.28	11.92	33.1079
EIF2S2	rS-pS	80.27	10.43	43.8249
EIF3I	rS-pS	78.8	12.07	270.07
EIF4E	rS-pS	115.62	10.25	20.826
EIF5B	rS-pS	80.41	20.53	13.1838
EPHX1	rS-pS	438.04	24.95	48.1006
ERAP1	rS-pS	127.78	18.73	3.50742
ERGIC1	rS-pS	83.99	19.32	8.58591
ERLIN2	rS-pS	118.78	16.21	15.6983
ERP29	rS-pS	86.36	12.46	47.4914
ESD	rS-pS	90.61	13.37	218.402
ESYT1	rS-pS	223.61	21.45	39.8998
ETF1	rS-pS	85.92	10.97	46.1881
ETFA	rS-pS	280.91	14.68	127.693
ETFB	rS-pS	173.58	15.91	52.0955
ETFDH	rS-pS	141.21	13.63	8.92078
ETHE1	rS-pS	166.76	19.25	5.40602
EZR	rS-pS	171.57	15.65	50.6421
FAM162A	rS-pS	126.31	15.05	16.8955
FARSA	rS-pS	400.6	10.78	86.478
FARSB	rS-pS	283.06	10.5	34.9641
FBL	rS-pS	191.08	10.54	573.828
FKBP11	rS-pS	136.12	11.02	30.1476
FKBP2	rS-pS	134.2	11.78	16.3775
FKBP4	rS-pS	168.69	20.39	171.261
FLI1	rS-pS	117.95	17.16	1.29669
FLII	rS-pS	117.95	17.16	32.9376
FLNA	rS-pS	88.76	20.85	48.8878
FLOT1	rS-pS	109.14	12.23	20.4362
FNTA	rS-pS	87.16	11.33	22.7571
FSCN1	rS-pS	157.35	15.33	46.1224
FUBP1	rS-pS	194.23	10.41	91.8516
GALK1	rS-pS	251.46	17.23	18.3716
GALK2	rS-pS	211.24	17	5.83996
GAMT	rS-pS	107.53	16.95	23.279
GANAB	rS-pS	129.25	17.75	142.028
GART	rS-pS	98.37	14.13	125.234
GBE1	rS-pS	137.13	14.53	7.25802
GBF1	rS-pS	88.04	10.82	16.0341
GDI1	rS-pS	144.05	23.67	35.2203
GDI2	rS-pS	111.12	16.68	177.252
GFPT1	rS-pS	222.17	11.12	7.60038
GLB1	rS-pS	426.4	18.51	20.463
GLOD4	rS-pS	145.79	14.26	39.544
GLRX3	rS-pS	76.48	17.22	130.29
GLUD1	rS-pS	198.15	14.24	39.9138
PABPC4	rS-pS	89.87	10.96	60.3179
GMDS	rS-pS	172.55	16.98	15.3265
GNE	rS-pS	85.69	13.52	11.7718
GNL1	rS-pS	208.21	18.74	4.8267
GOLGA4	rS-pS	102.26	10.89	5.74757
GORASP2	rS-pS	94.05	12.67	19.6823
GOT2	rS-pS	208.11	15.82	131.924
GPD1L	rS-pS	93.82	19.09	5.17709
GPD2	rS-pS	100.05	12.71	7.6494
GPHN	rS-pS	113.47	12.95	8.40442
GRHPR	rS-pS	687.27	15.54	35.9859
GSN	rS-pS	265.83	19.79	4.66354
GSS	rS-pS	105.47	14.81	31.5285
GSTM2	rS-pS	3809.6	21.48	0.573072
GSTO1	rS-pS	169.38	11.95	165.149
GSTP1	rS-pS	272.68	21.21	29.4891
GUK1	rS-pS	136.89	12.71	15.2658
GUSB	rS-pS	121.96	17.59	26.0622
GYS1	rS-pS	174.81	13.19	20.123
HADH	rS-pS	273.31	15.93	36.1481
HADHA	rS-pS	114.96	22.54	37.7712
HAGH	rS-pS	111.05	13.68	27.3524
HDAC6	rS-pS	83.31	11.1	4.69618
HDGF	rS-pS	119.85	17.59	52.2836
HINT1	rS-pS	191.19	13.76	245.798
HK1	rS-pS	160.76	17.52	31.7032
HMBS	rS-pS	96.5	11.7	21.0116
HMGA1	rS-pS	102.78	27.75	70.5151
HMGB2	rS-pS	76.51	10.11	131.498
HNRNPA2B1	rS-pS	93.51	15.04	551.418
HNRNPAB	rS-pS	83.15	13	243.141
HNRNPD	rS-pS	129.55	22.13	217.526
HNRNPM	rS-pS	151.77	12.71	249.886
HNRNPUL1	rS-pS	79.25	10.04	70.5645
HSD17B10	rS-pS	601.25	15.09	136.717
HSD17B11	rS-pS	91.53	11.84	9.40902
HSD17B12	rS-pS	81.36	18.51	56.7777
HSP90AA1	rS-pS	169.22	12.17	495.813
HSP90AB1	rS-pS	77.4	19.09	612.235
HSP90B1	rS-pS	121.68	25.94	432.405
HSPA4	rS-pS	130.95	19.07	96.5503
HSPA5	rS-pS	196.27	16.07	151.213
HSPA8	rS-pS	76.26	10.38	535.866
HSPA9	rS-pS	120.53	14.78	188.387
HSPH1	rS-pS	163.84	17.8	73.1074
HTATIP2	rS-pS	162.41	10.85	7.74429
HYOU1	rS-pS	89.72	24.35	33.4188
IARS2	rS-pS	141.51	13.01	64.0494
IDH2	rS-pS	378.32	14.45	10.4076
IDH3A	rS-pS	183.56	11.98	25.282
IFI35	rS-pS	174.41	11.29	0.970779
IGF2R	rS-pS	83.43	26.12	14.1452
ILVBL	rS-pS	172.46	11.97	23.5304
IMMT	rS-pS	225.89	16.26	46.8229
IMPA1	rS-pS	122.22	10.97	29.1655
IPO9	rS-pS	105.97	16.39	10.0407
IPO5	rS-pS	86.83	16.02	108.11
ISOC1	rS-pS	259.84	17.57	31.9722
IVD	rS-pS	223.6	13.91	13.3202
KCNAB2	rS-pS	176.26	16.74	0.953928
KDELR1	rS-pS	86.82	13.47	146.238
KDELR2	rS-pS	107.43	11.56	49.497
KPNB1	rS-pS	85.46	13.78	131.132
LAMP2	rS-pS	303.92	23.16	63.2513
LAP3	rS-pS	149.77	17.04	21.465
LARP7	rS-pS	84.37	10.41	18.8836
LASP1	rS-pS	309.62	12.91	7.2806
LDHA	rS-pS	159.19	23.93	257.721
LETM1	rS-pS	154.95	20.61	11.6206
LGALS1	rS-pS	156.95	13.78	6.31607
LMAN1	rS-pS	135.87	17.48	38.3438
LMAN2	rS-pS	83.7	19.63	79.7322
LMNA	rS-pS	89.46	18.79	22.8658
LONP1	rS-pS	550.37	15.28	30.5102
LRPPRC	rS-pS	144.54	15.54	53.2014
LRRC47	rS-pS	113.14	10.83	29.8131
LSM4	rS-pS	101.68	15.22	56.2469
LSS	rS-pS	202.71	12.51	15.7301
LTA4H	rS-pS	196.37	14.87	111.985
LXN	rS-pS	77.53	11.96	26.3109
MAGT1	rS-pS	114.74	10.11	39.0151
MAOA	rS-pS	291.27	23.59	2.9454
MAP2K1	rS-pS	231.66	11.12	19.6504
MAP2K2	rS-pS	87.38	16.32	27.9147
MAPK3	rS-pS	120.4	11.46	20.0239
MAPKAP1	rS-pS	94.21	16.52	4.82225
MATR3	rS-pS	79.38	13.39	116.511
MBD2	rS-pS	115.83	11.1	6.63304
MBOAT7	rS-pS	100.75	10.32	13.467
MDH1	rS-pS	297.4	19.98	173.115
MDH2	rS-pS	229.98	15.47	140.009
ME2	rS-pS	80.94	17.75	51.6605
MECR	rS-pS	688.01	10.12	4.21937
MED24	rS-pS	82	12.35	31.1358
MGST1	rS-pS	105.04	14.17	45.7502
MIF	rS-pS	395.54	26.77	803.61
NEDD4L	rS-pS	86.9	12.67	10.5001
VPS13D	rS-pS	103.98	13.44	2.02931
OGDH	rS-pS	199.25	22.72	16.2104
MLEC	rS-pS	350.59	18.83	9.61546
MOV10	rS-pS	103.72	12.44	11.3181
MPST	rS-pS	588.49	14.37	19.7847
MRPL28	rS-pS	95.42	11.95	162.181
MRPL41	rS-pS	125.39	13.64	47.4065
MRPS14	rS-pS	78.47	15.33	23.5168
MRPS15	rS-pS	81.91	10.79	74.6292
MRPS21	rS-pS	79.96	10.76	63.1784
MRPS24	rS-pS	87.08	15.16	83.9958
MRPS25	rS-pS	91.84	10.09	6.20388
MRPS27	rS-pS	200.53	11.39	39.735
MRPS5	rS-pS	137.68	12	25.1852
MSH2	rS-pS	85.87	11.56	58.219
MSN	rS-pS	78.12	16.05	19.1119
MTAP	rS-pS	263.8	11.38	5.37733
MTCH2	rS-pS	289.5	15.95	28.9706
MTHFD1	rS-pS	115.39	16.66	113.681
MTPN	rS-pS	86.75	11.7	27.3143
MVD	rS-pS	384.96	10.36	8.05321
MVP	rS-pS	120.63	21.63	0.400349
MYL6	rS-pS	148.32	13.78	367.474
MYO18A	rS-pS	109.85	15.2	2.52281
MYO5A	rS-pS	99.52	24.66	3.08172
NANS	rS-pS	240.01	13.6	65.3239
NAT10	rS-pS	155.34	10.09	19.5862
NCBP1	rS-pS	85.98	14.9	20.8563
NCL	rS-pS	119.04	27.85	193.899
NDUFB7	rS-pS	82.58	15.2	106.838
NDUFB8	rS-pS	294.33	15.52	171.48
NDUFS5	rS-pS	76.07	18.34	428.215
NEK9	rS-pS	100.37	11.36	8.00343
NFS1	rS-pS	75.48	13.1	15.2096
NHP2	rS-pS	96.65	13.8	127.457
NIP7	rS-pS	109.4	11.63	21.2651
NLN	rS-pS	222.39	14.6	6.44983
NME1	rS-pS	173.71	14.29	304.555
NME2	rS-pS	161.78	15.14	523.402
NOP10	rS-pS	152.57	10.86	92.5227
NQO2	rS-pS	159.75	14.41	6.41914
NSDHL	rS-pS	186.52	16.12	25.6169
NSUN2	rS-pS	80.64	16.88	54.7121
NT5C2	rS-pS	78.63	14.25	6.33555
NUDCD1	rS-pS	120.71	19.22	9.57766
NUDT21	rS-pS	88.61	10.14	29.0812
NUP214	rS-pS	98.95	13.69	15.0137
NUP93	rS-pS	77.36	13.34	57.6122
OGFR	rS-pS	86.13	12.22	9.37102
OPA1	rS-pS	100.64	13.59	17.1378
OXCT1	rS-pS	182.3	22.5	38.8058
P4HB	rS-pS	122.11	27.69	164.517
PABPC1	rS-pS	79.42	18.6	65.4763
PARP1	rS-pS	76.88	18.35	197.092
PCBD2	rS-pS	242.94	15.32	0.484967
PCK2	rS-pS	566.26	12.77	4.03869
PCNA	rS-pS	78.53	10.44	437.231
PCYOX1	rS-pS	164.21	15.83	11.018
PDHA1	rS-pS	241.07	15.03	57.7818
PDIA3	rS-pS	86.36	25.68	110.6
PDIA4	rS-pS	170.91	21.82	128.582
PDS5B	rS-pS	82.82	13.4	8.68307
PDXK	rS-pS	327.6	12.09	6.84781
PEBP1	rS-pS	324.85	17.26	130.179
PELP1	rS-pS	135.02	11.36	36.511
PFN1	rS-pS	115.73	16.04	381.321
PGD	rS-pS	253.09	17.22	162.064
PGK1	rS-pS	195.66	18.21	95.6708
PGLS	rS-pS	133.08	11.89	41.3716
PGM1	rS-pS	267.68	21.75	21.3292
PGM2	rS-pS	335.31	11.19	24.9565
PGM3	rS-pS	106.62	10.97	50.1446
PGRMC2	rS-pS	95.21	15.56	13.7218
PHB	rS-pS	99.97	10.07	79.2494
PHGDH	rS-pS	94.09	17.53	151.436
PIGU	rS-pS	76.75	17.19	13.9534
PITPNA	rS-pS	81.57	27.47	12.2527
PITRM1	rS-pS	494.27	18.16	32.8815
PLAA	rS-pS	121.02	12.93	13.1816
PLBD2	rS-pS	174.26	21.55	14.1188
PNP	rS-pS	279.55	15.02	97.727
POFUT1	rS-pS	87.14	17.86	9.99672
POFUT2	rS-pS	75.3	11.64	2.54209
POR	rS-pS	93.99	12.84	23.4945
PPA1	rS-pS	123.51	12.77	307.861
PPA2	rS-pS	287.94	10.78	44.6643
PPIG	rS-pS	82.27	18.64	8.11746
PPP1R7	rS-pS	79.06	13.57	23.4057
PPP2R5D	rS-pS	91.45	14.64	24.9361
PPP5C	rS-pS	81.77	10.43	68.7871
PRDX1	rS-pS	187.52	15.47	616.402
PRDX2	rS-pS	249.06	12.56	331.572
PRDX3	rS-pS	3323.46	10.43	267.954
PRDX4	rS-pS	114.02	12.29	272.849
PRDX5	rS-pS	106.87	10.3	39.4385
PRDX6	rS-pS	106.87	10.3	195.194
PREB	rS-pS	121.74	13.04	13.4751
PREP	rS-pS	126.9	13.03	29.9064
PRKACA	rS-pS	100.47	13.06	38.82
PRKACB	rS-pS	93.71	11.15	4.40304
PRKAR2A	rS-pS	91.31	10.43	5.94653
PRKCSH	rS-pS	91.67	18.79	167.726
PRPF19	rS-pS	107.44	12.33	104.188
PRPS1	rS-pS	110.88	10.39	53.507
PRPS2	rS-pS	249.4	12.04	32.9817
PRPSAP1	rS-pS	94.84	11.29	9.04754
PSMA1	rS-pS	132.96	10.97	165.334
PSMA2	rS-pS	152.77	11.81	136.41
PSMA3	rS-pS	149.53	12.33	263.398
PSMA4	rS-pS	84.8	11.45	349.319
PSMA6	rS-pS	140.04	10.36	93.6021
PSMA7	rS-pS	138.16	16.55	220.919
PSMB1	rS-pS	197.99	13.19	366.625
PSMB2	rS-pS	179.82	12.31	114.027
PSMB3	rS-pS	123.36	12.85	399.758
PSMB4	rS-pS	126.39	15.01	397.269
PSMB6	rS-pS	118.37	13.36	261.248
PSMC4	rS-pS	77.01	10.52	271.401
PSMD13	rS-pS	120.34	16.8	82.9972
PSMD14	rS-pS	93.54	10.68	82.65
PSMD3	rS-pS	85.81	14.15	116.348
PSMD8	rS-pS	88.51	12.02	228.623
PSME1	rS-pS	313.48	15.58	52.7549
PSME2	rS-pS	200.32	13.45	18.047
PSMG1	rS-pS	133.52	12.7	127.743
PSPC1	rS-pS	84.04	11.37	21.8259
PTBP1	rS-pS	85.54	11.48	135.824
PTGES2	rS-pS	88.04	10.82	10.3887
PTGR1	rS-pS	213.34	26.22	4.85331
PTMS	rS-pS	289.44	26.38	36.3573
PTPN9	rS-pS	82.69	11.63	9.19883
PYGB	rS-pS	153.67	17.02	16.216
QDPR	rS-pS	602.6	16.68	6.97694
RAB3GAP1	rS-pS	88.88	11.12	11.9962
RAB3GAP2	rS-pS	87.5	13.25	9.42993
RAD50	rS-pS	93.54	13.17	21.8766
RAN	rS-pS	90.65	15.9	394.65
RANBP9	rS-pS	105.97	16.39	17.081
RCN2	rS-pS	111.14	15.35	99.3779
REEP5	rS-pS	120.31	25.21	34.3849
RER1	rS-pS	181.96	10.32	26.6725
RNH1	rS-pS	89.28	17.32	43.7532
RNPEP	rS-pS	416.09	13.49	49.0292
RPE	rS-pS	240.22	13.88	7.4527
RPL13A	rS-pS	168.05	16	235.743
RPL18	rS-pS	121.22	18.14	910.483
RPL26	rS-pS	136.95	11.6	346.611
RPL32	rS-pS	179.27	15.09	87.0926
RPL8	rS-pS	111.15	14.94	677.771
RPLP1	rS-pS	107.36	27.91	563.672
RPN1	rS-pS	84.17	38.12	116.324
RPS11	rS-pS	142.48	14.91	923.046
RPS14	rS-pS	232.5	15.53	541.312
RPS15	rS-pS	271.11	21.92	598.132
RPS16	rS-pS	137.05	19.23	1419.18
RPS19	rS-pS	150.62	10.22	357.405
RPS20	rS-pS	185.87	10.99	103.808
RPS21	rS-pS	141.89	14.6	792.868
RPS24	rS-pS	196.11	11.13	522.624
RPS26	rS-pS	129.16	16.86	14.4048
RPS27L	rS-pS	130.11	10.48	94.1667
RPS29	rS-pS	147.03	11.62	281.971
RPS5	rS-pS	128.83	15.92	390.041
RPS6KA1	rS-pS	90.15	12.2	10.3651
RPS8	rS-pS	155.41	16.36	910.067
RPS9	rS-pS	172.09	15.3	349.482
RUVBL1	rS-pS	118.68	14.58	131.997
RUVBL2	rS-pS	179.44	10.87	107.393
RWDD1	rS-pS	93.7	11.63	3.63999
S100A11	rS-pS	102.72	10.36	97.4411
S100A13	rS-pS	153.24	12.18	25.6009
S100A4	rS-pS	146.19	15.89	0.746667
SAMHD1	rS-pS	115.82	18.4	15.8029
SAMM50	rS-pS	215.82	12.55	65.3535
SCAMP2	rS-pS	83.49	12.23	33.4219
SCFD2	rS-pS	75.77	11.93	7.16845
SCPEP1	rS-pS	1274.4	17.2	19.1169
SDF2L1	rS-pS	80.9	15.09	39.3688
SDHA	rS-pS	93.41	17.5	64.4858
SDHB	rS-pS	133.82	14.7	80.3764
SEC11A	rS-pS	98.21	10.66	38.6763
SEC13	rS-pS	110.18	13.12	95.4839
SEC23A	rS-pS	362.05	15.11	25.956
SEC23B	rS-pS	166.26	10.76	55.6179
SEC23IP	rS-pS	118.54	10.63	20.4165
SEC31A	rS-pS	167.98	19.05	26.7293
SEPHS1	rS-pS	259.77	10.47	11.2455
SET	rS-pS	285.1	10.54	108.635
SFPQ	rS-pS	621.7	13.86	159.122
SHMT2	rS-pS	91.08	10.68	148.103
SIGMAR1	rS-pS	97.77	10.95	69.7173
SKIV2L	rS-pS	114.35	11.34	14.5714
SLC25A1	rS-pS	216.81	18.74	64.5612
SLC25A10	rS-pS	76.77	23.54	48.7006
SLC25A11	rS-pS	296.85	11.15	72.1191
SLC25A12	rS-pS	234.04	15.89	5.91406
SLC25A20	rS-pS	363.78	12.99	5
SLC25A3	rS-pS	209.34	12.54	236.676
SLC25A5	rS-pS	117.92	14.21	380.187
SLC39A7	rS-pS	143.53	10.72	41.1561
SMARCC2	rS-pS	113.78	15.04	20.1293
SNRPB	rS-pS	93.44	13.85	609.167
SNRPD2	rS-pS	168.57	17.15	355.801
SNX1	rS-pS	81.28	11.51	24.3354
SNX4	rS-pS	87.96	12.33	15.8005
SOD1	rS-pS	183.25	14.86	494.819
SOD2	rS-pS	403.14	18.06	25.7005
SPCS3	rS-pS	77.34	13.17	14.0707
SPR	rS-pS	157.89	12.96	7.77635
SRI	rS-pS	80.28	15.37	42.5247
SRP72	rS-pS	160.89	11.15	26.0286
SRRT	rS-pS	145.55	12	44.5681
SSBP1	rS-pS	764.13	12.24	349.846
ST13	rS-pS	105.37	13.87	14.8314
STAT1	rS-pS	641.81	17.53	13.1951
STIP1	rS-pS	157.33	16.72	149.239
STOML2	rS-pS	174.64	12.89	87.8693
SUB1	rS-pS	170.78	20.9	84.3701
SUCLA2	rS-pS	125.35	10.7	33.2722
SUCLG1	rS-pS	84.45	12.99	52.6766
TALDO1	rS-pS	118.55	14.96	145.278
TAP1	rS-pS	150.74	11.74	8.10037
TARDBP	rS-pS	148.41	10.3	60.5615
TCOF1	rS-pS	116.94	12.47	38.8514
THOC5	rS-pS	120.33	14.63	9.88786
THOP1	rS-pS	168.62	15.84	36.2633
TIMM17B	rS-pS	105.83	20.75	65.9893
TKT	rS-pS	2363.5	16.17	175.427
TLN2	rS-pS	89.19	25.88	0.63468
TMED10	rS-pS	148.35	18.28	23.8418
TMED3	rS-pS	87.54	15.21	26.438
TMED4	rS-pS	85.06	11.27	29.3798
TMED9	rS-pS	110.82	11.87	86.5173
TMEM109	rS-pS	85.85	15.49	21.2271
TMEM14C	rS-pS	142.77	13.84	60.1988
TMEM160	rS-pS	253.94	17.78	39.6968
TMEM19	rS-pS	129.93	10.76	6.39691
TMEM43	rS-pS	98.39	14.45	21.05
TMEM97	rS-pS	414.48	11.31	22.2531
TMX3	rS-pS	85.97	17.08	15.0457
TPD52L2	rS-pS	76.93	12.83	20.1257
TPI1	rS-pS	250.92	24.57	192.418
TRAP1	rS-pS	103.54	11.63	166.44
TSPO	rS-pS	2269.2	17.79	2.5017
TTLL12	rS-pS	139.33	17.24	29.7569
TUBGCP2	rS-pS	77.98	11.99	31.984
TUFM	rS-pS	420.08	20.23	212.952
TXNDC12	rS-pS	88.68	11.47	35.5822
TXNDC17	rS-pS	188.52	11.35	51.7278
TXNDC5	rS-pS	82.43	17.68	103.935
UBA1	rS-pS	119.23	22.43	183.239
UBA2	rS-pS	102.92	11.5	201.282
UBE2V1	rS-pS	105.02	11.27	11.237
UCHL3	rS-pS	108.92	11.32	73.2204
UGP2	rS-pS	286.53	13.92	20.4994
UQCRC1	rS-pS	194.93	17.88	106.972
UQCRC2	rS-pS	193.64	11.55	105.828
USO1	rS-pS	164.08	11.53	22.2201
USP5	rS-pS	144.64	15.11	42.5026
VAC14	rS-pS	101.33	12.72	10.7899
VAPB	rS-pS	94.94	21.32	8.5458
VAT1	rS-pS	161.75	22.27	20.5629
VDAC3	rS-pS	185.1	11.51	236.147
VPS13C	rS-pS	86.33	18.04	5.00834
VPS25	rS-pS	76.73	10.5	54.2461
VPS26B	rS-pS	101.35	15.23	4.08859
VPS35	rS-pS	138.42	10.84	28.4462
VPS36	rS-pS	104.16	11.58	6.58298
VPS45	rS-pS	83.22	13.53	16.8577
VPS52	rS-pS	82.6	11.7	17.7912
WDR18	rS-pS	163.72	10.99	94.4522
XPNPEP1	rS-pS	87.54	14.17	30.5112
YWHAE	rS-pS	143.71	17.75	391.389
YWHAQ	rS-pS	98.31	10.89	94.9316
ZC3H18	rS-pS	77.22	11.28	20.3534
ZMPSTE24	rS-pS	75.42	17.48	56.473
YWHAG	rU-pS	134.46	7.55	28.2262
ACBD3	rU-pS	129.05	5.44	21.7949
ACP1	rU-pS	90.47	7.39	20.6728
ADPGK	rU-pS	172.16	6.05	23.0774
UBA6	rU-pS	139.97	7.88	8.2522
CNOT3	rU-pS	79.32	7.61	22.0298
JAGN1	rU-pS	97.63	6.73	32.5812
SURF6	rU-pS	119.93	4.49	13.2583
LMNB1	rU-pS	114.16	7.14	130.195
DYNC1LI1	rU-pS	90.75	7.05	28.6985
WASF2	rU-pS	82.3	7.75	15.9337
AK2	rU-pS	197.49	7.69	91.7561
AP1G1	rU-pS	91.18	6.01	18.5502
ARGLU1	rU-pS	76.39	5.47	12.6655
CASP3	rU-pS	163.37	6.27	25.2413
CASP8	rU-pS	82.29	5.91	5.35298
CHKB	rU-pS	181.26	4.55	1.59341
COPS3	rU-pS	79.65	7.8	127.25
COPS8	rU-pS	121.37	6.7	22.9202
COX15	rU-pS	95.2	7.72	25.0045
CPT2	rU-pS	214.93	7.34	14.8083
CRYZL1	rU-pS	180.13	6.85	12.7248
CSTF3	rU-pS	98.95	6.98	36.8012
CYB5R1	rU-pS	398.19	6.24	13.6275
CYP20A1	rU-pS	82.96	6.54	7.44741
DCTN6	rU-pS	126.28	6.86	42.6841
DDX31	rU-pS	86.25	7.22	6.9402
DGUOK	rU-pS	157.15	5.87	24.4974
DPYSL2	rU-pS	106.12	6.05	21.739
DR1	rU-pS	83.57	5.27	6.26488
EEA1	rU-pS	81.42	7.18	9.10998
EEF1E1	rU-pS	154.21	6.25	130.229
EIF2B3	rU-pS	94.48	7.31	49.3569
EIF4A2	rU-pS	80.55	3.12	53.8817
EML4	rU-pS	186.88	6.33	16.1229
EXOSC7	rU-pS	79.68	5.39	24.0626
FCHO2	rU-pS	77.93	5.33	6.42762
FGFR1OP2	rU-pS	101.08	7.6	5.75547
FKBP3	rU-pS	93.91	7.7	119.682
GCLC	rU-pS	200.14	4.91	9.59376
GLO1	rU-pS	162.68	7.79	205.062
NUP160	rU-pS	89.29	6.78	23.1252
HERC4	rU-pS	142.15	7.92	7.18382
HMGCL	rU-pS	147.63	7.35	10.1105
HPCAL1	rU-pS	119.83	7.98	2.69903
HS1BP3	rU-pS	169.23	6.33	3.82447
IMPA2	rU-pS	156.47	6.75	6.13955
KLF13	rU-pS	110.61	4.5	0.795311
LACTB2	rU-pS	110.24	7.54	25.7958
LEMD2	rU-pS	96.09	6.28	10.8768
LMAN2L	rU-pS	1287.09	7.85	9.85342
MAT2B	rU-pS	114.81	6.09	37.4726
MCTS1	rU-pS	112.93	5.07	73.3321
UBN2	rU-pS	101.73	5.42	0.978122
MLKL	rU-pS	79.13	7.66	3.06937
MOGS	rU-pS	203.82	7.91	20.8399
MRPL10	rU-pS	95.55	7.75	19.0826
MRPL24	rU-pS	126.92	5.7	65.2933
MRPL43	rU-pS	97.31	6.53	41.3372
MRPL44	rU-pS	96.76	4.61	26.4319
MRPL55	rU-pS	86.31	7.97	56.166
MRPS18B	rU-pS	77.02	7.48	76.8649
MRPS22	rU-pS	113.88	6.98	40.777
MRPS23	rU-pS	75.79	6.54	81.0358
MRPS2	rU-pS	76.31	5.42	59.0744
MRPS9	rU-pS	132.98	7.72	34.6733
MTM1	rU-pS	150.66	7.64	3.4339
NAE1	rU-pS	152.4	7.62	139.775
NCOA3	rU-pS	140.69	7.45	3.56089
NDRG1	rU-pS	102.28	7.62	30.1775
NIF3L1	rU-pS	179.32	7.33	22.9961
NIT1	rU-pS	385.37	6.64	14.3911
NOP56	rU-pS	95.84	5.09	73.3458
NT5C	rU-pS	99.72	7.64	28.9906
NUP37	rU-pS	81.7	6.43	81.4666
NUTF2	rU-pS	139.71	6.35	48.1517
OSBPL11	rU-pS	109.35	6.32	6.74278
OXSR1	rU-pS	96.68	6.49	8.24358
PANK4	rU-pS	78.92	4.5	10.6316
PCYOX1L	rU-pS	147.37	6.36	8.81068
PCYT2	rU-pS	374.33	6.31	5.51654
PFAS	rU-pS	188.2	5.99	29.7047
PFDN4	rU-pS	97.42	6.63	45.539
PGP	rU-pS	115.9	7.83	14.4907
PNKP	rU-pS	108.11	6.6	5.34012
POM121	rU-pS	84.15	6.42	7.43314
POP4	rU-pS	131.04	4.88	35.9126
PPIF	rU-pS	160.09	5.49	95.8014
PPIH	rU-pS	92.81	3.69	73.5612
PPIL1	rU-pS	129.47	7.23	37.8143
PPP1R12C	rU-pS	82.17	7.4	2.54891
PPP2R2A	rU-pS	81.84	4.85	56.7823
PPP3CA	rU-pS	723.29	7.28	9.07958
PPP3R1	rU-pS	538.6	7.7	18.8217
PPP6C	rU-pS	114.27	5.85	17.9945
PPWD1	rU-pS	89.37	4.44	20.7101
PRPF38B	rU-pS	144.56	5.8	14.8229
PRPF4	rU-pS	118.97	6.1	14.9169
PRPF4B	rU-pS	135.01	6.79	14.5327
PRPSAP2	rU-pS	300.46	6.9	45.2616
PSMG2	rU-pS	124.18	7.28	42.0753
PTPN12	rU-pS	77.81	4.56	5.98698
PTRH2	rU-pS	94.13	7.39	10.2591
PURA	rU-pS	420	3.9	9.62127
PURB	rU-pS	157.77	3.04	1.76227
PUS10	rU-pS	98.78	6.15	1.50132
PYCR2	rU-pS	80.23	6.99	76.9414
RAB32	rU-pS	90.85	7.67	2.74856
RABGGTA	rU-pS	129.46	7.76	9.57748
RAE1	rU-pS	101.09	6.37	57.6946
RCC1	rU-pS	121.73	6.86	49.13
RPIA	rU-pS	107.19	4.64	12.8739
RPL27A	rU-pS	110.74	7.84	57.0386
RPRD1B	rU-pS	111.59	5.07	10.7457
RPS15A	rU-pS	126.56	5.3	417.773
SLC25A13	rU-pS	289.68	7.59	30.9679
SLC25A17	rU-pS	160.06	7.9	24.3979
SLC25A22	rU-pS	207.36	7.04	4.41085
SLC33A1	rU-pS	189.88	6.96	3.86395
SMS	rU-pS	97.46	6.54	33.8051
SNTB2	rU-pS	84.42	6.23	3.62131
STK4	rU-pS	107.29	3.53	6.80511
STRN	rU-pS	100.48	6.6	3.28465
SWAP70	rU-pS	82.97	7.6	3.59873
TBCE	rU-pS	108.63	3.42	37.1394
TBL1XR1	rU-pS	107.73	6.74	8.3382
TCIRG1	rU-pS	295.93	6.85	0.27146
TEX10	rU-pS	84.77	6.03	20.9434
THOC6	rU-pS	149.15	4.78	26.0994
THOC7	rU-pS	177.16	7.9	61.2566
THUMPD1	rU-pS	79.27	5.84	7.80155
TIMM44	rU-pS	174.77	6.84	23.4747
TMEM65	rU-pS	616.03	7.17	7.11803
TRA2B	rU-pS	79.03	7.16	149.782
TRIP10	rU-pS	137.95	6.89	5.07961
TRMT5	rU-pS	108.16	3.02	4.76458
TRNT1	rU-pS	121.85	6.72	11.9396
TSFM	rU-pS	148.57	7.47	41.0698
U2AF1	rU-pS	93.85	7.03	267.444
UBA3	rU-pS	81.37	6.48	23.8723
UBA5	rU-pS	157.2	7.33	8.33444
UPF2	rU-pS	84.74	6.69	6.76064
URB1	rU-pS	92.82	5.32	7.02022
UTP15	rU-pS	84.67	4.24	14.9384
VAPA	rU-pS	117.04	6.85	56.3531
WDR37	rU-pS	119.85	4.74	1.921
WDR75	rU-pS	80.23	7.75	30.5246
XPO1	rU-pS	130.22	7.84	93.7561
ZADH2	rU-pS	106.68	6.93	3.515
SLIRP	rS-pU	35.85	11.05	424.806
SLC7A5	rS-pU	31.64	12.55	10.7871
AAAS	rS-pU	40.65	10.78	50.4151
AAMP	rS-pU	10.67	12.72	71.1389
ABCC4	rS-pU	45.97	14.12	15.0526
ABCF2	rS-pU	31.72	14.44	35.1757
ABCF3	rS-pU	42.56	11	12.3967
ABHD12	rS-pU	28.52	17.49	13.8439
ABHD5	rS-pU	12.6	13.41	5.44083
ABR	rS-pU	49.78	10.83	4.88618
ACBD5	rS-pU	39.89	13.34	7.06815
ACO1	rS-pU	31.76	13.12	4.63126
ACOX1	rS-pU	14.96	10.84	14.8065
ADAM10	rS-pU	13.41	19.31	14.2378
ADAM17	rS-pU	5.75	17.7	5.66682
ADD1	rS-pU	15.22	15.88	17.5924
ADI1	rS-pU	22.94	11.81	22.6562
AGL	rS-pU	13.54	17.1	9.62297
AGPAT4	rS-pU	24.27	12.07	1.21233
AHCYL1	rS-pU	29.42	12.74	30.1424
AIP	rS-pU	30.41	13.18	45.6364
CTNNA1	rS-pU	9.34	16.12	64.4973
NCAPH2	rS-pU	22.6	14.5	25.647
SPECC1	rS-pU	11.5	11.56	3.7413
TRIP12	rS-pU	15.7	12.77	11.7038
STAU1	rS-pU	16.09	10.51	34.388
SH3GLB1	rS-pU	26.71	11.61	37.9124
GTF3C1	rS-pU	8.52	13.45	33.8252
SF1	rS-pU	43.57	10.58	50.5081
SERBP1	rS-pU	30.2	31.92	164.945
UBE2J2	rS-pU	4.95	11.04	17.6556
SMCHD1	rS-pU	48.58	11.08	19.9024
DNAJA2	rS-pU	28.94	11.51	57.2212
BIRC6	rS-pU	31.57	10.32	8.63198
PLCG1	rS-pU	30.97	10.46	10.8217
UBXN1	rS-pU	35.83	13.21	47.2801
TSC2	rS-pU	35.97	15.81	10.0394
EIF4H	rS-pU	44.52	14.77	31.4659
STIM1	rS-pU	43.51	17.44	6.11714
AKT2	rS-pU	41.17	13.6	14.7057
AKAP9	rS-pU	30.27	11.16	5.10801
AKT1	rS-pU	27.79	15.99	5.26885
ALCAM	rS-pU	23.46	26.88	15.3787
ALG3	rS-pU	28.44	12.69	38.107
AMFR	rS-pU	6.11	14.73	26.5353
ANAPC1	rS-pU	35.06	20.37	7.4888
ANAPC2	rS-pU	22.74	11.78	17.5456
ANAPC4	rS-pU	15.2	10.32	11.3839
ANAPC7	rS-pU	23.03	10.62	45.4197
ANKIB1	rS-pU	13.88	11.17	1.51488
ANKRD13A	rS-pU	12.6	13.93	4.51905
ANLN	rS-pU	6.34	12.86	20.6411
ANO6	rS-pU	45.03	10.48	7.21628
AP1S1	rS-pU	39.23	13.51	31.2266
APPL1	rS-pU	39.5	10.23	8.74298
AQR	rS-pU	43.42	11.23	13.6335
ARAP1	rS-pU	23.14	15.74	3.85808
ARF4	rS-pU	42.4	12.61	44.9584
ARHGAP10	rS-pU	17.54	15.04	5.33586
ARPP19	rS-pU	43.14	14.18	8.34182
ASH2L	rS-pU	44.63	12.51	13.2868
ASPSCR1	rS-pU	48.08	10.14	10.8934
ATG2B	rS-pU	25.16	11.73	3.11068
ATG4B	rS-pU	33.4	10.58	13.8557
ATM	rS-pU	31.95	14.73	3.78307
ATP13A1	rS-pU	44.75	10.43	17.8946
ATP1A1	rS-pU	20.12	25.34	252.931
ATP1B3	rS-pU	23.09	12.02	117.175
ATP2A2	rS-pU	30.29	15.84	110.241
ATP6AP1	rS-pU	6.91	20.3	80.3225
ATP6AP2	rS-pU	6.35	22.29	72.5103
ATP6V0A1	rS-pU	37.24	14.48	26.3006
ATP6V1C1	rS-pU	21.77	11.94	7.71151
ATP6V1F	rS-pU	21.47	10.89	113.768
ATR	rS-pU	15.93	10.94	6.09807
ATXN10	rS-pU	12.74	18.35	55.1892
AUP1	rS-pU	37.11	10.06	33.9068
B2M	rS-pU	2.91	16.05	140.503
MELK	rS-pU	7.15	12.6	26.85
BLOC1S1	rS-pU	31.55	13.2	31.7797
MRPL51	rS-pU	46.59	11.51	74.4569
BMS1	rS-pU	29.64	13.95	12.6069
BPTF	rS-pU	11.16	11.81	8.40298
BSG	rS-pU	33.48	20.97	250.088
BST2	rS-pU	8.89	19.15	1.85574
BTF3	rS-pU	16.94	10.96	421.819
BUB1B	rS-pU	5.83	12.7	29.7353
BUB3	rS-pU	27.2	10.27	163.08
BYSL	rS-pU	27.63	13.87	41.7284
CAPRIN1	rS-pU	28.08	14.35	79.1783
CAT	rS-pU	26.37	12.82	15.5982
CC2D1A	rS-pU	18.8	11.67	10.8676
CCDC124	rS-pU	47.61	18.74	62.5763
CCND1	rS-pU	1.31	14	7.67588
CCNH	rS-pU	25.17	14.99	30.2322
CD151	rS-pU	11.98	16.51	65.6878
CD44	rS-pU	23.65	10.99	4.59642
CD81	rS-pU	10.8	18.14	197.109
CD9	rS-pU	32.19	14.86	69.0199
CDC123	rS-pU	36.05	11.59	120.669
CDC37	rS-pU	47.76	28.42	100.799
CDC42BPB	rS-pU	31.59	15.24	5.28485
CDK4	rS-pU	6.96	10.49	70.8401
CDK5RAP2	rS-pU	21.27	15.44	7.24038
CEBPZ	rS-pU	47.03	12.89	22.6535
CELF2	rS-pU	16.07	10.87	4.6869
CETN2	rS-pU	17.08	11.38	29.3033
CHMP1A	rS-pU	24.34	11.74	19.6504
CHMP2A	rS-pU	23.4	13.36	66.3288
CHMP4B	rS-pU	32.75	18.61	27.6737
CIAO1	rS-pU	27.24	12.86	39.441
CIAPIN1	rS-pU	29.66	14.82	34.4464
CISD1	rS-pU	42.66	14.11	22.8875
CKAP5	rS-pU	17.81	11.61	35.151
CLCC1	rS-pU	22.09	10.12	11.3654
CLINT1	rS-pU	32.94	10.86	30.6815
COQ7	rS-pU	10.7	10.04	21.9277
CLNS1A	rS-pU	40.49	10.11	42.3411
CLPTM1	rS-pU	14.95	23.72	46.7508
CMTM7	rS-pU	47.06	10.98	4.74347
CNN2	rS-pU	16.9	11.85	10.8399
CNOT10	rS-pU	43.76	13.7	21.521
COG1	rS-pU	17.77	10.81	8.01981
COMMD2	rS-pU	7.52	10.72	9.58635
COMMD8	rS-pU	31.31	11.12	15.922
CPD	rS-pU	7.52	18.26	40.6212
CPPED1	rS-pU	41.59	10.69	4.76185
CPSF2	rS-pU	30.61	12.87	22.4993
CPSF3	rS-pU	26.44	14.7	46.6085
CPT1A	rS-pU	49.02	11.2	2.03655
CRNKL1	rS-pU	24.18	11.49	13.7866
CROT	rS-pU	35.92	10.28	4.7411
CRTAP	rS-pU	20.96	20.52	12.4867
CSRP1	rS-pU	29.67	13.12	1.00939
CST3	rS-pU	5.36	20.11	138.031
CSTF2	rS-pU	42.11	11.83	33.5633
CTNNB1	rS-pU	14.42	10.86	162.227
CTNND1	rS-pU	17.28	12.04	11.7492
CTSL	rS-pU	1.13	18.41	23.802
CTSZ	rS-pU	12.81	15.89	11.7752
CUL1	rS-pU	42.89	10.01	41.3345
CUL2	rS-pU	47.44	13.44	37.0934
CUL4B	rS-pU	22.49	10.72	30.3103
CUX1	rS-pU	26.77	10.04	5.32884
CWC15	rS-pU	14.62	11.83	23.5399
EBNA1BP2	rS-pU	28.56	16.67	103.424
DAP3	rS-pU	29.64	21.97	47.7917
DAPK3	rS-pU	15.42	11.86	16.2902
DCUN1D5	rS-pU	11.42	10.11	45.9275
DDB1	rS-pU	9.71	16.69	96.4163
DDRGK1	rS-pU	18.65	15.92	50.0475
DDX1	rS-pU	44.35	12.64	81.6106
DDX10	rS-pU	28.73	14.32	13.6832
DDX18	rS-pU	45.18	10.79	28.1478
DDX24	rS-pU	12.84	11.02	74.4441
DDX27	rS-pU	21.75	10.06	31.7264
DDX41	rS-pU	40.99	11.34	9.80744
DDX54	rS-pU	20.68	15.51	18.6654
DEGS1	rS-pU	14.16	12.03	144.37
DENR	rS-pU	16.54	10.25	21.4951
DERL1	rS-pU	35.8	11.94	16.5511
DHCR24	rS-pU	25.59	14.69	44.3332
DHX16	rS-pU	25.71	15	16.8046
DHX37	rS-pU	15.51	11.1	9.94283
DHX38	rS-pU	28.26	12.22	13.0901
DLGAP5	rS-pU	8.61	12.16	40.449
DNAJA1	rS-pU	14.7	11.31	105.682
DNAJA3	rS-pU	25.4	10.24	28.3106
DNAJC3	rS-pU	42.83	19.61	8.84833
DNAJC9	rS-pU	23.68	11.42	8.99175
DNMT1	rS-pU	12.31	12.68	45.1373
DOCK1	rS-pU	42	14.46	3.11296
DOHH	rS-pU	29.6	11.44	10.1113
DPM3	rS-pU	30.91	10.78	78.3354
DRAP1	rS-pU	43.74	19.32	28.2679
DUT	rS-pU	25.74	12.86	58.1759
DYNLL1	rS-pU	49.78	36.18	240.855
ECM1	rS-pU	3.06	19.48	0.192727
EDF1	rS-pU	13.27	17.72	111.524
EFR3A	rS-pU	9.6	19.9	2.02538
EHBP1L1	rS-pU	24.48	12.06	0.0391514
EHD4	rS-pU	39.83	11.46	10.8782
EIF1AX	rS-pU	48.39	11.95	19.1471
EIF3A	rS-pU	49.89	10.25	70.5338
EIF3B	rS-pU	44.42	18.19	113.194
EIF3E	rS-pU	28.47	13.14	195.048
EIF3H	rS-pU	28.43	18.53	29.3289
EIF3K	rS-pU	39.77	15.06	380.708
EIF3L	rS-pU	34.63	13.12	88.9668
EIF4E2	rS-pU	26.79	11.82	15.1322
EIF4G1	rS-pU	35.05	17.81	108.357
EIF4G2	rS-pU	42.1	18.77	77.2909
EIF5	rS-pU	46.02	11.44	28.1894
ELAC2	rS-pU	43.96	11.69	54.1111
ELOVL1	rS-pU	30.52	10.98	23.3886
ELOVL5	rS-pU	16.38	12.12	76.1083
ELP3	rS-pU	21.33	12.49	14.5574
EMB	rS-pU	41.85	23.79	7.96099
EMD	rS-pU	49.93	13.29	55.6171
ENY2	rS-pU	28.09	16.24	50.9693
EPS8	rS-pU	13.77	11.47	6.79389
ERGIC3	rS-pU	41.31	17.35	125.968
ERMP1	rS-pU	7.18	21.06	8.87798
ERP44	rS-pU	43.06	20.82	17.3636
EVI5	rS-pU	29.39	11.48	4.90402
EXOC3	rS-pU	22.34	14.62	9.90124
EXOC4	rS-pU	41.15	14.58	18.2904
EXOC7	rS-pU	47.9	17.77	12.2924
EXOSC10	rS-pU	20.91	10.43	47.5908
FADS2	rS-pU	9.62	12.64	26.3085
FAF1	rS-pU	19.98	22.53	20.125
FAM32A	rS-pU	8.25	11.39	8.43368
FAM3A	rS-pU	13.26	15.6	8.58389
FAM50A	rS-pU	21.03	13.19	35.9216
FIP1L1	rS-pU	27.24	14.52	20.0422
FKBP8	rS-pU	23.61	17.03	50.2502
FRMD8	rS-pU	9.85	10.5	1.82353
FRYL	rS-pU	41.88	10.77	2.68038
FTH1	rS-pU	13.13	22.91	15.6859
FTO	rS-pU	17.45	12.76	4.74103
FTSJ3	rS-pU	18.29	12.85	27.7589
FUBP3	rS-pU	43.29	10.22	25.3131
FUNDC1	rS-pU	9.9	11.91	26.6773
GABARAP	rS-pU	4.46	18.48	60.5404
GABARAPL1	rS-pU	4.46	18.48	5.02148
GAK	rS-pU	41.82	12.81	8.80031
GALNT10	rS-pU	15	12.29	1.00956
GALNT2	rS-pU	28.26	17.17	18.3051
GATAD2A	rS-pU	12.57	12.84	5.70677
GCC2	rS-pU	29.92	11.48	6.68794
GFM1	rS-pU	20.61	14.11	35.5525
GGA1	rS-pU	41.92	10.91	6.8746
GGA2	rS-pU	6.1	15.5	12.5861
GLG1	rS-pU	23.98	20.04	47.9162
GLRX5	rS-pU	30.39	12.91	17.6234
GLTP	rS-pU	40.28	12.79	4.02547
WDR70	rS-pU	22.35	10.85	16.6369
GMPPA	rS-pU	46.16	11	12.4643
GNAI2	rS-pU	31.45	18.79	22.9909
GNAS	rS-pU	21.3	25.29	241.502
GNB1	rS-pU	18.96	18.7	65.3197
GNB2	rS-pU	19.76	15.44	90.8621
GNG12	rS-pU	34.65	13.53	7.76181
GOLGA2	rS-pU	20.61	13.03	3.67441
GOLM1	rS-pU	9.68	15.41	30.8205
GPC1	rS-pU	6.97	19.08	3.35462
GPX1	rS-pU	43.25	12.61	55.0429
GPX4	rS-pU	18.71	17.52	62.5011
GRK6	rS-pU	14.68	12.34	10.149
GRPEL1	rS-pU	40.81	17.32	19.5614
GTF2H5	rS-pU	42.78	11.35	4.81286
GTPBP1	rS-pU	41.36	12.44	9.2341
HCFC1	rS-pU	40.61	13.63	22.7024
HDLBP	rS-pU	28.81	18.67	50.2373
HEATR3	rS-pU	45.43	10.7	12.4767
HEATR5B	rS-pU	35.36	18.27	5.2811
HECTD3	rS-pU	17.97	17.33	6.77091
HERC1	rS-pU	27.95	12.3	3.01493
HERC2	rS-pU	16.83	15.91	3.67966
HGS	rS-pU	40.56	12	19.9125
HIGD2A	rS-pU	17.29	12.78	76.3218
HIP1	rS-pU	25.85	16.39	1.96172
HIRIP3	rS-pU	43.48	10.1	19.8541
HNRNPA0	rS-pU	40.52	13.71	89.8138
HOMER3	rS-pU	40.98	10.08	1.189
HSPBP1	rS-pU	36.04	15.5	46.0623
HTATSF1	rS-pU	49.77	13.04	42.5353
HUWE1	rS-pU	21.2	18.45	27.0499
IFITM2	rS-pU	12.35	17.58	7.15342
IK	rS-pU	10.25	14.29	37.5418
ILK	rS-pU	13.04	12.45	17.0472
IMP4	rS-pU	32.76	11.84	16.1753
INPPL1	rS-pU	41.89	10.01	6.08599
INTS1	rS-pU	6.48	23.4	11.539
INTS3	rS-pU	20.93	18.6	19.1824
INTS4	rS-pU	21.22	14.05	6.80957
IPO8	rS-pU	17.58	13.73	15.6315
IQGAP3	rS-pU	11.16	12.74	7.29826
ISY1	rS-pU	28.29	11.86	9.13859
ITGAV	rS-pU	9.33	12.28	11.5533
ITGB1	rS-pU	11.75	19.17	53.7444
ITGB5	rS-pU	18.84	18.11	2.87717
ITPR1	rS-pU	40.94	17.68	2.44991
ITPR3	rS-pU	23.91	21.08	6.44701
JUP	rS-pU	14.64	14.77	17.2313
KDM5C	rS-pU	4.64	13.49	25.9252
KIDINS220	rS-pU	19.52	11.12	7.09863
KIF1C	rS-pU	22.23	24.16	3.18525
KIF20A	rS-pU	6.13	14	44.9481
KIF23	rS-pU	7.54	10.81	39.4858
KIFAP3	rS-pU	22.33	19.24	17.058
KLC1	rS-pU	41.73	11.51	40.9792
KLC4	rS-pU	34.81	15.21	7.33964
KRTCAP2	rS-pU	41.7	16.61	118.014
LAMC1	rS-pU	8.4	19.44	39.6875
LAMP1	rS-pU	30.18	22.98	65.2301
LAPTM4A	rS-pU	5.33	16.71	49.6221
LARP1	rS-pU	34.11	11.18	16.6402
LAS1L	rS-pU	34.81	14.4	53.2296
LIG1	rS-pU	28.51	12.96	20.2122
UBAP2L	rS-pU	35.05	11.91	58.6328
LPGAT1	rS-pU	32.56	12.68	3.17875
LRP1	rS-pU	13.1	37.54	1.57991
LRRFIP2	rS-pU	23.89	17.81	3.95533
LRRK2	rS-pU	3.59	14.21	0.489299
LRWD1	rS-pU	19.64	11.27	24.2944
LY75	rS-pU	16.08	15.54	2.37559
MAN1B1	rS-pU	31.17	12.05	7.68644
MAN2A1	rS-pU	26.55	22.58	12.6906
MAN2B2	rS-pU	32.23	19.79	2.00797
MAP3K7	rS-pU	28.32	11.19	8.06911
MAP4K4	rS-pU	16.79	13.54	10.5992
MAPKAPK2	rS-pU	22.1	12.1	8.13865
MAPRE1	rS-pU	48	16.5	54.2924
MBD3	rS-pU	32.99	12.02	14.5295
MCM2	rS-pU	46.95	12.49	57.9254
MCM3AP	rS-pU	17.12	13	18.8598
MCM4	rS-pU	40.95	11.28	137.399
MDC1	rS-pU	21.02	10.41	14.6481
MED12	rS-pU	13.98	19.93	9.62524
MED14	rS-pU	43.86	14.66	16.5116
MED28	rS-pU	17.36	25.39	3.04472
METAP2	rS-pU	29.13	21.66	76.952
MFF	rS-pU	25.24	10.63	15.2921
MFN1	rS-pU	10.85	14.82	12.1719
MFN2	rS-pU	24.63	11.24	19.7281
MINK1	rS-pU	21.32	12.2	3.4741
UBE3C	rS-pU	29.94	14.02	14.1679
XPO6	rS-pU	26.32	10.36	15.0312
UHRF1BP1L	rS-pU	33.76	10.02	5.73196
SMG6	rS-pU	30.52	10.43	3.90463
UBR5	rS-pU	7.93	12.79	8.59792
NISCH	rS-pU	6.45	14.48	6.07288
SYNE2	rS-pU	44.12	19.88	2.83913
TLN1	rS-pU	46.41	24.99	21.3016
NUDCD3	rS-pU	20.6	11.82	4.96281
RPAP1	rS-pU	45.83	10.95	9.3657
RANGAP1	rS-pU	15.53	11.73	72.736
USP4	rS-pU	31.28	15.18	2.99069
MKLN1	rS-pU	6.93	13.38	5.4109
MLF2	rS-pU	5.32	14.92	64.4959
MNAT1	rS-pU	13.52	16.57	27.0481
MPP1	rS-pU	17.02	15.28	20.8168
MPRIP	rS-pU	14.24	29.9	5.31175
MRPL13	rS-pU	28.81	10.88	102.404
MRPL14	rS-pU	24.63	11.69	79.7207
MRPL15	rS-pU	47.4	11.1	67.7271
MRPL17	rS-pU	40.94	31.35	27.4891
MRPL45	rS-pU	30.21	11.79	38.4194
MRPL52	rS-pU	37.8	13.1	58.9676
MRPS7	rS-pU	44.83	10.06	98.2888
MTR	rS-pU	11.42	13	11.7571
MTX2	rS-pU	25.89	10.75	33.3783
USP8	rS-pU	18.25	14.92	5.27326
MYADM	rS-pU	36.41	12.96	6.0225
MYO1C	rS-pU	40.42	19.87	11.2852
NACA	rS-pU	29.02	14.15	175.703
NACC1	rS-pU	9.23	11.18	9.19325
NAP1L1	rS-pU	46.83	13.25	54.2289
NAP1L4	rS-pU	48.47	10.86	43.5046
NAPA	rS-pU	32.68	10.98	41.0049
NASP	rS-pU	36.36	10.8	120.477
NCAPD2	rS-pU	39.65	14.17	50.8929
NCAPG	rS-pU	43.33	11.25	31.0596
NCLN	rS-pU	44.74	17.65	24.5586
NCOR1	rS-pU	23.82	13.32	7.39633
NCOR2	rS-pU	15.01	12.33	4.06514
NCSTN	rS-pU	34.33	13.78	37.6243
NDC80	rS-pU	45.32	10.26	37.9296
NDUFA12	rS-pU	14.37	16.67	188.394
NDUFA2	rS-pU	27.51	14.4	139.407
NDUFA3	rS-pU	34.2	12	61.1575
NDUFA4	rS-pU	11.62	17.7	53.9685
NDUFA6	rS-pU	19.74	13.29	54.4363
NDUFA7	rS-pU	11.71	18.15	105.081
NDUFA8	rS-pU	33.03	13.49	94.9099
NDUFA9	rS-pU	40.6	17.47	42.3347
NDUFB11	rS-pU	38.28	14.96	145.7
NDUFB5	rS-pU	46.4	15.03	48.0566
NDUFC2	rS-pU	28.05	13.5	58.4936
NDUFS1	rS-pU	45.13	13.42	47.5844
NDUFS4	rS-pU	21.62	21.39	131.645
NDUFS6	rS-pU	33.83	22.92	139.034
NDUFS7	rS-pU	45.35	12.64	84.6151
NDUFS8	rS-pU	44.03	14.31	111.539
NDUFV1	rS-pU	32.76	13.12	59.5655
NDUFV2	rS-pU	38.51	15.54	113.258
NFIC	rS-pU	26.44	12.46	10.5256
NFKB2	rS-pU	6.67	11.47	5.14681
NOC4L	rS-pU	26.88	12.98	29.4436
NOL11	rS-pU	39.77	11.44	58.096
NOL6	rS-pU	33.64	13.61	9.35814
NOL7	rS-pU	13.54	13.38	84.6723
NOP14	rS-pU	15.12	10.94	24.5599
NOP16	rS-pU	18.71	10.98	37.7795
NOSIP	rS-pU	12.29	12.87	63.8077
NRBP1	rS-pU	33.29	11.76	12.2224
NSMCE1	rS-pU	16.23	13.21	41.8322
NUB1	rS-pU	23.75	11.37	29.7026
NUBP2	rS-pU	44.42	10.07	29.1182
NUCB1	rS-pU	8.23	32.69	31.5821
NUMA1	rS-pU	42.98	15.1	17.4163
NUP188	rS-pU	29.53	16.31	49.199
NUP88	rS-pU	26.36	10.46	35.1114
OAT	rS-pU	28.67	14.12	169.617
OCIAD1	rS-pU	11.61	10.95	76.0544
ODC1	rS-pU	6.25	16.34	78.418
ORMDL2	rS-pU	12.3	10.89	18.3148
OSBPL9	rS-pU	48.27	10.32	21.6635
OXA1L	rS-pU	28.42	11.98	42.5498
OXR1	rS-pU	19.97	11	4.44187
PACS1	rS-pU	34.6	15.46	3.53643
PACSIN2	rS-pU	48.82	14.03	16.1633
PAICS	rS-pU	49.77	14	116.565
PAPOLA	rS-pU	34.68	13.72	27.639
PARP12	rS-pU	21.55	14.26	1.89331
PCBP2	rS-pU	49.22	18.35	271.806
PCDH7	rS-pU	6.22	11.48	20.266
PCM1	rS-pU	12.53	10.69	28.2292
PCNT	rS-pU	11.32	10.6	10.3742
PCYT1A	rS-pU	48.82	13.08	5.87761
PDCD5	rS-pU	42.69	15.7	201.635
PDCD6IP	rS-pU	37.16	20.74	24.6853
PDK3	rS-pU	25.59	22	17.5664
PDLIM2	rS-pU	9	15.73	0.431504
PEPD	rS-pU	32.71	15.46	49.5611
PES1	rS-pU	27.81	17.79	52.8478
PEX19	rS-pU	19.53	13.42	12.1814
PFDN5	rS-pU	42.07	11.85	259.504
PHF5A	rS-pU	29.17	11.31	37.0414
PIGK	rS-pU	16.49	25.38	15.9273
PIGS	rS-pU	49.59	21.85	21.4856
PIGT	rS-pU	34.95	20.69	27.5463
PLCB3	rS-pU	46.07	10.17	3.81502
PLD3	rS-pU	10.91	29.65	73.8349
PLOD1	rS-pU	21.65	32.78	27.2101
PLOD3	rS-pU	31.46	25.89	12.7791
PLXNA1	rS-pU	6.61	11.49	3.45742
PLXNB2	rS-pU	10.8	25.82	15.4568
PMF1	rS-pU	10.6	11.21	51.647
PML	rS-pU	49.08	10.3	9.30594
PMPCB	rS-pU	15.56	14.42	77.2973
POLA1	rS-pU	29.1	18.83	19.218
POLD1	rS-pU	18.43	10.28	21.5985
POLD2	rS-pU	14.45	12.98	37.4322
POLDIP2	rS-pU	18.6	10.36	41.7332
POLE	rS-pU	11.19	10.19	14.923
POLR1A	rS-pU	12.52	15.59	5.56248
POLR2A	rS-pU	6.84	13.96	37.0375
POLR2B	rS-pU	20.79	11.94	55.4993
POLR2E	rS-pU	24.86	10.84	78.9794
POLR3B	rS-pU	21.75	14.17	11.0886
POMP	rS-pU	4.14	10.47	146.5
PPFIBP1	rS-pU	21.05	11.46	4.36289
PPIC	rS-pU	12.69	11.45	22.0094
PPIL2	rS-pU	12.99	10.87	12.0426
PPM1G	rS-pU	22.13	12.76	69.4081
PPP1CA	rS-pU	26.34	15.75	82.2923
PPP1R11	rS-pU	41.03	18.68	9.09763
PPP1R2	rS-pU	40.93	16.07	10.4942
PPP2R5A	rS-pU	33.84	12.22	12.1584
PPT1	rS-pU	15.56	16.06	69.403
PQBP1	rS-pU	40.92	16.42	43.6667
PREPL	rS-pU	11.13	11.31	13.0453
PRIM2	rS-pU	25.34	11.1	25.4485
PRKAR1A	rS-pU	5.01	16.63	40.6227
PROCR	rS-pU	22.27	12.09	17.3175
PRPF31	rS-pU	27.42	16.56	29.4722
PRPF6	rS-pU	31.92	13.34	34.9612
PRPF8	rS-pU	24.9	17.85	132.528
PSAP	rS-pU	33.3	24.81	141.712
PSEN1	rS-pU	28.44	12.69	14.5633
PSEN2	rS-pU	28.44	12.69	10.644
PSMB10	rS-pU	28.59	19.02	3.53695
PSMC5	rS-pU	47.1	10.55	156.212
PSMD9	rS-pU	45.36	11.97	16.4599
PSME3	rS-pU	27.64	10.01	73.9857
PSMF1	rS-pU	18.94	13.51	24.6849
PTGFRN	rS-pU	15.06	18.37	10.1183
PTP4A2	rS-pU	20.15	13.21	14.3174
PTPN2	rS-pU	31.53	11.69	9.56249
PTPN23	rS-pU	49.16	10.89	4.79615
PTPRA	rS-pU	25.83	17	8.98652
PTTG1IP	rS-pU	8.34	13.65	13.55
PWP1	rS-pU	26.92	10.51	42.4525
RAB18	rS-pU	46.26	12.75	17.9425
RAB31	rS-pU	35.27	11.41	2.7529
RAB5B	rS-pU	43.56	12.5	12.9067
RAB5C	rS-pU	39.79	13.13	70.3247
RAB8A	rS-pU	41.75	11.79	26.3948
RACGAP1	rS-pU	6.3	10.65	37.2805
RAD23B	rS-pU	48.11	16.08	37.2595
RAD51	rS-pU	4.9	10.99	12.808
RALA	rS-pU	40.39	16.06	10.7
RALY	rS-pU	37.87	14.92	40.5308
RAPGEF1	rS-pU	24.12	15.58	2.63875
RPTOR	rS-pU	7.56	13.83	5.87227
RAVER1	rS-pU	25.45	10.67	32.0537
RBBP4	rS-pU	28.98	18.27	158.248
RBBP7	rS-pU	25.65	11.72	245.414
RBM10	rS-pU	42.44	11.82	21.7763
RBM19	rS-pU	20	16.24	4.73081
RBM28	rS-pU	39.16	14.23	15.9327
RBM3	rS-pU	33.25	10.92	95.1846
RBM42	rS-pU	7.99	12.86	132.229
RBX1	rS-pU	24.96	10.02	108.658
REEP3	rS-pU	7.62	12.74	4.71393
REXO2	rS-pU	45.7	14.66	35.4315
RFC1	rS-pU	19.02	11.51	11.0036
RHOA	rS-pU	24.24	18.31	79.8882
RHOC	rS-pU	26.35	13.2	11.5439
RNASEH2A	rS-pU	21.74	12.63	122.96
RNASEH2C	rS-pU	29.54	12.09	10.0623
RNF20	rS-pU	28.83	12.1	9.65879
ROMO1	rS-pU	17.82	13.71	194.891
RPA1	rS-pU	16.03	12.57	48.1293
RPL30	rS-pU	46.96	13.62	543.873
RPS6KA4	rS-pU	29.38	11.41	2.25168
RPS6KC1	rS-pU	22.1	12.1	1.32131
RRAS	rS-pU	26.19	10.17	1.33046
RRM1	rS-pU	14.44	16.01	107.939
RRP1	rS-pU	14.15	15.13	32.223
RSU1	rS-pU	33	12.88	7.63125
RTN4	rS-pU	45.38	21.16	42.9441
RUFY1	rS-pU	24.33	12.22	10.7966
SART1	rS-pU	14.63	18.54	12.7422
SBF1	rS-pU	27.44	16.13	6.2781
SCAF1	rS-pU	29.35	10.44	14.9241
SCP2	rS-pU	47.37	22.84	47.282
SCRIB	rS-pU	38.19	16.3	12.6356
SCYL1	rS-pU	47.94	10.98	11.1639
SDC1	rS-pU	7.68	15.82	9.58432
SDCBP	rS-pU	9.35	12.95	25.4631
SDF4	rS-pU	7.06	23	48.1655
SEC16A	rS-pU	44.36	11.29	13.0236
SEC24D	rS-pU	28.99	10.06	5.51375
SEC61A1	rS-pU	47.83	17.41	46.115
SEC61B	rS-pU	39.27	14.67	119.312
SEC62	rS-pU	30.67	13.81	13.5869
SEL1L	rS-pU	21.89	16.46	8.44777
SETD3	rS-pU	47.56	12.48	13.3786
SF3A1	rS-pU	46.35	10.52	37.2083
SF3B1	rS-pU	23.79	12.84	79.3837
SF3B2	rS-pU	27.8	15.86	74.2725
SGTA	rS-pU	47.7	12.94	44.1099
SH3KBP1	rS-pU	46.34	15.6	1.45868
SHC1	rS-pU	20.77	10.34	3.36399
SIN3B	rS-pU	8.8	13.18	6.02231
SLC16A1	rS-pU	48.68	10.31	119.117
SLC35B1	rS-pU	18.06	11.41	23.2858
SLC38A1	rS-pU	35.67	10.43	13.7739
SLC39A11	rS-pU	41.73	17.14	2.00984
SLC44A2	rS-pU	27.28	11.81	6.2871
SLC6A6	rS-pU	10.34	11.14	6.15263
SMAP1	rS-pU	47.69	12.36	17.9552
SMARCA4	rS-pU	24.53	18.59	43.2898
SMARCB1	rS-pU	22.52	11.14	61.5348
SMARCC1	rS-pU	31.65	14.89	26.899
SMARCE1	rS-pU	28.6	11.46	8.97414
SMC1A	rS-pU	48.84	18.35	40.733
SMC6	rS-pU	33.48	11.02	9.08446
SNRNP200	rS-pU	43.32	20.88	52.4953
SNRNP70	rS-pU	46.39	10.18	162.906
SNRPC	rS-pU	31.91	12.49	145.246
SNRPD3	rS-pU	45.34	10.7	169.831
SNX17	rS-pU	8.85	10.47	43.524
SNX3	rS-pU	34.85	14.36	35.7466
SOAT1	rS-pU	20.07	10.79	31.2281
SPG21	rS-pU	13.26	21.2	15.7395
SPTLC2	rS-pU	12.96	12.58	5.10196
SRA1	rS-pU	43.26	18.71	15.4249
SRP14	rS-pU	33.67	12.24	153.585
SRPRB	rS-pU	25.83	14.78	31.0506
SSBP4	rS-pU	14.44	15.01	6.48568
SSR3	rS-pU	24.36	12.66	41.4408
SSRP1	rS-pU	32.53	13.97	113.587
STAG1	rS-pU	47.49	12.5	3.82967
STAM2	rS-pU	27.57	13.9	2.54727
STAT3	rS-pU	22.12	12.75	26.32
STEAP3	rS-pU	20.52	16.58	5.13498
STOM	rS-pU	32.51	14.64	5.2116
STRN4	rS-pU	49.01	10.02	14.9349
STT3A	rS-pU	34.75	16.96	49.3473
STUB1	rS-pU	42.5	11.04	70.2799
SUGT1	rS-pU	29.59	12.25	38.4516
SUMF1	rS-pU	45.31	14.38	3.50518
SUMO1	rS-pU	13.57	11.28	26.5166
SUMO3	rS-pU	23.23	14.57	13.974
SURF1	rS-pU	36.03	10.61	17.946
SYMPK	rS-pU	34.61	17.52	19.5137
TAF10	rS-pU	12.51	13.93	16.7769
TAF9	rS-pU	18.56	15.42	31.0294
TAGLN2	rS-pU	46.26	13.15	206.905
TAPBP	rS-pU	11.27	25.54	19.3297
TAX1BP1	rS-pU	14.22	13.6	25.0921
TBC1D22A	rS-pU	26.06	13	3.18511
TBCB	rS-pU	39.86	13.53	83.1147
TBL3	rS-pU	42.98	16.76	13.2511
TBRG1	rS-pU	4.74	10.13	1.28946
TEX264	rS-pU	14.22	10.29	12.0703
TFRC	rS-pU	26.24	21.24	51.9532
TIMP1	rS-pU	0.76	15.75	104.095
TM9SF2	rS-pU	23.77	17.73	91.6534
TM9SF3	rS-pU	32.14	21.5	34.453
TM9SF4	rS-pU	42.77	11.58	16.4729
TMCO1	rS-pU	26.58	24.74	63.8575
TMEM131	rS-pU	33.65	17.05	7.81325
TMEM214	rS-pU	21.81	10.99	13.0324
TMEM33	rS-pU	19.31	15.95	14.0438
TMEM50B	rS-pU	27.8	10.36	4.8759
TMEM59	rS-pU	3.66	15.22	76.8514
TMOD3	rS-pU	24.74	11.71	16.0315
TMX1	rS-pU	45.83	16.58	29.4783
TOMM20	rS-pU	36.93	11.8	50.7024
TOMM7	rS-pU	35.58	13.84	56.9769
TPR	rS-pU	34.01	20.7	34.4266
TPT1	rS-pU	38.85	26.67	212.58
TPX2	rS-pU	4.85	12.81	50.9751
TRAPPC2L	rS-pU	48.96	12.5	10.8023
TRIOBP	rS-pU	26.98	17.31	2.84137
TRIP4	rS-pU	32.04	13.53	8.72714
TRRAP	rS-pU	23.44	15	16.0841
TSEN34	rS-pU	8.21	11.88	39.1728
TSG101	rS-pU	32.71	10.99	31.0285
TSPAN4	rS-pU	7.48	13.44	3.77306
TUSC3	rS-pU	43.79	17.22	43.3858
TWSG1	rS-pU	8.19	14.36	15.7774
TXNDC15	rS-pU	5.41	12.14	11.1032
TXNL1	rS-pU	31.83	12.71	14.8082
TXNL4A	rS-pU	34.82	20.67	42.6354
TYMS	rS-pU	35.62	16.56	295.087
UBAP2	rS-pU	46.76	11.25	8.29937
UBE2A	rS-pU	11.74	15.29	42.9955
UBE2D3	rS-pU	34.54	11.05	95.3303
UBE2M	rS-pU	41.81	11.61	91.3886
UBE2R2	rS-pU	14.27	13.03	8.43485
UBE2Z	rS-pU	44.82	11.68	13.9436
UBE4A	rS-pU	15.29	13.42	11.1698
UBL5	rS-pU	9.15	16.31	182.782
UBL7	rS-pU	15.1	11.71	52.1762
UBR4	rS-pU	38.04	23.6	15.7818
UBTF	rS-pU	28.55	13.31	15.1272
UBXN4	rS-pU	21.67	15.34	15.6655
UFC1	rS-pU	37.7	12.12	63.5224
UFM1	rS-pU	46.71	12.27	7.08644
UNC45A	rS-pU	47.69	12.36	18.7399
UQCR10	rS-pU	47.58	13.97	124.91
UQCRQ	rS-pU	30.47	16.69	204.051
UROD	rS-pU	47.63	14.67	71
USE1	rS-pU	4.16	12.69	11.2289
USP14	rS-pU	44	13.48	88.67
USP15	rS-pU	47.77	13.49	10.8796
USP9X	rS-pU	21.54	16.24	45.566
UTP20	rS-pU	25.92	12.88	13.5186
UTP6	rS-pU	10.93	10.78	22.6237
VAMP8	rS-pU	15.42	15.26	22.4599
VMA21	rS-pU	41.74	11.87	8.47551
VPS28	rS-pU	25.62	11.15	24.2561
VPS33A	rS-pU	40.17	11.94	17.015
VPS41	rS-pU	22.9	18.62	5.94402
VPS53	rS-pU	46.5	15.83	10.705
VRK1	rS-pU	42.72	16.27	72.6178
VTI1A	rS-pU	19.44	11.17	2.58243
VTI1B	rS-pU	23.61	15.21	1.50495
WBP2	rS-pU	16.18	11.04	39.2315
WDR3	rS-pU	34.46	11.4	12.38
WDR6	rS-pU	10.55	14.62	20.7182
WDTC1	rS-pU	15.74	14.47	3.90872
WIPI2	rS-pU	39.75	10.43	14.6186
WLS	rS-pU	12.71	12.47	73.1383
WNK1	rS-pU	36.04	13.53	15.7106
XRN2	rS-pU	48.42	11.5	61.4812
YIF1A	rS-pU	32.6	16.29	39.0222
YIF1B	rS-pU	42.37	22.73	59.3584
YIPF4	rS-pU	15.05	10.65	3.68684
YME1L1	rS-pU	38.4	12.01	55.9375
ZC3H14	rS-pU	13.22	13.09	16.2773
ZC3H7B	rS-pU	25.37	20.58	7.12066
ZFR	rS-pU	24.03	12.82	39.0093
ZMAT2	rS-pU	16.72	13.42	36.6928
ZYX	rS-pU	17.97	10.75	18.9563
ZZEF1	rS-pU	24.12	10.2	3.94972
SMG8	rU-pU	27.34	3.54	14.7754
HAUS5	rU-pU	43.76	6.67	15.2059
ACAP2	rU-pU	30.58	6.94	5.84441
ACSL3	rU-pU	26.88	7.79	27.5057
ADAR	rU-pU	26.65	6.36	25.4733
ADNP	rU-pU	21.57	4.27	14.2918
ADO	rU-pU	39.75	5.38	5.58233
ADRM1	rU-pU	36.88	7.12	98.8578
AEN	rU-pU	15.88	7.7	13.8062
AFTPH	rU-pU	24.39	5.23	3.43936
AGFG2	rU-pU	25.93	5.47	1.14491
JUNB	rU-pU	5.39	4.26	11.8859
TBC1D23	rU-pU	14.79	7.34	9.51176
VCPIP1	rU-pU	25.3	3.12	2.32146
CWC22	rU-pU	13.35	4.03	11.9297
TRA2A	rU-pU	44.15	5.73	57.4802
RBM6	rU-pU	19.68	6.21	5.85926
RAB8B	rU-pU	42.58	5.09	2.94497
RBPJ	rU-pU	18.07	5.15	21.8212
RAD54L	rU-pU	44.42	7.63	9.89286
NCKIPSD	rU-pU	18.42	7.44	5.95215
AKAP11	rU-pU	4.68	7.29	6.90558
AKAP8	rU-pU	47.56	6.77	7.66567
AKIRIN2	rU-pU	10.46	4.75	41.4597
ALKBH5	rU-pU	22.95	6.7	17.4683
ANKHD1	rU-pU	22.28	7.07	23.5004
ANKMY2	rU-pU	16.83	6.97	7.58552
ANKRD11	rU-pU	33.23	6.49	4.36932
ANKRD17	rU-pU	15.41	7.49	13.4668
ANKRD52	rU-pU	9.7	7.99	9.20097
AP4B1	rU-pU	11.89	6.38	6.48368
APAF1	rU-pU	31.77	5.99	6.41628
APBB2	rU-pU	11.04	3.47	1.99983
APPBP2	rU-pU	5.17	4.82	8.47928
ARF6	rU-pU	40.05	6.95	27.9078
ARFGAP2	rU-pU	23.79	7.61	10.6153
ARFGAP3	rU-pU	28.01	7.53	13.3954
ARHGAP5	rU-pU	40.48	5.54	3.41265
ARHGEF2	rU-pU	24.68	6.74	10.9248
ARID1A	rU-pU	34.21	5.24	9.47596
ARL1	rU-pU	26.79	7.87	22.7149
ARL8A	rU-pU	48.76	4.97	8.86949
ASB6	rU-pU	8.22	4.07	13.5482
ASF1B	rU-pU	8.69	6.74	38.6333
ASH1L	rU-pU	10.89	5.53	3.32349
ATAD1	rU-pU	25.3	7.47	21.6097
ATAD2	rU-pU	5.11	5.84	17.4638
ATF7	rU-pU	12.64	5.46	2.49757
ATF7IP	rU-pU	11.29	7.42	19.489
ATL2	rU-pU	13.83	5.69	29.5752
ATL3	rU-pU	44.57	7.5	0.552348
ATXN2L	rU-pU	37.58	6.83	35.8321
AUH	rU-pU	43.22	6.47	8.10273
AURKA	rU-pU	4.73	5.52	34.704
AURKB	rU-pU	5.34	6.72	102.421
AVL9	rU-pU	21.99	4.43	2.08193
BAIAP2	rU-pU	20.76	6	8.42132
USP3	rU-pU	22.64	5.82	10.4391
BCL2L1	rU-pU	20.82	5.5	1.87355
BIRC5	rU-pU	6.41	7.57	44.1523
BMP2K	rU-pU	27.03	4.17	3.50175
BRD3	rU-pU	12.31	7.59	6.41667
CASC3	rU-pU	9.41	4.87	9.69947
CASP7	rU-pU	31.75	6.4	10.1861
CBFB	rU-pU	44.75	7.89	19.2418
CBL	rU-pU	29.59	4.54	1.54767
CCDC115	rU-pU	26.28	4.63	4.71932
CCDC9	rU-pU	42.41	6.97	2.68753
CCNT1	rU-pU	21.59	1.74	24.5597
CCS	rU-pU	17.07	6.26	5.56573
CD2BP2	rU-pU	21.63	6.3	15.6334
CDC27	rU-pU	18.22	5.45	14.4907
CDC40	rU-pU	30.36	5.37	11.411
CDC73	rU-pU	24.42	6.84	11.8946
CDK2	rU-pU	46.9	4.72	49.7304
CDK6	rU-pU	13.79	4.65	3.64967
CDK9	rU-pU	32.96	7.52	12.1722
CEBPB	rU-pU	5.57	5.36	6.26837
CELF1	rU-pU	42.18	7.4	40.9119
CEP170	rU-pU	42.77	4.46	8.28378
CEP55	rU-pU	21.5	4.47	19.7024
CEPT1	rU-pU	46.17	7.49	29.8867
CGGBP1	rU-pU	12.04	7.01	26.8152
CHD1	rU-pU	27.49	4.71	18.6102
CHD8	rU-pU	10.25	7.03	11.2925
CHKA	rU-pU	18.82	5	11.218
CHM	rU-pU	20.3	7.81	2.57353
CHMP1B	rU-pU	5.04	4.92	13.2416
CHUK	rU-pU	48.31	6.19	10.4645
CKAP2	rU-pU	7.26	6.87	60.1592
CKS2	rU-pU	10.1	5.59	148.129
CLK1	rU-pU	5.74	2.57	8.58263
CLK3	rU-pU	15.08	5.04	7.99351
CLP1	rU-pU	28.76	6.95	7.92438
CNOT2	rU-pU	41.58	5.09	15.2381
CNOT8	rU-pU	12.95	5.24	14.8416
COG2	rU-pU	22.49	7.42	29.2921
COG8	rU-pU	44.3	6.2	12.9835
COMMD3	rU-pU	38.92	5.72	27.5202
COMMD9	rU-pU	34.52	6.07	13.9385
COQ5	rU-pU	15.56	7.72	12.2704
COQ9	rU-pU	45.36	6.81	13.7269
CREB1	rU-pU	22.5	7.42	2.10721
CSNK1A1	rU-pU	22.18	6.94	34.6158
CSNK1D	rU-pU	10.8	6.85	17.5773
CSNK2A1	rU-pU	41.57	6.69	38.9786
CSTF1	rU-pU	48.58	3.67	31.4079
CSTF2T	rU-pU	15.05	4.78	19.6693
CTBP2	rU-pU	45.14	7.23	9.39847
CTCF	rU-pU	46.95	6.34	16.078
CTDP1	rU-pU	36.05	6.65	7.52318
CTTNBP2NL	rU-pU	32.72	4.38	2.90911
DCK	rU-pU	7.66	5.69	15.7489
DCP1A	rU-pU	46.73	3.23	9.86713
DCTN4	rU-pU	43.93	6.23	17.4344
DDI2	rU-pU	35.33	4.49	2.72122
DDX20	rU-pU	27.36	4.7	20.41
DDX3X	rU-pU	43.04	6.23	126.974
DDX42	rU-pU	31.03	6.5	21.4402
DDX47	rU-pU	44.27	7.25	56.7787
DDX52	rU-pU	15.04	6.88	16.9286
DDX6	rU-pU	34.54	5.16	29.2023
DENND4A	rU-pU	37.83	6.02	7.0908
DGCR8	rU-pU	9.31	6.03	3.93687
DHPS	rU-pU	30.15	6.83	39.3822
DHX33	rU-pU	13.78	4.89	9.09185
DHX8	rU-pU	20.35	5.83	11.2035
DICER1	rU-pU	40.22	6.75	9.98796
DIDO1	rU-pU	20.32	4.94	8.34761
DMAP1	rU-pU	22.83	7.91	20.1075
DNA2	rU-pU	40.47	4.93	13.7037
DNAJB1	rU-pU	45.38	5.39	32.667
DNAJB12	rU-pU	13.28	6.41	7.91812
DNAJB6	rU-pU	9.33	7.48	7.53423
DNTTIP2	rU-pU	16.58	5.54	17.5171
DOK1	rU-pU	13.28	4.58	0.531458
INTS6	rU-pU	43.7	4.83	3.87063
DTYMK	rU-pU	31.39	7.16	42.3401
DUS1L	rU-pU	17.4	6.98	13.4134
DVL2	rU-pU	12.2	6.5	9.90365
ECT2	rU-pU	17.61	6.42	34.0038
EDC3	rU-pU	28.64	6.29	15.3489
EED	rU-pU	37.1	5.33	14.7001
EHMT1	rU-pU	32.87	5.66	8.01013
EIF1	rU-pU	10.77	5.39	73.2373
EIF1B	rU-pU	20.25	4.95	30.4505
EIF4A1	rU-pU	47.91	5.86	514.782
ELL	rU-pU	28.32	4.13	2.55972
EP300	rU-pU	25.3	5.12	10.9994
ERCC4	rU-pU	31.95	6.49	4.45812
ERCC6L	rU-pU	38.16	4.26	6.42022
ERH	rU-pU	43.04	6.23	166.6
ESF1	rU-pU	18.21	5.54	11.2456
ETNK1	rU-pU	9.47	7.61	17.2519
ETV6	rU-pU	23.3	5.54	0.642845
EXOSC3	rU-pU	47.94	4.69	25.648
EXOSC9	rU-pU	20.81	6.1	48.1704
EYA3	rU-pU	40.74	7.43	5.05735
FNDC3B	rU-pU	10.46	5.84	3.00936
FAM111A	rU-pU	7.48	5.21	0.40265
FBXO22	rU-pU	17.42	5.68	10.7706
FBXO28	rU-pU	7.2	5.95	35.0945
FBXO38	rU-pU	8.79	7.68	9.92102
FEM1B	rU-pU	6.12	3.73	9.42039
FEN1	rU-pU	38.58	5.42	47.7561
FEZ2	rU-pU	12.48	6.27	8.90795
FHOD1	rU-pU	47.27	7.63	8.50175
FIBP	rU-pU	8.34	5.7	16.7203
FILIP1L	rU-pU	9.31	4.65	0.312874
FOXK1	rU-pU	20.62	7.06	2.71487
FRG1	rU-pU	15.1	7	24.6425
FXR1	rU-pU	38.67	7.04	34.0171
GATAD2B	rU-pU	13.73	2.51	8.50481
GIGYF2	rU-pU	24.2	7.48	8.79805
GLT8D1	rU-pU	18.42	7.8	12.2422
GNA13	rU-pU	19.38	4.56	5.7245
GNL3	rU-pU	43.46	4.21	105.823
GOLGA7	rU-pU	15.49	7.38	19.0295
GOLPH3	rU-pU	23.26	7.67	19.165
GOLPH3L	rU-pU	38.87	4.37	11.4385
GOPC	rU-pU	23.5	6.18	9.02261
GOSR1	rU-pU	22.81	5.19	28.736
GPATCH8	rU-pU	24.54	4.91	9.03943
GPN1	rU-pU	28.41	7.74	17.488
GPS2	rU-pU	19.48	7.89	15.7455
GRAMD4	rU-pU	31.88	5.05	1.03367
GSK3B	rU-pU	32.89	6.78	3.55998
GTF2A1	rU-pU	45.92	5.06	21.6618
GTF2B	rU-pU	10.35	4.64	43.4915
GTF2E1	rU-pU	31.38	5	4.35226
GTF3C3	rU-pU	9.63	7.39	14.5895
GTF3C4	rU-pU	33.29	4.53	7.35198
GTF3C5	rU-pU	30.47	7.12	32.8694
GTPBP4	rU-pU	36.09	6.86	38.8439
GTSE1	rU-pU	5.11	5.14	20.8522
TRIM3	rU-pU	39.33	5.98	1.19218
HAUS4	rU-pU	31.51	7.01	10.7388
HAX1	rU-pU	7.75	7.54	34.6324
HDAC4	rU-pU	17.83	5.16	0.820076
HELLS	rU-pU	9.35	6.05	85.7521
HEXIM1	rU-pU	28.76	6.95	8.41296
HMOX1	rU-pU	16.88	5.41	5.78485
IBTK	rU-pU	17.75	6.96	11.6538
IFRD1	rU-pU	6.25	5.59	14.9629
IMP3	rU-pU	28.58	5.12	51.5833
IMPACT	rU-pU	23.88	5.82	3.96624
IMPAD1	rU-pU	47.33	7.67	6.93013
INPP5F	rU-pU	37.97	5.66	3.68232
INTS12	rU-pU	6.9	6.16	8.7883
INTS2	rU-pU	9.66	7.99	9.49013
INTS5	rU-pU	30.8	6.19	7.7242
INTS7	rU-pU	36.85	6.91	26.4861
IRF2BP1	rU-pU	11.96	5.6	17.5269
IRF2BP2	rU-pU	21.44	4.67	16.5891
IRS2	rU-pU	11.89	3.31	3.08816
JMJD1C	rU-pU	13.68	3.29	5.46852
KATNA1	rU-pU	36.74	6.14	18.9981
KDM2A	rU-pU	13.44	4.85	3.97533
KDM3A	rU-pU	6.13	4.29	6.76461
KIF11	rU-pU	8.49	6.73	52.1527
KIF14	rU-pU	30.1	6.1	9.83077
KIF18B	rU-pU	5.34	5.07	13.7191
KIF1B	rU-pU	20.78	7.18	8.79494
KIF20B	rU-pU	26.62	6.14	20.3257
KIF22	rU-pU	4.78	7.29	66.0557
KIF2C	rU-pU	9.54	7.58	30.2397
KLHL9	rU-pU	4.62	2.97	9.8606
KPNA1	rU-pU	41.73	6	8.96208
KRI1	rU-pU	23.38	6.76	12.943
LARP4	rU-pU	22.09	4.36	24.0116
LATS1	rU-pU	43.52	4.02	8.48454
LDLR	rU-pU	7.36	4.95	15.3934
LDLRAP1	rU-pU	18.99	6.08	2.69694
LIMA1	rU-pU	29.05	6.37	16.5523
LIN7C	rU-pU	27.65	5.39	10.6604
LPCAT1	rU-pU	35.8	3.72	14.5474
LRCH3	rU-pU	13.17	4.61	15.0239
LRRC8A	rU-pU	38.63	4.31	6.94053
LRRC8C	rU-pU	26.57	4.44	4.04627
LSM14A	rU-pU	47.4	5.99	55.8846
LUZP1	rU-pU	38.39	4.82	3.87238
MAD2L1BP	rU-pU	19.97	2.64	25.1092
MAK16	rU-pU	19.11	5.46	10.3683
MAP2K3	rU-pU	27.8	7.79	11.4506
MAP2K7	rU-pU	12.92	3.13	10.7622
MAPK14	rU-pU	36.93	6.56	13.1172
MARK2	rU-pU	30.55	6.55	7.43851
MASTL	rU-pU	9.89	6.14	13.8423
MBNL2	rU-pU	36.1	7.33	2.83273
MDM2	rU-pU	0.74	3.2	17.01
MED1	rU-pU	46.79	4.61	11.9379
MED10	rU-pU	15.14	7.34	26.7791
MED11	rU-pU	20.42	6.15	23.3722
MED17	rU-pU	40.02	7.48	8.58966
MED21	rU-pU	16.05	6.05	22.5995
MED22	rU-pU	20.4	3.7	2.97001
MEPCE	rU-pU	43.62	3.98	16.3489
NECAP1	rU-pU	28.62	3.84	8.27716
MGA	rU-pU	31.8	5.26	5.19208
MGAT2	rU-pU	43.52	7.35	12.6303
MID1IP1	rU-pU	5.36	5.17	6.11554
SPEN	rU-pU	23.95	5.74	10.2638
TRPS1	rU-pU	19.82	4.13	1.86447
WDR43	rU-pU	28.36	7.43	32.5483
MORC3	rU-pU	16.07	4.84	7.81583
SYNJ2	rU-pU	14.84	5.09	1.79181
MTMR3	rU-pU	11.38	6.9	3.4227
SPECC1L	rU-pU	18.79	6.81	9.11106
TBC1D1	rU-pU	31.46	7.62	3.5688
SMARCAD1	rU-pU	20.48	4.41	13.0596
TSR1	rU-pU	25.39	5.87	32.8034
MNT	rU-pU	7.93	5.43	1.47578
MPHOSPH10	rU-pU	45.92	5.63	19.653
MR1	rU-pU	0.93	4.03	3.65387
MRPL11	rU-pU	29.55	7.58	27
MRPL16	rU-pU	19.12	6.92	55.4459
MRPL22	rU-pU	40.87	7.4	32.2336
MRPL32	rU-pU	32.46	6.39	63.4338
MRPL33	rU-pU	8.27	7.95	55.8861
MRPL9	rU-pU	34.65	7.7	45.7847
MRPS30	rU-pU	33.11	7.29	55.3176
MSH6	rU-pU	34.73	7.16	33.0107
MTHFD2	rU-pU	16.91	7.08	22.6445
ORC4	rU-pU	28.98	6.17	16.4705
MYD88	rU-pU	14	7.93	3.30328
MYO1E	rU-pU	29.1	7.76	4.0528
NAB2	rU-pU	17.63	4.01	1.50166
NAF1	rU-pU	27.8	7.51	19.3834
NAPG	rU-pU	44.97	6.56	9.64994
NCOA2	rU-pU	16.18	6.87	2.62188
NDE1	rU-pU	6.8	5.84	6.92234
PHIP	rU-pU	15.98	5.54	14.1589
NEDD1	rU-pU	13.52	6.51	14.5348
NFAT5	rU-pU	18.32	5.72	3.49739
NGDN	rU-pU	43.72	6.36	32.9719
NMD3	rU-pU	13.47	5.49	26.0167
NOB1	rU-pU	18.75	5.79	32.3183
NOL8	rU-pU	28.26	5.48	8.23797
NOL9	rU-pU	25	6.45	12.98
NOM1	rU-pU	18.78	7.54	4.42702
NOTCH2	rU-pU	6.13	5.11	14.2125
NR3C1	rU-pU	32.87	5.17	7.78427
NRF1	rU-pU	25	5.21	5.96627
NSMCE4A	rU-pU	27.56	7.86	45.2597
NUDT16L1	rU-pU	23.55	6.63	16.5633
NUFIP2	rU-pU	30.72	3.44	9.18544
NUP153	rU-pU	32.61	4.51	33.3173
NUP155	rU-pU	35.62	6.95	55.8847
NUP50	rU-pU	23.83	6.64	6.47105
NUP54	rU-pU	48.23	5.48	31.2898
NUP62	rU-pU	41.88	4.17	23.9342
NVL	rU-pU	44.07	6.97	22.4867
NXT1	rU-pU	48.62	3.87	14.7186
OGT	rU-pU	30.43	5.29	28.7281
PNPT1	rU-pU	12.67	7.16	19.7987
ORC5	rU-pU	49.32	6.6	29.6591
ORC6	rU-pU	4.07	5.62	40.1511
OSBPL2	rU-pU	32.69	7.6	7.3813
OSBPL8	rU-pU	41.7	6.37	11.5381
OTUD4	rU-pU	28.44	4.62	2.19126
PAIP2	rU-pU	12.9	6.55	79.0733
PALLD	rU-pU	13.7	5.94	10.7472
PARP2	rU-pU	11.27	5.7	14.0036
PBK	rU-pU	16.51	6.34	48.0099
PCBP1	rU-pU	43.93	6.38	150.609
PCF11	rU-pU	17.27	3.28	4.61951
PDCD10	rU-pU	47.36	6.26	29.1548
PDCL	rU-pU	18.49	4.45	6.22183
PDE12	rU-pU	18.92	4.66	5.72461
PDE4DIP	rU-pU	12.5	6.35	4.39824
PDK1	rU-pU	27.48	6.37	1.66047
PDPK1	rU-pU	27.48	6.37	7.29153
PDZD8	rU-pU	35.41	5.7	5.31863
PEX5	rU-pU	15.38	6.28	10.3909
PGS1	rU-pU	32.58	7.26	9.15902
PHAX	rU-pU	26.63	5.3	13.4312
PHF10	rU-pU	49.14	6.7	32.0944
PHF23	rU-pU	7	3.9	13.1762
PHLDA3	rU-pU	4.07	7.11	15.1182
PI4K2A	rU-pU	25.89	6.95	10.7937
PI4KB	rU-pU	26.52	7.33	11.6907
PIAS1	rU-pU	6.86	4.84	16.1427
PIK3C2A	rU-pU	21.41	7.46	6.94117
PIK3CB	rU-pU	40.03	6.09	2.83577
PIK3R1	rU-pU	41.08	3.91	3.93464
PIP5K1A	rU-pU	7.23	4.16	18.2888
PLAU	rU-pU	4.94	5.37	0.546579
PLEKHG3	rU-pU	8.71	3.9	2.16532
PLEKHO2	rU-pU	42.9	6.29	0.573656
PLK2	rU-pU	47.85	3.41	2.10574
PLSCR1	rU-pU	27.58	7.61	12.3445
POGZ	rU-pU	49.47	4.19	9.9921
POLD3	rU-pU	21.61	7.56	7.4245
POLDIP3	rU-pU	6.15	7.06	12.6731
POLR1C	rU-pU	18.32	5.62	51.3373
POLR1D	rU-pU	6.52	4.99	7.67856
POLR2C	rU-pU	33.43	6.69	43.8931
POLR2G	rU-pU	40.45	7.21	115.093
POLR3A	rU-pU	6.28	6.37	12.4744
PPAT	rU-pU	37.48	7.45	20.9014
PPIL4	rU-pU	36.52	5.25	29.879
PPP1R10	rU-pU	18.7	3.92	17.2102
PPP4R2	rU-pU	20.28	6.35	9.36136
PRC1	rU-pU	4.83	7.94	61.1098
PRCC	rU-pU	12.56	6.98	34.5416
PRIM1	rU-pU	23.95	6.13	57.1278
PRKAA1	rU-pU	31.94	5.1	24.7602
PRPF38A	rU-pU	25.72	7.75	11.386
PTCD1	rU-pU	7.08	7.12	37.9261
PTCD2	rU-pU	22.26	6.65	4.7426
PUM1	rU-pU	23.55	4.89	20.0674
PUM2	rU-pU	22.59	5.79	8.42178
PUS1	rU-pU	38.17	5.87	18.1585
PWP2	rU-pU	45.49	7.51	47.478
QRICH1	rU-pU	12.49	5.61	21.6523
RAB5A	rU-pU	48.35	6.22	13.3446
RABGAP1	rU-pU	36.13	7.69	6.86212
RABGEF1	rU-pU	24.7	3.57	3.78087
RABGGTB	rU-pU	25.17	3.72	44.6063
RAF1	rU-pU	20.01	7.86	13.9588
RAPGEF2	rU-pU	10.35	4.81	2.17672
RASA3	rU-pU	14.34	7.04	1.58864
RBBP5	rU-pU	49.77	5.48	10.0163
RBBP6	rU-pU	22.41	5.84	10.0652
RBL1	rU-pU	9.56	6.4	7.52204
RBM22	rU-pU	31	5.53	30.5102
RBM33	rU-pU	41.59	7.65	3.94379
RBM5	rU-pU	14.22	4.21	8.97177
RBM7	rU-pU	23	4.37	4.67441
RCOR1	rU-pU	13.79	4.41	6.06048
RELA	rU-pU	23.53	7.93	12.4452
REXO4	rU-pU	34.03	5.72	13.1602
RFC3	rU-pU	38.83	6.91	94.8001
RFC4	rU-pU	47.31	7.93	80.6749
RHEB	rU-pU	22.92	7.74	13.3017
RHOB	rU-pU	4.8	3.79	16.0516
RICTOR	rU-pU	26.59	3.07	4.10489
RIF1	rU-pU	22.82	5.41	18.2152
RIOK1	rU-pU	16.76	6.09	18.7975
RIOK2	rU-pU	8.98	6.13	17.7411
RIPK1	rU-pU	41.26	7.66	2.41755
RNF114	rU-pU	20.28	5.47	15.55
RNF2	rU-pU	23.47	5.58	10.5912
RPL22L1	rU-pU	26.48	3.81	29.2396
RPRD2	rU-pU	25.64	4.16	8.62832
RPUSD4	rU-pU	21.74	3.9	6.26656
RRAGA	rU-pU	48.44	6.82	38.1487
RRM2	rU-pU	4.26	6.25	70.8813
RRS1	rU-pU	33.29	4.67	25.588
RSF1	rU-pU	29.96	6.93	5.62164
RSRC2	rU-pU	21.07	3.51	20.1576
SAP30	rU-pU	10.7	5.97	20.1029
SAP30BP	rU-pU	34.01	6.93	13.3494
SBDS	rU-pU	37.95	5.98	35.534
SBNO1	rU-pU	14.04	7.11	7.42894
SDAD1	rU-pU	12.57	5.94	11.6937
SETD1A	rU-pU	30.43	5.29	4.26336
SETD2	rU-pU	10.75	5.15	6.51376
SETDB1	rU-pU	17.67	7.32	10.9917
SF3A3	rU-pU	37.05	7.71	43.9292
SF3B4	rU-pU	26.32	7.96	49.8528
SH3GL1	rU-pU	37.71	6.9	18.3315
SHCBP1	rU-pU	28.9	6.92	17.1349
SIN3A	rU-pU	43.42	6.93	12.1995
SLC38A2	rU-pU	9.13	3.81	43.91
SLC4A1AP	rU-pU	45.84	7.81	12.6996
SLC4A7	rU-pU	29.59	4.59	6.46661
SLC7A1	rU-pU	28.31	6.5	14.2703
SMAD2	rU-pU	30.12	7.85	3.73098
SMAD4	rU-pU	41.04	7.44	38.5176
SMC5	rU-pU	46.68	6.19	6.64702
SMCR8	rU-pU	23.34	4.22	4.78144
SMG1	rU-pU	41.89	7.23	4.02014
SMG7	rU-pU	21.88	4.84	7.00025
SMNDC1	rU-pU	14.79	6.89	16.5485
SNAP23	rU-pU	28.38	7.62	18.137
SNAP29	rU-pU	26.16	7.99	4.60089
SNX18	rU-pU	44.55	3.98	2.23725
SNX5	rU-pU	37.93	7.01	14.2996
SOS1	rU-pU	38.51	7.54	2.35752
SPAG5	rU-pU	6.78	7.11	25.3059
SPAG7	rU-pU	11.42	6.31	21.241
SPAST	rU-pU	31.75	6.74	3.64447
SPATA5	rU-pU	26.11	5.66	2.87907
SPIN1	rU-pU	7.36	3.22	4.64295
SRPK1	rU-pU	31.98	5.36	41.9935
STAM	rU-pU	49.75	5.69	15.6282
STAMBP	rU-pU	39.3	5.78	4.88477
STK10	rU-pU	24.98	7.32	2.20445
STK38	rU-pU	32.37	7.75	5.83613
STX12	rU-pU	40.7	7.5	11.1146
SUN2	rU-pU	23.27	5.79	12.6379
SUZ12	rU-pU	21.22	6.26	13.9655
SYNJ1	rU-pU	12.88	7.7	3.18076
SYVN1	rU-pU	21.78	6.74	11.109
TAOK1	rU-pU	27	7.83	6.32029
TBK1	rU-pU	11.18	4.75	13.8191
TFDP1	rU-pU	6.94	6.16	27.4656
TGOLN2	rU-pU	11.39	7.36	6.79442
TIMELESS	rU-pU	21.19	7.71	20.5973
TIMM17A	rU-pU	12.44	6.65	38.7071
TLE4	rU-pU	35.28	6.05	5.87415
TLE3	rU-pU	35.28	6.05	31.7725
TLK2	rU-pU	14.87	6.04	3.84091
TMEM199	rU-pU	7.96	5.42	6.51175
TMF1	rU-pU	12.91	7.28	5.38789
TMX4	rU-pU	47.67	5.17	3.08413
TNS3	rU-pU	12.7	6.88	0.534917
TOLLIP	rU-pU	20.11	6.59	3.73127
TOR1A	rU-pU	46.28	7.06	22.5453
TRAF1	rU-pU	20.1	6.7	0.101676
TRAPPC5	rU-pU	16.63	6.47	71.1025
TRIM25	rU-pU	14.86	6.84	9.59139
TRIM26	rU-pU	15.53	6.8	6.65181
TRIM33	rU-pU	30.74	6.06	11.6731
TRIM47	rU-pU	26.18	5	1.69594
TRIO	rU-pU	26.06	5.79	3.7718
TRIP11	rU-pU	49.03	6.8	4.88736
TRMT2A	rU-pU	32.05	7.53	16.3026
TTC1	rU-pU	43.98	6.02	38.4588
TTC33	rU-pU	39.15	6.62	7.73622
TTC39B	rU-pU	20.4	6.33	1.17927
TTK	rU-pU	7.89	6.37	29.6961
TUT1	rU-pU	12.54	4.92	5.13827
TWISTNB	rU-pU	24.2	4.73	5.78361
UBE2C	rU-pU	5.15	7.65	96.1004
UBE2F	rU-pU	34.96	6.38	1.96117
UBE2G1	rU-pU	33.94	6.52	9.24459
UBE2S	rU-pU	4.57	7.41	37.1715
UBE3A	rU-pU	37.87	4.89	11.1452
UBL3	rU-pU	4.83	7.93	2.13983
UBLCP1	rU-pU	48.5	6.9	29.9033
UBP1	rU-pU	28.1	5.75	3.73942
UCK2	rU-pU	8.88	6.3	60.0894
UPF1	rU-pU	48.19	7.48	19.3242
UPRT	rU-pU	28.99	3.87	5.44053
UTP14A	rU-pU	24.58	7.82	22.2721
UTP3	rU-pU	21.03	5.37	22.8933
VAMP4	rU-pU	24.08	7.3	1.03343
VPS18	rU-pU	40.31	5.64	5.39024
VPS4B	rU-pU	28.53	7.27	15.997
WAC	rU-pU	26.83	6	20.7348
WBP4	rU-pU	15.96	7.7	7.92857
WDHD1	rU-pU	25.31	5.87	7.7733
WDR44	rU-pU	27.4	4.85	10.1598
WDR74	rU-pU	14.91	6.5	117.302
WDR82	rU-pU	43.81	6.46	14.5078
WTAP	rU-pU	36.77	2.95	18.546
XRN1	rU-pU	31.25	7.51	5.13363
YEATS2	rU-pU	15.56	7.35	5.54673
YPEL5	rU-pU	14.75	5.95	2.63047
YTHDC1	rU-pU	36.89	6.76	13.6857
YTHDF1	rU-pU	39.59	5.26	11.1369
YTHDF2	rU-pU	23.93	4.01	43.5513
YTHDF3	rU-pU	39.47	4.89	7.96814
YY1	rU-pU	5.81	6.4	16.6749
ZC3H11A	rU-pU	27.61	5.48	4.25291
ZC3H15	rU-pU	31.41	6.17	37.9907
ZC3HC1	rU-pU	21.72	6.46	22.5304
ZCCHC8	rU-pU	27.55	4.18	5.03554
ZFP91	rU-pU	12.91	6.6	4.12759
ZFX	rU-pU	8.02	3.23	3.77005
ZMAT3	rU-pU	15.82	7.46	2.03663
ZMYM2	rU-pU	40.47	4.23	6.84165
ZRANB2	rU-pU	38.66	6.41	27.6673
ZYG11B	rU-pU	8.6	7.05	7.79192
