# Supplementary material for: Alteration of Proteotranscriptomic Landscape Reveals the Transcriptional Regulatory Circuits Controlling Key-Signaling Pathways and Metabolic Reprogramming During Tumor Evolution
Source: Front Cell Dev Biol. 2020 Dec 15;8:586479. doi: 10.3389/fcell.2020.586479 (PMC7769845; doi:10.3389/fcell.2020.586479)
Supplement: Supplementary file 4 [file Table_4.XLSX]

## Sheet: Column descriptions
Sheet names	Column Name	Data type	Column descriptions	Datatype	Source
Dataset-1	SYMBOL	N/A	Gene Symbol	N/A	N/A
	STABILITY GROUP	N/A	Stability groups	N/A	N/A
	Adrenal Gland RNA	mRNA	Adrenal Gland	RNA-seq: mRNA abundance	GTEx
	Bladder RNA	mRNA	Bladder	RNA-seq: mRNA abundance
	Colon RNA	mRNA	Colon	RNA-seq: mRNA abundance
	Esophagus RNA	mRNA	Esophagus	RNA-seq: mRNA abundance
	Frontal Cortex RNA	mRNA	Frontal Cortex	RNA-seq: mRNA abundance
	Heart RNA	mRNA	Heart	RNA-seq: mRNA abundance
	Kidney RNA	mRNA	Kidney	RNA-seq: mRNA abundance
	Liver RNA	mRNA	Liver	RNA-seq: mRNA abundance
	Lung RNA	mRNA	Lung	RNA-seq: mRNA abundance
	Ovary RNA	mRNA	Ovary	RNA-seq: mRNA abundance
	Pancreas RNA	mRNA	Pancreas	RNA-seq: mRNA abundance
	Prostate RNA	mRNA	Prostate	RNA-seq: mRNA abundance
	Spinal Cord RNA	mRNA	Spinal Cord	RNA-seq: mRNA abundance
	Testis RNA	mRNA	Testis	RNA-seq: mRNA abundance
	Adrenal Gland PROTEIN	Protein	Adrenal Gland	LC-MS/MS: Protein abundance	HPM, Kim et al. 2014
	Bladder PROTEIN	Protein	Bladder	LC-MS/MS: Protein abundance
	Colon PROTEIN	Protein	Colon	LC-MS/MS: Protein abundance
	Esophagus PROTEIN	Protein	Esophagus	LC-MS/MS: Protein abundance
	Frontal Cortex PROTEIN	Protein	Frontal Cortex	LC-MS/MS: Protein abundance
	Heart PROTEIN	Protein	Heart	LC-MS/MS: Protein abundance
	Kidney PROTEIN	Protein	Kidney	LC-MS/MS: Protein abundance
	Liver PROTEIN	Protein	Liver	LC-MS/MS: Protein abundance
	Lung PROTEIN	Protein	Lung	LC-MS/MS: Protein abundance
	Ovary PROTEIN	Protein	Ovary	LC-MS/MS: Protein abundance
	Pancreas PROTEIN	Protein	Pancreas	LC-MS/MS: Protein abundance
	Prostate PROTEIN	Protein	Prostate	LC-MS/MS: Protein abundance
	Spinal Cord PROTEIN	Protein	Spinal Cord	LC-MS/MS: Protein abundance
	Testis PROTEIN	Protein	Testis	LC-MS/MS: Protein abundance
Dataset-2	SYMBOL	N/A	Gene Symbol	N/A	N/A
	STABILITY GROUP	N/A	Stability groups	N/A	N/A
	uterus RNA	mRNA	Uterus	RNA-seq: mRNA abundance	protoemicsDB, Wilhelm et al., 2014
	kidney RNA	mRNA	Kidney	RNA-seq: mRNA abundance
	testis RNA	mRNA	Testis	RNA-seq: mRNA abundance
	pancreas RNA	mRNA	Pancreas	RNA-seq: mRNA abundance
	stomach RNA	mRNA	Stomach	RNA-seq: mRNA abundance
	prostate RNA	mRNA	Prostate	RNA-seq: mRNA abundance
	ovary RNA	mRNA	Ovary	RNA-seq: mRNA abundance
	thyroid gland RNA	mRNA	Thyroid gland	RNA-seq: mRNA abundance
	adrenal gland RNA	mRNA	Adrenal gland	RNA-seq: mRNA abundance
	salivary gland RNA	mRNA	Salivary gland	RNA-seq: mRNA abundance
	spleen RNA	mRNA	Spleen	RNA-seq: mRNA abundance
	esophagus RNA	Protein	Esophagus	RNA-seq: mRNA abundance
	uterus PROTEIN	Protein	Uterus	LC-MS/MS: Protein abundance
	kidney PROTEIN	Protein	Kidney	LC-MS/MS: Protein abundance
	testis PROTEIN	Protein	Testis	LC-MS/MS: Protein abundance
	pancreas PROTEIN	Protein	Pancreas	LC-MS/MS: Protein abundance
	stomach PROTEIN	Protein	Stomach	LC-MS/MS: Protein abundance
	prostate PROTEIN	Protein	Prostate	LC-MS/MS: Protein abundance
	ovary PROTEIN	Protein	Ovary	LC-MS/MS: Protein abundance
	thyroid gland PROTEIN	Protein	Thyroid gland	LC-MS/MS: Protein abundance
	adrenal gland PROTEIN	Protein	Adrenal gland	LC-MS/MS: Protein abundance
	salivary gland PROTEIN	Protein	Salivary gland	LC-MS/MS: Protein abundance
	spleen PROTEIN	Protein	Spleen	LC-MS/MS: Protein abundance
	esophagus PROTEIN	Protein	Esophagus	LC-MS/MS: Protein abundance
Dataset-3	SYMBOL	N/A	Gene Symbol	N/A	N/A
	STABILITY GROUP	N/A	Stability groups	N/A	N/A
	Adrenal gland RNA	mRNA	Adrenal.gland	RNA-seq: mRNA abundance	Wang et al., 2019
	Appendix RNA	mRNA	Appendix	RNA-seq: mRNA abundance
	Brain RNA	mRNA	Brain	RNA-seq: mRNA abundance
	Colon RNA	mRNA	Colon	RNA-seq: mRNA abundance
	Duodenum RNA	mRNA	Duodenum	RNA-seq: mRNA abundance
	Endometrium RNA	mRNA	Endometrium	RNA-seq: mRNA abundance
	Esophagus RNA	mRNA	Esophagus	RNA-seq: mRNA abundance
	Fallopian tube RNA	mRNA	Fallopian.tube	RNA-seq: mRNA abundance
	Fat RNA	mRNA	Fat	RNA-seq: mRNA abundance
	Gallbladder RNA	mRNA	Gallbladder	RNA-seq: mRNA abundance
	Heart RNA	mRNA	Heart	RNA-seq: mRNA abundance
	Kidney RNA	mRNA	Kidney	RNA-seq: mRNA abundance
	Liver RNA	mRNA	Liver	RNA-seq: mRNA abundance
	Lung RNA	mRNA	Lung	RNA-seq: mRNA abundance
	Lymph node RNA	mRNA	Lymph.node	RNA-seq: mRNA abundance
	Ovary RNA	mRNA	Ovary	RNA-seq: mRNA abundance
	Pancreas RNA	mRNA	Pancreas	RNA-seq: mRNA abundance
	Placenta RNA	mRNA	Placenta	RNA-seq: mRNA abundance
	Prostate RNA	mRNA	Prostate	RNA-seq: mRNA abundance
	Rectum RNA	mRNA	Rectum	RNA-seq: mRNA abundance
	Salivary gland RNA	mRNA	Salivary.gland	RNA-seq: mRNA abundance
	Small intestine RNA	mRNA	Small.intestine	RNA-seq: mRNA abundance
	Smooth muscle RNA	mRNA	Smooth.muscle	RNA-seq: mRNA abundance
	Spleen RNA	mRNA	Spleen	RNA-seq: mRNA abundance
	Stomach RNA	mRNA	Stomach	RNA-seq: mRNA abundance
	Testis RNA	mRNA	Testis	RNA-seq: mRNA abundance
	Thyroid RNA	mRNA	Thyroid	RNA-seq: mRNA abundance
	Tonsil RNA	mRNA	Tonsil	RNA-seq: mRNA abundance
	Urinary bladder RNA	mRNA	Urinary.bladder	RNA-seq: mRNA abundance
	Adrenal gland PROTEIN	Protein	Adrenal.gland	LC-MS/MS: Protein abundance
	Appendix PROTEIN	Protein	Appendix	LC-MS/MS: Protein abundance
	Brain PROTEIN	Protein	Brain	LC-MS/MS: Protein abundance
	Colon PROTEIN	Protein	Colon	LC-MS/MS: Protein abundance
	Duodenum PROTEIN	Protein	Duodenum	LC-MS/MS: Protein abundance
	Endometrium PROTEIN	Protein	Endometrium	LC-MS/MS: Protein abundance
	Esophagus PROTEIN	Protein	Esophagus	LC-MS/MS: Protein abundance
	Fallopian tube PROTEIN	Protein	Fallopian.tube	LC-MS/MS: Protein abundance
	Fat PROTEIN	Protein	Fat	LC-MS/MS: Protein abundance
	Gallbladder PROTEIN	Protein	Gallbladder	LC-MS/MS: Protein abundance
	Heart PROTEIN	Protein	Heart	LC-MS/MS: Protein abundance
	Kidney PROTEIN	Protein	Kidney	LC-MS/MS: Protein abundance
	Liver PROTEIN	Protein	Liver	LC-MS/MS: Protein abundance
	Lung PROTEIN	Protein	Lung	LC-MS/MS: Protein abundance
	Lymph node PROTEIN	Protein	Lymph.node	LC-MS/MS: Protein abundance
	Ovary PROTEIN	Protein	Ovary	LC-MS/MS: Protein abundance
	Pancreas PROTEIN	Protein	Pancreas	LC-MS/MS: Protein abundance
	Placenta PROTEIN	Protein	Placenta	LC-MS/MS: Protein abundance
	Prostate PROTEIN	Protein	Prostate	LC-MS/MS: Protein abundance
	Rectum PROTEIN	Protein	Rectum	LC-MS/MS: Protein abundance
	Salivary gland PROTEIN	Protein	Salivary.gland	LC-MS/MS: Protein abundance
	Small intestine PROTEIN	Protein	Small.intestine	LC-MS/MS: Protein abundance
	Smooth muscle PROTEIN	Protein	Smooth.muscle	LC-MS/MS: Protein abundance
	Spleen PROTEIN	Protein	Spleen	LC-MS/MS: Protein abundance
	Stomach PROTEIN	Protein	Stomach	LC-MS/MS: Protein abundance
	Testis PROTEIN	Protein	Testis	LC-MS/MS: Protein abundance
	Thyroid PROTEIN	Protein	Thyroid	LC-MS/MS: Protein abundance
	Tonsil PROTEIN	Protein	Tonsil	LC-MS/MS: Protein abundance
	Urinary bladder PROTEIN	Protein	Urinary.bladder	LC-MS/MS: Protein abundance

## Sheet: Dataset-1
SYMBOL	STABILITY-GROUP	Adrenal Gland RNA	Bladder RNA	Colon RNA	Esophagus RNA	Frontal Cortex RNA	Heart RNA	Kidney RNA	Liver RNA	Lung RNA	Ovary RNA	Pancreas RNA	Prostate RNA	Spinal Cord RNA	Testis RNA	Adrenal Gland PROTEIN	Bladder PROTEIN	Colon PROTEIN	Esophagus PROTEIN	Frontal Cortex PROTEIN	Heart PROTEIN	Kidney PROTEIN	Liver PROTEIN	Lung PROTEIN	Ovary PROTEIN	Pancreas PROTEIN	Prostate PROTEIN	Spinal Cord PROTEIN	Testis PROTEIN
AAK1	rS-pS	-0.161169	-0.0650684	-0.978236	-1.02816	3.26873	0.297778	-1.02034	-2.44851	-0.515192	-1.30936	-0.787617	-0.486206	-0.0606982	0.145351	3.64778	2.31252	3.20843		6.2504	2.39278	3.24579	2.3486	1.31232	3.71814	4.21555	3.65789	4.00274	4.33988
AARS	rS-pS	5.34767	5.07981	4.98982	4.94938	6.17233	4.42828	4.91504	4.84147	5.15015	4.90014	4.89288	5.17712	5.44493	4.7126	5.26862	5.03122	5.84877	2.77359	7.6982	3.14238	4.53598	6.45198	5.04035	6.88599	7.39253	6.13014	6.90006	7.00912
ABCB7	rS-pS	3.19755	2.95531	3.09576	2.84291	1.45681	3.10685	2.56487	2.36373	2.90323	3.1162	2.02609	2.71721	1.82497	1.94373	5.52225	1.89748	2.36883		3.16553	3.00488	2.96757	4.20623		2.23118	3.55199	2.19845	2.11837	4.95655
ABCD3	rS-pS	2.75809	2.80054	2.97049	2.63079	2.03457	2.47067	2.87892	3.65306	2.67197	2.18428	2.47742	2.57676	2.6081	2.54052	4.53499	1.89748	3.6574	2.03282	3.94928	3.88248	5.16497	6.609	3.9367	4.15987	2.1329	2.06087	3.55765	5.82531
ACAA2	rS-pS	5.28318	4.72846	5.52246	4.46945	4.0072	5.75689	6.17652	7.35931	4.50462	4.09677	4.07468	3.48414	4.48349	4.62936	7.40671	5.59733	6.54469	4.52515	5.8245	7.4612	9.02137	8.93676	5.41884	6.59201	6.97711	5.43503	5.78001	7.02891
ACACA	rS-pS	3.12532	3.14584	2.11653	2.73183	3.11403	0.664483	1.11303	1.56413	2.31875	2.03668	0.808179	3.12168	2.54918	2.83046	5.6392	5.26672	3.94539	1.67685	5.49565	2.368	0.921024	5.47903	2.9876	5.34107	4.60257	3.73053	4.3953	4.98106
ACAD9	rS-pS	3.73444	3.4019	3.26948	3.44321	2.89084	3.02724	3.34341	2.8335	3.24184	3.4489	2.62737	3.54102	2.3584	3.58015	5.47786	3.00476	3.99329	3.03282	4.52751	5.24498	4.95679	4.98983	3.55276	4.56401	5.29834	3.65481	4.34302	4.6155
ACADL	rS-pS	-0.406216	0.111031	-1.78662	-0.538681	-1.01654	-0.0711939	2.72749	3.09356	2.51324	3.41819	3.85699	4.09845	-0.666118	1.59932	0.477855						4.29395	4.2796	2.60521	3.71814	3.4613	2.52038	1.77579	1.92627
ACADM	rS-pS	4.93781	3.6565	3.80219	3.91009	3.72247	5.19692	4.5267	4.97728	3.09238	3.83794	3.17457	3.18777	3.62293	3.91073	6.72587	3.46462	5.0799	5.13258	3.86933	7.55301	8.18289	7.74263	4.14644	5.62151	6.05057	3.71908	4.49478	5.79875
ACADSB	rS-pS	3.61471	3.0131	2.59108	2.52038	2.6325	2.95317	3.3978	5.71342	2.33257	2.85579	1.82538	3.39232	1.95345	2.09221	5.81313	2.87065	2.98299	4.23189	3.71854	5.00163	7.81567	8.29844	3.28512	4.57811	4.29196	3.88107	3.59793	4.94321
ACAT1	rS-pS	5.23993	3.5656	3.87086	3.61597	3.19014	5.07404	5.2075	6.12928	3.4489	3.67807	3.851	2.95773	3.02538	4.49825	8.38756	6.02849	6.47106	6.22697	6.47617	7.95225	8.79695	8.36906	5.45502	6.71458	7.37012	6.20653	5.93576	7.16007
ACAT2	rS-pS	2.83592	2.44996	2.62562	3.18518	3.54102	0.784923	2.38433	3.96162	3.15947	2.89937	1.41576	2.96107	3.82273	4.41278	5.75873	3.61841	3.83746	3.76269	5.36748	0.706069	4.68513	6.25401	3.09274	5.48092	4.50736	4.25857	5.89991	5.76431
ACIN1	rS-pS	5.02281	5.23458	4.95629	4.86196	3.87774	3.84147	4.63227	3.69153	5.04133	5.43729	4.11603	5.32517	3.9782	5.40667	5.15198	3.00476	3.17259	1.80102	2.49675		1.18919	3.97385	2.25225	6.37699	5.01138	3.66679	1.81004	6.09563
ACO2	rS-pS	5.27314	4.8679	5.05376	5.02237	6.12247	7.03452	5.16792	3.70377	4.29131	3.90785	3.7939	4.09424	4.67807	4.38405	8.63092	6.86343	7.45662	7.36473	8.97701	9.73863	9.48999	7.7381	6.42733	7.77207	8.07518	7.12989	8.17569	7.6898
ACOT9	rS-pS	2.86235	3.05641	3.00225	3.04696	1.50691	3.1635	2.67378	1.39122	3.62059	3.01507	1.78199	2.95531	1.30859	1.77779	5.31444	4.54073	4.86677	4.36542	5.33719	6.24512	4.09979	4.36786	4.83284	5.10868	4.55199	4.90007	3.78443	5.27235
ACP6	rS-pS	1.31499	1.8024	1.16736	0.908173	-0.132736	-0.0656722	1.46519	0.536053	0.836732	1.5509	0.878137	1.82416	-0.136537	0.678973	0.477855	0.31252				0.583592	0.921024			1.04481		0.198454		2.43299
ACSF2	rS-pS	5.47638	4.20711	3.4223	1.64262	1.46101	2.74889	4.54164	3.34199	3.33056	3.61706	1.88479	3.88753	1.33285	2.25792	7.58316	3.67414	4.45623	1.07837	3.44822	3.88454	8.18343	5.00666	2.87313	5.00537	4.44832	3.7641	3.10464	4.95979
ACTN1	rS-pS	4.22882	7.66463	7.1531	7.40133	4.12598	4.72765	3.8679	3.97177	5.52262	4.5472	3.61235	6.08831	1.8883	3.61706	9.52751	10.4885	10.7719	9.90175	8.58259	9.64961	9.266	8.98082	9.4473	9.17572	9.59356	10.4986	7.83254	8.77222
ACTN4	rS-pS	6.49649	6.50208	6.26529	6.5812	4.90593	4.74953	6.43028	4.5292	6.66818	5.81711	5.02414	6.00248	5.31615	4.19535	10.134	9.59669	9.86784	9.85412	8.32821	9.17918	10.1343	9.34158	9.89261	9.25475	9.86764	9.77462	8.39563	8.73626
ACTR1A	rS-pS	4.96255	5.67327	5.35279	5.51486	5.61618	4.81532	4.82934	3.53356	5.2075	4.43563	3.78869	5.0917	5.21723	5.0197	5.87834	7.63145	7.42	5.60241	7.11288	5.706	6.17646	5.17225	5.4774	7.36284	6.7101	7.1145	7.01433	6.95311
ACTR1B	rS-pS	5.59664	5.25663	5.26379	5.10448	5.79129	4.69293	5.0691	4.42291	5.06307	5.40361	5.16993	5.32445	4.45022	4.57531	4.96178	4.61841	5.46072	3.29169	5.86564	3.6292	4.87575	3.62052	3.89596	6.09673	5.49086	5.09538	5.63974	6.14494
ACTR2	rS-pS	4.67638	5.04702	4.96555	5.0648	5.75328	3.99232	4.30451	3.854	5.34908	4.23649	3.68706	4.6893	5.22535	4.02945	5.53532	6.25922	5.63725	5.26812	6.05322	4.097	5.86447	5.69101	5.96651	6.24384	6.27235	5.59537	5.25417	6.12528
ACTR3	rS-pS	4.81865	4.24641	4.23189	4.62644	3.49953	3.21288	3.62877	2.69265	4.48285	3.47508	2.82008	3.78241	3.72683	4.1811	6.34355	6.15681	6.35367	6.25897	6.02353	4.61973	6.49984	5.73482	6.58861	6.64397	6.27419	5.80499	5.63974	6.66975
ACY1	rS-pS	4.05745	2.91495	3.56395	2.17451	1.68302	2.14454	5.87209	6.02281	2.76956	2.3317	2.07998	3.43563	2.34255	2.03527	5.22948	3.63445	3.93252	0.562922	3.03015	1.41474	9.28449	7.60471	2.69097	3.18404	3.77348	3.75578	4.64212	4.10973
ACY3	rS-pS	-5.35343	-4.73543	1.09651	-4.20645	-0.568538		4.05572	3.47638	-3.0601	-4.03056	2.83835	-1.34923	1.69822	-3.17267					0.373578		5.81235	2.13			3.51511		0.225082
ADH5	rS-pS	4.95047	6.46842	5.72178	6.14561	4.29866	4.61765	5.03606	5.11894	5.13955	5.5601	3.66903	5.27128	3.89336	4.70099	6.49126	7.40599	7.04368	6.34101	6.29585	6.01377	7.47945	7.48386	6.15114	7.43964	6.99704	7.08512	6.78997	7.50657
ADH7	rS-pS		-6.15946	-7.0965	4.89636			-7.20407	-4.79947	-5.17553	-6.29676		-6.15123		-5.21679		0.31252	0.623465	6.31672		0.462316	1.02944	3.84227			1.16499
ADK	rS-pS	2.50462	2.54498	2.04946	2.91048	2.34028	2.39053	2.56901	4.12019	2.9581	1.4489	1.76638	2.20383	2.54572	2.67446	3.3851	3.47058	2.6703	1.56292	3.04181	2.50316	3.7049	5.83139	3.17037	5.48666	4.52601	3.07431	3.86936	5.58054
ADPRH	rS-pS	1.92372	1.55385	1.3083	1.514	-1.21223	1.33885	1.14143	-0.859614	2.61636	-0.159718	1.30743	1.75788	0.423309	0.659011	2.06282	1.89748	2.62346		0.26401	2.23109	0.921024	0.348596	2.03484	2.07561	2.83704	2.52038	1.22508	3.01795
ADSL	rS-pS	3.93263	3.84599	3.91934	3.90368	2.61871	3.56864	3.68032	2.8478	3.69265	4.10936	3.7939	3.75061	2.47975	4.32841	3.77964	3.92629	3.99329	3.25871	3.04946	2.69696	3.63842	3.22994	2.70473	4.89596	4.1329	3.71049	2.79302	5.40903
AFG3L2	rS-pS	4.10014	4.16108	4.14527	3.8366	3.76871	4.66334	4.21723	3.24778	3.50335	3.77926	3.38405	3.50589	2.80323	3.74308	5.75534	4.25583	5.77188	3.14215	6.70342	6.79891	6.01048	6.21479	4.2526	6.15588	6.22942	5.23576	5.88593	5.84138
AGA	rS-pS	3.02609	2.21754	2.10919	2.3435	1.73725	1.11136	2.52607	2.02715	2.53207	2.58087	2.22002	2.35924	2.99494	3.10249	2.73685	1.31252	2.30406	1.42453	1.02555		3.72838	2.05746	1.10108	3.02299	4.08134	2.72761	3.54701	4.82531
AGPS	rS-pS	2.35586	2.36737	2.49569	2.18808	1.54201	1.26273	1.73466	1.75958	2.14012	1.72552	1.76511	1.42868	2.76065	2.66243	3.64988	2.47058	3.90002	1.20322	3.9524	0.64613	3.43528	4.19023	4.19506	4.88561	4.60701	2.71049	3.6376	4.8698
AHCY	rS-pS	4.79338	5.08576	4.7732	5.07653	3.90881	4.22766	5.14037	5.59276	4.53916	6.00473	5.58976	5.59902	4.27947	5.99254	6.11801	6.09938	6.17025	5.97292	6.4629	4.98528	8.15502	7.82286	5.01829	7.46296	6.66001	6.76303	6.59302	7.22321
AIFM1	rS-pS	4.95838	3.24062	3.62375	3.1117	2.71875	4.66448	4.57894	4.40599	2.81639	2.49646	2.75979	2.80075	2.32596	4.21101	7.26099	5.4111	6.28241	4.00434	6.04591	7.59152	8.81794	7.45797	5.26895	6.57518	6.63088	5.24573	5.40417	6.99317
AIMP1	rS-pS	3.65306	3.90304	3.82171	3.7866	2.86572	3.0827	3.54967	2.8168	3.70708	3.95977	3.17153	3.86493	3.49314	3.37016	5.23274	3.82215	4.7393	2.79247	4.12538	2.8027	5.25309	4.62045	3.79138	5.28817	5.47494	4.5236	4.27593	5.75581
AKR1A1	rS-pS	4.42962	4.22651	4.37504	4.44978	3.33342	3.28917	5.32697	5.39575	4.69209	4.45022	4.77768	4.73552	3.75168	3.11936	7.70596	5.89653	6.16891	6.14736	6.27128	4.99953	8.33743	7.58079	5.43486	6.72428	7.16746	6.12425	5.80401	6.73758
AKTIP	rS-pS	2.92296	3.55827	3.27947	3.5387	4.5435	3.64097	3.123	2.43829	3.32063	3.46205	1.89569	3.32481	4.32265	4.14975		0.31252	0.513171	1.42453	1.37358		0.921024	1.3486		2.46761	2.10007	0.198454	0.225082	2.75492
ALAD	rS-pS	6.50684	3.86888	3.69432	3.63118	4.22188	3.71001	3.60644	4.84147	3.29116	4.10014	3.9364	3.81557	5.69488	3.39643	7.16989	4.45862	4.61935	4.89673	5.68292	4.78689	5.94818	6.18106	4.15137	5.63753	5.04091	4.80361	6.27303	5.75945
ALDH2	rS-pS	7.57818	6.82146	6.93723	6.86229	7.1809	6.75395	6.57471	8.77972	7.16289	6.28633	4.63749	6.05918	6.4851	5.07211	8.5475	6.76849	6.99409	7.3093	7.22208	7.60416	9.66686	10.0783	7.77176	7.22951	7.01912	6.71623	7.20185	7.31585
ALDH7A1	rS-pS	3.86691	3.00935	2.44916	2.82436	3.8846	2.09322	3.44758	3.5509	2.43829	4.33056	2.09187	3.36317	3.67582	2.68235	6.20111	5.82164	5.70207	5.51498	7.16877	5.8984	8.19542	7.74623	4.80749	7.21575	6.65753	6.20653	7.24547	7.1296
ALDH9A1	rS-pS	6.2075	4.80012	4.21956	4.96425	4.22651	3.87332	4.67864	4.78293	4.34554	4.58616	3.50208	4.58976	4.29425	5.14771	7.41532	6.37042	6.41472	6.53853	6.64788	5.90403	7.79176	7.93562	5.64867	7.16681	6.98725	6.4025	7.10118	7.54991
ALDOA	rS-pS	7.62059	7.94017	7.77116	8.12791	8.04658	8.62553	7.50779	4.61471	6.99774	7.1467	5.9982	7.2114	6.74282	6.23304	8.71665	8.70424	8.22732	9.24881	9.56683	9.00098	8.31289	7.08516	7.01676	8.61805	7.9736	8.39725	8.89588	8.29477
AMACR	rS-pS	2.50233	1.9594	2.24062	1.78031	2.03562	0.594549	4.26228	3.4343	1.06764	1.17568	1.30801	1.77189	1.41359	1.74717	1.92838		2.20843				5.5096	4.0405			1.51511			0.432993
ANKFY1	rS-pS	3.34908	3.4343	3.53605	2.97942	2.371	1.93225	2.3835	1.86394	3.22589	3.57652	1.8335	3.05624	2.71392	2.35783	4.94682	4.69468	4.91748	1.48282	5.76713	2.80924	3.80273	4.75142	4.39566	5.75097	4.43522	4.70186	5.68499	5.58044
ANP32A	rS-pS	3.04352	3.48671	3.46597	3.07193	3.52231	3.29499	3.50716	2.8492	3.85599	3.37574	2.49237	3.67582	4.0009	2.24458	5.24474	4.78055	5.48133	3.22363	5.20124	4.5934	5.8876	5.67175	4.99048	6.23156	5.32785	5.26536	4.50581	5.43632
ANP32B	rS-pS	5.36212	6.13873	6.14629	5.99932	4.46924	4.7366	5.2032	4.27352	6.0955	6.54288	5.71672	5.82222	6.96924	5.54998	5.19845	4.60762	5.29158	3.65142	4.736	3.80853	5.5366	5.74295	5.20966	6.29274	5.25991	4.80361	4.24497	5.45043
ANXA2	rS-pS	6.06889	5.97269	5.95431	7.2386	1.00504	5.01391	5.6017	3.33914	7.24983	4.93687	4.98094	6.16732	3.68594	4.59932	9.04221	8.58905	8.5883	9.6068	5.78797	7.63309	8.7319	6.97903	10.0813	9.19661	9.0624	8.26809	8.49932	8.71238
ANXA4	rS-pS	3.17568	4.20477	4.3302	3.87217	1.93923	2.27843	4.77189	4.09424	4.6565	3.77189	6.26097	3.98185	3.27516	2.72814	6.81552	6.51682	7.07238	7.09255	5.27308	4.6892	7.96119	7.61752	7.6597	7.0199	9.35471	6.96322	6.20946	7.08309
ANXA5	rS-pS	7.6279	6.84925	6.60807	6.84779	4.99548	6.24336	6.848	5.22574	7.87652	7.29462	6.01279	7.08958	6.91886	6.35403	8.3683	7.38809	7.26528	7.98089	6.86669	6.39523	7.43064	6.80149	7.28929	8.94383	8.14203	7.04095	7.08361	7.55257
ANXA6	rS-pS	5.64212	6.59081	5.72588	5.87668	5.82833	5.31669	4.65535	5.1416	5.83517	6.07382	4.02945	5.26641	3.76341	4.67356	8.69407	8.35917	8.92396	8.65951	8.55775	8.00793	8.54837	8.71462	8.44712	9.27695	8.6458	8.56354	8.76677	8.60564
ANXA8	rS-pS		-0.320486		0.714282		-7.42105		-6.96272	-2.70651			-2.54204		-5.63953	2.06282	3.55484	1.05941	7.08086	1.37358	0.706069	1.97625	3.3486	1.91055	2.4442	1.16499	3.46691	1.81004	2.27248
AP1B1	rS-pS	5.02547	4.94813	4.37226	4.62039	4.70266	3.32625	4.57289	3.6837	4.64789	3.84398	3.92884	5.12681	3.99548	4.71534	6.62298	5.39774	6.55996	5.77658	8.01229	3.87224	6.48916	6.38663	6.03406	7.25901	7.1097	6.13602	6.70147	6.96014
AP2A2	rS-pS	3.70155	4.0917	4.10098	3.86225	4.50016	2.90487	4.33985	3.45286	4.24489	3.91648	3.4019	4.06609	3.31889	4.32121	6.13405	4.94141	5.94366	4.46668	8.33467	3.71842	5.88011	6.00744	5.93384	6.48834	6.36543	5.69813	6.78153	6.36046
AP2B1	rS-pS	4.58857	4.84449	4.52042	4.52	5.51286	4.1469	4.76022	2.71677	4.94439	4.97865	3.44095	4.6017	5.04702	5.48897	6.7923	5.6793	6.60765	5.45279	8.67613	4.53263	6.5364	6.29197	6.09037	7.46837	6.9898	6.19008	7.19653	7.13875
AP2M1	rS-pS	7.35755	6.71012	6.48309	6.60407	7.42878	6.15259	6.43962	5.07211	6.44012	6.51853	4.79494	6.6128	6.04133	6.24413	5.13432	4.60491	5.21361	2.45736	7.26508	3.33003	5.18979	5.07282	4.90639	6.11239	5.20985	4.98449	5.62032	6.44235
AP2S1	rS-pS	5.76235	4.75596	5.05918	5.20893	5.82299	4.52168	5.21839	4.81506	5.24944	4.43763	4.1811	5.3107	4.5292	5.30597	4.06282	2.59128	3.4124	1.05712	5.71225	1.06028	3.64921	3.70656	2.39989	4.13084	2.56407	2.11391	3.10464	3.52921
AP3D1	rS-pS	4.98459	4.8166	4.84323	4.83474	4.74792	4.35438	4.97865	4.33485	4.87873	4.70763	4.83693	5.05137	3.71039	5.62761	5.58496	4.63445	3.36883	2.76624	6.94978	1.12925	3.28914	3.89685	2.84634	5.8482	5.04627	3.40075	4.19947	5.73857
AP3M1	rS-pS	3.70929	3.53481	3.38017	3.44449	1.98696	2.32567	2.64616	2.36036	3.2368	3.25338	2.70708	3.42492	2.38598	3.16092	4.28521	4.11988	3.54155	1.45736	3.2051	2.58359	3.0548	3.3373	2.16042	4.46179	4.19049	3.54955	3.26331	4.6908
APIP	rS-pS	2.46048	1.88166	1.67987	1.46658	1.06626	0.951588	1.47249	0.676267	1.8922	1.61965	1.16414	1.98404	2.18587	1.76299	4.04586	3.52647	3.95161	3.00949		2.14739	3.27576	3.18341	2.58739	3.74337	4.76304	4.10963	1.50581	4.32201
APOOL	rS-pS	1.27441	1.3317	0.305095	0.885184	-0.32265	0.751892	0.436162	0.6107	0.39835	0.27858	0.0579701	0.299831	0.128294	-0.815275	4.75284	4.22496	4.06919	4.13208	4.36665	5.73818	4.04366	3.35473	3.94471	4.49288	3.78386	3.66373	3.97282	5.01943
APRT	rS-pS	6.17532	5.55888	5.49841	5.72738	3.80941	4.2604	5.6017	5.57984	5.54875	5.32229	5.58376	6.01123	4.13504	4.56986	5.84609	4.31441	3.99541	4.83459	3.29338	2.67966	5.38578	5.34	4.48235	5.63237	5.73067	4.76124	4.04762	5.47026
ARHGDIA	rS-pS	6.5738	6.6837	6.82464	6.8172	6.36177	5.69599	7.03232	5.88606	7.33628	6.70321	6.05007	7.06609	6.35914	6.21626	6.55818	6.44439	6.13809	5.6196	6.51961	4.72005	6.09977	5.77379	5.8499	6.75314	6.83772	6.08042	6.48295	6.67177
ARHGDIB	rS-pS	4.71315	5.47606	4.32445	4.53273	2.87322	4.55919	5.11894	3.5008	6.61883	3.25187	2.89336	4.99186	4.32265	2.65787	6.25854	5.22319	5.18335	4.49895	3.59477	3.64775	4.90966	4.16577	5.35919	4.25565	5.72326	5.40159	4.58809	4.38948
ARL3	rS-pS	2.60526	2.96532	2.67073	2.76553	4.30961	2.6227	3.04212	0.720716	2.71918	3.76235	1.43936	2.83451	3.25535	3.58256	3.28521	3.73276	3.78154	2.92671	4.09976	2.64047	3.87061	3.39307	2.87313	5.02608	4.46775	4.38094	4.94186	5.23067
ARL8B	rS-pS	4.851	4.92742	4.48156	4.94314	5.65678	4.1635	4.2555	3.50589	4.93074	4.5735	3.60644	4.53045	5.03166	4.31179	6.31301	4.68846	2.98299	5.6507	4.98072	3.91091	5.00872	3.86012	5.21933	5.1981	4.61284	4.37552	4.59818	5.52692
ARPC2	rS-pS	4.98596	6.01391	5.64169	6.0786	4.91839	4.61941	5.15664	3.78973	6.22304	5.19456	4.0268	5.29793	4.33485	5.81096	7.13967	5.92256	6.20163	5.11936	6.29427	3.19422	6.25885	5.2998	6.04175	6.21751	5.32871	5.73536	5.91209	6.15285
ARPC4	rS-pS	5.37365	5.22226	5.29444	5.36597	5.12226	4.14934	5.44824	4.16108	5.49665	4.99594	4.10098	5.34731	4.56682	4.70266	5.57107	5.19541	4.99329	5.46076	5.43168	3.87671	6.14572	5.75748	5.57368	5.43597	5.69198	5.07766	4.23837	5.77644
ARSB	rS-pS	0.961994	1.35896	0.984407	1.91468	0.353888	0.642008	1.17951	0.0922074	1.43936	0.126973	0.318461	0.846393	0.531069	0.0440444	2.06282		0.623465		1.37358	2.62651	2.56545	3.3486			1.51511	1.19845	0.225082	2.01796
ASAH1	rS-pS	5.09972	5.99027	4.916	4.96917	4.67807	6.97556	5.72383	3.62176	6.41903	4.64847	4.06264	5.34944	5.53356	3.48543	6.8066	4.5704	5.18692	4.13884	5.04804	6.47286	6.42236	5.05594	6.69048	5.03394	5.67958	5.31062	5.90606	4.88368
ASCC3	rS-pS	1.69777	2.09424	1.2461	1.55074	0.00863036	0.792439	0.482332	0.978928	1.50792	1.33571	0.986229	1.76977	0.604071	1.57095	3.60434	1.31252	2.20843			1.22347		4.87216		4.10576	4.60257	3.19845	0.225082	4.68092
ASL	rS-pS	3.05502	3.52105	4.43099	3.35849	2.35163	2.20617	4.76128	6.70321	4.21645	3.6792	3.64386	3.7148	2.28511	1.82944	4.28521	3.29917	4.79563	2.43281	2.38191	1.21055	6.32058	8.32298	3.76987	4.16549	4.70568	3.24675	3.79302	4.04901
ASNS	rS-pS	2.90881	3.29249	3.50868	3.3213	5.04308	2.30393	3.13455	0.833497	3.7126	3.56682	3.67129	3.80735	3.44626	4.47379					2.97559			3.15595		2.98118	3.707	1.19845	0.225082	2.75492
ASPH	rS-pS	5.15704	4.31034	3.25452	3.24103	3.3799	2.72846	2.29278	2.05242	3.43296	3.37016	2.04124	2.85439	1.98295	0.906891	7.4054	5.38426	4.86793	2.47014	3.57348	3.22187	3.56772	5.53096	5.73029	6.39475	5.48451	5.60307	4.59327	6.19608
ATIC	rS-pS	4.40939	4.53605	4.12184	3.93105	3.89918	3.23657	3.87578	3.29734	3.79909	4.1127	3.65535	4.07211	3.64155	3.80941	5.03499	5.9971	6.24414	5.30546	6.21628	4.8705	5.38695	6.29168	5.55271	6.56348	6.94085	6.37917	6.28853	7.10684
ATOX1	rS-pS	2.75788	2.0993	1.97324	2.1498	2.23818	1.65077	2.94991	2.72465	2.21568	1.81557	0.83754	2.57483	2.68818	2.66084	1.47786	1.89748	1.62346	1.45736	3.246	1.52053	2.9228	1.86084		1.98118	2.83704	3.19845	3.54754	3.43299
ATP6V0D1	rS-pS	5.68454	4.8885	5.32121	5.05889	5.79649	4.32337	5.32733	4.10685	5.49889	4.07553	3.854	5.11437	4.5735	5.62615	5.93328	1.61302	2.40016	4.01777	6.43784	1.92335	6.01864	3.50849	3.79629	3.8034	4.36453	3.0336	3.45147	3.71639
ATP6V1A	rS-pS	4.60229	3.19456	2.92723	3.08259	5.55888	1.6663	4.71425	3.03298	3.73335	2.77695	2.6731	3.15105	3.48414	4.05398	5.99147	5.07749	5.95952	3.69388	8.88156	3.78056	8.02097	5.32643	4.51433	6.16844	6.42331	5.63219	7.20121	6.34485
BABAM2	rS-pS	7.69905	4.02325	3.50208	3.62285	3.58496	3.90593	4.21956	2.55557	3.60288	3.9222	2.59908	3.72028	2.56145	3.9991	2.57768	1.87965	2.54155	2.42453	2.51201		2.82179	2.3486	1.69097	3.42041	1.87634	2.2703	2.11837	3.23475
BAK1	rS-pS	3.79181	2.82985	3.72296	3.14029	1.64155	2.52644	3.12598	1.43349	2.9875	2.07895	2.05901	2.82212	1.80818	2.57821	2.79978	1.31252	1.45469	1.42453		0.833006	1.92102		0.690973	0.490643		0.198454		2.48876
BANF1	rS-pS	5.52763	5.23343	5.34873	5.31783	5.09761	5.19692	5.27947	4.64731	5.03342	5.80452	4.52356	5.58496	5.17672	5.72055	2.79978	3.42213	4.09813	2.96573	1.68087	2.45779	2.75033	3.1148	3.16042	3.3289	4.19049	4.01498	3.27625	2.93319
BAX	rS-pS	4.13093	4.09508	4.22882	3.79008	2.81803	2.63749	4.02148	2.9668	4.79442	3.60288	3.09643	4.18903	3.30349	3.30407	4.48498	3.06571	3.23982	5.33142	2.39907	1.49099	3.79132	3.40294	3.67491	4.19108	4.4613	3.96534	2.46228	4.42095
BCAP31	rS-pS	6.4632	6.1817	5.62556	5.87422	5.81558	4.90473	5.95396	5.10182	5.95699	5.63343	5.28318	6.1014	5.29536	6.12184	6.30553	5.63671	5.96684	4.69521	5.57003	3.84768	5.33725	5.52588	6.02532	7.03236	6.80946	6.1134	5.37828	7.21455
BCAT1	rS-pS	0.940355	1.09828	0.406537	0.211801	1.60549	-1.03993	-1.59205	-3.72318	2.65099	2.12135	3.62877	-0.756818	1.56169	2.05311	2.47786	2.1046	1.81199		2.80697	2.42701	1.92102	2.8954	2.27594	4.01023	4.60115	1.59689	2.95723	4.03678
BCL2L13	rS-pS	3.55949	3.0018	2.69354	2.90156	2.4547	2.80157	2.82985	2.05762	2.47405	2.20602	2.12068	2.45339	2.5213	2.80859	6.02277	3.47653	3.67296	3.76924	4.32076	4.58513	4.79849	4.10976	3.4167	4.50424	4.00145	3.89889	3.54701	4.36245
BIN1	rS-pS	5.58676	5.50843	4.18428	3.94373	5.89069	2.01185	5.30961	3.25792	3.81352	4.3147	2.84036	5.04614	6.39455	3.22897	4.41894	6.07344	3.86017	4.26638	7.41821		4.09004	4.24947		5.20357	4.90743	5.67708	6.46532	3.89919
BLVRB	rS-pS	4.76871	5.0009	4.71781	5.18004	3.52732	4.55028	4.8953	5.49729	5.25588	4.59991	3.94486	4.87332	3.47119	2.22589	6.74896	6.21026	5.44734	6.59842	5.10842	5.89207	7.24434	6.52813	5.838	6.3782	6.17189	6.06535	6.0674	6.28157
BRCC3	rS-pS	2.5741	2.24428	2.38087	2.4665	2.18047	1.39616	1.99892	1.25217	1.87892	1.76256	1.48594	2.36709	1.35163	-0.328435	2.06282	3.63445	3.16884	3.00949	3.05769	3.16856	3.13086	3.80803	2.69097	4.48368	3.97454	2.72761	1.77579	3.04901
BRI3BP	rS-pS	0.23634	-0.204732	1.70405	0.868054	2.62246	-0.428566	0.879706	0.843984	0.434028	-0.56192	0.930548	0.214125	2.01721	0.594549	4.16332	0.861598	1.51317	3.74646	2.22825	0.98784	1.02944	1.88846	2.74672	1.4442	3.10007	2.19845	2.54701	1.7997
CAD	rS-pS	2.31266	2.64639	2.60015	2.52147	1.64524	1.05901	2.26514	2.03914	2.5509	3.53107	2.29425	2.84036	1.488	3.57652	4.56371	4.48245	4.0829	3.90506	2.81379	0.892518	2.79327	7.41152	3.099	6.93546	4.73529	4.84231	4.06899	6.70948
CALM1	rS-pS	5.1819	5.97384	7.1375	7.00678	8.98613	5.98539	5.78947	4.63169	6.26641	5.37434	4.78607	5.84072	7.37678	5.71232	5.59559	5.27647	5.4169	5.58825	6.66341	4.65129	6.05005	6.11979	6.85318	5.79145	6.37362	5.15877	5.60576	5.9638
CALM2	rS-pS	7.94778	7.39661	8.1629	7.95788	9.37656	6.91528	7.40173	6.50764	7.85362	7.72656	5.8775	7.62425	8.91019	8.53722	5.59559	5.27647	5.4169	5.58825	6.66341	4.65129	6.05005	6.11979	6.85318	5.79145	6.37362	5.15877	5.60576	5.9638
CALM3	rS-pS	6.48172	6.60184	6.44419	6.07902	9.49225	6.26388	6.22612	5.15056	6.14241	6.76686	5.25134	6.37121	6.52544	7.80413	5.59559	5.27647	5.4169	5.58825	6.66341	4.65129	6.05005	6.11979	6.85318	5.79145	6.37362	5.15877	5.60576	5.9638
CALML3	rS-pS	-3.55775	-2.69525	-3.29832	7.3628	-2.07643	-3.76582	1.71589	-1.93401	-3.92884	-3.02093	-3.37497	1.35276	-4.10507	1.80405	2.75873	3.92442	3.39374	5.03942	2.94072	2.06351	4.06187	3.701	4.60205	2.33665	3.19639	0.908772	1.50581	2.84314
CALR	rS-pS	7.43796	6.82146	6.96174	7.06451	6.18686	6.82273	7.54921	7.89542	7.76288	7.63735	6.98755	7.24603	6.74551	7.27519	8.97687	7.60993	7.58524	6.22524	6.89149	6.06923	7.71143	8.54332	7.80844	8.57405	8.69069	7.55931	6.95622	8.64145
CAND1	rS-pS	3.0781	2.98459	2.69599	2.85725	2.92581	1.41468	2.32826	1.78157	2.79056	3.36317	2.17377	2.86908	2.22435	3.32912	6.53643	6.1808	6.51385	6.4138	7.78593	4.57737	6.51791	6.3273	5.78718	7.91309	7.33382	6.6439	7.47166	7.68778
CANX	rS-pS	5.93617	6.15826	5.91049	5.73597	5.7412	5.62979	5.90833	5.80064	6.11458	6.31107	6.13443	5.94251	6.14098	5.88387	9.60408	6.93722	7.34363	6.40554	7.24586	6.91633	7.29745	7.86904	8.06203	8.60668	8.60182	7.30758	7.38192	8.25169
CAPG	rS-pS	2.79244	5.1035	3.47463	4.76642	2.60975	1.0027	5.42861	-0.180986	5.8071	2.22866	2.71017	4.38267	3.82069	3.21132	5.04133	5.2789	5.09912	5.81049	4.01107	1.22347	5.59639	3.32592	5.89436	4.8062	6.21462	5.55113	5.63006	5.33216
CAPN1	rS-pS	4.848	5.96648	5.38698	6.20718	4.43095	4.26754	5.39335	4.2032	5.36737	4.88996	4.89869	5.64212	3.08576	2.33342	6.34319	6.55314	7.08278	7.33172	6.69729	5.20452	6.46358	6.22135	6.53654	6.94524	7.39212	7.17483	6.94774	6.5446
CAPN2	rS-pS	5.36982	5.06609	4.89579	5.25474	3.29631	3.72083	5.16229	1.99711	5.81711	5.20633	3.63575	4.72901	3.47379	4.12433	6.65363	6.10475	6.73311	5.74854	5.88171	4.76157	5.61638	4.79486	6.35048	7.09052	6.93448	6.63595	6.70015	6.79037
CAPNS1	rS-pS	6.47281	6.60984	6.43037	6.80924	6.34572	6.35067	6.79701	4.88117	6.7879	6.1811	5.11936	6.55964	5.93168	6.29499	6.45887	5.81345	6.00248	6.29817	5.01794	4.67997	6.01164	4.61697	6.2194	5.99499	5.53525	5.88227	5.79763	6.05133
CAPZB	rS-pS	5.76924	6.08172	6.28466	6.24875	5.37051	5.28522	5.39883	4.20555	6.00944	5.91025	3.94673	6.15381	5.29903	6.40922	7.11395	7.14593	7.17045	6.29748	6.89115	5.59978	6.65403	5.85163	6.64614	7.37126	6.6677	7.10442	6.72433	7.58397
CARS2	rS-pS	3.68257	3.14698	3.42539	3.1904	2.35671	2.79379	3.06781	2.76405	3.41278	3.45154	2.55582	3.74846	2.37323	3.62994	5.33584	1.31252	1.56937		2.56619	2.77858	3.34828	3.1487	0.690973	2.46761	3.83704	2.52038	1.37226	3.15082
CASK	rS-pS	1.63227	1.6332	1.57119	1.29553	1.56706	-0.049233	0.953824	0.0976109	1.47197	1.81803	0.922959	1.34823	0.822934	-0.202904	4.17725	4.77195	4.11906		5.80262		1.83712	4.6067	3.33924	5.22089	5.3136	5.02432	5.32801	4.98743
CAST	rS-pS	4.28836	5.42559	4.85723	5.31325	2.67965	5.30342	4.11437	3.41954	4.91265	4.29205	3.06005	4.57652	3.27962	4.69098	6.50878	5.6211	4.14512	4.86392	3.32394	5.04188	4.13316	5.07165	5.13685	5.15047	5.6529	5.84746	3.83564	5.62486
CAV1	rS-pS	1.43989	6.02614	6.53481	6.48043	0.960512	5.90905	2.26873	1.30334	7.08215	5.2407	2.0268	4.9472	2.67852	3.13373	7.23371	7.65816	7.24217	6.78684	3.06588	6.51565	5.13532	4.18093	7.68844	7.38666	6.29064	6.94864	4.04042	7.10444
CAVIN1	rS-pS	5.50875	7.01569	7.19987	7.63841	2.68549	6.19407	5.27053	2.62924	7.23074	6.853	3.49697	7.08215	5.39678	4.35825	6.77748	8.4978	8.50329	5.95735	4.33352	6.95163	4.80037	4.95612	7.69804	8.35713	7.09077	8.4232	5.75802	8.25499
CCT2	rS-pS	5.28392	5.00045	5.07639	5.10448	5.09929	4.68061	4.99503	3.85997	4.97177	5.20984	4.46401	4.83441	4.5373	7.26021	6.78092	6.57149	6.81725	6.37501	7.19918	5.39659	6.51283	6.15416	5.52402	7.67206	7.03601	6.40159	6.4963	8.18604
CCT3	rS-pS	6.04002	5.60288	5.50462	5.59783	5.11811	4.85873	5.1918	4.71315	5.09466	5.60763	4.87873	5.36071	5.04702	6.35878	6.14987	6.37917	6.30698	6.26313	6.97435	5.2544	6.06319	6.75683	5.22341	7.34938	7.08868	6.25364	6.57806	7.77069
CCT6A	rS-pS	5.44294	5.34767	5.22843	5.37978	5.14975	4.6642	5.20124	4.11353	5.1643	5.04308	4.94345	5.11603	5.01033	5.40156	7.25697	5.88986	6.44954	5.12852	6.47534	4.95464	6.36266	5.90663	5.58	6.83295	6.67608	5.90572	6.3666	7.37079
CCT7	rS-pS	6.29168	5.81813	5.77215	5.91025	5.60496	5.62498	5.393	4.5741	5.57168	6.09233	5.09466	5.71918	5.25512	6.86295	6.45624	6.08584	6.24712	5.3559	6.75781	4.907	6.18044	6.32082	5.17791	7.00862	7.15852	6.12586	6.36076	7.7749
CCT8	rS-pS	5.83517	5.35473	4.9855	5.10322	5.03826	4.91097	4.95233	4.14731	5.21451	5.34908	5.00764	4.99322	4.19928	5.45615	6.78667	6.49671	6.69038	6.5582	7.14926	5.79661	7.00697	6.64741	5.91308	7.63742	7.05486	6.57301	6.90508	7.87824
CDA	rS-pS	0.946357	1.28747	2.32682	4.12416	-0.0527453	1.27053	2.99476	4.72846	2.26664	-0.670474	-1.6407	1.60027	0.657183	0.119024			1.90228	1.07837				2.1459			2.10007	0.293476
CDC23	rS-pS	2.67243	3.17249	2.78209	2.8496	2.19975	1.90881	2.60383	1.88557	2.65787	3.00612	1.76384	2.77695	2.12466	3.14241	2.47786	1.28569	1.05941		1.67425	0.64613		1.93356		3.14101	2.56407	2.2228	1.22508	4.43299
CDIPT	rS-pS	5.55704	5.52638	5.42375	5.28256	5.08321	4.82222	5.23802	4.76341	5.14037	5.89918	4.62293	5.46173	4.46532	5.04789	4.90002	2.58028	2.8351	4.12752	1.99243	2.7242	3.6657	3.46026	3.9367	4.03701	2.35065	2.59689	1.81004	4.19602
CDK5	rS-pS	3.67582	2.27917	2.25111	2.23991	5.15502	1.5064	2.66698	2.05658	2.35163	1.33685	1.67356	2.4351	3.12499	2.28036	3.40124	2.89748	1.90228	2.31812	5.81905	2.90552	2.4861	2.6724	2.70473	3.43235	3.23079	2.39004	4.86529	3.70466
CDKN2A	rS-pS	0.319618	-1.44851	-2.29832	-1.03337	-2.12658	-5.12986	-4.64494	-4.09863	-1.662	-3.30757	-3.30045	-1.67577	-2.0221	1.43883	0.477855
CHCHD3	rS-pS	3.90593	3.88264	4.08661	3.81762	2.94542	4.79025	3.89821	2.44916	3.72356	3.89627	2.91781	3.48414	2.89006	3.36737	5.83583	4.53381	4.95689	4.85574	5.46232	6.23038	5.58912	4.28329	4.60522	5.14905	5.22987	4.74452	4.78465	5.80606
CHCHD6	rS-pS	1.52356	1.56657	1.21537	1.25962	3.19393	0.60027	1.51046	-0.0686952	1.55729	2.17919	0.731183	1.52456	1.99819	4.20945	4.56532	2.4344	3.33681	1.45736	4.84798	2.70587	2.56545	2.3486	3.49833	3.8839	3.83704	2.83171	3.86122	4.29879
CHMP6	rS-pS	2.83572	3.04667	3.06411	3.01477	2.32654	2.37128	3.06367	2.849	3.15251	2.92258	2.30451	3.19881	2.32308	2.6581	3.47786	1.84332	3.27055		3.96398	1.64888	2.8766	2.70883	3.55276	3.46761	3.24588	2.47358	3.59843	3.78481
CKAP4	rS-pS	4.72356	4.15543	3.96578	4.47595	2.83714	3.85898	3.50208	3.15494	4.41751	4.32625	3.87283	4.34483	2.01114	2.73053	6.87188	5.6974	6.84563	5.9523	5.29454	4.91834	5.63458	6.4566	6.38904	6.83427	7.5062	6.49256	5.21267	6.76046
CLPP	rS-pS	5.29939	4.73336	4.67892	4.80357	4.12102	4.49474	5.02237	4.74308	4.68538	4.49378	4.27501	4.79494	4.10098	5.04658	3.41892	3.11987	3.49877	3.43693	1.99243	0.589335	3.37008	4.0002	3.21933	3.18404	3.52751	3.0336	1.81004	3.54697
CLTA	rS-pS	5.59216	5.41278	5.36335	5.31385	5.59902	3.92172	5.70984	4.31179	5.51001	5.96717	4.84248	5.53388	5.53169	5.49697	4.17897	3.1046	3.99329	1.84354	5.33096	1.59643	4.85887	3.03913	4.35445	4.16704	4.97797	4.16311	4.34302	4.93146
CLTB	rS-pS	5.50843	5.14527	5.60422	6.41176	5.92813	5.91313	5.00495	3.98368	5.28318	5.48027	3.9607	5.08023	4.67356	4.44162	4.93439	4.63445	4.21543	3.41447	5.15235	3.69033	3.751	2.10623	4.16772	4.24214	4.91574	4.47025	4.84457	4.94648
CLTC	rS-pS	5.59066	5.21296	4.9814	4.88834	5.66647	4.14527	5.04658	4.17792	5.10978	4.71644	3.91073	4.73931	4.61471	4.73769	9.55758	7.9032	8.7959	8.49221	10.6848	7.11462	9.71806	9.24617	9.35181	9.15143	9.70633	8.31265	9.47099	9.04534
CMPK1	rS-pS	4.33127	5.31107	5.12763	5.31385	4.65535	4.20281	4.47054	5.3726	5.11187	4.25777	4.63807	5.25172	5.00405	3.00108	5.07204	4.59401	4.91748	4.20704	4.76671	3.51871	5.26645	5.35241	4.7252	4.69568	5.31002	4.98682	5.03643	4.99543
CNDP2	rS-pS	3.83491	4.78398	4.14086	3.78841	4.77136	3.30488	6.33324	5.26903	5.01837	3.81557	4.25701	5.17233	5.24907	3.28525	5.69347	5.67801	5.94531	5.803	7.16348	5.4572	9.26697	7.12191	5.86795	6.45009	7.13998	6.49674	7.47683	6.59961
CNIH4	rS-pS	2.498	2.68527	2.64478	2.79188	1.99132	1.65306	2.5967	1.22033	2.89414	2.51299	1.12763	2.41061	1.74545	2.22743	4.38475	1.28569	1.13584		0.922934	1.21055	0.921024	2.93356	4.1504	3.28488	0.515109	1.84746	0.225082	3.72802
CNPY2	rS-pS	4.93121	4.14731	4.10098	3.98429	4.07981	3.18182	4.34908	4.54411	4.29866	4.75489	4.39849	4.67073	4.3427	4.02414	5.10151	0.202074	3.39374	2.48282	2.42286	1.21734	4.06258	4.89697	3.7877	3.89258	4.14903	2.49374	2.17339	4.14188
CNPY3	rS-pS	4.12598	4.58737	4.26529	4.08094	4.08576	3.51646	4.38957	4.55582	5.20789	5.13381	5.38094	5.19062	4.96671	5.63052	2.78998	2.31252	2.09813		2.13046	0.583592	2.92102	2.61196	1.69097	4.09371	4.05589	2.87844	2.52656	4.3773
COASY	rS-pS	5.21335	4.25777	4.26266	4.27202	3.95513	3.29748	4.95884	4.69766	4.46597	4.18666	4.58676	4.75596	3.29631	4.87135	5.51958	2.98821	3.16884	3.42453	3.74537	3.45017	4.70161	4.72863	2.94471	3.75666	4.53832	3.59689	3.74025	3.35496
COMMD10	rS-pS	3.02751	2.68482	2.53493	2.50767	2.2765	2.54089	2.66517	1.80323	2.55704	2.74717	2.0229	2.90381	1.94785	1.9631	2.61379	0.31252	0.623465		0.813467	2.8231	2.50599		1.69097	1.4442	1.16499	1.29348	0.225082	2.84314
COMTD1	rS-pS	3.27471	2.6173	3.30757	4.0336	1.6234	3.11861	3.9241	3.20633	3.00791	2.67243	5.34447	3.20085	0.663572	1.8883	2.82074		1.97871	2.42453	1.3727	2.8318	3.68914	2.2773	0.690973		2.707	0.382626		1.54245
COPA	rS-pS	5.04483	5.23573	4.96671	4.86212	5.05788	4.57319	4.6153	4.1811	5.36527	5.32841	4.56316	5.12928	5.02592	4.79233	6.73298	5.55984	6.6948	5.5931	6.00802	4.2598	6.1382	7.58899	6.06864	7.3502	8.13433	6.26491	5.61063	7.23373
COPB1	rS-pS	4.47832	4.393	4.20516	4.18243	2.98787	3.44201	4.07895	3.6792	4.61294	4.42962	4.22342	4.41887	3.18587	4.42156	6.55935	4.78535	6.39307	4.52826	5.54885	3.7507	4.26825	6.76941	5.74432	6.86305	7.77501	6.3346	5.30086	6.7918
COPB2	rS-pS	5.15056	4.59216	4.48091	4.61765	3.52732	3.9331	4.13258	4.05832	4.7703	4.5472	4.9279	4.86443	3.47379	4.59634	6.76348	4.84363	6.54082	5.07701	5.60926	3.64824	5.52531	7.02139	5.65078	7.05702	7.84994	6.40645	5.49782	7.07219
COPE	rS-pS	5.58946	4.89288	5.01056	5.11866	5.11603	4.60703	5.3505	4.83491	5.22574	4.76766	4.77294	5.49185	5.28021	6.47897	6.2066	3.60762	4.56104	4.58314	2.00782	2.45571	4.63172	4.55478	4.85467	3.43957	5.11559	4.63977	3.7491	4.68671
COPG2	rS-pS	3.70929	2.97288	2.28585	2.38709	2.5008	2.06919	2.38267	0.963474	2.55508	3.94111	1.79077	2.54027	2.39972	4.08491	5.79007	2.8886	3.76712	3.60716	3.18058	1.77709	3.00889	4.70347	3.08854	5.92032	5.33492	3.90384	3.18649	5.66475
COPS4	rS-pS	3.80838	3.34767	3.24937	3.24742	3.87283	3.49697	3.13011	1.80941	3.06178	3.38957	2.38267	3.16463	2.68077	4.1819	4.3817	4.85575	4.7393	3.63791	5.26715	3.5131	4.87587	3.98505	3.79138	6.21511	5.20214	4.93492	5.48156	6.05457
COPS5	rS-pS	3.86394	3.68706	3.62469	3.6427	3.74524	4.23917	3.34483	2.95345	3.46205	3.38405	3.01756	3.35896	3.76022	4.71315	4.58382	3.28569	3.6574	3.85068	4.77526	2.98912	3.77528	3.40861	3.08854	5.32639	4.46775	3.7806	4.30687	5.43643
COPS6	rS-pS	5.75782	5.6837	5.73091	5.79303	5.77584	5.34784	5.42761	4.58075	5.32948	5.70155	4.61235	5.67582	5.45286	5.76022	5.14267	4.18353	4.39856	3.19351	4.52533	3.0092	3.92139	2.85275	4.02391	5.32834	3.6487	4.03811	4.6896	5.53698
COPZ2	rS-pS	3.71039	3.36317	3.89249	4.24034	1.11036	3.55674	2.89064	3.11853	3.08492	2.29013	1.81106	3.87086	3.26574	3.39506		1.31252	1.62346	1.45736				0.530678	0.690973	0.396213	2.10007	1.59689	1.22508	1.43299
CORO1B	rS-pS	4.77241	5.0027	4.86864	4.64405	2.8844	2.82751	4.71534	3.62877	4.91552	4.41549	4.06523	5.46597	3.6893	3.39643	3.9125	5.139	5.25186	3.43281	4.47264	3.31323	4.45956	4.25296	3.44995	4.73564	4.76701	5.64956	4.44604	4.81972
COTL1	rS-pS	2.73552	3.52607	3.36562	2.13696	3.07176	1.13947	3.98094	1.07451	4.41751	2.20038	1.55188	3.34908	3.86592	2.44784	4.04586	4.78431	4.39078	2.81111	4.16301	1.48486	5.62346	4.07648	4.24327	4.21894	4.81453	4.46005	5.68244	4.36734
COX4I1	rS-pS	6.01167	6.36894	6.71891	6.33253	7.0607	7.46964	6.48704	5.67835	5.93781	6.06674	5.61412	6.18725	6.53278	5.72846	5.56842	5.21788	5.58779	4.8959	6.47364	7.443	6.16257	5.78934	4.98767	5.52561	5.83523	5.27613	5.48169	5.77179
COX5A	rS-pS	5.39541	5.22072	6.17971	5.41718	5.99526	7.63916	6.14547	5.26791	5.06091	4.09085	5.22265	4.93593	5.04177	6.26454	4.27068	3.78431	4.90228	4.62676	5.46785	5.70743	4.85427	4.04331	4.55656	3.46306	5.02787	4.44799	4.91789	4.18208
COX5B	rS-pS	6.72383	6.27314	6.92005	6.60377	7.16993	7.95216	7.04876	6.31379	5.76739	5.96139	5.44228	6.2363	6.66107	6.0197	3.90902	3.68736	4.58849	4.10372	4.92544	6.17826	4.76475	4.31422	4.933	3.51332	5.80183	4.56392	4.47862	4.86272
COX6A1	rS-pS	7.16993	6.86171	7.42333	7.20783	8.23362	5.42761	7.65821	6.98185	6.77215	6.31904	6.14914	6.8392	7.58271	6.92719	3.64778	1.89748	1.62346		4.06833	2.46979	2.54304	3.28831	3.0129	0.579271		2.38263	0.225082	1.64418
COX6B1	rS-pS	6.2804	6.29903	6.74799	6.59261	6.76818	7.70943	6.8936	6.01234	6.11333	5.98254	5.65907	6.38922	6.11562	5.77689	4.56532	3.34257	5.17072	4.16547	5.2652	5.86267	4.81485	4.26252	3.98485	1.49064	5.36453	4.6154	4.54754	3.77748
COX6C	rS-pS	4.84298	4.8674	5.58662	5.18044	5.85025	6.22622	4.93829	4.80271	4.54473	5.02547	3.71589	4.87036	5.0321	5.45253	5.43048	4.79522	5.25527	2.60949	6.10909	6.24874	4.50917	5.0486	4.47434	3.807	5.06765	4.79145	4.65655	4.0274
COX7A2	rS-pS	5.6401	5.21568	5.97223	5.82697	6.11562	6.36273	5.988	5.32876	5.47832	4.8846	4.57289	5.51728	5.47444	7.80542	2.47786	2.44656	3.60736	3.95607	3.25642	4.71008	4.3496	3.40444	3.4167	2.39621	3.63731	2.57814	3.6082	2.43299
COX7C	rS-pS	6.54288	6.38042	6.78136	6.59659	6.55964	7.53372	6.8189	5.83744	5.91934	6.56255	5.77847	6.23534	5.90087	5.99684	2.79978	2.25835	2.27055	1.80102	3.06813	4.78567	3.72939	3.30514	2.39989	1.98118	2.72864	2.49374	2.92633	2.43299
CPNE1	rS-pS	4.96116	5.41244	5.23955	5.12019	3.97177	3.88166	4.88996	4.08576	5.42324	5.59783	4.26978	5.57924	3.80323	4.79025	4.56532	4.9154	4.84652	3.89299	3.50821	1.43577	3.75256	3.84775	3.34803	4.593	3.72864	4.17563	3.72191	4.72983
CPSF6	rS-pS	3.38681	3.8166	3.60881	3.48757	3.01489	2.60526	2.81742	2.16704	3.79805	4.99503	3.02255	3.91934	2.78513	3.56925	4.87017	1.54678	4.13392	3.04232	4.05793	2.29103	2.56545	3.23681	2.83638	5.14322	4.74996	3.60618	2.22508	5.29085
CRAT	rS-pS	4.79805	4.51033	4.34305	4.32097	3.8339	4.24755	4.29352	5.38267	3.22466	3.81762	4.96947	4.58857	2.79202	6.93546	5.3431	3.93495	3.76712	4.0285	6.54666	6.31006	5.89611	6.77334	2.87313	5.22582	5.87333	4.20037	5.49519	5.5215
CREG1	rS-pS	6.13504	6.13566	4.90809	5.20385	3.79909	4.58286	4.9331	5.23266	5.62352	5.38543	4.46858	4.83744	4.24869	4.64731	5.74806			1.42453	1.08959	1.70607	1.47636	3.3486	0.690973	0.396213	1.61143			1.92627
CS	rS-pS	6.10182	5.60555	5.68972	5.59813	5.28059	6.65771	5.43296	4.09929	5.39232	5.11478	4.81096	5.18468	4.24869	4.41481	7.78742	5.40955	5.95634	6.17367	7.26127	8.20653	7.2167	5.50694	6.13279	6.07561	5.87575	5.48708	5.49242	6.06987
CSE1L	rS-pS	3.90785	4.10518	3.76394	4.06638	3.80735	3.21638	3.43962	2.83653	3.79181	4.09085	3.10148	3.75916	3.97728	5.84248	6.01592	4.8397	5.13296	5.40495	6.13752	3.96672	2.81213	5.76305	4.0625	7.65946	6.27145	5.59062	6.33135	7.25242
CST6	rS-pS	-3.31617	0.0186342	-2.31401	2.40259	-3.39821	-0.924673	0.578214	-4.2466	3.44626	-1.40851	-2.47794	-1.66979	-2.88897	0.711054												0.198454
CSTB	rS-pS	5.72574	6.40514	5.07788	9.7869	4.7115	4.42761	5.27314	4.73823	5.97338	4.96116	3.69265	5.25058	4.82883	4.57713	4.87519	5.63481	5.21801	7.43398	4.8259	4.65049	4.57903	4.28844	5.24079	4.64324	6.31496	5.76546	5.65643	5.14202
CTNNBL1	rS-pS	2.51778	3.27396	3.10383	3.21138	2.42761	2.72345	2.57942	2.26243	3.16027	3.04893	1.84719	3.07193	2.23603	4.37434	4.18909	2.31252	2.09813		1.62434		1.62256	2.79157	1.69097	4.89333	3.886	1.55915	0.225082	3.98592
CTSA	rS-pS	8.11218	5.68678	6.1634	5.15691	4.83744	5.29389	6.60851	4.88801	6.0864	5.6946	4.44427	5.03166	4.15866	4.66334	6.51194	2.24449	3.86677	1.42453		1.40721	5.76005	3.63544	3.78492	3.87518	4.01031	3.29348	1.17339	4.08281
CTSD	rS-pS	9.74164	8.33047	7.5411	7.17159	6.91767	7.86913	9.34341	8.03892	8.96463	6.74012	7.14568	7.4363	7.05745	6.97269	10.0181	6.37406	6.75688	6.10326	6.8732	7.9896	8.12897	7.96109	6.75785	7.22429	7.64213	6.2571	6.62393	6.98546
CUTA	rS-pS	6.60792	5.66277	5.83048	5.51433	5.96993	5.031	6.0063	5.42358	5.66789	6.30579	5.39541	6.0594	5.8535	5.52763	2.47786		3.40016	1.80102	3.13483	2.55714	2.65412	2.42414	2.31232	1.53564	3.78386	3.1568	3.46228	1.59421
CYB5B	rS-pS	7.33718	4.69265	4.46989	4.29082	4.90689	3.86592	4.5741	3.58376	4.66107	4.25172	3.13898	4.5735	4.35685	4.18507	7.63361	3.74266	3.90228	3.81832	4.33364	4.25639	4.60586	4.50377	4.60435	4.98453	3.43522	4.06761	3.97282	5.37476
CYB5R3	rS-pS	6.8679	6.52998	5.98925	6.26241	5.07639	6.29545	6.18626	5.73904	6.36877	6.4261	4.25399	6.27389	5.64818	6.19653	9.01443	6.97949	7.00832	6.9036	6.25851	6.78594	6.86798	6.07016	6.71011	7.93881	6.29653	6.51738	7.15542	7.82926
CYC1	rS-pS	6.91528	6.13525	6.73978	6.36165	5.97499	7.42836	6.67948	6.03276	5.58165	5.61088	5.49985	5.89482	5.16068	5.59395	6.38019	5.41663	5.90276	5.17893	6.27186	7.25189	6.31466	5.78613	4.66446	5.72015	4.97797	4.89499	5.5214	5.46918
CYLD	rS-pS	2.89433	2.68415	2.31397	2.54044	2.75553	1.80343	1.74287	1.44308	2.88928	2.67807	1.39342	2.62457	2.82721	3.06798	2.47786	0.31252	0.623465		3.49282	0.583592	2.71523	2.2773	1.69097	2.10576	3.16499	2.31629	0.740707	4.01795
DAD1	rS-pS	6.90929	6.18607	6.23266	6.24197	5.68117	5.95373	6.74953	5.75942	6.6893	6.40854	5.9521	6.26059	6.49969	6.7761	3.76866	3.49754	3.48423	2.79247	2.34721	2.80107	3.37854	4.60661	3.38907	4.26498	4.93913	3.50712	2.58809	3.92311
DARS	rS-pS	4.62761	4.77558	4.33199	4.86146	4.10685	4.02901	4.19928	3.52356	4.18349	4.69265	3.78555	4.43162	4.3978	3.488	6.06044	5.37724	5.26806	4.9272	6.27132	4.31695	5.95099	6.14367	5.05675	6.64754	6.60992	5.64055	6.22391	6.69423
DBI	rS-pS	5.23993	5.10224	5.42677	5.90601	5.8009	5.96035	6.39352	6.59111	5.63372	4.36947	4.22574	6.09571	6.41616	6.31904	3.93729	1.80604	3.63123	4.51457	4.82112	5.61218	5.1946	5.54665	5.20477		5.47417	4.5542	6.20641	1.09184
DBN1	rS-pS	1.67356	4.53481	4.51728	4.78416	4.72137	3.02263	4.16752	-0.372393	3.61235	4.1334	2.2082	4.0365	2.85699	4.26228	2.37822	5.25392	5.02673	3.38599	6.05079	0.706069	3.24579	0.348596	4.08854	4.7988	4.35065	4.69167	4.59818	5.04291
DCPS	rS-pS	3.07776	3.47638	2.75531	2.6884	1.78115	2.11287	3.22512	4.36807	2.88753	2.85977	2.47794	2.77905	1.78157	2.72683	3.81243	2.99651	3.70835	3.24605	1.99215	2.35137	3.12547	3.76652	2.16042	4.62458	4.40031	3.14411	3.39501	4.76236
DCTPP1	rS-pS	3.4489	3.5097	4.0542	3.2852	3.26514	3.13134	3.83289	2.41522	3.12449	2.93414	2.97783	3.65878	2.62129	2.75061		1.31252	2.72081	1.45736		0.589335	2.50599		0.690973	0.490643	1.51511	0.847456		0.644177
DDOST	rS-pS	6.19712	5.62585	5.52482	5.38888	4.44162	5.30415	5.65564	5.06393	5.93546	6.28873	6.30816	5.64645	4.04963	6.13258	6.71427	4.6793	5.28407	4.89337	3.68502	3.71828	5.37685	6.39749	5.1057	6.65521	6.86421	4.86303	4.24465	6.16078
DDT	rS-pS	4.21568	4.09929	4.09592	3.98884	3.65764	3.93452	4.73715	6.17872	3.64386	3.90207	4.68482	4.29719	3.61117	3.39643	4.69867	5.05071	4.70207	2.93943	4.04377	3.29701	4.89316	6.33903	4.05659	4.04481	5.90333	5.41749	5.03281	4.53812
DDX17	rS-pS	6.87897	7.42122	7.18339	7.0876	5.99774	6.04418	6.7879	5.72383	7.24983	7.94895	6.58421	7.59096	6.39352	6.45072	6.67633	5.18611	6.11427	5.09997	5.83031	3.68602	5.55967	5.82009	5.77426	7.62188	7.43876	6.04613	5.05834	7.75998
DERA	rS-pS	2.77884	2.81967	3.29543	3.1793	1.57918	1.8532	3.39506	3.37156	3.18063	1.69688	2.36345	2.61094	2.61706	1.78618	5.10578	3.98821	4.25527	2.86171	3.37358	0.86526	4.33077	4.2796	2.88571	4.29402	3.80438	4.23875	2.6077	4.5578
DHRS4	rS-pS	3.67694	3.20257	3.54782	3.43874	1.99168	2.93508	4.0009	4.22882	3.23389	3.26424	2.84439	3.41143	2.57797	3.59096	4.94247	2.87065	3.2535	3.25132	2.84489	4.13722	6.47281	5.60221	4.15542	4.09076	4.17481	3.71908	3.51622	4.85744
DHRS7	rS-pS	5.10685	4.0505	3.89724	3.69748	3.8679	3.13143	4.26529	3.8339	4.25852	4.27799	3.48543	5.6946	4.0505	1.58448	5.69382	2.74266	4.93142	2.96771	4.01113	2.60793	4.91669	4.58212	4.5186	4.36674	5.31718	5.41749	4.09772	5.1664
DHX29	rS-pS	3.12879	3.49314	3.13438	3.19708	2.20508	2.47936	2.92391	2.2163	3.18967	3.08151	2.36317	3.25777	2.44599	2.99204	3.47786	3.11987	2.94539	2.45736	2.32964			3.93356		5.04954	3.33663	3.65789	1.22508	5.43299
DHX32	rS-pS	3.25988	2.90843	2.95084	2.93364	1.77315	2.74147	2.54819	1.82782	2.58472	3.15267	2.93697	3.15121	1.809	4.04352	1.47786		0.623465			1.58359				1.79417	3.10007			4.01795
DHX9	rS-pS	4.31759	4.75596	4.4002	4.4019	4.0045	3.46819	4.10014	2.98495	4.61648	4.98322	3.68482	4.42761	3.94486	5.12557	6.85215	6.19258	6.67671	6.38566	6.86487	3.88221	6.56914	6.90615	7.16853	8.13668	7.77566	6.49463	5.58562	8.08201
DIABLO	rS-pS	2.11736	2.06523	2.10752	1.75944	2.02538	1.29484	2.22774	1.2857	1.91571	2.18872	1.1635	1.99494	2.29954	3.78764	5.58076	4.04358	3.51613	3.61294	2.81225	3.63688	5.0513	3.27103	3.90936	4.53564	4.60701	4.07432	2.79302	5.19471
DIP2A	rS-pS	2.65833	3.00773	2.87519	2.78653	2.05762	2.28806	2.28688	1.34369	3.04946	3.46467	2.23327	3.17329	2.86315	3.24641	4.06282	3.40881	3.79095		4.52212	1.32286		1.93356	2.69097	3.3289	2.10007	4.23482	3.95723	3.05537
DKC1	rS-pS	3.52732	3.62176	3.46917	3.65065	2.86493	2.699	3.22481	2.48877	3.45286	4.09761	3.62644	3.73552	2.95624	4.30451	3.99716	3.2789	3.91094	3.03146	1.94085	1.21055	3.34767	4.49622	3.8609	5.21127	5.83023	4.11615	2.22508	5.67079
DLAT	rS-pS	3.14535	3.00863	3.09187	2.98726	2.99349	4.27277	3.13011	1.8484	2.7031	2.32711	1.4916	2.44042	2.07485	2.681	5.46848	4.77332	5.0357	4.68587	6.59708	7.47788	5.51172	4.51355	4.2182	5.23193	5.37486	4.80096	5.02918	5.72902
DNAJB11	rS-pS	3.72901	3.52482	3.83794	3.65954	3.21086	3.65598	4.11603	4.43896	4.38543	3.54102	4.36737	3.97911	3.70598	4.50016	4.30021	3.00476	4.11906	0.562922	2.72923	0.938719	3.20752	4.48897	3.65583	5.45659	5.5648	3.88107	2.37226	5.75012
DNAJC13	rS-pS	2.95754	3.53978	3.31041	3.12582	2.04649	2.23863	2.58568	1.3454	3.13996	3.20758	1.69466	2.90881	1.8484	2.59048	6.9208	4.95638	4.19062	1.20322	4.32503	0.938719	3.48503	4.14951	2.45593	6.47025	4.76304	3.45668	3.71288	5.70273
DNAJC25	rS-pS	3.10165	2.31557	2.18078	1.85652	1.50691	1.38184	2.23143	3.58376	2.15186	2.48388	1.74416	2.47327	0.989139	2.80983	3.78506							2.59353		1.79417	2.83704	0.847456		3.43299
DNM1	rS-pS	1.42223	2.20539	1.85937	2.10042	7.58946	0.92524	2.68684	0.158337	1.26963	0.39835	1.38239	2.46963	2.69109	0.648005	4.12603	3.19799	4.12651	1.80102	9.47323	1.98497	3.03462	3.37438	4.05122	4.59415	4.6487	4.28194	7.85667	4.93146
DNPEP	rS-pS	3.66221	4.49249	4.25134	4.02355	2.79888	3.72683	4.06264	3.57168	4.35473	4.33271	3.21397	4.43296	2.31237	5.54597	4.31444	4.93711	5.13953	3.05578	4.3141	3.60131	4.49515	5.22285	4.69787	6.23393	5.09806	5.20754	4.35467	6.21552
DOCK11	rS-pS	0.882839	2.45286	2.49301	2.89614	-0.870124	-0.0663519	1.22342	-1.35218	3.01489	-0.036082	-1.40928	0.509949	0.215368	-0.138442	2.46559	3.63445	3.43082		1.42413	1.58359		0.348596	1.03484	0.396213	3.32246	3.52038	1.81004	2.01796
DOCK6	rS-pS	2.53705	3.23649	3.31897	3.30227	1.14209	2.96246	3.66448	2.12697	4.85699	3.10215	2.39808	3.55336	1.73898	2.38874		0.202074	0.623465		0.472964		1.24579	0.692334		2.77554	2.51511	2.19845		3.43299
DPM1	rS-pS	4.62994	4.32912	4.26978	4.32361	3.83289	3.98959	4.0027	3.71589	4.28614	4.54226	4.06436	4.37643	3.39094	5.01167	5.74258	2.27209	3.45469	3.01502	2.6741	1.42118	3.09784	4.03473	3.74908	4.50768	4.66563	3.00097	1.00313	4.18208
DPP3	rS-pS	3.32481	3.19503	3.17744	2.86341	1.67446	1.61683	3.17935	2.28659	3.08406	1.85679	2.3978	3.16398	2.05658	2.90554	5.32181	4.61868	5.11141	3.98798	4.93086	2.65644	5.62785	5.57679	4.68048	5.63809	6.38171	5.60618	5.46821	5.66881
DPP9	rS-pS	2.75275	3.54597	3.38743	3.29533	1.88362	2.78973	2.78304	3.67469	3.66448	3.09018	2.43883	3.32121	2.08066	2.45865	4.38475	3.77195	3.92177	2.07837	3.01432	0.706069		3.70974	1.51404	4.50989	3.1329	3.58755	2.62803	4.59222
DPY19L1	rS-pS	2.42921	2.43803	1.98932	1.65886	3.09018	2.08049	1.43029	1.94298	2.904	1.8883	0.876566	1.91188	3.76022	3.69599	2.79978	1.89748	0.623465		3.17338	1.21055		3.15595		3.25828	0.515109	0.198454	3.03244	4.89242
DSCAML1	rS-pS	-3.59999	-0.725708	-0.208478	-1.77032	1.38239	-2.11841	0.782409	-3.26257	-1.5632	1.75489	-1.73649	-1.36327	2.38267	0.604071		0.31252	0.393743		1.37358		1.24579	0.348596	1.03484				0.740707
DTD1	rS-pS	2.64432	2.31875	2.15007	2.28728	3.19865	1.55949	2.88186	0.725959	2.49953	2.6339	1.86552	2.25217	3.32912	3.04911	4.88813	1.78704	1.39374	1.42453	4.0547	0.833006	2.50599	1.38287	3.10108	2.92493	1.16499	0.293476	3.00313	2.84314
DYNC1H1	rS-pS	4.30597	4.76607	4.48736	4.60763	5.16028	4.07254	3.59096	2.22002	4.38405	4.42761	3.23695	3.99367	4.64039	4.19377	9.5756	8.92041	8.9996	7.99777	10.8501	8.00347	7.98988	8.08111	8.99178	10.48	9.48677	9.1722	10.64	10.0818
DYNC1I2	rS-pS	4.44294	4.88313	4.61589	4.72629	4.40599	3.75221	4.14812	2.24275	4.43696	4.63052	3.54967	4.12102	5.61912	4.66789	5.98072	4.97762	5.48498	3.37505	5.48132	4.07613	3.51923	4.27197	4.44898	6.19215	6.17536	5.6836	5.31018	6.25443
EBP	rS-pS	5.29425	2.28185	3.61706	3.52661	2.63366	3.33342	3.60051	5.64559	3.54226	2.64824	2.55139	3.35332	2.21909	3.01239	6.09094	2.8886	1.51317	3.10206	3.06588	2.52598	2.77924	5.67168	4.29152	4.20508	3.37829	3.77237	1.22508	4.14785
EEF1A1	rS-pS	8.72417	9.21262	8.8197	8.84737	6.67666	7.03243	8.43879	7.09487	8.68124	9.75054	8.85674	8.83099	7.90509	7.06931	10.3643	8.19978	8.52772	8.97483	7.8461	7.50069	9.50473	9.29549	8.05088	9.49502	9.5293	8.41218	7.98532	8.92207
EEF1B2	rS-pS	6.99095	7.1334	7.28263	7.39175	6.01324	6.11707	6.7866	6.22786	7.06178	8.18785	8.2937	7.06824	6.80219	6.29186	8.0922	4.55803	4.70078	5.78495	3.81308	3.41641	5.08648	4.8276	4.77665	4.7653	7.07397	5.49717	3.98075	5.37105
EEF1G	rS-pS	7.86851	8.46148	8.21408	8.2514	6.50351	7.42375	7.97556	6.83668	7.92659	9.32508	8.31016	8.47452	7.14568	7.4814	7.36264	5.6974	6.12368	6.92769	6.21154	5.08466	7.01804	7.29199	6.265	7.31181	7.23226	5.73609	5.86315	6.83421
EEFSEC	rS-pS	2.61023	3.32769	2.9972	3.06224	2.43909	3.15826	3.23573	3.10484	3.08933	3.3505	2.43616	3.45418	2.15672	4.44956	3.72063	2.71276	3.46954		2.45646	3.0092	2.24579	4.28022		4.298	3.72864	3.12687	3.01786	4.21835
EFHD2	rS-pS	5.20242	5.13545	5.39729	4.59116	5.83086	2.86711	3.7126	3.40599	5.4019	4.1127	4.85499	5.09887	3.45418	6.54952	6.24852	4.14087	5.28494	4.28872	5.1236	1.94544	3.44836	4.15139	4.61836	5.43841	5.58273	4.89629	4.13232	5.2922
EIF2A	rS-pS	4.73552	5.12681	4.80555	4.7481	3.97728	4.40395	4.45681	3.9241	4.96855	5.31325	5.19022	4.90448	3.98094	3.97361	3.79978	4.39998	4.0829	3.04232	2.34651	2.6152	2.17119	4.54829	2.31232	3.95333	4.707	4.19845	1.90982	5.60292
EIF2B5	rS-pS	3.82477	4.13504	3.95652	3.89595	3.52482	3.29851	3.65306	3.17664	4.0197	4.13586	3.34056	4.48993	3.18174	3.69153	3.19444	1.25835	2.6703	1.45736	2.92364	0.583592	2.24579	3.14303		3.69072	4.76701	2.59689	1.81004	4.44472
EIF2S1	rS-pS	3.32769	3.49569	3.34944	3.51979	2.92048	2.88411	2.66676	2.24306	3.20116	2.89375	2.63645	3.1334	2.488	3.88947	5.70598	5.26426	5.29661	4.27011	4.37089	3.30306	5.3941	5.03094	4.98485	6.31647	6.1778	5.24275	4.57793	6.42932
EIF2S2	rS-pS	4.79025	4.75275	4.62936	4.73336	4.05137	4.01033	4.34767	3.74846	4.89869	4.27947	4.23112	4.49442	4.53169	4.86987	4.67863	4.42653	4.36719	2.59297	3.31172	2.55688	3.31402	4.50044	3.40832	4.7614	5.32871	4.08991	3.41797	5.32069
EIF3I	rS-pS	6.4694	6.2034	6.07714	6.16618	5.53698	5.45533	5.93428	5.20124	6.12701	6.46516	5.7271	6.24432	5.40735	5.532	5.57794	3.92195	4.47842	4.53131	2.85059	3.18837	4.25073	3.60317	3.94333	4.30846	5.8513	4.48716	3.63711	5.16212
EIF4E	rS-pS	0.506907	0.447844	0.62527	0.751321	1.96162	-0.114348	0.302173	-0.405834	0.615416	0.445727	-0.667722	0.682573	1.4098	2.08202	3.84267	4.03958	4.4124	2.06424	3.54674	2.31798	3.31402	3.34532	2.94471	4.55097	4.94488	3.95084	3.71288	4.90609
EIF5B	rS-pS	4.36317	5.13668	5.04111	5.21192	4.24031	5.15967	4.36737	3.774	4.61589	4.41278	4.47897	5.19849	5.17233	5.72438	5.06078	4.83608	4.62872	3.04727	3.72234	1.79671	2.17119	4.37749	1.03484	6.39023	5.95694	4.01977	3.11837	6.13336
EMP2	rS-pS	1.48388	4.17153	4.20203	4.72719	1.28865	3.53356	1.93395	3.26063	6.53403	4.46858	1.85758	4.08916	1.614	1.52907		1.8616	1.05941	1.05712		1.58359		0.348596	5.24467	4.56614	3.68503	3.00581	2.00313	3.20176
ENAH	rS-pS	2.9013	3.65535	3.2718	3.15327	2.16896	2.32567	0.892974	0.0703893	2.94298	3.0027	1.70044	3.34056	2.41684	2.92144	3.60434	5.23496	4.81319	1.45736	3.41485	1.22347		2.67052	3.21933	5.81575	4.3136	4.8669	3.42904	5.63821
ENO1	rS-pS	7.69488	7.6532	7.52982	8.38284	8.05148	6.35006	8.51688	7.07468	8.02625	7.33718	6.01614	7.34518	7.09276	7.34074	8.90069	9.06358	8.78686	9.68466	9.41253	7.87969	10.0406	8.92418	8.22013	9.23408	8.91331	8.60764	9.84622	8.84014
ENO3	rS-pS	1.00072	1.00144	1.43002	1.21412	-0.0146453	6.29526	1.92979	4.07039	1.60976	1.47249	0.204141	1.68616	0.0342158	2.6893	6.82758	7.27671	7.267	8.99509	7.93319	7.75314	7.91567	7.05358	6.06625	7.39658	7.04437	6.82271	7.8853	7.04018
EPB41L1	rS-pS	5.03078	3.89724	2.76977	3.02485	5.74228	1.59693	3.90881	-0.139872	2.63436	3.10869	1.92562	2.77695	4.56499	2.56047	7.17466	5.31252	4.12651	2.5111	8.62608	2.64573	5.30115	3.15996	3.99608	5.78113	5.707	4.42375	7.16062	4.97939
EPHX1	rS-pS	9.18264	6.25871	5.14078	5.61706	4.77452	4.47444	5.24831	8.15178	5.71479	7.40939	5.98527	5.89263	4.59276	5.17033	9.79132	6.48043	5.99939	6.34814	5.84135	4.44495	7.15418	9.34198	7.72655	7.98895	7.26035	6.37369	6.46114	7.74122
ERAP1	rS-pS	2.28688	2.7073	2.78398	2.19293	0.746743	1.89297	1.9279	1.75189	2.95252	2.72225	1.86908	2.43616	1.50944	1.5612	4.59847	3.62912	5.66709	3.23662	3.05793	2.21055	3.62214	4.38329	4.88226	5.72597	5.39949	4.89747	4.01089	5.43632
ERGIC1	rS-pS	5.22689	4.01703	4.23802	3.97667	2.66562	3.12615	3.98732	4.61176	4.49121	3.97269	3.58015	4.73281	2.32106	3.1172	6.59007	3.61841	4.43527	3.60182	3.20954	1.67628	4.41854	5.44728	4.83985	5.41387	4.45483	4.98682	3.47356	5.28693
ERLIN2	rS-pS	2.45707	3.03245	2.37948	2.1059	1.65535	1.44254	2.45207	2.31643	2.1696	2.94317	2.4813	2.47223	1.83552	2.59813	5.92604	4.92195	4.86908	3.62502	5.08896	2.74223	5.40875	5.62973	3.90755	6.35832	6.22798	5.33141	5.59314	6.42749
ERP29	rS-pS	5.71973	5.08746	5.29847	4.83559	4.50399	4.06436	5.33628	5.40497	5.43028	5.24298	5.41819	5.45812	4.50208	5.27015	6.23339	4.34207	5.6574	2.86579	4.18997	3.20872	5.45816	5.72011	4.55656	6.15376	6.12476	5.07432	4.73557	6.62121
ESD	rS-pS	4.25248	4.68538	4.59664	4.64077	3.99186	4.17393	4.39917	4.0268	4.42358	4.93357	3.25202	4.35544	4.07125	3.73118	6.86838	6.14846	6.31806	6.09182	5.96218	5.55424	6.41127	6.43632	4.75668	6.62378	5.76701	6.03064	6.68378	6.48523
ESYT1	rS-pS	4.97361	5.19456	4.88215	5.20633	3.43162	3.41738	4.34056	4.16028	4.91456	5.04396	4.36107	4.54288	2.72531	3.50208	6.23991	6.36631	6.52883	5.39119	6.10429	3.96137	4.66129	5.97962	6.52484	6.96285	5.83832	6.1751	5.77134	6.71872
ETF1	rS-pS	4.70542	4.79233	4.68482	5.0751	3.75168	4.12598	4.17951	3.32193	4.99005	4.21723	3.72028	4.62117	3.77505	4.92457	4.39875	4.24251	4.71952	3.11711	3.63528	3.50557	3.71989	3.90985	3.44995	5.1805	5.07713	4.35364	3.62754	5.55239
ETFA	rS-pS	5.64501	4.47249	4.83542	4.66827	3.70819	5.60333	4.64904	5.65735	4.12846	3.76977	3.64386	3.99729	3.37851	3.81455	7.54242	4.76535	5.92716	5.82753	6.01805	7.58179	7.72027	7.72111	4.96987	5.37793	6.21178	5.03123	5.73791	5.71338
ETFB	rS-pS	4.77505	3.58616	3.77821	3.94173	3.93829	4.88068	4.12516	5.22419	3.08933	3.19912	2.76681	3.31325	4.04177	3.67807	7.4475	5.44656	6.07648	5.21059	5.93062	7.71642	7.21561	6.96924	5.47835	5.86898	6.23177	5.28582	5.51102	6.13916
ETFDH	rS-pS	4.43763	2.92163	3.32459	3.2767	2.48517	4.76022	3.07142	4.53667	2.52507	2.76871	2.44175	2.62714	1.86275	2.79514	6.35572	4.14461	4.61406	3.26683	4.36261	7.48371	6.67408	7.86894	2.39989	4.49857	5.26451	4.18186	4.76251	4.99241
ETHE1	rS-pS	3.42492	3.7845	5.51017	4.0018	2.29131	2.04124	3.78764	3.29543	3.77505	2.8885	2.8883	3.73769	2.07314	1.30976	4.90942	4.08917	5.8184	3.71702	2.49658	2.43657	4.66322	4.71128	4.92421	2.311	3.44832	4.50044	2.52656	3.28287
EXOC5	rS-pS	2.35276	2.88616	2.49403	2.73516	2.56682	2.0045	1.80405	1.38626	2.59479	2.42492	1.27917	2.31237	3.26439	3.8885	5.33584	3.80808	3.99117		4.58459	2.62573	1.55671	3.42543	3.08854	5.23193	4.71113	4.03123	4.42409	4.7567
EZR	rS-pS	6.97613	6.40871	5.4645	6.35855	4.85898	5.54612	6.11458	3.79701	6.7115	4.89821	4.96947	5.54597	4.07553	5.48768	8.60318	7.30106	7.84987	7.00166	7.79973	7.00901	8.61493	7.28965	8.02156	8.26076	8.26638	8.0067	8.11922	8.15793
FABP5	rS-pS	-2.06794	4.53294	1.39753	5.00604	0.49057	1.67852	-2.13796	-3.36186	2.03104	-1.63442	-0.243147	-0.724755	1.42546	1.9279	4.56532	5.76259	5.85502	6.80949	4.84941	5.31228	3.83268	3.14	5.49395	4.38047	6.02132	4.68141	7.2302	4.70264
FAM114A1	rS-pS	4.31397	4.21645	3.89433	3.50335	0.265437	2.4343	2.27322	3.37016	3.6241	4.12846	2.34113	4.06953	1.52256	2.52431	5.80311	3.99317	4.29086	1.42453				4.19728	1.69097	4.1868	3.1329	4.6368	1.22508	4.13916
FAM120A	rS-pS	4.61706	4.69377	4.47929	4.20111	3.20195	3.66505	3.79077	3.58376	4.29278	4.17233	3.85	4.20242	3.33056	2.97416	6.31075	4.65966	4.78625	1.68611	4.46462	1.57276	2.24579	5.0279	3.90341	5.6447	5.89378	5.07327	3.34855	5.92216
FAM162A	rS-pS	4.36807	4.14893	4.49442	4.2765	4.05572	4.36807	3.91457	3.7939	2.87184	4.18587	3.84398	4.12681	3.40871	3.64501	5.56532	3.72779	4.96846	3.04006	5.18157	4.89811	3.85419	4.66188	3.49833	4.65748	4.50736	4.48543	4.11152	4.42095
FAN1	rS-pS	2.18142	2.51349	2.18364	2.02112	1.89375	1.60644	1.6622	1.26664	1.75873	2.74653	2.06281	2.5102	2.16736	2.94129	1.47786	0.861598		1.45736	0.472964		2.09253	2.3486	1.69097	1.75666	1.51511	1.24675	0.505809	2.05537
FARSA	rS-pS	4.21878	4.06695	4.00675	4.04934	5.04177	3.69822	4.09424	3.62644	3.87873	4.0321	3.73985	4.28392	3.69599	4.3875	5.07159	4.59675	4.86347	4.12905	6.12325	3.74293	3.417	4.91121	4.42929	6.20152	6.06816	4.78878	4.92202	6.08507
FARSB	rS-pS	2.85479	3.06712	3.33235	3.39858	3.91648	2.82253	2.69644	2.24945	2.9222	3.59335	2.79056	3.27262	2.73704	3.88069	4.89468	4.67155	5.16066	4.64717	6.80175	4.31801	4.39906	4.82493	4.12493	6.44009	6.36412	5.19114	5.1325	6.58799
FBL	rS-pS	5.32553	5.72629	5.5741	5.74819	4.12598	4.27687	5.20359	4.21257	5.47735	7.12205	5.57592	5.87725	4.63459	6.12474	5.23697	4.15946	4.25527	2.82244	3.19519	2.23109	4.11182	5.08293	4.75871	6.07138	6.11764	3.7641	3.03244	6.17074
FBXO2	rS-pS	3.66789	2.33543	1.23603	2.2548	6.69627	1.56538	3.23711	2.98623	1.86235	0.986957	4.96347	3.39369	6.52623	3.49569	3.30021	1.31252	2.62346		5.7825		2.33033		1.42005	3.21202	4.30642	2.71049	6.54232	4.52046
FBXO4	rS-pS	1.95159	1.56316	1.15898	1.23287	0.312665	0.415759	1.00504	1.02645	1.65444	1.74803	1.91877	1.8679	0.799916	2.31615		0.31252						1.3486		2.28488	0.515109		0.225082	2.01796
FKBP11	rS-pS	2.69466	2.48311	2.54164	1.92549	1.22219	1.10333	2.40327	3.44095	3.48929	2.69443	5.532	3.46597	0.326537	2.34085	2.06282	1.89748	2.62346	2.45736			0.921024	3.45649	3.27594	2.39621	6.43567	2.43242		2.16212
FKBP2	rS-pS	5.28059	4.76871	5.0481	4.69933	4.95233	4.34163	5.44294	5.22342	4.84549	4.8953	5.28503	5.27501	4.91073	5.31107	5.33584	3.6793	4.17977	1.56292	3.74206	2.41291	3.63842	4.32659	3.45809	5.42704	5.34631	3.90384	3.34855	5.32966
FKBP4	rS-pS	4.44559	4.80684	4.3147	4.76288	5.04527	3.82018	5.00675	4.1811	4.13996	4.64039	4.42223	4.95233	4.46663	5.63227	6.325	5.65517	5.83282	4.83207	5.86477	3.00718	5.16565	5.72772	3.99048	6.65421	5.83583	5.7347	5.72652	7.09896
FKBP9	rS-pS	4.47249	4.37712	4.27202	4.2854	3.11919	4.26228	3.98368	2.26814	4.6427	4.52042	3.58256	4.24413	3.14893	2.60573	4.06282	1.89748	2.09813	1.45736		1.41474	0.921024	2.3486	1.87313	2.53564	3.5398	1.84746	1.22508	2.92627
FLI1	rS-pS	0.939603	2.1398	1.68997	1.78687	0.421156	1.87696	1.50437	0.137504	3.91361	0.788268	-0.0872735	1.8213	2.00036	-0.0865074											0.515109
FLII	rS-pS	5.25626	5.55275	5.43112	5.6427	3.62527	4.97636	5.32337	3.7366	5.57046	5.08491	4.92172	5.33092	4.04265	5.56133	4.0238	5.30084	4.82479	3.52676	4.15081	2.73731	3.49285	4.72498	4.65583	5.3103	4.55804	5.29545	2.95723	5.48298
FLNA	rS-pS	5.87184	9.7187	9.86604	10.0269	3.30305	5.95198	5.88142	3.42895	7.93428	7.72588	4.4822	8.683	3.69933	5.58946	10.8975	12.49	12.579	11.123	7.75064	8.07418	10.5693	8.78517	11.4872	11.1609	11.5563	12.4977	9.8241	11.1408
FLNB	rS-pS	4.20398	5.38647	5.00293	4.13532	1.97929	2.5472	4.37365	3.42492	3.95047	4.49953	4.04527	5.25172	4.24641	3.57531	9.58646	8.73567	9.47456	8.47698	6.06644	7.26554	8.92948	9.1727	9.13816	9.55813	10.0998	9.61602	9.23153	9.47702
FLNC	rS-pS	-0.860661	6.50478	6.46279	6.20117	-0.248622	7.08044	0.654435	-2.1047	2.46074	2.32481	-1.87885	5.47671	3.08865	1.19661	7.65307	11.2567	11.3279	10.0702	6.01653	10.4652	7.24223	6.56084	8.28634	8.60151	8.25106	11.1061	10.0445	8.72086
FLOT1	rS-pS	7.27426	6.23381	6.3117	5.97032	6.67525	6.27994	6.43279	5.34199	6.59395	5.80374	5.02813	6.33145	6.4187	5.89918	5.62214	5.26008	5.28407	3.33109	6.30681	4.38318	5.7506	5.28918	4.93536	5.17479	5.98698	5.67556	5.63736	5.48062
FNTA	rS-pS	3.00342	3.47897	3.31513	3.42805	2.65214	2.77558	2.84036	2.23909	3.32769	3.5509	2.87184	3.6241	4.58796	3.07519	3.57768	4.39998	3.8351	1.89153	2.88807	2.04774	2.62256	2.56102	1.71835	4.65548	3.24588	3.2703	4.4238	4.15648
FSCN1	rS-pS	4.55213	3.61117	2.58195	3.8676	5.34199	2.23143	3.03756	1.25278	3.98185	5.02192	1.01006	2.7721	5.44029	5.25927	6.3903	5.34652	4.77909	5.37341	7.82684	3.02895	4.43194	4.95949	5.19018	7.45012	5.6635	4.89629	6.85589	7.41587
FUBP1	rS-pS	4.16832	4.0917	3.93546	3.82545	2.96366	3.26048	3.63575	2.15834	4.26828	5.08746	3.49442	4.15299	3.00666	3.74739	5.65071	4.49536	5.31232	3.68148	4.63369	3.71902	4.11182	5.32338	4.66232	6.32353	6.5607	5.66595	3.9181	6.41433
FYN	rS-pS	0.988412	3.7366	3.07493	2.60526	4.51853	2.76797	2.65764	1.67897	4.38543	3.31803	0.75873	2.52982	4.21956	2.89608	2.85752	3.08917	2.69578	2.03282	5.01127	0.706069	2.92497	2.22562	3.50696	2.75666	3.56407	2.71049	4.60307	3.56004
GALK1	rS-pS	2.21661	2.33142	2.24534	2.57176	1.2756	1.80033	3.28274	4.40395	3.04597	2.63715	2.77189	2.68302	1.70044	3.07416	3.93729	3.20516	3.36883	3.0629	3.01939	2.14418	5.30132	6.2843	3.35677	5.57436	5.33577	4.0267	4.13232	5.98023
GALK2	rS-pS	2.0115	1.14861	0.986593	0.745596	0.1137	0.775683	1.11503	0.963474	1.25882	1.05589	0.747602	0.829444	0.731183	0.90766	4.56532	1.31252	2.89776	1.07837	0.565942	1.22347	3.953	4.43075	0.690973	3.2448	4.29921	2.0336		2.7997
GAMT	rS-pS	3.45286	2.57894	1.6487	2.04369	4.18031	4.27389	4.26903	7.0045	1.74932	3.25066	5.51948	3.94579	4.51286	5.01078	3.79978	2.89748	0.623465	2.45736	3.32009	1.65569	4.20504	5.17658	0.690973	4.73668	4.66698	2.59689	3.95723	4.88189
GANAB	rS-pS	6.00495	6.16269	5.8679	5.67478	4.76341	5.08236	5.91862	5.76394	6.13361	6.52654	5.62205	6.01369	4.6427	5.87995	8.87383	6.23371	7.33699	6.49324	7.21077	5.84203	6.92979	8.50363	7.47645	8.56942	8.33206	7.04236	7.11967	8.28789
GARS	rS-pS	4.54535	4.15866	4.18864	4.60308	5.04439	3.75168	4.40531	3.47897	4.79545	4.3799	4.09085	4.11936	3.42223	5.06824	5.22934	4.10074	5.05059	4.11304	6.766	2.89624	4.92607	5.17229	3.54791	6.02531	6.35677	5.18699	6.0765	6.11202
GART	rS-pS	3.0757	3.15413	2.9159	3.00917	2.00288	2.3173	2.5724	2.25248	2.98914	3.00144	2.62129	2.8506	2.05901	3.79494	5.52225	4.63179	4.68945	3.04727	4.29134	3.2319	2.64545	5.30193	3.16042	6.32514	5.81453	4.55436	4.82334	6.32261
GBE1	rS-pS	4.6893	3.35896	2.1167	2.73862	1.14991	3.72738	3.03474	3.54473	3.21677	2.78325	1.74631	2.22435	1.72378	1.90072	6.43743	5.60297	4.84534	4.44479	4.67793	5.67604	5.50342	7.16479	3.80871	6.36396	6.02297	5.50044	5.52411	5.96794
GBF1	rS-pS	3.95977	4.25323	4.18626	4.06322	3.64155	3.64616	4.06091	3.18158	4.18428	4.20711	3.50589	4.488	2.59024	4.5292	5.53532	3.92935	4.16349	4.23189	4.34064	2.95263	4.17369	4.77787	4.29152	6.47082	4.71786	4.5985	3.67573	5.75962
GBP2	rS-pS	4.98959	5.08873	4.6094	4.57208	-0.449296	1.84016	2.79805	2.334	4.49953	4.34199	0.603122	4.30305	1.47716	2.24793	4.79978	5.01003	5.26718	2.75309	1.37358	1.23814	0.921024	3.90552	3.45593	4.46988	3.44832	5.21467	1.00313	4.87667
GBP3	rS-pS	3.02219	2.11537	2.7632	1.99229	-0.620379	0.998918	2.9771	1.21599	3.5656	2.50564	0.653519	3.0578	1.18523	-0.0723311	1.47786	2.84332	3.55265		0.373578			2.93576	2.69097	3.56614	1.51511	3.79691	1.66593	2.3039
GBP4	rS-pS	0.789103	1.73639	0.854395	0.828902	-0.0587434	1.0115	1.44626	0.60502	3.51223	2.35727	-0.984217	1.49876	0.85997	-1.0386	0.477855	1.31252	0.623465	5.64349				1.62064	1.31232	2.39621	1.51511	1.78342	0.225082	2.48876
GCAT	rS-pS	2.83208	2.07073	1.78325	2.34208	3.2342	3.14804	2.419	3.72683	1.64708	2.22249	4.46663	3.68594	2.64639	2.95028	2.47786	0.258354	1.05941	0.562922	1.02555	1.34469	2.00932	3.36699	2.27594	2.51332	3.02787	0.908772	1.22508	2.48876
GDI1	rS-pS	5.48349	5.62936	5.53807	5.55398	7.72178	4.94954	5.28762	4.05572	5.91217	6.36475	4.26903	5.82069	6.91767	5.47346	6.73941	6.87186	6.91365	6.04498	8.63456	5.86814	6.58148	6.37723	6.12408	7.4016	6.69781	6.77646	8.48189	7.64719
GDI2	rS-pS	5.47249	5.39094	5.16007	5.12818	4.56133	4.21878	4.8679	4.82018	5.2765	5.29536	5.32661	4.88801	5.08236	4.90159	7.32428	7.18787	7.45308	7.1763	7.9687	6.31093	7.63984	7.74051	6.92043	7.94476	7.59989	7.07264	8.02406	7.94984
GDPD1	rS-pS	-0.524708	-0.0316512	-0.999856	-1.7062	2.27411	-1.59532	-1.47433	-2.77695	-1.03268	-0.931811	-1.65699	-0.974262	0.702214	2.30393	1.78012				3.81071	0.583592	1.24579		1.31232	3.38663			1.90982	4.52046
GFPT1	rS-pS	2.73704	2.50843	3.34951	2.36756	2.07793	2.13471	2.3051	2.50741	3.17313	2.74222	3.23772	3.26108	1.62901	3.7115	5.21841	4.08529	6.29948	2.59297	2.47296	1.70607	4.71634	6.22368	4.8043	6.16455	7.1463	5.38457	3.802	6.17937
GLB1	rS-pS	4.39506	3.66789	3.45121	2.83922	2.18269	2.1447	4.0781	2.91724	3.853	3.52356	3.09255	3.2107	1.76681	2.94298	6.94998	3.11987	4.00353		2.95854		5.76806	5.16351	3.5062	3.94174	4.57606	3.08763	1.00313	4.34744
GLOD4	rS-pS	4.33342	3.91743	4.08023	3.82511	4.10936	2.71732	4.04002	3.61706	3.78241	3.79077	3.28659	3.99277	3.23082	3.92979	6.3149	5.53585	5.8351	4.67176	5.57406	3.72699	5.99902	5.22803	4.44867	6.32158	6.24962	5.60466	5.31301	6.48013
GLRX3	rS-pS	4.22728	3.94486	3.70653	4.0036	3.32481	3.64443	3.69711	2.91457	3.7366	3.44626	3.25852	3.64039	3.20195	4.91121	4.74783	3.39372	3.36883	4.12735	2.14032	1.92844	3.48017	3.87538	2.4167	5.29871	3.33663	3.45668	3.17271	5.54368
GLUD1	rS-pS	5.64588	5.27202	5.01458	5.11339	6.44228	4.40224	5.53388	7.19377	5.19062	5.20085	4.28021	5.4957	5.76792	3.68706	7.50291	6.81286	6.72881	6.10781	8.3962	6.72577	9.14223	9.65447	6.55252	7.07271	7.3395	7.05094	8.155	7.6044
GMDS	rS-pS	1.20289	1.5758	3.29205	2.45479	0.943359	0.496616	2.50488	2.01721	1.3978	1.02006	2.66015	2.47794	0.441483	1.96643	3.28521	2.87065	5.3489	1.45736	2.8137		3.42942	3.81517	3.8609	3.49064	5.43113	4.13772	3.11837	4.05537
GNE	rS-pS	2.24306	2.91686	3.06566	2.40617	1.78492	1.34568	1.85798	4.13586	2.07963	2.87066	1.28688	2.56267	2.05276	1.59598	2.06282		3.44281	1.42453	0.373578		1.13027	4.63992		2.28488	3.14904	2.52038	0.225082	3.05537
GNL1	rS-pS	3.00899	3.32769	2.95708	2.96317	4.32625	1.81762	2.9855	1.6173	3.4489	4.04265	2.65306	3.49825	3.87381	4.67582	4.22912	2.47058	2.36883	1.07837	5.97654	0.86526	1.24579	3.67052	1.03484	5.78164	4.32074	3.42194	4.46256	5.70365
GNS	rS-pS	7.05311	5.25927	4.37712	4.27727	2.85838	4.32445	5.28392	3.25565	5.33414	5.40735	3.35614	4.15543	3.23097	4.09761	6.39366	3.11987	2.33681		1.95854	2.16856	4.73131	2.37798	3.06834	4.311	4.01912	2.41139	2.19947	4.53812
GOLGA4	rS-pS	3.57894	3.4489	3.44493	3.52147	2.38598	3.7866	3.25081	3.20539	3.45681	3.2394	3.34767	3.62644	2.97893	4.41481	6.49193	1.5692	3.50176	1.42453	2.28452	0.98784	2.30269	4.50711	3.0129	6.42892	6.64439	4.45668	2.44058	6.38472
GORASP2	rS-pS	4.66562	4.39369	4.24184	4.26679	3.54844	3.82171	3.99005	3.67016	4.27277	4.24717	4.27202	4.29719	3.57773	4.76128	5.0018	3.7891	3.98299	1.44104	1.49617	1.37853	2.92102	3.20208	3.56455	4.52452	5.23366	3.89629	2.77579	5.47264
GOT2	rS-pS	5.81813	5.69905	5.08746	5.33056	5.88801	6.97269	5.46434	6.36859	4.42895	4.59395	3.853	5.2765	4.65363	4.92742	7.60096	6.41464	6.04914	6.09166	8.29277	8.5454	7.64457	8.21307	5.12749	7.07751	6.46091	5.98688	6.93085	7.14896
GPD1L	rS-pS	4.55028	5.13216	4.11145	4.26429	3.9486	5.41007	3.40735	-0.583376	3.80012	3.26589	2.92163	4.16912	3.48156	1.97343	6.52118	5.36035	4.67671	5.06608	6.01786	6.55938	5.27014	3.30299	4.25727	5.16766	4.84577	5.64281	5.30086	5.34225
GPD2	rS-pS	1.15186	2.44387	1.92258	2.36224	2.79119	0.797428	1.51753	-0.390056	2.42868	2.09997	1.20664	2.13914	1.89879	2.09761	4.71966	4.75633	5.55685	4.55872	6.91265	3.78269	4.49888	2.94269	4.90976	5.60681	6.24497	5.25359	5.67317	5.46918
GPHN	rS-pS	1.64293	1.64478	1.53232	1.38828	3.03914	1.19535	2.1776	2.54794	1.52406	1.49978	1.7062	1.55827	1.95009	1.2552	4.61983	3.63445	3.04376	0.562922	5.43612	1.49606	3.39083	4.50804	2.27594	3.16983	5.16595	3.1313	3.48421	3.76625
GRHPR	rS-pS	5.03958	3.75489	3.77189	3.82646	3.53854	3.72356	4.60288	5.81788	3.62293	4.17872	3.20336	3.95606	3.95791	3.76553	7.10276	5.67284	5.6326	4.85928	6.06276	5.64165	7.20712	8.04144	4.72182	6.51917	5.87575	5.69092	6.03109	6.68176
GSN	rS-pS	4.65191	7.35491	6.81532	7.10947	3.62644	7.48912	4.64039	1.99241	5.72356	5.51728	3.61824	5.85424	6.0813	4.13093	8.00738	8.66058	9.38939	7.77238	8.02132	7.51731	7.16479	6.12823	7.71014	8.25218	8.64374	9.23756	9.1854	8.19072
GSS	rS-pS	4.88753	4.11853	4.37121	4.06293	3.75382	3.27821	4.54226	3.86196	4.0063	3.4019	2.51677	4.72629	3.43962	4.44493	4.56374	4.98821	5.57412	4.33293	5.26938	3.68179	6.1909	5.6092	4.57001	5.65803	5.30642	5.56392	5.57046	6.41562
GSTA4	rS-pS	7.1334	3.24671	3.24443	3.9145	4.50653	2.26873	2.96938	2.05207	3.95977	4.30961	3.31383	4.22497	3.58616	4.17313	5.72091				1.95854			0.348596		2.71048			0.225082	3.3039
GSTM2	rS-pS	3.94486	4.87184	4.4663	4.28885	3.03492	3.04736	3.58015	2.40681	3.58857	6.0045	3.09879	5.59365	3.0966	3.76235	5.29906	6.26217	5.69196	5.37803	6.43453	5.80256	5.51352	5.26118	4.70473	7.68191	6.14654	5.93549	6.53702	7.23233
GSTM3	rS-pS	2.65375	3.7148	3.33049	3.39071	4.18269	3.31506	4.20085	0.435095	2.68167	5.07468	2.46571	3.61941	3.33056	6.85674	6.13972	6.7159	6.13022	6.28601	6.54198	6.11921	6.80642	4.4038	5.04974	8.54779	6.42828	6.53735	6.11332	8.20158
GSTM5	rS-pS	-0.254462	2.34511	1.03668	1.49219	2.66175	0.0174232	-0.1882	-1.64431	1.68661	5.05788	-1.32013	2.6503	1.848	1.52306	5.13744	5.29509	3.6703	4.85582	5.2156	3.77203	4.34483	5.98712	3.30365	7.10884	5.23275	5.10083	4.99179	6.57933
GSTO1	rS-pS	5.6605	5.04439	4.90183	5.0365	5.02547	5.68229	5.26153	6.22497	5.84021	4.93405	4.11936	4.88753	4.47768	2.80674	6.99864	5.78243	5.77487	4.96806	6.10483	6.53987	7.21888	7.54246	5.90246	6.25726	5.97688	5.2906	5.96134	5.89218
GSTP1	rS-pS	7.18487	7.99379	7.29875	8.76133	6.11374	6.79552	7.926	3.45549	8.05582	7.47735	6.80736	7.36632	6.57577	5.04045	8.06359	7.5925	6.94457	7.66888	6.45762	6.07166	8.33089	5.22925	7.18984	7.78812	7.95852	7.12048	7.09923	7.33653
GUK1	rS-pS	4.61412	4.91648	4.91672	5.25286	5.98937	4.50399	5.11312	4.71315	5.61941	5.1918	4.42223	5.21917	5.39369	4.83036	3.85077	2.8616	3.04376	2.32406	3.8374	2.25358	3.34232	1.3486	3.49833	4.10576	4.08134	3.53656	4.09041	4.40406
GUSB	rS-pS	4.1102	4.05398	4.23802	3.6092	2.57046	3.02299	4.08661	4.69488	4.75114	4.53854	3.7761	4.45154	3.14307	4.81506	6.14058	2.63445	4.20477	2.42453			5.1635	6.73464	5.05106	4.31745	3.71786	3.16938	1.66593	4.19628
GYS1	rS-pS	3.79285	4.15299	3.78346	4.29352	2.87519	5.2589	3.82985	2.20445	3.65535	3.82477	2.43242	4.39849	2.21847	2.4691	4.59874	3.73313	3.8351	4.44752	3.91452	6.78301	2.73514	4.00585	1.87313	5.09518	3.27558	4.68292	4.66617	4.91279
H2AFV	rS-pS	4.06867	4.51539	4.74766	4.51349	4.91886	4.34447	3.97085	3.37434	4.42291	4.34412	3.24077	4.42694	4.66676	4.26978	6.46709	6.51651	6.99578	6.75398	6.2113	6.08591	6.69507	6.09268	6.35212	8.3999	7.37572	6.49752	5.99747	7.6989
H2AFY	rS-pS	2.94785	3.32092	3.30517	3.54757	2.70929	2.5277	2.68639	1.54102	3.75916	2.82253	1.78869	3.14012	2.33314	2.34227	5.72032	5.58088	6.04914	5.46799	5.3275	4.66581	6.32442	4.8101	6.43665	7.28123	6.78839	6.06309	4.81026	7.22279
H2AFZ	rS-pS	5.72656	6.66391	6.74732	6.64256	6.34855	5.12784	6.04308	4.52042	6.55398	6.47606	4.91361	6.40905	5.22651	7.08002	6.46709	6.51651	6.99578	6.75398	6.2113	6.08591	6.69507	6.09268	6.35212	8.3999	7.37572	6.49752	5.99747	7.6989
HACD3	rS-pS	5.12805	4.32553	3.07613	2.78185	4.92029	1.61306	3.82375	3.6565	3.38128	4.1334	2.74481	3.5509	4.97361	3.88362	6.93528	3.29244	3.2224	2.04006	5.39102	0.938719	3.4869	5.74068	3.94582	5.64269	3.61424	3.66373	6.15484	5.35356
HADH	rS-pS	4.92267	4.7137	4.95233	4.61117	3.11487	5.54504	4.58796	5.50621	3.77926	4.68874	3.50462	4.0054	3.23848	4.69209	7.28395	5.51497	6.4128	5.57247	5.65285	7.5354	7.36693	6.92499	5.07266	6.36769	6.48889	5.70901	5.85292	6.66819
HADHA	rS-pS	6.20026	5.70432	5.74322	5.72992	4.50716	6.53286	5.76845	5.50239	5.40259	5.55674	5.10098	5.2426	5.11603	5.3302	9.47615	6.80382	7.853	7.13418	7.40619	9.19598	8.64516	8.68888	7.37367	8.09732	8.23025	7.38229	7.70186	8.18074
HAGH	rS-pS	4.75809	3.26108	3.52732	3.52519	4.56194	4.08916	4.00988	4.77452	3.43563	2.47768	3.01703	3.27337	3.86394	5.06695	6.1749	4.7612	4.82817	2.86171	5.70654	5.16627	5.74049	6.13384	3.97921	4.93006	4.19827	4.72614	5.41826	5.20736
HARS	rS-pS	3.84398	3.67694	3.79857	3.8285	4.67525	3.07784	3.42492	2.99964	3.64731	3.80529	3.4343	3.93546	3.37851	3.848	5.83946	4.31232	4.45031	3.63791	4.85876	2.83433	4.19186	4.38671	4.16042	5.88599	5.5291	5.22374	5.4489	6.03671
HARS2	rS-pS	4.03474	3.92979	3.94251	3.73227	3.22943	3.30107	3.80529	2.79223	3.7115	4.13668	2.73314	4.10014	3.10853	3.86987	4.46515	3.29917	3.00353	3.0369	3.71559	3.77293	3.24963	3.59943	3.22888	4.48716	3.80438	3.41139	3.68499	4.77556
HDAC6	rS-pS	3.7761	4.02059	4.10643	3.85632	3.48543	2.94748	4.42962	4.50335	4.1416	4.81967	3.06747	4.41413	3.76341	5.26341	2.79978	0.31252	2.20843		2.14083	0.583592	1.18919	3.87172		5.0324	2.10007	1.78342	2.22508	4.90272
HDDC2	rS-pS	4.69877	3.68032	3.50462	3.39392	4.89676	3.87431	3.86888	1.72159	3.45154	3.80426	2.98768	3.73335	4.4957	4.51979	2.39875	1.87965	1.76464		2.76889	2.66908	2.01606		0.690973	5.19673	2.1329	2.45315	3.32506	5.3773
HDGF	rS-pS	5.2426	5.23993	5.40786	5.59564	4.71864	4.8535	5.62848	5.57924	5.6372	5.33735	4.48414	5.32445	5.00585	4.7939	7.30195	4.75494	5.13584	3.71382	3.6636	2.78052	5.16741	5.7102	4.99193	6.21609	6.31045	5.33796	3.71242	6.32381
HDGFL2	rS-pS	3.33199	3.66676	3.60881	3.34004	3.55827	2.58988	3.25323	2.45943	3.26349	4.28762	2.47353	3.82477	3.16253	5.23304	4.26766	3.11226	2.85784	1.44104	3.65364	1.12925	1.55671	3.58702	2.31232	5.74431	3.62582	3.35364	1.90982	5.68176
HDGFL3	rS-pS	3.35755	4.01436	3.51159	3.41841	5.15421	2.78691	2.38819	-1.27439	3.2345	3.44493	0.867896	3.57289	4.42223	4.99639	3.64778	3.74758	4.04171	2.47014	4.30748	2.32345	3.43837	3.32592	3.18024	5.54273	3.44832	4.12909	3.41797	5.37348
HIBADH	rS-pS	6.02614	4.70044	4.42089	3.88206	3.26694	4.48446	5.03254	5.15015	3.49442	4.24944	3.24199	4.3875	3.06385	4.39025	7.1296	4.3955	5.38296	3.65962	4.83406	6.14492	6.44412	6.24463	5.08329	5.57108	5.4613	4.85526	4.78895	5.92981
HINT1	rS-pS	6.26097	5.75969	6.22342	6.05289	6.58631	5.47622	6.4446	6.45697	5.91289	5.81916	5.22497	6.24717	5.64414	5.96947	5.68731	5.11144	4.64438	3.89353	5.51817	4.40594	4.84452	5.63187	4.70473	5.32834	4.16499	5.29437	5.68025	4.96626
HINT2	rS-pS	4.33414	3.10601	3.38805	2.98684	3.17696	3.43696	4.17632	4.44493	3.27143	2.60193	3.31194	3.41549	3.09102	3.83693	4.56532	2.8616	3.09813	1.42453	2.91104	3.67252	4.85008	4.8597	3.22888	3.61526	4.4613	3.53656	3.00313	4.15648
HK1	rS-pS	3.33056	5.3302	4.52701	5.36364	5.3572	5.43912	3.81762	0.653519	4.54226	3.00755	1.584	4.75756	2.79867	5.44095	5.95833	6.67812	6.85527	6.57601	9.40014	7.60911	5.00694	4.0968	6.14013	6.61047	5.85809	7.14535	7.74599	6.33401
HMBS	rS-pS	2.81721	1.89103	2.26424	1.99083	1.63645	2.04089	2.39122	2.4268	2.2032	0.919149	2.12928	2.43536	2.27292	1.96606	3.06282	1.31252	2.62346		1.42413	0.938719	1.09253	2.91848	1.31232	2.65038	2.51511	1.19845	0.225082	3.60292
HMGA1	rS-pS	1.91112	3.76341	4.25456	5.49269	4.56194	3.36947	4.11936	2.14796	4.4822	1.14078	3.32077	3.82985	3.03492	6.04876	2.04645	2.08917	2.72081	1.56292	3.30735	0.583592	2.50599	3.45871	0.690973	4.25565	4.30642	3.82377	3.68452	6.64245
HMGB2	rS-pS	3.14714	4.60881	4.85474	4.8334	3.42223	3.83592	3.95699	2.22033	5.03694	5.57984	2.50894	4.26303	3.76977	6.09866	4.02864	4.64654	5.78738	2.80102	4.37305	3.26332	4.1975	3.99279	4.7013	7.20727	6.20214	5.47952	4.44058	7.1583
HNRNPA2B1	rS-pS	7.51885	7.41278	7.37981	7.3443	6.848	6.91409	7.35843	6.64039	7.63154	8.32598	6.88142	7.58571	7.26397	7.85736	8.26363	6.92559	7.14942	6.27451	7.37065	6.52553	7.97187	7.47022	7.17754	8.3417	8.17868	7.26367	6.08177	8.16162
HNRNPAB	rS-pS	5.9472	5.72901	5.97831	5.78346	4.11936	4.87455	5.45055	4.82883	5.60081	5.19338	4.38819	5.57652	4.31107	5.23112	6.44602	4.4526	5.14783	4.53516	3.09984	3.61297	4.58233	4.98639	4.18426	5.86458	5.27558	4.5575	2.84436	5.59003
HNRNPD	rS-pS	5.07639	5.53107	5.45992	5.31916	4.67525	4.52982	5.05788	4.31759	5.59932	6.04265	4.97085	5.6011	4.54164	5.21607	6.85225	5.52361	6.0697	4.4198	6.1864	4.82841	6.02241	5.57809	5.36556	7.29178	7.08083	5.91445	4.62754	7.01618
HNRNPM	rS-pS	5.17273	5.49793	5.45976	5.43563	4.65249	4.66448	5.15826	4.50589	5.58045	6.01859	4.48285	5.5741	4.92647	5.89433	7.83691	6.60044	7.05208	5.46	6.69293	5.22334	6.21531	7.22063	7.08635	8.7995	8.55209	7.64411	5.5956	8.83746
HNRNPU	rS-pS	5.43329	5.68117	5.27854	5.34979	4.91313	4.53481	4.95931	3.99819	5.39506	6.03782	4.65134	5.23419	5.06652	5.87603	7.46229	5.76275	7.15379	5.21995	7.04844	4.80351	6.33835	6.9546	6.91329	8.54303	8.46717	7.41285	6.50705	8.42377
HNRNPUL1	rS-pS	4.64847	5.22342	4.9982	4.99985	3.80012	4.04396	4.27277	3.2753	4.96947	5.44692	4.08151	4.75649	4.1035	5.37365	4.72678	3.62912	4.30577	3.18285	4.15074	1.68224	4.05315	4.88531	4.31243	6.9598	6.52447	4.61239	3.39501	6.90645
HSD17B10	rS-pS	5.93805	4.88068	5.09782	5.49687	3.83491	5.14037	5.66903	6.24907	4.91361	5.29278	4.61353	4.99639	4.63227	4.13504	7.51281	4.98405	5.71083	5.93256	5.57392	5.75223	7.00149	7.03724	5.21877	5.80799	6.44956	5.60154	5.49228	6.13766
HSD17B11	rS-pS	5.05702	4.91361	5.11749	3.78244	2.96901	2.69421	3.69042	5.14201	4.91934	4.6792	4.38612	3.8166	3.41278	2.05624	6.63618	4.06571	5.30734	2.86171	2.18058	2.98267	4.94544	7.14733	5.09413	4.93336	5.86846	3.97254	3.6179	4.86091
HSD17B12	rS-pS	4.16752	3.34199	3.40613	3.45589	3.71039	3.47716	3.58737	3.76765	4.16832	3.62644	2.90227	3.64386	4.20555	3.26933	6.82465	4.58028	5.02067	4.79951	5.38269	4.30117	5.61809	6.1435	5.14828	6.30451	5.19439	5.26536	5.94764	6.35614
HSP90AA1	rS-pS	7.69139	7.46679	6.98641	7.03195	8.31379	7.18487	7.07575	6.58165	7.31379	7.18587	6.48736	7.06717	8.12567	8.62388	10.7979	7.9315	8.65246	8.34274	9.80372	8.0836	9.08915	9.13383	8.29057	10.5251	9.17364	8.94384	9.39541	10.0156
HSP90AB1	rS-pS	8.67243	8.40939	7.91707	7.94544	8.72928	8.25338	7.88081	6.86295	8.3156	9.38262	8.16239	8.18537	7.84987	7.94251	10.8783	7.89851	8.58162	8.54991	9.65707	8.15027	9.04428	9.16917	8.41734	10.2648	9.24469	8.87444	9.14111	9.81781
HSP90B1	rS-pS	7.60437	6.824	7.08108	6.51396	6.37573	6.70508	7.30743	7.60955	7.60585	7.57062	7.21432	7.23458	6.84424	6.91289	10.1478	6.76219	8.49653	7.14584	7.4104	6.57881	8.04703	9.20478	7.91928	9.39455	9.70214	8.34484	7.45596	8.95282
HSPA4	rS-pS	4.60348	4.21645	3.95884	4.36877	4.33199	3.94579	3.83693	3.17552	3.89821	3.70044	3.18444	3.79285	3.83592	5.29719	6.39426	6.36426	6.5373	4.76443	7.71805	5.0291	5.3823	5.81623	5.90039	8.23878	6.88118	6.84908	7.29943	8.11923
HSPA4L	rS-pS	1.50792	-0.0175631	-0.273082	1.1012	1.99023	-0.328344	0.682573	0.015783	-1.26882	0.343692	-0.168609	0.311503	-0.0315037	4.71754	5.68241	4.51043	4.57483	2.79247	7.26912	2.1821	3.39617	4.73645	3.5062	7.60912	5.33224	4.72907	6.61917	8.01358
HSPA5	rS-pS	6.17752	5.7996	5.95977	5.91425	5.32805	6.55405	6.38007	6.71012	6.98185	6.56818	6.67525	6.13237	5.73281	6.78921	9.10033	7.29612	8.32483	7.19132	7.63856	7.82987	8.14405	9.33841	8.10647	9.25972	9.74924	8.23016	7.84447	9.27561
HSPA8	rS-pS	7.44294	7.01234	7.1467	7.52095	7.88325	7.48382	7.47978	6.57395	7.37504	7.24222	8.12205	6.87897	7.29737	7.68159	9.74351	7.71116	8.74647	7.92449	9.2674	8.37415	8.79386	8.57199	8.107	9.30603	9.25589	8.31621	8.9436	9.04471
HSPA9	rS-pS	7.09803	5.84549	5.59798	5.5178	5.88093	6.1374	5.94907	5.9472	5.43696	5.83137	4.97085	5.465	5.40224	5.60703	9.69485	6.79327	7.32908	6.55796	7.81777	8.06355	8.5958	8.43029	6.33525	7.9402	8.24343	7.02259	7.48901	8.11017
HSPD1	rS-pS	8.01011	5.75542	5.77426	5.62868	5.59305	5.31669	6.21023	6.7996	5.76527	6.36842	6.1102	5.60466	5.6094	5.15785	11.4657	7.48723	8.1349	7.90903	8.2271	7.86179	9.74221	9.7049	7.46152	7.60773	8.67441	7.43895	7.94364	8.1664
HSPE1	rS-pS	7.24888	5.36142	5.50287	5.30706	5.61559	5.53792	6.13525	6.76553	5.40463	5.51822	4.78136	5.61117	5.98937	4.74739	6.56855	4.96515	5.52388	3.9861	5.32765	4.77103	5.79965	5.7351	5.31468	3.14101	6.31896	5.22676	5.82982	5.01795
HSPH1	rS-pS	4.12681	4.20633	3.6837	3.85533	5.91934	3.68426	3.79077	3.07912	4.22342	4.08831	2.98678	4.18428	4.17473	5.5157	5.52251	5.43419	4.67163	3.40176	7.73455	2.05652	2.60971	5.41985	4.48634	7.22358	5.33577	5.49217	6.76481	7.19379
HTATIP2	rS-pS	4.49506	4.1127	3.95024	3.57147	2.38405	2.10266	3.28614	4.0365	3.99729	2.45154	2.67039	3.28983	3.20774	3.31107	4.52863	2.29917	3.8003	1.42453	3.09478	0.524228	2.38175	4.43552	2.51403	1.49064	2.83704	1.29348	1.37226	2.43299
HTT	rS-pS	2.89859	2.75339	2.60549	2.84298	3.44758	1.60478	2.64893	1.85679	3.23863	2.72574	3.27441	2.72181	2.09592	3.26394	4.32216	3.77195	2.59667	2.25249	6.30113	3.35637	3.55385	4.26947	2.26936	5.92878	3.5398	2.67563	4.25122	5.20878
HYOU1	rS-pS	3.95513	3.79701	3.80116	3.71333	4.35896	3.61724	4.47249	4.71039	4.40327	4.09424	5.20281	4.31034	3.45943	5.87332	6.98526	5.34234	6.06826	4.63671	6.16507	3.24076	5.40048	7.79754	5.6193	7.65692	8.37892	6.25613	5.76032	7.94363
IARS	rS-pS	3.93168	3.77926	3.59515	3.73227	3.3505	3.18895	3.57289	2.67446	3.69153	3.63923	3.35191	3.848	2.26963	3.83592	6.54408	5.03843	5.17072	4.57719	6.00943	3.69885	4.97258	5.66319	4.94526	6.65626	6.6944	5.11615	3.32506	6.82154
IARS2	rS-pS	5.15259	4.60703	4.45549	4.44139	3.85798	4.21374	4.08576	3.99548	4.10266	4.2891	3.53356	3.89142	3.48414	4.22342	6.01818	5.22396	5.50239	2.86985	6.49467	6.21298	5.90081	5.97812	5.13519	6.39906	6.05005	5.67184	5.66629	6.51359
IDH2	rS-pS	2.33657	4.97499	5.59694	5.46761	4.73823	6.83017	6.33396	6.53232	4.23036	2.93829	5.48478	5.51001	4.58737	1.77568	5.75641	6.91344	7.44595	7.87774	7.83548	9.36848	9.33872	8.57424	5.43045	6.41413	7.39422	6.97702	6.52669	6.00748
IDH3A	rS-pS	3.30451	2.92847	3.09119	2.8312	3.15089	4.15745	2.3978	0.969381	2.45523	2.1137	1.09085	2.51828	2.52507	2.81946	6.63821	4.63861	5.08473	4.00873	6.62159	6.62839	5.45348	4.24992	4.36556	5.61264	5.16991	5.05633	5.74013	6.03751
IFI35	rS-pS	4.8212	3.86493	4.13422	3.49587	1.87263	2.81752	3.93923	3.32625	4.25852	4.22033	2.34681	4.42358	2.63506	2.18015	2.75873	3.48245	3.30406	1.9183			2.12547	2.78857	3.18024	0.396213	2.51511	3.0473		0.542445
IGF2R	rS-pS	4.03474	3.91743	3.60822	3.54061	1.55533	3.1768	3.50843	3.18587	4.26529	3.81967	3.04457	3.29968	2.01436	3.1614	6.52166	4.77195	5.48145	2.44104	2.21003	3.19752	4.54532	4.55897	2.84634	6.59761	5.37309	4.45668	2.58809	6.32392
ILVBL	rS-pS	4.7252	4.33985	4.78764	4.12074	3.26319	4.56133	4.70984	4.15381	3.76977	4.25399	3.70819	4.16269	3.71699	4.39917	5.66237	3.37475	4.54009	3.24134	4.24054	4.42341	5.47131	5.11649	2.79781	5.00624	4.46775	4.26445	4.20625	5.44714
IMMT	rS-pS	5.50589	4.56682	4.80064	4.57026	4.41481	5.6343	4.8166	4.0027	4.32697	4.04352	3.85798	4.07039	3.35896	5.27687	7.73008	6.51495	7.16954	5.64559	8.0204	8.24754	7.32749	6.76037	6.2774	7.24858	7.72244	6.89306	7.16906	7.34323
IMPA1	rS-pS	2.48362	2.47457	2.92761	2.91137	3.26048	2.51223	2.40327	3.27545	2.46048	2.72836	1.54597	2.54052	2.99928	3.88264	4.24829	4.22143	4.54009	4.17204	5.86789	4.69998	3.97181	2.573	2.39989	5.83436	4.19049	4.52191	5.69443	6.14717
IPO5	rS-pS	3.56682	4.36877	4.15259	4.10797	4.05485	3.64501	3.58976	2.87598	3.94486	4.84097	4.43028	3.89142	3.66903	6.23074	5.38385	4.78535	5.61866	4.67176	6.91597	4.5511	3.67722	5.36235	5.36118	7.72739	5.88059	5.76332	6.0801	7.52147
IPO9	rS-pS	2.57749	2.69086	2.46388	2.61314	2.73855	1.70598	2.16704	1.60739	2.83693	2.89569	1.98295	2.64824	2.04649	2.681	4.0238	1.87965	1.45469	2.46477	4.37958	1.75039	1.79327	3.11163	3.16042	4.58021	2.87634	2.43242	3.42961	4.44934
ISOC1	rS-pS	3.9364	3.42761	2.98331	4.1386	2.58207	4.33056	3.11985	4.49506	2.95866	3.59932	2.76808	3.26829	3.38267	2.72574	4.30765	4.09305	4.08855	4.01502	3.82637	4.62577	3.99817	5.13612	2.94471	4.85391	4.25336	3.9797	4.78895	4.81427
IVD	rS-pS	5.12887	3.79701	3.58797	3.15607	3.62877	3.55336	3.99639	5.06264	3.49953	4.08236	2.70686	4.40939	3.38267	3.9644	6.48484	4.04758	4.01369	2.42453	4.16039	4.55989	6.74479	7.03022	3.94471	5.66057	5.36799	4.53337	3.81892	5.68185
KARS	rS-pS	4.70708	5.15623	5.14323	5.05065	4.26828	4.81198	4.7866	3.9855	4.96901	5.13668	4.8545	4.85848	4.07981	5.84524	5.42551	5.35068	5.70641	3.77658	5.36223	4.16434	4.44408	5.78618	4.75006	6.86855	6.95611	5.43673	4.86529	6.94445
KCNAB2	rS-pS	1.18523	1.59264	1.34199	1.13049	5.90617	1.51501	2.48156	0.390668	3.51728	0.975263	-0.577121	1.20414	1.94711	1.30159	0.477855	1.28569	1.39374		6.17483		0.921024	3.3861	3.69097	0.490643	1.16499	0.293476	4.07641	2.16212
KDELR1	rS-pS	6.15866	6.00607	5.85674	5.61461	4.33199	4.93899	6.03606	5.16752	5.97499	6.70044	5.56285	6.09719	4.41887	6.2681	3.96579	1.28569	1.51317	3.42453	2.37358	1.23814	2.97625	2.97308	2.94471	2.28488	1.56407	1.84746		2.76977
KDELR2	rS-pS	5.53045	5.29719	5.58406	5.18785	3.84398	4.732	5.39678	6.2502	5.86196	5.47703	5.393	5.78764	4.12846	5.71232	3.35751	1.28569	1.51317	2.42453	2.37358	0.706069	3.31402	4.54747	3.08854	2.04481	2.16499	1.84746		3.06744
KPNB1	rS-pS	4.54597	4.52419	4.39951	4.48414	4.04265	3.86641	3.81557	3.2282	4.5097	4.69153	3.59216	4.31034	4.07981	5.35438	6.10176	5.67598	6.51459	5.8344	6.76404	5.04509	4.99692	5.7115	5.53849	7.89973	6.83088	6.42453	6.86652	7.57295
KYAT3	rS-pS	3.90497	3.90689	3.25746	3.52218	3.13291	2.00935	3.73877	2.66312	3.61471	3.90977	3.37156	3.79805	2.50615	3.0512	3.93729	3.11987	2.94539	1.45736	4.54298	2.16856	2.38175	3.62086	1.03484	4.47917	4.90743	3.29743	3.98036	5.02416
LAMP2	rS-pS	4.65707	4.07981	3.69877	4.0612	3.854	3.23051	4.28762	4.09255	4.49249	4.32625	3.47768	4.06523	5.88264	3.06919	6.17913	2.89748	3.16884	4.42453	3.75571	2.12813	5.18926	4.46903	6.43892	3.73375	3.9146	2.84746	3.67573	3.41377
LANCL1	rS-pS	3.65191	3.89239	3.40558	3.36513	5.23189	3.0205	3.34625	1.8746	3.07929	3.73118	2.74351	3.51853	6.27165	4.43829	4.68778	5.48938	4.54711	3.911	6.63776	4.0347	5.20347	3.31268	4.38034	6.14432	4.59385	4.81304	5.80189	5.24289
LAP3	rS-pS	4.52982	4.02768	4.00764	3.8995	3.18364	3.74039	4.63401	4.48414	5.18903	3.34056	2.83613	3.6565	4.0018	4.55275	6.80124	6.12339	5.95006	5.79942	6.26018	5.42716	7.73777	7.83241	7.28586	6.73354	6.58273	5.87976	6.73217	6.90992
LARP7	rS-pS	3.5008	3.853	3.82375	3.79632	2.79992	3.5735	3.43296	2.70088	3.44361	3.75916	2.36709	3.59455	3.26694	3.57168	4.1178	1.28569	2.36883		1.13046	0.706069		2.91018		4.26498	4.14099	2.57814		5.00038
LARS	rS-pS	4.21413	4.26303	4.06566	4.04847	3.83086	3.61235	3.59932	2.59096	3.9542	4.3792	3.92695	4.30524	3.60763	3.98641	6.01928	4.39057	4.91636	2.77278	4.73425	2.47693	3.3432	4.91351	4.762	6.56625	6.812	4.81441	4.07641	6.5551
LASP1	rS-pS	4.03562	3.86493	4.51412	3.79978	4.13586	2.91217	4.44228	3.94111	5.0054	4.33414	3.93074	3.86592	2.89782	3.07211	5.27116	5.75143	5.92066	3.0522	5.92997	3.01313	5.60022	5.52494	5.55222	6.10121	6.90333	6.64464	3.70333	6.50623
LDHA	rS-pS	7.00787	6.14507	6.53465	6.85304	6.12122	6.12836	6.79442	7.05853	6.51728	5.48285	5.09972	5.92647	4.8505	5.58286	8.89369	8.03899	7.60713	8.51441	8.36306	7.29755	8.62534	8.82644	7.38877	7.98673	7.91224	7.51902	8.00697	7.85091
LDLRAP1	rS-pS	3.07382	2.0966	2.70066	2.53381	0.474047	1.38626	2.35248	2.62807	2.97984	2.33743	3.35473	3.57894	4.29646	1.80777								0.348596			1.51511		1.22508
LETM1	rS-pS	3.48543	2.58952	3.48864	3.18174	2.89258	2.91495	3.25157	2.53007	2.92828	2.94355	2.4547	2.92695	2.17025	3.96993	5.63584	3.245	5.02673	3.51023	6.51601	5.56862	5.67782	5.19449	4.44898	5.03786	5.58866	4.34065	5.18975	5.15944
LGALS1	rS-pS	7.94251	7.64097	8.3226	7.94087	6.80864	7.78627	6.732	5.43296	8.17592	8.88356	4.69544	8.03727	8.29416	6.72656	6.1822	7.80701	8.05935	6.71542	6.36142	6.30237	5.56216	5.30279	6.9312	6.51246	7.07898	8.01518	7.64689	7.31283
LHPP	rS-pS	3.06557	2.41468	2.5906	2.21713	3.71589	1.10735	2.44308	3.1117	1.46728	1.48182	0.49057	2.1846	6.41058	3.32193	4.17083	3.91321	4.52743	2.07837	4.77847	1.48486	4.26175	3.65561	2.69097	4.4734	3.6487	4.18186	5.38113	4.68279
LMAN1	rS-pS	4.19535	3.97728	3.64212	3.66865	2.29719	3.60999	3.82171	4.98959	4.37434	4.44095	4.53605	4.21413	2.91495	3.34483	5.97225	4.84201	5.06144	3.49977	3.93811	4.02946	5.16277	6.69402	5.57418	6.49746	6.61609	5.44888	4.36652	6.6044
LMAN2	rS-pS	5.61794	5.43129	5.27389	5.47519	4.01792	4.64357	5.67073	6.07874	5.74416	5.59246	5.7703	5.59842	3.98368	6.33038	6.21421	3.87516	4.91636	4.8603	3.53184	2.58216	4.3187	5.82857	4.72892	5.99262	5.8709	4.81841	3.11837	6.09184
LMNA	rS-pS	5.63778	5.60644	5.53667	5.82035	1.98805	5.02392	5.0343	3.70155	5.71809	5.79103	3.86888	5.29682	3.2561	4.51349	9.99517	8.1908	9.32181	9.07931	7.31898	8.03546	9.14933	8.56429	9.73619	9.81795	10.2468	9.38564	8.11838	10.0996
LONP1	rS-pS	6.6837	4.07724	3.94533	3.95946	4.29205	4.2292	4.37504	4.22188	4.02592	4.06091	3.48027	4.15218	3.74308	4.22419	9.05155	5.33745	5.36007	3.19675	6.54149	6.36236	5.96159	6.81346	5.27126	6.93212	6.63661	5.61159	5.92212	6.93652
LRPPRC	rS-pS	4.29205	4.20085	4.22689	3.82816	4.01436	3.93499	3.83592	3.25701	3.64386	4.26978	3.62293	3.55336	3.19172	4.5097	7.99632	6.02633	7.04641	6.0825	7.35944	7.21913	8.22898	7.35273	5.52649	7.85287	7.47318	6.03242	5.81048	7.77576
LRRC47	rS-pS	4.34341	4.60407	4.42089	4.4688	4.46663	4.14486	4.12681	3.89627	4.07039	4.65821	4.07553	4.53356	3.62059	4.33485	4.97834	4.86387	5.16978	3.73582	5.88909	4.8982	4.23797	4.68093	3.62732	6.41714	6.33005	5.37645	4.98805	6.71145
LSM1	rS-pS	3.57894	3.20633	3.32632	3.39214	3.08117	3.3407	3.37295	2.3553	3.06057	3.10064	2.49031	3.27352	2.53331	3.34056	3.06282	2.07357	2.48423		0.565942	1.99649	2.92102			2.49064	2.51511	2.31629	1.22508	1.54245
LSM4	rS-pS	4.79442	3.92979	4.19535	3.89045	4.58135	3.66732	4.55398	3.93734	4.06781	3.73227	3.05311	4.24336	3.85499	5.59872	3.47786	2.61302	3.73316	2.43281	1.77555	1.25135	2.92102	3.28113		4.57811	3.80438	2.79969	1.81004	4.73956
LSM5	rS-pS	2.51425	2.17121	2.32207	2.15359	1.8528	1.92979	2.05901	1.89336	2.09559	2.52807	2.05866	2.39561	1.83956	2.18364				3.04232		2.80843	2.78145	1.67614	2.89729			0.382626
LSS	rS-pS	4.44029	4.05918	4.04527	4.38336	3.64039	3.49825	3.43563	4.1914	4.52168	4.86096	3.30334	4.62761	5.11437	4.45746	5.95087	3.29621	4.3751	2.32998	3.23856	3.31042	1.92102	6.5669	3.78492	5.66057	5.32785	5.26243	4.38994	5.19196
LTA4H	rS-pS	5.28725	4.88117	4.6585	5.18124	3.57289	3.70044	4.33342	3.11936	6.01926	5.83567	4.43496	4.40531	3.32769	4.28318	7.5136	6.38955	6.42309	6.55884	6.56954	4.91755	6.70619	6.54057	7.5333	7.32235	6.87211	6.40292	6.32365	6.95311
LXN	rS-pS	4.23112	3.55704	2.98295	1.90689	-0.847362	1.91629	2.74674	-0.733363	3.56682	4.25701	1.91342	4.09761	0.0356239	0.703987	4.31634	3.25835	3.0789	3.18251	0.373578	2.29103	3.2848	1.80717	4.51155	3.23118	4.15704	3.8396	2.37226	3.28287
LYPLA2	rS-pS	4.24031	4.38059	4.35085	4.27699	3.65191	3.48929	5.25437	4.41954	4.46924	3.91169	3.72247	4.76182	2.73422	4.06523	3.13013	4.39998	3.73316	2.44104	2.93507	2.25316	3.67418	3.6225	2.60521	3.8786	4.1329	4.50216	2.37226	4.77556
LYPLAL1	rS-pS	3.42223	2.28688	1.89705	2.04696	2.17951	2.63784	3.02201	2.08338	1.88479	2.55434	2.09457	2.60383	3.16495	2.39204	5.71812	3.04186	3.15054	3.01502	3.72916	5.18709	5.63525	4.47304	3.08854	4.81078	3.30468	3.36085	3.72237	4.309
MAGT1	rS-pS	3.56316	3.25414	3.14078	3.15278	1.81024	3.38736	3.52732	4.07125	3.94579	3.69599	3.55582	3.61706	3.60644	2.36625	3.90902	2.60219	3.16884	2.07837	0.373578	1.24212	3.31402	3.83838	4.01842	4.26498	4.03657	3.4634	1.50581	3.94974
MAOA	rS-pS	4.33842	6.27612	5.86592	5.77461	3.25051	4.42526	4.86691	4.65764	5.72438	4.91648	4.26379	5.23458	2.22033	2.01364	6.02885	6.71994	6.70424	5.54357	6.29174	7.29947	7.95127	8.30007	6.83179	6.62582	6.67296	6.39624	6.24151	6.12074
MAP1A	rS-pS	0.669934	3.39094	2.97334	2.48048	6.66818	2.60312	-0.477542	-3.79146	0.573375	1.51248	-1.44772	1.83956	5.01078	1.83107	4.27822	5.92893	4.55	0.562922	9.61441	1.50316	0.921024			5.05022	3.11658	4.35553	8.72393	5.33858
MAP2K1	rS-pS	3.76553	3.59096	3.51917	3.83424	5.33521	3.33178	3.57046	3.77189	4.05224	3.57289	2.61612	3.58135	3.72683	3.12565	4.15441	4.19439	4.23982	2.02052	6.97436	2.86055	3.75416	4.10358	1.51404	5.30253	4.27558	4.61699	5.32801	5.4435
MAP2K2	rS-pS	5.33485	5.04045	5.25701	5.05731	5.3427	4.83996	4.92457	4.5741	4.96717	5.26903	4.88509	5.50176	4.68706	6.3773	4.1944	3.29917	4.32869	2.04006	6.07304	2.86144	3.1697	3.81916	1.87313	5.38101	4.42039	4.47025	4.74002	5.33976
MAP4	rS-pS	3.71809	5.10518	5.0607	4.9988	5.03386	5.53247	4.17233	2.93414	4.71809	4.49057	3.35614	4.48414	7.23745	4.80426	6.22703	5.86766	5.67737	5.1475	7.37992	6.68394	4.24508	5.23372	5.87984	8.08026	6.97004	7.01185	7.16485	7.92662
MAPK3	rS-pS	4.55704	4.67864	5.0009	4.66164	5.66874	3.68594	4.01525	1.98441	4.75756	4.88704	2.62924	4.35825	4.87135	4.35896	5.60462	5.19439	5.46813	4.47838	6.63257	2.8325	4.89327	4.25549	5.24895	6.62095	5.08973	5.44452	6.57177	6.48582
MAPKAP1	rS-pS	4.11437	4.06091	3.81967	3.81489	3.64501	3.52544	3.37156	2.65283	3.38681	3.28969	2.79369	3.48027	2.90034	3.99186	1.47786				0.373578			1.93356		1.39621				3.24035
MARS	rS-pS	4.27128	4.29499	4.46532	4.50504	4.43363	3.62994	4.08746	3.36877	4.69377	3.72465	3.8953	4.5404	3.49314	4.9542	5.82031	4.05555	4.70705	4.03645	5.41951	3.26607	4.31685	4.92839	4.762	6.10276	6.55768	5.04154	3.9181	6.28169
MATR3	rS-pS	4.73985	5.03034	4.65507	4.64693	5.86146	4.19613	4.18903	3.11985	4.73281	5.44029	3.86987	4.77083	4.9982	4.83188	6.76707	5.48476	5.58438	4.01861	6.7044	3.57991	4.20668	5.44887	6.0918	7.77709	7.02569	6.11177	5.21267	7.70505
MBD2	rS-pS	3.20899	3.97545	3.67412	3.99609	2.28836	2.91227	3.69822	2.34681	4.08576	3.43563	3.34199	3.74416	2.5612	3.7366			1.62346							3.20357	3.10007	1.78342		3.24035
MBOAT7	rS-pS	6.18388	4.47314	3.89239	3.4974	4.79442	2.05572	3.79181	2.72618	3.904	3.89724	3.02255	4.16511	3.22836	5.2114	6.60462	3.72779	3.17259	0.562922	3.94936	0.462316	2.50599	2.17156	2.7901	6.36186	3.96325	2.29348	3.37226	5.29745
MCCC1	rS-pS	3.69153	3.66221	2.63958	2.79985	2.6427	2.84539	3.31571	3.146	3.05172	3.28791	3.36597	3.18872	2.34142	2.584	6.83541	3.78056	5.1029	2.45736	5.05096	6.13497	6.01778	5.92213	4.12493	5.50596	6.86968	4.85526	4.6179	5.81342
MCCC2	rS-pS	4.56194	3.74093	3.0673	2.9122	2.28274	3.65592	3.61117	4.30451	2.84539	3.02237	2.84639	3.96717	2.44679	2.54151	5.59917	4.49001	4.75631	2.44104	4.74698	6.39656	7.05828	6.38709	4.21933	4.98611	6.11147	5.22072	5.98421	5.53149
MDH1	rS-pS	6.13134	5.28503	5.53341	5.35861	7.37678	7.84768	5.5292	4.75061	4.58075	4.54411	3.8748	4.73173	5.08236	4.69822	7.17792	7.29682	7.03523	6.46817	8.48851	8.30624	7.14408	6.4523	4.83411	7.12421	7.02897	6.60582	7.54941	7.10938
MDH2	rS-pS	6.54257	5.60822	5.84486	5.79338	5.56986	6.78463	5.74927	5.86963	5.16752	5.2032	5.1206	5.32121	4.13011	5.39678	8.57852	7.08681	7.34689	8.20498	8.31098	8.91519	8.84775	8.07449	6.74336	7.22354	8.05406	6.80905	7.49702	7.50009
ME1	rS-pS	5.17473	3.71039	2.0798	3.35948	3.25897	2.91781	0.701327	1.42062	2.43856	2.90631	0.327687	2.05033	3.35191	3.39917	5.3053	5.36196	3.56652	2.05712	5.42065	1.6688		4.87693	1.69097	5.04329	2.83704	4.10739	5.98243	4.99241
ME2	rS-pS	3.64616	3.36177	3.74254	3.18031	3.17552	3.93452	2.52331	1.65901	3.10081	2.93602	2.60312	3.17584	3.47249	3.70377	4.31444	4.37793	4.95798	2.43281	5.17669	4.8013	3.39214	3.82598	3.65583	4.67266	4.32074	4.14411	5.15616	5.74538
MECR	rS-pS	2.26123	1.91953	1.77041	1.81612	2.63715	2.04037	2.07211	1.5656	1.60455	2.26634	1.2228	1.98732	1.95568	2.53032	3.91877	1.89748	2.17259	2.02052	3.69138	3.94695	3.55594	2.46624	1.51404	2.79417	2.51511	1.59689	1.66593	3.76236
MED24	rS-pS	3.9542	3.7666	3.84197	3.73877	3.60999	3.38198	3.85898	2.84117	4.07895	4.33985	2.97746	4.09001	3.01668	4.65878										2.01334	0.515109			2.01796
MESD	rS-pS	2.97141	2.42626	2.32193	2.31933	2.01006	1.91705	2.63041	2.37962	2.9568	3.29851	2.52256	2.73812	2.81291	2.65008	5.40383	3.4526	2.98299	2.45736	3.47695	1.68493	2.82886	3.99541	1.87313	5.16486	4.55199	3.25857	2.79302	5.44119
MGST1	rS-pS	6.90448	5.24336	3.80643	3.221	2.52607	2.24108	3.37851	6.55351	4.32337	-1.18213	2.87696	3.95606	2.18428	0.390668	6.23681	4.44049	4.18692	3.05578	3.15573	0.879971	4.93441	7.46008	3.33361	4.13529	4.886	4.16938	4.33685	3.86799
MGST2	rS-pS	4.20945	3.67129	3.35636	3.87516	1.5864	3.54967	3.25217	4.39643	3.20867	2.36317	2.74244	3.58976	2.13225	3.59335	3.43885	2.28569	2.71567	2.20322	1.34696	2.87917	2.67652	4.85335	2.45593	3.51332	3.36453	2.95811	1.81004	3.73956
MIF	rS-pS	0.339137	0.762136	0.533563	0.411065	1.07587	-0.628497	0.578214	0.535058	0.146655	0.846393	-0.174133	1.21537	-0.037562	3.56072	4.36407	5.83277	5.82538	2.9433	5.51049	4.0907	4.16901	4.81139	5.08329	5.63697	6.35934	6.13872	6.59657	5.87585
MIPEP	rS-pS	2.68145	2.3115	2.11303	2.20935	0.768925	2.84368	2.65444	1.17121	1.95159	1.64478	1.58014	2.13323	0.369606	2.68032	5.1783	2.31252	2.72081		0.373578	3.51899	2.99532	3.24344		2.62977	3.47417	1.78342		2.91295
MIPOL1	rS-pS	-1.83547	-0.541828	-1.02459	-1.45022	-2.75731	-2.27509	-2.02093	-2.81299	-1.47473	-0.42082	-1.63756	-0.330066	-2.03919	-0.0548418					1.02555	0.706069	0.921024	1.3486					1.74071
MLEC	rS-pS	6.1014	4.13093	4.87971	3.77996	3.78346	4.65306	4.48736	4.88117	4.09677	4.6017	4.73931	4.92077	3.77189	4.90497	6.95456	4.26524	5.57068	3.24134	3.87865	3.40922	5.33077	6.05465	5.1729	6.096	5.9518	4.9797	4.23837	6.06987
MOV10	rS-pS	3.76765	3.4489	3.34412	3.13805	1.28274	1.97288	3.7126	3.39232	3.73985	4.03562	2.57483	4.52105	1.80364	4.81916	4.57768	3.31252	1.85784	2.43281	1.08959			4.25914	2.27594	5.854	4.35761	3.43242		5.77372
MPST	rS-pS	4.36947	4.58195	4.87995	4.42939	2.24519	3.65592	4.38198	6.27966	4.1375	5.09803	4.59335	4.26604	3.2423	4.8485	5.67311	3.38742	5.12182	3.56376	4.24992	3.81894	6.5367	7.5009	3.18753	5.57752	5.206	4.22676	4.98805	6.03269
MRPL28	rS-pS	4.95513	4.53045	4.59604	4.6711	5.25172	4.65821	5.12805	4.37086	4.52231	4.37016	3.34767	4.86888	4.28688	5.96278	2.72063	0.31252	1.45469		1.95854	0.64613	3.24295	2.93356		3.56614	2.83704	1.19845		1.7997
MRPL41	rS-pS	5.45154	5.36807	5.27165	4.91009	6.47265	6.595	5.56529	5.61971	4.80839	5.3512	4.07639	6.0766	5.2032	5.26529	1.95635		1.13584		1.37358	2.16856	2.09253	2.21036		1.04481	1.61143	0.198454		1.48876
MRPS11	rS-pS	4.10014	3.12763	3.35833	3.34913	3.63575	3.53916	3.66903	3.41684	3.01042	2.48877	2.65604	3.36177	3.05398	4.06005	3.64778		1.51317		1.95854	2.16875	2.00932		2.27594	2.10576	3.10007	0.198454	0.225082	3.24035
MRPS14	rS-pS	3.774	3.44626	3.37567	3.35036	3.51096	2.73357	3.20054	2.734	3.19771	3.55949	2.92029	3.61353	3.94298	3.42626	2.47786	0.202074	1.45469		2.95854	2.29103	2.31402	2.67052		1.49064	2.72864	0.293476	1.22508	1.7997
MRPS15	rS-pS	3.9241	3.64616	3.73335	3.76235	3.3505	3.90448	3.83996	3.87283	3.71699	3.14339	3.14029	3.76871	3.00054	5.63807	3.93729	0.31252	0.623465		1.42413	1.51995	2.96585	2.3486		1.79417	2.51511	1.19845		2.48876
MRPS21	rS-pS	5.40361	4.95233	4.86938	5.00075	5.61117	4.64847	5.23343	4.19849	4.79545	5.2114	4.2211	5.2211	4.59455	5.52356	3.06282	0.202074	1.62346		1.81397	1.67641	1.92102	0.530678	0.690973	0.490643	0.515109	0.382626		0.432993
MRPS24	rS-pS	4.64386	3.88069	4.06695	4.09198	3.90304	4.29241	4.20555	3.852	3.57894	4.09929	3.96255	3.9486	2.87951	4.35262	3.28521				0.373578	1.99885	2.67749	2.3486		1.83074		0.198454		0.432993
MRPS25	rS-pS	3.63343	4.08491	4.33342	3.93923	3.90207	3.98185	3.89821	3.64039	4.05398	4.31615	2.9013	4.2149	3.36737	4.62352	2.79978	1.31252	2.62346	2.45736	2.68492	2.92842	2.56545	2.90324		2.92493	3.51511	1.84746	0.225082	2.91295
MRPS27	rS-pS	4.07981	3.86295	3.47768	3.61628	3.37712	3.72028	3.45022	3.19645	3.30757	4.03474	2.87558	3.75061	2.78325	3.28851	4.38887	2.31252	3.20843	2.42453	3.25205	3.34879	3.98027	3.80803	1.56186	2.99735	2.8956	2.52038	1.22508	3.75492
MRPS5	rS-pS	4.853	4.43429	4.78895	4.60841	4.42626	4.72028	4.87676	4.68482	4.66562	4.75275	3.83794	4.45878	4.30012	4.71094	5.0033	0.258354	1.62346	0.562922	2.21003	2.32841	2.56545	2.60229	1.69097	2.07561	3.96325	1.19845	0.740707	2.97284
MRRF	rS-pS	3.35614	3.43563	3.70099	3.36635	2.24153	3.03738	3.64962	3.22249	3.41684	3.31918	2.87794	3.97177	2.49108	4.65478	1.47786	1.31252	2.62346		2.37358	2.32669	3.24295	2.84289		1.98118	1.56407	2.19845	0.225082	2.27248
MSH2	rS-pS	2.014	2.05415	1.48852	1.42671	2.48954	0.971589	1.22157	0.0114957	1.44573	1.57531	1.03914	1.29219	2.07827	3.16414	3.60434	2.61302	2.72081	0.562922	1.82637	1.25135	2.36568	2.95295	2.69097	5.69267	3.69606	3.33141	0.505809	5.71539
MSN	rS-pS	5.35896	5.63023	5.38664	5.70413	3.46728	5.03914	5.88166	3.97269	7.05528	5.26228	3.25248	5.22226	5.10685	3.28644	8.33366	7.583	8.41612	6.67653	7.80205	6.95785	8.57184	7.8261	8.44528	8.4961	8.64436	8.51048	8.71437	8.30029
MTAP	rS-pS	1.18903	2.11603	1.6922	1.7546	0.40163	0.584	0.987685	0.97673	1.39616	2.25972	1.02786	1.85758	0.701327	0.761285	4.56583	5.33348	5.33597	4.39807	3.2429	2.75073	4.12113	2.90156	3.08885	5.10868	5.01032	5.40159	4.86121	5.47717
MTCH2	rS-pS	4.53481	3.83996	4.07682	4.02355	4.19456	3.67412	4.43896	5.1534	3.63343	2.92903	2.93168	3.62877	3.48671	5.72792	6.51663	4.96937	5.35842	5.91786	6.44822	5.73698	7.0932	7.08559	4.94181	5.60841	4.30642	4.7176	5.61548	6.08359
MTHFD1	rS-pS	3.23711	3.37712	2.90516	3.27848	2.87204	3.10894	3.2455	5.19692	2.98987	3.39917	2.87814	2.43536	2.42653	1.64708	6.83541	6.08765	6.31643	4.99715	6.47296	5.12455	6.46504	9.00294	5.50227	6.97044	7.32142	6.07932	6.57937	6.80237
MTPN	rS-pS	4.14893	4.57713	3.90352	4.67205	4.79181	3.58922	3.38543	2.00935	4.3792	4.04265	2.33314	3.81147	3.5435	3.93829	3.24054	3.3163	3.69317	2.48282	4.08664	2.46239	2.86771	2.89838	3.21933	3.02299	4.80438	4.56064	4.14614	3.70061
MVD	rS-pS	3.1278	2.76511	3.34922	3.7781	3.87184	2.4791	3.39506	3.40871	4.07895	2.95959	2.57797	3.57773	3.9241	4.6865	2.82074	2.31252	2.20843	2.28027	3.64915	0.583592	1.24579	4.073	1.03484	2.79417	2.10007	3.52038	3.55765	3.56004
MVK	rS-pS	3.38819	2.48929	2.49096	3.42125	2.62644	1.56973	4.03122	4.19298	2.83107	2.68706	1.8887	2.94073	3.9542	4.61058	3.68424	2.31252	2.94539		1.61022		1.57916	4.33376		4.33665	3.32246	1.55915	4.01051	4.35496
MVP	rS-pS	6.53216	5.62117	5.98402	5.02385	2.16027	4.01748	5.88947	4.17872	6.06824	5.86295	4.87184	5.03034	3.64501	4.65535	8.65682	5.68774	7.02673	6.43358	6.26637	4.06716	7.91876	5.66103	7.47929	7.72227	7.71265	6.22774	6.20777	7.55265
MXRA7	rS-pS	4.8268	4.77979	4.83744	4.89139	3.62527	4.82553	2.99657	0.543991	4.1152	4.35614	2.32711	4.29278	3.31513	3.99548	7.08164	4.72137	4.45031	1.45736	3.12525	4.053	1.92102	1.90324	3.42597	4.91478	4.48846	4.71907	3.11837	5.34862
MYL6	rS-pS	7.32012	7.91468	8.87759	8.72121	5.48864	6.35834	7.41109	5.92101	7.85549	7.11686	6.19987	7.853	6.18428	6.38543	7.61311	8.00536	8.01088	7.35481	4.55011	5.96759	6.37609	5.82953	7.22636	6.03632	6.43198	8.1486	4.2387	6.65192
MYO18A	rS-pS	1.98441	3.02414	3.05788	3.25485	3.10986	3.81455	2.33027	3.44758	2.81475	2.681	2.53829	2.86948	3.24428	3.1504	4.72829	4.39998	4.19062	2.98423	7.17312	3.03904	4.28004	6.16057	3.22888	6.37517	5.45561	4.2606	5.95752	6.27582
MYO5A	rS-pS	1.9895	1.66721	1.5477	1.45733	4.69599	0.639139	1.0036	-1.13448	1.81106	1.59024	0.520045	1.53207	2.82538	1.45628	4.06282	0.258354	2.94539	1.45736	8.58097	0.64613	2.24579	2.10358	2.89729	2.8839	4.76304	3.19845	6.18804	5.01795
NAMPT	rS-pS	4.25626	4.00809	3.62235	4.92251	2.4898	4.22843	3.52607	5.82579	6.11582	3.853	3.37851	4.67299	3.36597	2.20445	6.9222	5.87805	4.4652	6.08426	5.2182	5.58857	5.05316	8.18617	5.25672	6.30642	6.41165	6.08877	5.77351	6.25506
NANS	rS-pS	1.65673	2.07073	3.57228	2.06638	1.74717	1.65489	1.91342	1.98477	2.75894	1.91609	2.37685	3.98459	1.22033	2.51778	5.28206	3.80808	5.94851	2.96771	4.04659	2.59275	4.43754	4.97024	4.28969	5.74816	6.39273	6.06761	4.4238	5.43288
NARS	rS-pS	5.33342	5.4165	5.25814	5.1998	5.63023	4.8268	5.29425	4.05745	5.06393	4.80736	4.34837	5.0635	4.96993	4.49697	5.55961	4.94692	5.54082	4.78455	5.84799	3.88883	6.07745	5.1073	5.13258	5.37538	6.62368	5.35544	5.72202	5.72031
NAT10	rS-pS	3.31325	3.38128	3.01015	3.1295	2.8885	2.168	2.81639	2.05172	3.06523	3.69933	2.75937	3.42089	2.21537	3.86592	4.75824	0.31252	2.40016	1.56292		2.22347	1.24579	3.58411	2.39989	5.04329	3.69606	2.78342	0.225082	5.03824
NAXE	rS-pS	4.81096	4.30816	4.52701	4.45242	4.40939	4.50335	4.9397	4.02768	4.21801	4.23189	3.96625	4.82171	4.39163	4.47379	5.32579	4.42038	4.84652	5.23544	5.34042	5.00184	5.17092	4.29293	3.78492	5.88078	4.78901	4.83035	4.74002	6.29085
NCBP1	rS-pS	2.40517	2.8268	2.68032	2.55835	2.30597	2.06264	2.00648	1.95457	2.67016	2.91035	2.1551	2.76405	2.09457	3.42492	3.8476	3.31252	3.48423	2.02052	2.90596		2.24579	1.9565	1.91055	5.1294	4.66001	3.19422	2.11837	5.1593
NCKAP1	rS-pS	3.00899	3.64501	3.21459	3.63072	3.58135	2.69488	2.46676	1.38571	2.97416	2.86334	2.01935	2.79348	2.05693	2.21413	4.90663	5.25812	5.57684	4.13547	7.66034	3.27133	3.87636	4.37806	5.63797	6.74598	5.81958	5.67701	5.98441	6.58309
NCL	rS-pS	6.31669	6.28873	6.17183	6.22188	5.59036	5.42576	5.46597	5.07981	6.11749	6.75622	6.08385	5.99435	6.01413	6.2077	7.37836	5.32913	7.10311	6.22197	6.25855	4.69705	6.14771	6.9498	6.26238	8.5337	8.60866	6.95745	5.87979	8.18071
NDUFB7	rS-pS	6.73606	6.2317	6.91827	6.66794	6.69905	7.40003	6.96232	6.37972	6.14119	6.20281	5.99481	6.56224	6.31868	6.5944	4.28521	3.32949	3.52449	1.5111	4.58064	5.46801	3.61269	3.7006	3.27594	3.89596	3.71786	2.77777	3.15949	3.98258
NDUFB8	rS-pS	6.03672	5.89918	6.23544	6.16477	7.06393	6.50764	6.13955	5.52513	5.50176	5.74282	4.60822	5.7996	5.98778	5.10559	4.4057	3.67414	3.84652	3.24507	4.85278	6.00281	4.55683	3.99409	3.86703	4.0832	4.00145	3.7806	3.0619	4.31937
NDUFS5	rS-pS	7.50462	7.05094	7.65141	7.64866	8.02846	8.48321	7.38198	6.44311	7.01569	7.33092	6.1817	7.28077	7.07361	6.47849	3.93729	3.64276	3.70835	1.5111	4.65338	5.188	4.03058	3.57591	3.65583	3.46761	2.87634	2.95811	3.53682	3.3039
NEDD4L	rS-pS	1.5435	2.57555	2.6951	1.22897	2.8955	1.56608	3.02698	0.257011	3.30961	0.108357	2.31296	3.54597	0.0370308	0.920674	1.47786	1.89748	2.17259		3.47253	1.23814	2.52262	2.67052	2.69097	0.490643	4.10007	2.39004	0.225082	4.13343
NEK9	rS-pS	4.58737	4.7115	4.51444	4.5601	3.16704	4.13545	3.72137	3.63691	4.23726	5.17233	3.36877	4.65249	3.53356	4.71204	4.72578	4.55484	4.40629	1.45736	2.71594	2.08306	2.24579	3.8052	3.0129	5.98126	3.99254	4.82638	3.14614	5.86972
NELFB	rS-pS	4.25323	4.7339	4.65421	4.57491	4.97499	3.94017	4.58436	3.58737	4.71754	4.75969	4.0917	4.89821	4.08236	5.05094	3.01057	2.04186	2.27055	1.42453	2.08959	3.44472	1.97625	2.05746	1.69097	4.05257	3.2608	2.97254	0.505809	4.39199
NFS1	rS-pS	3.848	2.7327	2.61212	2.52657	3.25565	2.62199	3.23358	2.87696	2.13488	2.87027	1.8883	2.69399	2.43883	3.90977	4.50347	4.39998	2.90228		5.02914	3.8195	3.50717	3.42918	0.690973	4.73375	3.97454	2.79969	3.50527	5.10388
NHP2	rS-pS	5.02768	5.13052	4.88533	5.31276	5.14445	4.43529	4.83643	4.02237	4.68874	5.37121	4.64961	5.05572	4.90111	5.02724	3.47786	1.28569	3.11711		1.95854		1.92102	2.48727	3.27594	3.77554	4.25336	2.59689	1.22508	4.01469
NIP7	rS-pS	2.52431	2.04194	2.17808	2.34436	1.32826	0.986593	2.15769	1.6173	2.14535	1.8488	1.49108	2.04404	1.25942	2.93716	1.84139							1.81798	0.690973	2.10576				0.644177
NIPSNAP1	rS-pS	4.6837	3.52482	3.17289	2.8597	4.53169	2.55078	4.56499	5.67016	2.9296	3.80529	2.95754	3.48285	3.07844	3.13307	6.15269	4.2618	4.4047	2.25249	6.3703	4.43291	6.69695	6.57027	5.33483	5.69515	5.11559	4.31629	5.33112	5.58154
NLN	rS-pS	-0.560643	0.57918	0.301002	0.355656	1.38626	-0.219858	0.467801	1.40108	0.175045	0.0799754	0.178874	0.159629	1.53007	-0.367173	2.06282	1.89748	1.13584	1.89153	3.83885	1.92348	3.3432	4.24924	1.87313	3.25828	3.36453	1.90877	4.06935	3.168
NME1	rS-pS	4.60466	3.35473	3.05771	3.57765	4.96763	2.48375	3.67016	3.45681	3.33342	3.36737	3.58256	3.6893	3.74846	3.39643	7.00428	5.70573	5.70705	5.80173	6.20574	5.18987	6.51102	6.1617	4.83504	6.46179	6.15456	5.66741	5.95923	5.9205
NME4	rS-pS	5.59902	5.22766	5.64818	5.27202	4.04177	4.11811	4.38681	5.09043	4.2032	5.27575	3.21754	5.98459	3.72465	4.67129		2.28569	1.05941							0.396213		1.59689
NMRAL1	rS-pS	3.57046	3.02521	2.84489	2.72494	3.23005	1.86908	3.34767	3.15866	2.87046	3.42626	3.03738	3.82273	3.1398	2.47171	3.28521	0.31252	2.05941		2.12053		2.82886	2.93356		3.39621		0.847456	3.6376	2.56856
NOP10	rS-pS	6.18388	5.65764	5.74578	5.82163	4.9782	5.48752	6.06372	5.37295	6.23936	4.85549	4.68594	5.65878	4.77663	4.64386	2.79978	1.31252	0.513171				0.921024	1.44251	2.69097	2.98118	2.707	2.63368	0.225082	3.24035
NQO2	rS-pS	5.17792	3.31048	2.86928	3.24281	3.52105	3.61765	4.62936	4.28688	3.39643	3.33199	2.81721	3.37016	2.44042	3.00306	6.31505	4.13336	3.42768	4.01777	4.69658	3.55445	6.56968	5.78618	3.6076	4.85391	3.71786	3.60618	4.94166	4.62155
NSDHL	rS-pS	3.89918	2.94054	2.69977	3.71076	2.78618	3.06721	2.79056	3.488	3.14029	2.60786	2.06936	3.04544	2.95513	2.91858	6.81596	1.28569	2.94539	4.12752	3.37744	0.947671	1.6488	4.39326	2.60521	3.91311	3.35065	2.2228	2.79302	4.32201
NSF	rS-pS	3.4343	3.01418	3.02041	2.80281	6.32463	1.77652	2.66175	1.96125	2.87794	1.98368	2.91361	2.98605	3.06437	3.70155	5.36709	4.88705	5.9948	4.37261	9.03273	3.12102	5.03407	5.46831	5.86239	6.86132	7.28974	5.99099	7.8818	7.03521
NSUN2	rS-pS	3.83693	4.09255	4.10056	4.10992	3.02148	3.32963	3.8125	3.96347	4.05572	4.23496	3.40599	4.18824	3.1504	4.38888	4.05874	4.01296	3.95379	2.28027	1.61022	1.21487	2.83076	3.51956	2.79781	5.42885	4.74594	4.07662	1.90982	5.64446
NT5C2	rS-pS	3.37016	4.04614	3.01239	3.79355	2.74373	2.37504	2.87362	1.91456	3.5472	3.69599	2.32826	3.35191	2.8498	4.03122	3.79978	2.87965	0.513171	4.0095	3.1754	0.871546	1.02944	3.93356	2.19116	4.141	3.02787	3.45315	3.86122	4.32201
NUDCD1	rS-pS	1.33743	1.79244	1.39479	1.50029	0.92524	0.9241	1.35952	0.407081	1.98331	1.95121	1.24123	1.82782	0.823749	2.9594	3.1178	2.1046	2.56937	1.49539	1.39019	2.29103	1.24579	1.99684		4.40967	3.77348	2.67563	0.225082	5.09493
NUDT21	rS-pS	3.88557	4.19928	3.80064	3.80838	4.49185	2.98668	3.65076	2.4268	3.74739	4.65076	3.03615	3.80323	3.9364	4.393	5.15096	3.72779	4.32053	3.37517	3.92025	2.10657	3.86374	3.46137	4.24791	4.95998	4.26821	4.03811	3.0619	5.07514
NUDT3	rS-pS	3.56803	3.64386	3.593	3.5239	5.5157	3.37434	3.49057	2.44175	3.5373	3.87971	2.60193	3.70929	4.59634	3.26529	3.37639	3.34257	2.09813		3.4917	1.24212	1.92102	1.81798	1.69097	3.27164	2.707	3.29348	3.6082	4.02091
NUDT8	rS-pS	1.4351	1.34255	2.20508	3.22177	1.43829	4.40497	3.64501	3.78346	1.93433	1.61212	1.93131	2.34993	2.12168	1.80075			0.513171			1.50012	1.92102	2.67052				0.198454	0.225082
NUP214	rS-pS	2.53057	3.1491	2.86443	2.94104	1.87499	1.96162	3.31121	1.86829	2.90207	3.14421	2.52281	2.95382	2.07348	5.36912	4.06282	3.4858	3.70835	1.67685	1.94085	1.25135	1.7713	3.90045	3.33924	6.38903	4.66137	3.57814	3.13267	6.00681
NUP93	rS-pS	2.44015	2.50309	2.3202	2.53796	1.86037	1.63343	2.05658	0.352758	2.64708	2.5673	1.28747	2.56145	2.27322	4.18428	4.88973	3.76225	4.14321	3.71618	3.78822	1.85399	2.77415	4.13198	4.37735	6.69045	5.95868	4.68292	3.14614	6.76898
OBSL1	rS-pS	4.93216	3.98368	3.356	3.6523	3.42895	4.5267	4.4522	2.64524	3.6792	6.92005	4.39985	4.57228	1.83471	5.33735	3.3257				0.373578	3.37112				4.3031	2.10007	1.19845		3.59421
OGDH	rS-pS	5.40122	4.9542	5.11666	5.16457	4.63517	6.58812	5.33807	3.64846	4.87184	3.9644	3.31716	4.55582	3.95884	4.98505	7.29686	6.44734	7.28136	6.08059	7.86549	8.89194	8.19406	6.43464	6.00943	7.28176	6.93621	7.02459	6.69792	7.17187
OGFR	rS-pS	3.3029	3.88069	3.89433	3.66978	4.05224	2.63227	3.96901	4.18269	4.57834	4.31542	3.06108	4.53854	2.92201	3.79805	3.82345	3.48245	2.20843		3.29848		0.921024	3.42612	0.690973	3.76613	3.97454	2.69317	1.81004	3.47502
OLA1	rS-pS	3.02821	2.97581	2.78388	2.92067	4.07895	2.52231	2.50615	1.57095	2.44414	2.55925	2.73574	2.73596	3.01042	3.10316	4.0472	5.17154	5.33276	3.93086	6.12412	4.2631	4.56442	4.62186	3.33924	5.70599	4.92045	5.05633	5.52411	5.66777
OPA1	rS-pS	3.27008	3.2944	3.17257	3.08253	3.77505	3.25429	2.52932	2.23634	2.62433	2.88401	2.0844	2.83512	2.80612	2.39369	6.69367	5.56516	6.32257	3.66899	7.60275	6.57207	3.6355	5.30947	4.45418	6.53558	6.38383	6.17719	6.51499	6.69423
OXCT1	rS-pS	2.55238	3.38267	3.26491	3.77821	4.87578	5.07404	3.05953	-2.09912	2.44175	2.86987	0.446786	3.25957	2.87892	2.63157	4.02541	5.12393	5.42085	3.27414	6.97499	7.21297	5.27883	2.93356	3.94471	4.78954	5.03762	5.52765	5.59302	5.5578
P4HB	rS-pS	7.61692	6.63836	6.52607	6.99432	4.77136	6.23103	6.63793	8.14313	7.13443	6.47216	9.22328	7.13955	4.69209	5.35262	9.62018	7.26063	7.61937	7.99159	5.71187	6.99436	7.98937	9.48357	7.91236	7.54548	9.4826	7.14488	6.41395	7.49158
PABPC1	rS-pS	6.62542	7.84862	7.28817	7.67971	4.52042	5.18547	6.15886	5.57652	7.33628	7.94778	6.89482	7.31198	5.82426	7.85984	6.20309	5.73276	6.1029	4.23057	6.12538	4.15039	4.88624	6.61331	5.04414	7.25985	7.17362	5.7696	5.50554	7.51141
PABPC4	rS-pS	5.29793	5.70957	5.1206	4.92029	3.62644	5.33932	4.57713	4.13175	5.2426	6.02923	6.94486	5.02015	3.77083	6.00428	5.39486	4.60219	5.20568	3.06046	5.03607	4.77712	3.65028	5.65703	4.22412	6.51582	7.15104	4.64133	4.37226	6.69377
PAFAH1B3	rS-pS	3.38681	2.18206	2.42452	2.35135	3.52105	-0.0411945	3.04492	0.92448	2.06419	2.91188	2.2107	2.97214	2.86156	4.01525	4.2461	2.1046	3.58026	3.34107	5.44822	0.583592	3.22525	2.08837	3.49833	5.26032	4.14099	3.78877	4.75374	5.20593
PAIP1	rS-pS	3.66903	3.94111	3.63633	3.56259	3.5472	3.48085	3.42089	2.82782	3.55827	3.60644	2.86315	3.58135	3.55582	4.22497	0.477855	4.39998	2.36883	1.45736	2.67389	2.41098	0.921024	3.37265	1.36719	4.47917	3.83704	3.1313	2.44058	4.45416
PAPOLA	rS-pS	4.22265	4.40327	4.23074	4.15353	3.53107	3.58316	3.67469	3.33342	4.1811	4.65306	3.87873	4.28983	3.65535	4.76128	2.79978	1.31252	2.20843	2.45736	0.472964	0.583592	1.24579	2.58578	1.31232	4.298	3.10007	2.19845		4.82531
PARK7	rS-pS	6.94251	6.07617	6.16852	6.13921	6.64386	6.22458	6.26266	5.86394	5.99186	6.35509	5.65048	6.45976	6.34465	6.05572	7.6563	6.56741	5.969	6.21653	6.67211	5.83943	7.16427	6.76686	5.78569	6.75557	7.29221	6.78979	6.89483	7.12665
PARP1	rS-pS	3.66903	4.00899	3.94954	3.72356	3.96347	3.63116	3.09677	2.84238	3.46074	3.50208	3.70708	3.68594	4.72738	4.48671	6.11682	5.389	6.13352	3.07837	6.07098	4.17374	4.24579	5.66167	5.88533	7.76158	7.53734	5.94107	5.60807	7.71415
PCBD2	rS-pS	0.651683	0.412511	0.224658	0.306457	-0.874349	0.235114	0.557778	0.158337	0.0271541	0.359521	0.326537	0.288063	-0.224486	0.0758749	2.79978	0.824799	1.76464		1.49617	3.48358	3.11576	2.84282	2.27594		2.8956	2.33874	2.50581	2.43299
PCK2	rS-pS	2.27977	2.77505	3.67344	2.05381	0.358396	0.136323	3.7126	6.10245	3.04054	0.109695	3.00396	2.13258	0.348232	3.33056	4.28521	3.37475	5.82648	1.71693	2.90557	3.39095	9.48507	9.04998	4.54504	2.77554	6.44099	4.41667	2.89393	3.35496
PCNA	rS-pS	4.88947	4.36317	4.44692	4.65688	3.52982	3.36317	4.14405	3.38405	4.51791	4.54411	3.72028	4.20945	4.1416	5.74792	4.10543	3.4344	4.35125	4.53516	0.863167	0.524228	3.60824	2.79157	3.69787	4.84324	5.00589	3.93619	2.19947	5.40167
PCYOX1	rS-pS	4.01167	4.41887	3.76713	4.10908	3.52356	3.50843	3.76022	3.89627	3.97453	4.03826	2.56365	3.70598	2.79348	2.39149	6.76382	5.88763	5.7611	5.46718	5.50319	5.84813	6.91236	6.41454	6.83209	6.92383	6.34063	5.79621	5.33994	6.81606
PDHA1	rS-pS	4.26679	4.21568	4.71918	4.3606	4.35191	6.1057	4.90929	3.79805	3.90014	3.96532	3.81557	3.89433	3.57652	3.07056	5.45335	5.43963	5.79095	5.74469	7.33157	7.74084	6.70104	4.72867	4.76529	5.9641	6.01473	5.45146	5.56017	6.34231
PDIA3	rS-pS	6.13627	5.75382	5.77162	5.69246	4.61824	5.29057	6.03936	6.2709	6.54442	6.31306	6.07254	6.20809	5.16671	6.0881	8.98031	7.01674	7.65028	6.02828	6.85541	6.11356	7.93503	8.73146	7.28671	8.66593	8.6615	7.58912	7.03286	8.6244
PDIA4	rS-pS	4.27277	4.65076	4.60763	4.05687	2.48001	3.51923	4.85549	6.32139	5.02724	5.01881	5.30816	5.05398	4.29425	4.39575	6.87683	6.08368	7.27398	5.1455	5.71816	4.06246	6.58327	8.62386	6.69124	7.77976	8.87629	7.40691	6.13419	7.77812
PDIA5	rS-pS	3.47379	2.42734	2.57688	1.86961	-0.763171	1.14926	2.63483	3.99277	3.15624	2.51803	2.86493	3.14633	-0.914847	3.10668	4.31444	2.45862	3.76712	1.45736		0.583592	2.31402	5.86392	3.94471	5.72797	5.7506	3.72761		5.95733
PDS5B	rS-pS	1.64662	2.52005	2.38059	2.11003	2.69466	0.987321	1.39616	0.760434	2.50106	2.78346	1.03281	2.51374	1.55483	2.5368	4.77796	2.62378	3.20843	1.44104	3.04183		1.24579	3.61681	3.68512	6.60733	4.77222	3.61856	1.66593	6.43161
PDXK	rS-pS	3.43829	2.66698	2.85579	2.65855	4.71754	2.29631	3.60526	2.35191	3.7845	3.22219	2.88362	3.32769	2.75916	5.70874	5.21618	4.10076	4.59388	4.10788	6.26803	3.93814	5.98313	4.59604	4.44497	5.86545	5.77483	5.11177	5.31002	6.25305
PEBP1	rS-pS	10.0634	7.35755	7.05366	7.18785	8.97413	7.38284	8.24698	9.02126	6.8392	7.64025	6.76818	7.46434	8.67737	7.06501	8.20357	7.27172	6.48359	4.5311	7.85656	7.04249	8.56053	7.78451	6.0417	8.18163	7.71366	7.21616	8.3376	7.78107
PELP1	rS-pS	3.56194	3.91361	3.68706	3.72064	4.01525	3.16253	3.36877	2.7379	3.61941	4.32553	2.93885	4.27277	3.94767	5.08023	3.93729	2.63445	2.20843	1.45736	2.26653	0.583592		2.3486	1.69097	5.10576	3.32246	2.19845	0.225082	4.94321
PFKM	rS-pS	4.96023	4.26078	4.01167	4.00339	4.97499	5.95884	3.84298	0.442545	3.23235	4.9364	1.40327	3.60999	3.00126	4.7866	6.75284	6.46478	6.5128	6.56646	8.15896	8.34204	5.43353	3.52029	3.95455	7.35095	6.23131	6.52681	7.85508	7.14852
PFKP	rS-pS	1.99603	4.72028	4.01167	4.56031	5.3427	4.57501	4.20789	-0.769797	3.13914	2.74222	1.28155	4.13175	2.74653	5.78529	5.14837	7.21003	6.67798	5.58647	8.11817	6.50552	4.73257	3.40171	4.67351	6.6631	6.19733	7.34876	7.75931	6.61955
PFN1	rS-pS	6.95768	7.60881	8.16113	7.96193	5.05398	5.95664	7.28817	6.76686	7.69	6.33324	5.59753	7.25077	6.00809	5.75007	5.70791	8.40312	8.21078	6.74995	5.5213	5.13246	6.48803	6.49652	7.08034	6.48005	7.48073	7.79675	6.35031	6.21209
PFN2	rS-pS	3.80219	4.76128	3.98185	3.99446	7.2937	3.36723	4.70929	1.75232	3.03051	4.52168	3.23542	4.56682	5.65907	3.6837	4.06282	4.74406	4.63396	2.3109	5.36179	2.02768	3.51234	1.05746	2.70473	4.09076	4.94025	4.48543	5.68487	4.07058
PGAM1	rS-pS	5.66676	5.01926	4.83845	5.59783	5.87308	4.75889	4.87283	4.20711	4.60881	4.64039	3.19093	4.57289	4.63807	4.4363	8.06821	7.48449	7.64132	6.96387	8.08565	7.18541	7.46917	6.82776	6.2746	8.30748	6.98949	7.31374	8.19122	7.99914
PGD	rS-pS	4.87135	5.03518	4.03571	6.59335	4.43363	3.39856	4.7996	4.25927	5.76447	4.3792	3.37434	4.17872	4.35685	5.79572	5.15062	5.58501	5.58709	7.13063	6.23861	4.11876	6.31178	6.38575	5.23816	7.37903	5.80121	5.46428	6.72987	6.89923
PGK1	rS-pS	5.95977	5.3875	5.15279	5.83618	5.82043	5.82439	5.83693	4.6311	5.60288	4.75328	3.86394	4.98778	4.6153	3.75382	8.79684	8.37503	8.42768	8.27965	9.11956	8.29537	9.36845	8.33774	7.47208	9.02775	8.68768	8.45264	8.84123	8.54539
PGLS	rS-pS	5.62147	4.8846	4.84549	5.00135	3.8125	3.39739	5.1127	4.62702	5.10727	5.35226	5.02724	5.41244	4.48091	4.43563	5.64263	4.93063	5.46737	4.87024	4.79431	2.59973	5.34832	4.63523	4.28053	5.72015	5.88899	5.4626	5.80614	5.89662
PGM1	rS-pS	5.02104	4.33485	4.28614	3.88817	3.65764	5.5051	3.90111	5.40905	3.94486	4.32912	4.67751	3.9222	2.61495	2.50843	7.61317	6.74986	6.58438	6.95206	6.59902	7.13499	6.66214	8.85069	5.47924	7.03403	6.9066	6.97195	6.98899	6.58689
PGM2	rS-pS	3.0552	3.33199	3.02821	3.90586	0.744161	1.57749	2.28599	1.06833	2.74071	2.72509	1.2345	2.64201	1.20727	2.16221	6.13043	6.11007	6.30819	5.08294	4.98503	3.17829	5.44795	5.90998	4.79277	6.85882	6.38	6.17144	5.02554	6.87712
PGM3	rS-pS	2.92752	2.13652	1.90554	1.73075	1.7229	1.46022	1.89297	2.60715	2.94092	3.14225	3.63923	3.60644	1.98768	3.03157	4.26242	2.98821	2.72081	2.04006	4.14315	1.93872	2.53234	4.87777	1.69097	4.80979	5.87876	4.68292	4.91002	5.54809
PGRMC2	rS-pS	4.10601	4.45088	4.06781	4.2211	3.26754	3.25429	3.62176	3.88655	3.87676	3.93074	3.47379	3.8268	3.00054	3.96255	6.32227	4.89874	5.19232	4.57096	4.39253	3.8724	5.15811	5.48227	5.25494	6.00702	5.65437	5.28871	3.96485	5.9979
PHB	rS-pS	5.9279	5.62673	5.80632	5.60723	5.07425	5.86629	6.06846	4.93593	5.35226	5.38025	4.59216	5.38198	4.95513	4.77926	7.97539	5.42521	5.5506	6.57266	6.49018	6.98287	7.46786	7.00145	5.8184	5.89032	6.66843	5.49295	5.68754	6.0249
PHGDH	rS-pS	-0.669556	3.21335	2.24443	2.83848	3.72901	1.01632	3.14714	3.77189	2.0018	3.48027	3.52732	3.89045	4.38336	4.30086	3.0803	5.88875	5.25704	6.37102	6.91319	1.23082	5.81444	6.87186	3.61253	6.54793	6.79127	5.92874	7.00405	6.55943
PIGU	rS-pS	2.99023	2.90342	2.7229	2.59844	2.6427	2.23802	2.6731	1.62947	2.5876	3.26709	1.90111	2.68459	3.36317	3.853	2.06282		1.62346		2.69551			0.348596		3.20357				3.01795
PITPNA	rS-pS	4.63169	4.64674	4.6343	4.88606	5.38336	3.76075	4.50016	3.5435	4.8212	4.32553	3.62877	4.97636	4.44427	4.97039	5.67393	4.67672	4.81199	3.60228	6.19936	1.47075	4.75872	4.00271	3.6779	5.56731	4.29921	5.18389	6.07289	5.77082
PITRM1	rS-pS	4.54473	4.11353	3.78293	4.0048	3.81967	3.72792	3.65878	2.85599	3.89821	4.37573	3.20852	4.17632	3.04299	4.47768	6.47469	5.4418	5.09814	2.47014	5.88927	5.0602	3.39816	5.59648	4.00378	6.22582	5.06867	4.61239	4.14614	6.3865
PKP4	rS-pS	2.03562	3.24656	2.77336	3.70007	4.37434	2.56572	4.27501	2.15218	3.14323	2.95494	2.28954	3.43162	7.30287	2.847	1.47786	0.861598	0.393743		4.84959	2.93086	1.73041	4.04904	1.69097	2.42041	3.43522	2.0336	4.35467	1.7997
PLAA	rS-pS	3.21847	2.77041	2.57483	2.63521	2.06661	2.48078	2.25912	1.90958	2.5724	2.32222	1.82741	2.44414	1.71282	3.0709	5.23665	3.61065	4.15244	2.67685	4.65523	3.13626	2.35919	3.90476	2.31232	5.9401	4.79415	4.49217	3.79302	6.01157
PLBD2	rS-pS	5.98368	3.06661	2.22249	2.45961	2.6173	3.10232	2.38184	2.23603	3.29278	4.33056	2.57071	2.76086	2.8268	5.58436	6.9215	0.31252	2.20843		1.7747	0.583592		0.348596	0.690973	2.60887	3.10007	2.19845	3.03244	3.07372
PNP	rS-pS	2.75638	2.93847	3.48575	3.94773	1.89025	2.11387	5.45549	3.70819	4.34767	0.876566	2.27053	2.65558	2.70576	2.17217	6.41434	4.53381	5.14688	6.03744	4.58055	2.5071	7.85288	6.06485	4.93661	4.02608	5.01912	4.62157	5.86121	4.85744
POFUT1	rS-pS	2.75916	3.27486	3.02015	2.73834	1.26364	2.47832	2.81455	3.16366	2.88597	3.30714	2.31817	2.87676	1.49569	2.70155	4.28521	2.47058	1.05941		1.81347	2.4622	3.72838	3.67745	2.16042	4.91903	3.83704	2.29348	2.30055	4.9581
POFUT2	rS-pS	3.07536	3.07844	3.23596	2.76079	1.53605	2.19708	3.25942	2.59932	3.48027	4.12433	2.75039	3.80012	1.60122	3.84298	3.47786	1.89748						3.67052		3.83427	1.56407	0.293476		3.75101
POGLUT3	rS-pS	2.45602	3.32912	2.85549	2.84097	0.451013	2.15202	2.45628	1.37907	3.27947	3.91552	1.584	3.28762	0.905351	0.959028	3.47786	3.75249	3.42768	3.00949		0.8033	1.02944	2.05746	2.69097	5.88807	2.5398	3.16938	1.81004	4.08874
POR	rS-pS	6.23573	4.13093	3.57622	3.65444	2.93452	3.17369	4.42425	6.24203	4.63285	4.46271	2.75103	4.05485	2.40218	4.08406	8.29041	4.29545	4.99736	2.3556	4.97517	4.04584	4.67701	8.40194	5.19262	6.79603	6.13394	5.52107	4.64711	6.72072
PPA1	rS-pS	6.28688	5.52137	5.34163	5.478	6.03034	4.67384	5.36142	4.9514	6.11562	4.83289	5.85375	5.22535	6.47929	5.45845	7.09066	5.53647	6.12416	5.80694	5.26731	4.32238	6.17612	5.49428	5.58109	5.68324	6.05537	5.63148	5.8126	6.43527
PPA2	rS-pS	3.88264	3.31643	3.44102	3.35638	2.73942	3.26491	3.8166	3.20101	3.13044	2.93149	2.82375	3.46467	2.17409	2.73487	6.72091	5.26426	5.86008	5.20902	4.55626	5.1143	6.83247	5.99603	4.87629	5.45302	5.9729	5.20142	4.9019	5.88708
PPEF1	rS-pS	-4.45008	-3.35934	-4.39335	-3.65605	0.585924	-4.23392	-4.25953	-6.28097	-2.98622	-3.06371	-5.17971	-2.03209	1.64247	3.43962						1.22347							3.44058	0.432993
PPIG	rS-pS	3.01275	3.52732	3.35452	3.22964	2.82884	2.38045	2.58496	2.57386	3.29352	3.57046	2.31846	3.33056	2.94148	3.25716			2.20843		1.67425			2.3486		3.66057	3.97454	2.19845	0.225082	4.07372
PPP1R7	rS-pS	4.24565	4.43296	4.24603	4.41549	4.99594	3.95791	4.0917	3.36036	4.17393	3.74631	3.49057	4.62585	3.88947	6.43095	5.01512	5.67727	5.79095	3.86706	5.19815	3.48774	4.55825	4.08317	3.75202	6.23467	5.28014	5.60546	5.44604	6.47097
PPP2R5D	rS-pS	4.02945	4.3978	4.37573	4.27476	4.81865	3.74147	3.72683	3.04072	4.0268	4.52982	3.22466	4.47768	3.16623	5.04439	4.28521	3.97568	3.85784	2.61051	5.67681	2.26705	1.18919	3.93356		4.54548	3.79415	4.38819	3.88551	5.00517
PPP5C	rS-pS	4.68482	4.40122	4.33342	4.30329	4.64443	4.46891	4.36877	3.49953	4.4822	4.32121	3.33342	4.37782	3.58857	4.13586	5.11191	4.2823	4.28913	2.20322	5.80561	3.75187	3.39963	3.28756	2.51403	5.23193	4.5775	4.7983	4.6179	5.87324
PRAF2	rS-pS	4.58075	4.26828	3.85564	3.91635	4.98914	3.16583	3.88362	1.72247	4.17553	4.5435	1.82293	4.1177	4.66789	4.55582	3.13013	2.40976	2.48423	1.42453	2.9515	1.67641	1.81235	1.63407	2.65866	3.1981	2.87634	2.2703	2.84436	3.59857
PRDX1	rS-pS	7.39146	7.25456	6.85424	7.67784	6.82528	6.9553	7.6632	6.97728	7.24222	6.66676	4.94486	6.824	7.69349	6.25001	8.31913	7.64291	6.82826	8.002	7.76393	6.7995	8.91964	8.32667	7.80686	7.87896	7.71026	7.38525	8.87725	7.64894
PRDX2	rS-pS	8.14262	6.4187	6.56224	6.63072	7.30287	7.58082	6.8936	6.20007	5.76977	6.77347	5.77821	6.5008	5.88484	4.27799	8.70951	6.88293	6.17665	7.32966	6.86647	7.0922	8.85293	7.94383	7.655	6.63371	7.16722	6.7996	8.06948	6.35479
PRDX3	rS-pS	6.89239	5.14609	5.09824	5.0054	4.7996	5.32409	5.55643	5.8296	4.49313	4.62877	3.89627	4.89239	4.50589	3.852	8.56453	5.81579	5.72145	6.14156	5.45918	6.87436	8.2101	7.40977	5.34355	5.99586	6.17386	5.98327	5.98421	6.11417
PRDX4	rS-pS	4.99186	3.95977	3.88313	4.08151	2.2107	4.11765	3.63691	5.46271	4.08406	4.904	6.75087	4.03122	3.58376	5.78842	7.43027	5.34582	5.63657	5.9622	4.61341	4.2019	6.60208	7.23607	6.00713	6.33824	7.55541	5.3728	5.78895	6.32189
PRDX5	rS-pS	7.93074	6.86047	7.12547	7.00637	7.71836	7.26819	7.64746	6.40599	7.16491	7.30195	6.27557	6.80864	6.85674	7.06931	6.09704	5.72957	6.49989	5.16247	5.85977	6.37317	6.56048	5.69821	5.08515	6.12092	6.89349	6.05182	6.40675	6.29214
PRDX6	rS-pS	6.82018	6.39129	6.37382	7.05528	5.62936	6.86851	6.33557	6.74551	6.56666	6.27836	5.74792	6.47978	5.21101	6.54659	8.61098	7.18092	7.02123	7.66786	7.8093	7.37888	8.27007	8.47268	6.94362	8.44298	7.73683	7.07625	7.94217	8.04371
PREB	rS-pS	4.75916	4.39849	4.53013	4.48736	3.8885	4.42794	4.8953	5.27612	4.71754	5.26379	4.82883	5.11894	3.95513	5.1177	3.22185	2.31252	1.90228	0.562922	2.69551	1.19815	2.62256	3.50617		4.97639	4.45483	2.55915	2.81005	4.7338
PREP	rS-pS	3.20085	3.83996	3.69855	3.1472	3.2969	2.81373	2.44122	2.2549	3.37016	3.09441	2.59335	2.72421	2.00863	3.91265	5.30363	5.84611	6.25571	4.29838	6.67647	5.17487	4.3164	4.63046	3.60521	7.18353	6.37445	5.84022	5.70835	6.93527
PRKACA	rS-pS	5.83567	4.65478	4.55949	4.70229	5.17832	5.88252	4.12102	4.32769	4.56072	5.64674	3.33056	4.55888	4.08491	5.29793	6.7999	5.32691	4.54009	4.67336	6.00689	5.49411	5.29877	4.94058	4.91467	6.86941	4.81453	5.04954	4.59327	6.36297
PRKACB	rS-pS	1.97269	3.34908	3.22751	2.54036	5.65449	1.7995	1.88049	1.0321	1.72857	1.93847	1.16671	2.67942	4.90593	1.10635	5.8684	5.3302	4.55409	4.15915	6.07325	4.96244	4.81547	4.62472	4.13783	6.24214	4.5136	4.96894	4.54754	5.90944
PRKAR2A	rS-pS	3.37574	3.17233	3.03598	3.06172	1.89375	2.5986	2.49825	2.15607	2.74459	2.68796	2.03738	2.89025	1.82375	4.27277	6.11487	5.67413	5.87409	3.94715	4.91546	5.24497	5.21999	5.15835	4.93163	6.19947	6.30058	5.78674	5.24465	6.49212
PRKCI	rS-pS	1.86116	3.06557	2.54151	3.02721	2.69421	1.61894	2.69777	0.863146	2.90516	3.30685	1.48078	3.13996	1.66403	3.21195	1.78012	0.31252		0.562922	2.79412	0.462316		1.3486		3.18404	0.515109	2.19845	1.81004	4.13343
PRKCSH	rS-pS	5.49601	5.39094	5.49474	5.16216	4.75969	4.44626	5.35085	5.17951	5.51254	6.39335	5.45319	5.74524	5.5549	5.72874	6.39396	5.7336	6.47252	4.94386	6.1284	4.73428	5.86832	7.04762	5.73113	7.43893	7.27076	6.26	5.58822	7.10382
PRMT1	rS-pS	4.85699	4.84298	4.67101	4.65745	4.21023	4.50367	4.47444	3.30144	4.70376	5.27947	3.63575	4.94439	4.07039	5.16591	5.02508	4.15946	4.03381	3.57968	4.02267	2.19274	4.6207	3.45822	2.60075	6.3853	5.18659	4.2408	3.92552	6.09563
PRMT5	rS-pS	3.82579	3.83188	3.67638	3.9152	3.09744	3.16639	3.67694	2.40599	3.49057	4.35332	3.09288	3.7366	2.25671	4.12019	5.08857	4.2072	4.279	3.40176	4.91596	3.13456	2.87968	2.98724	3.02391	5.96865	5.38512	4.86943	4.75813	5.76051
PRPF19	rS-pS	5.45615	5.40667	4.96809	5.20932	6.1179	3.99684	4.66619	4.43962	4.75969	5.59246	4.72955	5.55796	4.62819	4.85898	4.98835	4.52361	4.73189	3.15679	4.47628	2.41114	4.39906	4.73757	4.45403	6.01654	5.74795	5.16938	4.44604	6.39011
PRPS1	rS-pS	4.05398	3.58256	3.33992	3.34009	4.0917	3.09584	3.38128	3.53107	3.88557	4.03034	2.78848	3.50589	3.76128	3.33771	5.94486	4.20874	4.30406	4.20228	5.57389	3.37582	4.9723	5.03058	4.00953	8.56644	5.08973	4.45828	5.88371	7.72149
PRPS2	rS-pS	4.38267	3.71039	3.88753	2.8168	3.27187	0.522407	3.09322	1.8984	2.778	5.97085	3.73227	3.80116	1.64662	6.00023	6.4142	3.29244	4.29575	4.13039	5.20942	2.5949	4.9723	4.58206	3.82803	9.32996	4.99592	4.44282	5.06935	9.06499
PRPSAP1	rS-pS	2.99856	2.80137	2.68986	2.7787	2.52256	1.92125	2.41711	2.89743	3.07296	2.80859	2.19314	2.88499	2.58256	4.02768	4.06282	2.1046	2.54155	2.42453	4.12276	0.774577	2.01606	4.32824	1.69097	5.01817	2.83704	2.2228	3.63711	4.97452
PSMA1	rS-pS	5.06867	4.9331	4.81506	4.85383	4.55275	4.66477	4.72301	4.3799	5.14445	4.75969	3.90497	4.94392	3.89336	4.50208	5.9039	5.42434	5.96215	3.66333	5.74481	5.1813	5.72395	5.68756	6.02669	6.34863	5.5857	5.73959	5.42394	6.29018
PSMA2	rS-pS	4.23189	3.73552	3.81711	3.904	3.13603	3.49697	3.82579	3.87283	3.96901	3.66335	3.30363	4.0072	3.45418	3.87873	6.5417	4.23901	4.6652	3.82121	4.37085	4.32671	4.80609	4.69741	4.39566	5.67671	5.00038	4.50044	3.50581	5.72603
PSMA3	rS-pS	5.51096	4.90256	4.87873	4.97789	4.29866	4.86369	5.11894	4.9472	5.29389	4.56803	4.19692	4.83693	4.32193	4.78973	6.25601	4.51208	4.15053	4.91806	4.91422	4.51741	5.70562	5.46087	4.89136	5.89164	5.09806	4.68141	4.65679	5.87054
PSMA4	rS-pS	5.06091	4.74524	5.05615	4.92948	4.3875	4.25663	4.76659	4.58316	5.04221	4.5292	3.72465	5.19535	4.20867	5.7366	6.30966	4.8502	4.94632	5.14085	4.77297	4.24123	5.54884	5.14617	4.38882	5.66915	5.35677	5.12475	4.60307	5.72022
PSMA6	rS-pS	5.75782	5.15056	5.29939	5.36177	5.0635	5.20163	5.02237	4.80323	5.83693	4.9472	4.55949	5.03254	4.60881	7.14364	6.48498	4.79862	5.26469	5.70971	5.15046	4.97561	6.02257	5.50666	4.90866	5.69913	6.03493	5.09094	4.92593	5.972
PSMA7	rS-pS	6.09656	5.78057	5.90761	6.0006	5.32048	5.70376	5.92481	5.26791	6.12453	5.71012	4.96255	5.6522	5.13791	5.07895	6.78619	4.91101	5.77311	5.158	5.20829	4.93682	5.84688	5.29422	4.72317	6.10608	5.5136	5.34716	4.98431	5.90689
PSMB1	rS-pS	5.64875	5.35332	5.55643	5.51381	4.58014	5.08343	5.39951	5.27426	5.7115	5.47541	4.77347	5.5245	4.93168	5.50176	6.58561	4.44959	4.33848	4.77807	4.86784	4.44864	5.52446	5.46849	4.28986	5.90838	5.4613	5.07432	4.83169	5.98342
PSMB2	rS-pS	4.59932	4.39163	4.28725	4.36036	4.49378	3.74039	4.22188	4.20633	4.48091	4.17313	3.56438	4.28466	4.34625	4.30597	5.99547	3.72279	2.924	4.45482	3.74876	3.92495	5.50288	4.83094	3.88347	5.18618	5.18955	4.14828	3.62754	5.35614
PSMB3	rS-pS	6.38578	5.74335	5.82845	5.82154	5.56346	5.75569	6.06996	5.82807	6.03914	5.20281	4.78816	5.89457	5.23534	5.60555	6.3821	3.91321	4.3239	5.08539	3.76862	3.95945	5.40639	4.44993	4.22412	5.37484	4.77742	4.20648	3.76665	5.26837
PSMB4	rS-pS	7.31288	6.926	6.97039	6.90729	6.67948	6.42004	7.04221	6.50351	6.89118	6.97154	6.0813	7.04111	6.51712	6.14547	4.91901	4.52073	4.17072	3.32702	4.16046	3.78352	4.28947	5.13715	4.74205	5.81118	5.4613	4.73039	4.10464	5.96549
PSMB6	rS-pS	6.0881	6.0237	6.01011	6.20809	5.77531	6.10842	5.96671	5.50048	5.8748	5.37539	4.98322	5.71836	5.60288	6.16631	4.8311	2.42213	2.13584	3.94523	3.01521	4.02246	4.62327	3.59454	3.90614	4.21623	4.42039	3.2307	3.27625	3.87487
PSMC1	rS-pS	3.83895	4.02945	4.04789	4.10601	3.88264	3.97223	3.77926	3.32481	4.01614	3.69933	3.08797	4.16028	3.33199	4.9514	5.53499	4.85249	5.28494	3.81177	5.32719	4.23522	4.5685	5.35136	4.45403	6.2047	5.87392	5.0139	4.68499	6.58799
PSMC4	rS-pS	5.21413	5.06609	5.02192	5.15839	4.84348	4.69432	5.13955	4.67638	5.03562	4.91265	3.94017	5.12846	4.71973	5.61471	5.37474	4.99651	5.46072	3.69388	4.08567	3.88488	5.03952	5.04834	4.03888	6.18334	5.41787	5.04613	4.50003	6.4228
PSMD13	rS-pS	5.0343	5.18349	5.21374	5.21917	4.91648	4.78581	5.15704	4.53978	5.4446	4.91169	4.53419	5.50176	4.5435	5.56651	5.49825	4.49295	4.70834	4.29781	4.83741	3.6658	5.62811	5.31303	4.4787	6.01023	4.92045	4.8224	4.23174	6.03985
PSMD14	rS-pS	4.50462	3.5435	3.55029	3.87938	4.45943	3.73823	3.80426	3.18587	3.77505	2.84679	2.62176	3.51979	4.23879	4.34837	4.97945	3.38742	3.96215	4.30709	3.74563	1.65366	3.86	3.27197	3.55276	4.94174	4.25336	3.85526	3.40683	5.43997
PSMD3	rS-pS	5.45286	5.2555	5.3361	5.31554	5.2114	4.94813	5.04658	5.04089	5.31868	5.38509	4.58857	5.37121	4.44095	5.79649	5.60561	5.12474	5.21011	4.39189	5.53233	4.23063	5.40797	5.65299	4.85158	6.09747	6.39063	5.41931	5.25744	6.39262
PSMD8	rS-pS	5.16832	4.92363	4.88753	5.13326	4.926	5.77334	5.00764	4.34056	5.09339	4.58316	4.30597	5.06652	4.34625	6.09887	4.71282	4.02748	3.42454	4.42661	3.9524	3.66855	4.10276	4.26913	3.72587	5.00624	3.16499	3.82103	3.50581	4.96794
PSME1	rS-pS	6.87652	6.06975	6.42366	6.18263	4.36737	5.23554	6.56468	5.87086	6.66391	6.45302	5.28133	6.40667	4.90159	4.32841	7.32861	5.22142	6.18916	6.35402	5.19252	5.71505	6.44051	7.04599	6.45123	6.29828	6.34238	6.20137	5.36379	6.48806
PSME2	rS-pS	6.46173	4.90062	5.25644	5.0154	4.17951	4.46205	5.71039	5.7498	5.80761	5.36036	4.75435	5.8009	4.1416	5.47606	6.77283	5.03354	5.72753	6.00055	3.92025	4.20855	5.91864	6.51823	6.13599	6.05333	5.75324	5.49545	4.32536	5.61638
PSMG1	rS-pS	3.07622	2.77315	2.61589	2.67559	2.67987	1.74803	2.54448	2.40327	2.45128	2.6565	2.43643	2.48233	2.01828	5.59066	2.504	0.824799	1.56937	2.43281	0.472964		1.47636	1.63407	1.31232	3.99104	2.99254	2.0336	0.225082	4.04611
PSMG4	rS-pS	0.164786	0.588804	0.637842	0.521385	0.0200577	-0.934428	0.353888	-0.117944	0.333424	0.87578	0.49774	1.07382	0.00863036	0.822118			0.623465							0.490643	1.51511	2.19845		3.60292
PSPC1	rS-pS	3.38819	3.62644	3.33507	3.15229	3.76022	2.53244	2.84278	1.76723	3.2496	3.79909	2.23235	3.46074	2.853	4.69544	4.43884	3.81786	4.6703	2.45397	4.38579	1.98278	3.66991	3.79193	3.82341	5.72797	5.54517	4.74031	2.84436	5.98342
PSPH	rS-pS	2.32855	1.30217	0.957915	1.29533	1.95457	0.997112	1.53406	0.917623	0.864731	2.05137	1.01435	1.7031	2.14502	2.3505	1.47786	1.87965	1.76464		2.15061	1.58359	3.1697	3.3486	0.690973	3.15549	1.56407	0.847456	2.11837	2.90593
PTBP1	rS-pS	5.44692	5.56438	5.39832	5.54998	2.81783	4.15421	5.69237	4.96625	6.01814	6.00315	4.99005	5.85723	3.54597	5.27836	6.9214	5.39461	6.0697	6.10849	3.17565	3.39111	5.70917	5.96637	6.26431	6.89891	7.06314	5.87976	4.13908	7.00986
PTEN	rS-pS	3.30787	3.53107	3.39876	3.30359	3.00576	2.57785	2.81393	2.73205	3.70266	3.60407	2.77821	3.59694	2.1127	3.2561	1.27119	1.31252	1.62346		2.48865			1.3486		2.98118	3.32246	2.0336	0.225082	2.6768
PTER	rS-pS	1.69421	2.08372	1.10702	0.708997	4.29131	0.941106	2.27769	1.12961	1.27381	-0.49289	1.30159	1.53556	-0.908063	-0.905629	3.2906	3.46462	2.40016	1.45736		2.48551	6.24809	3.48072	1.96999	3.56614	3.56407	2.81579	1.37226	1.59421
PTGES2	rS-pS	4.87676	4.16752	4.26679	4.06752	4.80581	4.74335	4.49889	3.488	3.64386	3.62293	3.86295	4.3505	3.24641	3.8125	5.7837	3.28569	4.45623	2.67219	4.7819	4.98438	3.75437	3.50923	4.39141	4.58021	3.14904	3.34257	3.64711	4.70852
PTGIS	rS-pS	1.08882	6.08873	3.87445	4.20888	-1.49981	3.13791	0.777367	0.565597	3.29734	4.62117	-0.154249	3.26948	-2.25911	1.59598	3.19444	6.55894	4.23982	3.31812	1.08959	2.32303	1.02944	2.24186	5.11641	5.67463	4.95868	5.2447	2.22508	5.76413
PTGR1	rS-pS	4.93781	5.25965	3.19235	3.90224	2.559	2.57507	4.80787	6.18547	2.93791	2.94991	1.72988	3.54102	0.808179	1.94223	6.33992	5.44505	5.29575	5.90475	4.89489	4.35345	7.50466	8.0969	3.91371	6.21782	5.68646	5.74525	4.84436	6.2849
PTMA	rS-pS	6.88753	7.81314	8.01095	7.75645	6.64961	5.98891	7.72588	6.2386	7.93723	8.20212	7.3837	7.60288	7.83794	6.37504	7.59304	4.16524	4.04957	5.23569	3.45601	3.4964	4.52343	3.28231	4.39131	4.49288	3.72864	3.86036	2.54701	3.71237
PTMS	rS-pS	6.37347	7.06178	7.70874	7.74259	6.87774	5.93605	7.20065	8.21772	7.41785	8.07093	5.07211	7.71905	4.8268	5.57592	2.78998	4.01119	2.89776	3.53724	2.93996	3.26967	3.14167	4.2208	3.31897	3.69461	3.06236	3.66067	0.740707	4.29855
PTPA	rS-pS	4.83693	4.05398	4.35579	4.52335	5.24146	4.19062	4.69877	4.07211	4.22265	3.90881	3.316	4.97131	4.02325	5.75756	4.72624	4.92412	4.03174	2.45938	5.95391	3.76714	4.62155	4.04165	3.29761	6.22477	5.05486	4.62157	5.26363	6.2032
PTPN9	rS-pS	2.77357	3.29087	3.1334	3.07228	2.75296	1.87519	2.94673	1.74674	3.12251	3.15704	1.66266	3.31716	1.81353	2.62994	2.47786	1.31252	1.62346	1.42453	3.35121	2.58359	1.02944	1.3486	2.69097	3.21744	3.23079	2.78342	0.225082	3.89242
PYGB	rS-pS	4.64328	6.46679	6.45237	6.69116	5.54998	5.82158	4.93829	2.15607	4.58075	4.15381	3.39369	6.46058	4.96625	4.58135	6.37009	7.85934	7.77785	7.72354	8.41136	8.51781	6.27522	7.1305	6.23088	7.78688	6.76669	8.02862	8.98539	7.69964
QARS	rS-pS	5.29425	5.43396	5.56666	5.35356	3.55827	4.73362	5.35191	4.15381	5.18547	5.50271	5.04133	5.59276	3.87086	5.24298	6.35017	4.34397	6.12506	4.90506	4.77051	3.84233	4.02126	5.62448	4.55923	6.39846	6.92692	5.33787	4.87767	6.20801
QDPR	rS-pS	4.51096	2.63993	2.86493	2.5324	6.0492	3.20461	3.851	5.32661	3.12151	2.86255	2.57531	3.2149	7.55382	2.78534	5.72319	4.96606	5.07606	3.83168	7.72478	5.07664	5.89091	6.22507	4.3742	6.09297	6.10114	5.39892	6.93774	6.25305
RAB1A	rS-pS	6.20926	5.71287	5.76089	5.77531	5.926	5.31597	5.78947	5.54009	6.2034	5.62906	5.35896	5.75195	5.01748	5.99729	7.56065	5.44893	5.21452	6.15412	6.26242	5.18169	6.8564	6.44466	6.42472	6.96843	7.32096	6.06813	5.84642	6.72313
RAB3GAP1	rS-pS	3.03984	3.76447	3.44712	3.60999	3.53978	2.93225	2.6792	1.83188	3.23312	3.6241	2.69042	3.40871	2.7822	3.20508	6.11671	3.48245	3.20843		5.49653		1.24579	2.99684	3.0129	4.77839	4.83704	3.37925	4.13232	4.83071
RAB3GAP2	rS-pS	1.96938	2.19661	1.8504	1.918	1.97856	1.23695	1.4489	1.08882	2.12168	2.14991	1.17504	1.90111	1.50792	1.58014	4.74738	4.39998	1.90228	2.28027	6.22994	2.26868	2.37619	4.40084	3.49833	5.64067	3.43522	3.45668	4.71288	4.85744
RAC1	rS-pS	5.87946	6.46434	6.31578	6.56676	6.5601	5.31615	5.9305	4.97407	6.44626	6.0365	4.97407	6.10224	7.07361	5.01614	6.13867	5.7826	5.22678	5.38044	6.83265	4.50093	5.94789	5.13183	5.51517	5.81803	6.37486	5.64203	6.69075	6.35168
RAC3	rS-pS	1.19975	0.745022	0.779049	0.991922	3.73335	-0.498484	2.18237	1.81065	0.917623	0.975263	0.253384	2.60241	1.86869	4.32337	5.16298	4.52237	4.32869	4.83875	5.70163	3.72962	5.04143	4.14283	4.86053	4.72892	5.45079	4.65327	5.65655	5.3498
RAD50	rS-pS	2.74996	3.09001	2.71028	2.70214	2.01756	1.78534	2.13586	1.59789	2.39342	3.15494	2.19975	2.67942	1.78199	2.82904	5.54103	3.76711	3.64708	1.07837	3.2755		2.83076	3.49098	4.42514	6.92878	6.36971	5.10637	3.37226	6.64182
RAN	rS-pS	5.66277	5.36071	5.33914	5.63488	5.72629	4.79468	5.09424	4.19771	5.45779	5.23228	4.39849	5.07767	4.93734	6.33414	7.08265	5.48644	5.79797	5.21109	6.17049	4.6632	6.23675	5.81445	5.1992	7.04193	6.55768	5.40691	5.82565	6.98789
RANBP9	rS-pS	3.852	4.11353	3.92742	4.63207	4.57954	2.97398	3.17025	2.75681	3.7666	3.97085	2.92922	3.96717	3.40599	5.97246	2.06282	0.31252	2.20843	1.45736	2.77556		1.24579	2.65241		2.10576	2.10007	1.78342	1.22508	4.43299
RBM14	rS-pS	3.53978	3.82884	3.75702	3.73552	3.06229	2.8885	3.74416	3.01935	3.78869	4.64155	3.15963	4.31397	2.75916	4.91648	4.41205	3.54921	3.66007	1.84354	4.60626	2.49655	3.1697	4.06236	4.30794	6.234	5.85317	3.92138	3.17271	6.1708
RBP1	rS-pS	5.37365	2.8518	1.41792	1.88596	2.34454	1.61117	1.73031	2.9222	1.60881	7.61912	5.47086	2.23266	2.98422	3.08627	6.91732	4.2789	2.74541	1.45736	2.93448		2.49205	4.21062	1.51404	7.57562	6.31138	3.53656	4.34302	7.17917
RCN2	rS-pS	3.63227	3.99639	3.91648	4.05427	4.7301	3.30539	3.77189	2.1167	4.05398	4.37016	2.89045	3.98002	3.86394	5.49729	2.79978	3.89748	1.05941	3.49785	4.01699	0.892518	2.8809	2.07029	3.42503	5.10056	1.51511	3.07431	1.50581	6.01395
RCN3	rS-pS	3.76977	3.44228	3.98959	3.02757	1.32539	3.35924	3.68032	3.91839	4.19062	4.63401	1.90111	3.851	1.5612	3.32769	2.47786	2.28569	2.20843	2.45736	0.472964		1.24579	0.530678	2.05726	3.51332	4.07291	2.71049	1.66593	3.90945
RDX	rS-pS	6.4707	3.43563	3.25942	3.61569	3.07673	3.25475	3.26063	3.32481	3.852	4.06091	2.75211	3.19519	4.69599	3.67694	8.5093	6.91074	7.60615	6.0395	7.8045	6.5631	8.01782	7.33954	7.6646	7.96195	7.875	7.64915	8.15178	7.982
REEP5	rS-pS	5.62264	5.10518	4.65048	4.50927	6.32211	4.95373	5.10308	4.50462	5.02104	4.88166	4.94813	5.17393	5.18705	4.18666	4.58254	4.94386	4.61935	3.32109	5.5149	4.99902	5.11162	5.29733	5.10508	5.06414	5.34546	5.09868	4.79752	5.24289
RER1	rS-pS	5.19574	4.57773	4.65249	4.62274	3.70487	3.74524	4.7366	4.83289	4.59694	4.78764	4.26153	4.82985	3.93452	4.99186	5.88268	2.0578	2.13584	2.43281	2.49594	1.94469	3.90451	4.84445	4.95382	4.66365	3.56407	2.89369	1.00313	3.95315
RIDA	rS-pS	4.67412	2.76384	2.94907	2.55598	5.00764	3.19897	5.34376	7.82655	2.71017	3.28555	2.79826	2.86414	4.16269	3.42895	3.52863	1.8616	1.05941		4.13788	2.95741	5.51272	5.87722	3.69097	2.95836	3.7605	2.71049	4.00313	2.84314
RNH1	rS-pS	5.11187	5.23381	4.77847	5.30913	3.50843	4.69961	4.88606	3.85997	5.37678	5.07724	3.78555	4.91743	4.58436	5.05702	6.10463	6.75458	6.65678	6.14692	5.57571	5.72281	6.61813	5.93086	6.98131	6.8064	6.628	6.26147	6.29005	6.90301
RNPEP	rS-pS	4.48736	4.37156	4.3906	4.24894	2.45286	2.7433	4.23112	3.42089	4.64674	4.39025	3.83289	4.68426	2.61023	4.44029	5.50019	5.78671	6.14089	5.11936	5.15466	4.0063	5.50489	5.28111	5.09366	6.78605	6.61719	6.12152	5.30086	6.62632
ROCK2	rS-pS	2.29042	3.95791	3.12035	3.23	2.97581	2.19645	2.21226	1.7685	3.66221	3.0115	1.61542	2.8844	1.74545	1.93847	6.1864	5.6531	5.50101	3.47098	6.99644	0.462316	2.71204	4.56898	5.09587	6.55916	6.07924	6.08986	5.28861	6.68671
RPE	rS-pS	3.44758	3.62293	2.95745	3.11109	3.12714	1.93621	2.8088	2.22002	3.03298	3.27858	1.85878	3.25927	3.12598	2.58376	3.21041	2.07357	2.17259	3.00949	1.72219		3.06783	0.530678	2.69097	2.8839	2.35065	3.57814	2.58809	2.90593
RPL13A	rS-pS	9.37743	9.66409	9.45841	9.44963	7.46516	8.16113	9.00282	8.22497	9.19279	10.7406	9.88371	9.74786	8.27984	7.62278	5.60462	4.79387	5.4055	4.42148	4.86053	3.93863	5.47057	5.93846	6.18399	6.29992	7.40098	5.21968	4.29451	6.48416
RPL14	rS-pS	7.58045	8.36501	8.21796	8.20767	6.79831	7.09803	7.72656	6.88753	7.97613	9.3031	8.50024	8.2588	6.82146	6.43596	5.32548	4.35229	5.08756	3.07837	4.18797	3.36286	4.44729	5.13871	5.42098	6.00023	6.521	4.50044	3.88593	6.24358
RPL18	rS-pS	7.81506	8.12412	8.04248	8.15634	6.65105	6.76168	7.50859	7.0864	7.81057	9.66622	8.51333	8.59656	7.11478	6.93428	4.36407	4.83277	5.00757	3.72247	5.12955	3.92471	5.31262	5.68413	4.28512	6.36423	6.82993	5.01858	4.11837	6.27508
RPL18A	rS-pS	5.7115	6.38664	6.29251	6.31862	4.28614	4.89263	5.64386	4.70929	6.08725	7.46434	6.75756	6.35738	4.83188	4.37086	5.63674	4.53096	4.68945	3.09607	4.01965	4.40914	4.84786	5.59292	4.88231	6.21819	6.74863	4.65327	3.5677	5.95145
RPL22	rS-pS	5.74416	6.43729	6.32481	6.22555	5.21529	5.01703	5.82375	4.75061	5.91743	7.41278	5.87971	6.33324	5.86839	4.66789	2.19444	3.33604	3.62072	3.3109	2.80077	2.44025	3.24963	4.17591	3.87921	3.96981	5.08554	2.84746	2.11837	4.69673
RPL26	rS-pS	7.55919	7.98755	7.83542	7.83331	6.67242	6.86728	7.55459	6.32859	7.61102	9.10486	7.91707	7.88631	7.16993	6.5267	4.43884	5.23826	4.4047	3.73382	3.90853	3.65281	4.62084	6.21701	5.13772	6.17092	6.49364	5.08099	3.80156	6.18492
RPL32	rS-pS	7.17692	7.68159	7.49265	7.54844	6.46238	6.61176	7.09908	6.1058	7.38111	8.84298	7.73268	7.64386	6.98641	6.77083	5.1783	4.33931	3.88902	2.48448	3.78499	3.42875	3.50384	5.90461	3.97921	5.84324	5.96726	3.57489	3.39501	5.06142
RPL4	rS-pS	7.86542	8.68615	8.42773	8.51688	7.13955	7.42794	7.85736	6.95768	8.10852	9.53372	8.41827	8.507	8.00394	7.09803	6.04345	5.17258	5.73062	5.40386	5.30065	4.43088	5.62383	6.99963	5.66475	7.15424	7.91885	5.7119	5.01805	7.36233
RPL8	rS-pS	8.88295	9.28933	9.26045	9.27768	7.59768	8.42186	8.87036	7.80025	8.98014	10.4594	9.62022	9.37743	7.90749	8.10171	5.006	5.37087	4.88349	4.02315	4.82481	4.01446	4.36599	6.27576	5.88382	6.40296	7.07873	5.42194	4.54219	6.38771
RPLP0	rS-pS	8.74786	9.11218	8.85922	9.07619	6.42559	7.7039	8.45245	7.96	8.73268	9.93148	9.60233	8.97011	7.14262	7.49825	6.88949	5.19439	5.51675	6.53651	5.10983	4.64218	6.22732	6.52058	5.51012	6.29665	6.5883	5.40159	4.91416	6.10897
RPLP1	rS-pS	9.55363	10.0674	9.98257	9.97111	7.87036	9.17655	9.48603	8.73505	9.71287	10.9054	9.36982	10.1836	8.70771	8.50819	3.67104	2.61302	3.63396	3.51998	2.19955	2.46159	3.86976	3.82037	3.18753	4.12796	5.22227	3.72761	1.66593	4.05219
RPN1	rS-pS	5.25399	4.90929	4.90111	4.75969	4.29205	4.44692	5.18824	5.0365	5.82528	5.12184	4.848	5.07468	4.63052	5.3978	8.11102	6.04372	6.55337	6.10307	5.87872	5.34242	6.74159	7.75497	6.66639	7.36721	7.91797	6.38318	5.71752	7.30287
RPP40	rS-pS	2.5008	1.1157	0.735955	1.11081	1.21599	-0.114113	0.462576	0.672652	0.200379	0.948601	0.267835	0.765535	0.449958	1.93282	0.477855	0.31252								1.98118	1.51511			2.01796
RPS10	rS-pS	7.25833	7.55536	7.47005	7.5817	6.04745	6.29682	6.98869	6.22497	7.19574	8.69627	7.61838	7.65105	6.37226	6.76686	6.1749	4.39236	4.51021	2.56627	4.23794	3.99695	4.75605	5.64752	5.35368	5.95629	6.13192	4.67108	3.6179	5.98902
RPS11	rS-pS	9.41891	9.83194	9.79596	9.6462	8.30104	8.57781	9.30332	8.24317	9.69592	11.1098	9.63063	9.97585	8.86449	8.64602	6.00199	5.03267	4.97888	4.69901	4.40892	3.84357	5.21566	6.26447	5.51798	6.15118	6.94691	4.8669	4.27593	6.59644
RPS14	rS-pS	7.44211	7.94603	7.84831	7.8646	6.52293	6.80045	7.42122	6.56864	7.63227	8.94603	8.14313	7.9384	6.8936	6.60629	5.38475	4.73665	5.25866	2.80102	3.85081	3.79241	4.59373	5.10152	3.76551	5.68769	6.20167	5.07984	3.53682	5.87667
RPS15	rS-pS	7.37765	7.67596	7.72144	7.77501	6.83542	6.73823	7.3906	6.49378	7.46679	8.83605	7.80929	8.16692	7.16993	6.85424	4.54709	4.4693	4.66387	1.45736	4.15105	2.00432	4.46034	5.48883	4.18528	5.77554	5.73067	4.20438	1.81004	5.633
RPS16	rS-pS	8.49785	9.1634	9.20457	9.16541	7.14466	8.32328	8.71012	7.91289	9.02956	10.4939	9.1533	9.08215	7.87467	7.75021	4.71509	4.72029	5.55409	1.89153	4.15573	4.24631	4.50383	5.00857	4.18528	5.89333	6.82743	4.99866	3.87746	5.9581
RPS19	rS-pS	6.75756	7.13955	7.19081	7.20685	5.28651	5.62205	6.53807	6.40803	7.03562	8.25408	7.39661	7.53993	5.93711	6.09255	4.76866	5.44959	5.56032	4.02315	5.14434	4.32383	4.73645	5.70334	4.74538	6.23259	6.59162	5.517	4.32506	6.14059
RPS20	rS-pS	7.23841	7.78986	7.61029	7.58521	6.17872	6.72908	7.23745	6.55398	7.65678	8.94105	7.40769	7.93664	6.95768	7.15279	3.76866	3.66375	4.08855	4.4636	3.27514	3.03432	3.2653	5.05146	3.44995	4.92493	5.42703	4.31257	3.04761	5.063
RPS21	rS-pS	7.35315	7.51806	7.39789	7.44045	6.76421	6.16852	7.01792	6.01948	7.26303	8.66888	7.39917	7.46107	6.4019	6.6017	3.93729	2.4344	4.14321	3.95607	2.84067	2.54163	3.87568	3.81043	3.94471	2.01334	5.72864	4.32949	3.71288	2.91295
RPS24	rS-pS	7.17493	7.47735	7.40045	7.43907	6.12205	6.46426	6.824	5.89263	7.15785	8.74752	7.34252	7.68089	6.65678	6.29517	4.93729	3.99886	3.92177	2.45736	2.87577	3.08877	3.98775	5.2846	4.15542	5.21954	5.99592	3.92626	3.22508	5.20176
RPS26	rS-pS	2.14893	1.02786	1.71083	1.46798	1.0861	1.21568	1.57676	1.76384	1.34199	1.06764	1.37685	1.25459	0.804054	1.67852	4.16264	3.56363	3.13199	3.04232	2.74257	2.39051	3.40792	4.56343	3.90936	5.23667	5.32785	3.2307	1.00313	4.72603
RPS27L	rS-pS	4.92457	4.11853	4.3067	4.04253	2.41765	3.67243	4.04439	3.72028	3.98002	3.82884	4.30086	4.50589	2.96366	2.84278	4.31444	3.56363	3.95161	2.11355	3.00328	3.38693	3.24437	4.50477	3.33924	4.26498	5.14099	3.56541	2.95723	4.1934
RPS29	rS-pS	7.1809	7.2817	7.36545	7.22593	5.89579	6.38957	6.98982	6.5331	7.29921	8.4187	7.41024	7.18686	6.43496	6.75622	4.06282	3.71779	3.27055		2.02555	3.83631	3.92102	5.17363	3.69097	3.92824	4.87517	3.08763	2.00313	3.6155
RPS3	rS-pS	6.67384	7.33985	7.2738	7.28479	5.13545	6.00585	6.52935	5.7301	7.15684	8.8756	7.32463	7.37765	6.0706	6.0766	7.65278	6.45195	6.45025	6.6541	6.05283	5.0681	6.57537	7.1229	6.42169	7.39386	7.79499	6.39979	5.97093	7.40982
RPS4X	rS-pS	7.55765	8.52982	8.06932	8.06788	6.53636	6.82247	7.5345	6.31052	7.82337	9.64566	8.44128	8.1472	7.20555	6.06759	6.4241	6.04472	6.53517	4.228	5.89532	4.40123	5.16623	6.9451	6.33593	7.12161	7.66667	5.8893	5.56281	6.87626
RPS5	rS-pS	7.5157	7.70805	7.69592	7.83268	5.98573	6.53893	7.1819	6.63793	7.51017	9.11088	8.4149	8.12205	6.57122	6.69349	5.86828	5.13336	4.77435	4.43327	4.42348	3.70159	5.38686	5.36003	4.82402	6.80774	6.97968	5.6873	4.33097	6.38214
RPS6KA1	rS-pS	3.03861	2.35586	3.91805	1.88779	0.926759	-0.0606229	3.70598	1.49365	4.63401	0.041243	2.69243	3.58256	2.52306	2.14274	3.90185	2.52989	4.57483		3.9379	0.871546	1.18919	4.3486	3.51403	3.04481	4.86054	3.6368	3.94956	4.22118
RPS7	rS-pS	7.59096	8.04494	8.09751	8.11807	6.74416	6.93958	7.74012	7.08321	7.808	9.31311	8.09751	8.09487	7.02459	7.35315	4.72624	4.21788	4.2066	2.68611	4.18006	3.71948	4.1555	5.0595	4.74205	5.84013	6.12124	3.95561	4.16612	5.51133
RPS8	rS-pS	8.4508	8.49426	8.24555	8.3733	6.54489	7.03067	7.74079	6.86913	8.06824	10.1357	8.37591	8.55995	7.38716	6.69349	5.48772	5.11061	5.33597	4.02315	4.92461	4.13415	5.06189	6.02069	5.66645	6.25529	6.67016	5.32008	4.37798	6.37661
RPS9	rS-pS	7.02126	7.03672	7.03782	7.08499	5.45418	6.07831	6.77873	6.31179	7.16289	8.43004	7.69	7.41024	6.50478	6.16531	6.06976	5.61051	5.32461	4.19067	4.83402	3.82689	6.17382	6.05027	5.00851	6.43745	7.2318	5.24173	4.30055	6.33466
RPSA	rS-pS	7.13648	7.57289	7.62534	7.69789	6.59276	6.37086	7.1127	6.37539	7.51254	8.78627	8.23266	7.92244	7.1179	6.56834	7.68659	5.63596	6.08132	6.7259	5.51498	4.29416	5.877	6.58113	5.73894	7.02505	7.46977	5.83301	5.56294	6.70503
RTN3	rS-pS	4.43563	4.38681	4.49857	4.20971	7.83036	3.30261	4.03826	3.37016	4.58676	4.0045	4.19613	3.72356	6.58346	4.15299	5.15888	4.33604	3.3496	2.31812	6.97368	3.21779	4.55772	4.39898	5.12258	4.30451	4.06236	3.90125	5.69924	3.89565
RUVBL1	rS-pS	3	3.00755	2.59252	2.84659	2.16736	2.62047	2.77062	1.80777	2.8127	2.78806	1.82456	2.66971	1.83147	4.12846	4.7637	5.02024	5.32546	3.79676	3.85072	3.75847	5.07565	4.68499	4.32139	6.096	5.85623	5.03242	4.7579	6.75105
RUVBL2	rS-pS	3.56194	3.52607	3.62819	3.81284	3.80116	3.2604	3.65421	3.03984	3.59216	3.70929	3.03527	3.81455	3.13192	6.95884	4.42472	4.90977	5.49952	3.51023	4.33815	3.37493	4.5584	4.00496	4.55656	6.39694	6.01473	5.1568	4.73557	7.08624
RWDD1	rS-pS	2.95382	3.08865	3.21257	3.18998	2.70288	2.89501	2.48182	1.60407	2.89414	3.18221	2.93866	3.08661	3.28983	2.42546	2.91942	1.31252	0.393743	0.562922	0.922934	1.22347	2.83076	1.3486	1.31232	1.4442	1.61143			1.09184
S100A11	rS-pS	6.51759	8.66995	6.7664	9.42131	3.10131	6.11447	8.04712	4.15299	8.50462	6.01145	5.79805	7.96521	5.33307	5.8632	4.28521	5.10761	5.00353	5.22214	2.86855	4.04397	3.87371	3.48833	4.99956	3.40836	5.63661	5.53815	4.26363	3.87847
S100A13	rS-pS	4.61353	4.55398	4.83314	4.33771	4.78921	4.8268	5.16551	2.7966	5.02989	4.71918	3.14828	4.77083	5.32121	4.09339	2.79978	4.28907	3.93252	2.96573	3.45646	3.52294	3.40333	2.05746	4.35677	4.33527	4.08973	3.89629	5.06899	4.2565
S100A4	rS-pS	4.57652	6.41126	5.972	6.1288	-0.00926291	5.1532	4.90833	2.15445	7.7252	3.17664	3.07776	5.72928	2.69777	2.78869	2.79978	4.76364	4.6703	3.85394	2.26401	2.76143	4.15117	3.27393	5.38205	2.39621	3.48692	4.9856	2.62803	2.01796
S100A6	rS-pS	7.78529	9.3097	9.38489	8.84779	6.10832	7.41659	8.94281	3.62761	9.62169	7.77939	5.16511	8.40301	7.22978	5.53947	3.47615	6.02096	6.08473	4.26593	3.53086	4.52026	5.39194	3.49179	5.52531	3.73753	5.70906	6.13551	5.50306	4.69284
SAAL1	rS-pS	1.57046	2.12035	1.96827	1.72915	0.953079	1.08678	1.5612	0.632268	1.61871	2.2756	1.48182	1.96495	1.01221	3.04876	2.06282	0.31252	0.393743							1.8664	2.10007	0.198454		3.75492
SAMHD1	rS-pS	4.71699	5.55028	5.01436	6.00794	2.66448	4.08023	2.74071	2.05172	5.4851	4.62936	4.21956	4.01436	3.14535	3.53356	6.04641	6.25614	6.54711	5.02414	4.16587	3.40105	3.9357	5.22935	6.29713	6.99901	7.09052	6.37097	5.99375	6.81517
SAMM50	rS-pS	4.80219	3.79077	3.96993	3.77575	3.72028	4.30998	4.0036	3.30012	3.63459	4.19535	3.49057	3.73985	3.41684	4.41143	5.19042	4.25293	4.57483	4.13371	5.68107	6.57251	5.40333	4.01427	4.19506	5.17123	4.59528	3.8396	4.50554	5.60597
SARDH	rS-pS	-0.446148	-0.821126	-1.44007	-2.13818	0.0100636	-1.50771	0.760434	4.52356	0.285698	0.366252	2.72814	0.133564	-1.61131	-1.41465	0.477855		0.623465		1.42413		6.36964	8.61836	0.690973	3.91645	6.76113	1.19845	3.18649	3.26701
SARS	rS-pS	5.1102	5.19298	5.12329	5.20398	5.47573	4.50526	4.73931	4.25248	5.56682	5.03562	5.13545	5.06867	4.5097	4.72901	4.77155	5.18171	5.34405	4.23912	5.55531	2.95264	4.58963	5.4739	3.79138	5.81436	6.25895	5.19836	6.03291	6.17506
SCAMP2	rS-pS	4.96209	4.45352	5.15421	5.02783	2.71721	3.65249	4.83086	3.80529	5.19417	4.21257	4.35403	4.73444	3.90977	4.95559	3.68424	2.08917	3.39695	2.57127	1.34696	1.22347	4.14869	2.40156	4.36566	3.4157	3.79415	3.30493	1.50581	3.76236
SCCPDH	rS-pS	5.23074	5.37539	4.07254	3.18486	4.30159	3.52105	3.99005	5.18666	3.49185	3.78031	2.99856	4.24944	6.00135	6.79572	5.45275	3.82215	4.11711	2.45736	5.14184	4.04	3.72939	5.68611	4.0129	5.95467	4.67815	4.50712	5.22874	5.90952
SCFD2	rS-pS	2.62176	1.7761	1.39945	1.8289	2.02467	1.21506	1.36345	0.856787	1.73466	1.99277	1.25942	1.53306	1.69466	1.12499	3.47786	1.89748	1.62346	1.44104	2.29397	0.64613	1.6488	3.55646	1.10108	2.04481	3.2902	1.24675	0.505809	2.91295
SCPEP1	rS-pS	6.59962	5.73688	4.94954	5.12557	3.66106	4.48317	4.90977	2.7	5.51602	4.92267	2.64755	5.27687	3.7366	3.56925	6.60487	2.1046	2.78851	2.75968	0.406619	1.6152	4.14731	3.4196	3.55276	4.15549	2.74996	2.83171	0.505809	3.05537
SCRN2	rS-pS	3.70377	3.95327	3.76765	3.33257	2.97214	3.21801	4.65363	3.21381	3.47768	4.05918	3.1172	4.27426	2.86394	3.1152	2.39875	3.55484	3.63396	2.45736	1.45646	2.769	4.70303	3.50049	1.31232	4.06797	4.23835	4.00339	3.51622	4.26701
SDF2L1	rS-pS	4.09677	3.37574	3.97085	3.71955	2.59741	3.51853	4.31542	5.36702	4.27352	3.08117	4.89239	4.37434	3.23818	4.98778	2.73685	1.89748	2.48423				1.97625	4.25914	3.69097	3.99104	4.30642	1.29348	1.81004	3.35496
SDHA	rS-pS	6.40122	5.49697	5.88826	5.40894	5.54411	7.19229	5.96324	5.85574	5.15745	5.40497	4.35825	4.78973	4.66789	5.46956	7.90927	6.54406	7.00577	5.30797	7.49867	8.44663	8.04013	8.05964	5.31137	7.07503	7.04251	6.01504	6.47075	7.10273
SDHB	rS-pS	4.96855	4.48091	4.77189	4.45022	4.40531	5.67059	5.09592	5.33985	4.28021	3.75168	3.90304	3.7845	3.90304	4.64501	6.64365	5.07944	5.72753	3.67132	6.0561	7.14334	6.98564	6.35965	5.07531	6.20923	5.00038	5.01498	4.96144	6.12741
SEC11A	rS-pS	5.6427	5.25701	5.07682	4.83171	3.26709	4.37782	5.32661	4.38128	5.47768	5.81404	4.88606	5.08151	4.68426	4.98641	4.28521	3.04985	3.39695	2.5562		2.47948	3.36157	4.26148	3.83453	4.19108	4.74466	2.90877	0.505809	3.88887
SEC13	rS-pS	4.99503	4.58014	4.79701	4.75951	3.97269	4.24831	4.80271	4.43896	5.11977	4.81096	4.54967	4.96023	4.23419	4.8212	5.24086	4.7612	4.95689	4.33805	3.71864	2.81886	4.52723	4.9137	4.22634	5.23059	5.90865	5.10196	3.7579	5.77923
SEC23A	rS-pS	3.65421	4.05485	3.83845	3.83407	2.99385	3.00899	2.26093	3.26379	3.06867	3.42089	1.11503	2.99585	1.59837	2.62176	5.24002	4.9235	5.40855	4.03826	5.49163	3.80492	4.15393	6.56878	5.00173	6.37234	5.90808	5.40691	4.45717	6.479
SEC23B	rS-pS	4.44427	2.98841	2.73898	3.01173	2.92922	1.47586	3.77294	2.74653	3.80529	3.02875	4.17313	3.49442	3.50335	4.27501	4.1438	1.89748	4.32869	3.95364	4.13598	2.16172	2.56591	4.5441	3.83596	4.59945	7.06871	4.4634	3.30055	4.76994
SEC23IP	rS-pS	2.98167	3.18158	2.918	2.81277	1.44414	1.90901	2.45312	2.02077	2.90651	2.97563	2.22713	3.09542	1.36065	3.28422	5.93729	4.11988	3.48725	1.05712	2.94085		1.24579	4.18665	3.60521	5.76243	5.09907	3.6001	2.22508	5.76528
SEC31A	rS-pS	4.72629	4.63981	4.44095	4.52021	3.45812	3.96162	4.19849	3.849	4.74147	5.54442	4.76713	4.69432	3.13143	4.18903	5.96868	5.01412	5.47474	3.22363	5.46454	3.20562	4.41174	6.65605	4.92037	6.65626	7.11406	5.08099	4.09772	6.47378
SEPHS1	rS-pS	3.60644	3.36177	3.30247	3.2754	3.06005	2.61636	3.54226	3.27739	3.17616	3.69153	2.78994	3.4019	3.16944	3.32481	3.19444	3.31252	2.54155	1.44104			2.79132	3.01304	1.03484	3.51332	3.51511	3.36838	1.22508	3.99226
SERPINB9	rS-pS	2.45865	0.734655	1.39149	1.76171	1.72727	1.44943	1.32884	1.03773	3.70266	0.863146	-0.270556	1.88908	2.46022	2.94673	6.12855	2.45862	3.69578	4.33364	3.12551	1.42118	5.23344	4.3472	5.97685	6.47691	5.39273	4.88107	4.62273	6.712
SERPINH1	rS-pS	4.75702	4.3799	4.40803	4.18769	1.04334	4.0387	4.31107	2.57483	5.53605	5.14486	2.52882	4.34837	2.41846	3.5435	6.95388	6.20708	5.92605	4.69115	1.95854	3.86068	5.59545	4.93875	5.89803	7.02407	5.73132	5.75435	3.15949	7.37036
SET	rS-pS	5.34199	5.61559	5.50287	5.51265	5.24451	4.75676	5.16471	4.11187	5.55428	5.804	4.96532	5.46042	5.54844	5.02414	5.47816	4.29581	4.79685	3.66889	4.2051	2.19488	4.97873	3.80437	5.06728	5.61777	5.69473	4.79018	2.66593	5.26974
SFPQ	rS-pS	5.06953	5.38509	5.20085	5.12557	4.6017	4.28503	4.77873	4.1177	5.32265	6.29278	4.8485	5.58286	4.5373	5.53636	7.02277	5.42981	5.98913	4.91231	6.44109	4.25937	5.08406	5.92116	6.66624	7.83071	7.35503	6.24568	5.31912	7.7569
SHMT1	rS-pS	2.35332	3.14535	2.95355	3.73592	1.19661	0.883621	5.59604	6.92244	2.77379	2.8512	1.76043	2.84238	1.71721	3.5656	4.28521	3.63445	3.81199	3.27836	2.5079	1.22347	8.08822	8.59311	3.83596	4.69267	3.85682	3.6368	2.37226	5.21564
SHMT2	rS-pS	4.04876	3.52607	3.40388	3.81037	2.61847	2.84679	3.86493	5.86196	3.9542	3.8166	4.39575	3.49697	2.38571	2.15089	4.36407	3.31252	3.93252	3.63552	3.62811	1.93006	5.97393	7.13595	3.56035	4.08617	5.44099	3.14411	2.98825	4.73956
SIGMAR1	rS-pS	4.90014	4.74039	4.46761	4.70118	3.72465	3.37629	3.84298	5.85898	4.06005	4.77768	3.94111	4.58195	3.5373	4.02503	4.28236	2.89748	1.56937	4.0095	1.63904	0.64613	0.921024	4.42885	1.51404	3.53997	0.515109	2.31629	0.225082	2.8853
SKIV2L	rS-pS	4.31832	4.1914	3.99005	3.81592	3.20524	3.00979	3.81352	4.10936	4.07211	4.10769	3.24671	4.4822	2.7366	3.82069	6.44883	2.76225	2.90228	1.45736	4.23585	0.524228	1.6488	4.16975	1.69097	4.769	4.81576	3.85015	3.66593	5.18498
SLC25A1	rS-pS	5.3512	5.0148	4.89579	4.64923	3.41684	2.8921	5.2407	5.72765	4.4363	4.774	4.25323	5.07254	4.52231	4.92695	5.6597	4.0991	4.36556	4.81843	4.58814	3.18664	5.85744	6.80452	4.79924	5.28158	4.85563	4.78188	4.78918	5.41849
SLC25A10	rS-pS	2.95587	3.29734	3.38674	2.86948	2.02112	1.70819	4.52042	5.44327	1.58689	1.64708	3.6565	3.67807	2.57821	5.01078	3.74783	2.31252	3.30406	4.23189	3.15061	2.46365	6.00439	6.39829	0.690973	3.39143	2.10007	2.29348	3.51622	3.86799
SLC25A11	rS-pS	5.2292	4.78921	5.03144	4.83559	5.53885	6.18646	5.60703	4.82069	4.68482	4.63923	3.6017	5.05485	4.68201	3.51349	6.64494	5.41751	5.27478	6.16538	7.24456	7.63349	7.15574	6.50929	5.14136	5.55097	4.48056	5.26829	5.86132	5.39553
SLC25A12	rS-pS	2.9703	3.64616	3.75211	3.85542	4.45746	4.68145	3.08712	-0.676457	2.44943	3.49442	0.62854	3.51475	2.68459	2.56925	5.23436	5.62262	5.89178	5.96828	7.65932	7.91437	6.25325	6.8053	4.06606	5.84771	4.734	5.61849	5.97272	5.65154
SLC25A20	rS-pS	4.50906	2.92182	3.65901	3.05468	2.35558	4.27314	3.47638	5.34056	3.29734	2.08032	3.32625	3.10484	2.6801	3.27456	5.97263	2.99651	3.71824	3.88698	2.5734	5.66532	5.55933	6.90944	3.73285	4.01817	4.16499	3.20648	4.23207	3.99557
SLC25A3	rS-pS	7.70321	6.94603	7.30241	7.16289	6.35773	7.93428	7.13648	6.21121	6.86419	6.96463	6.55259	6.62556	5.49857	5.76288	8.77792	6.46482	6.51564	6.50163	7.79941	8.3779	7.90638	7.71028	6.66164	7.07883	6.42662	6.15936	6.95173	7.05414
SLC25A5	rS-pS	6.70736	6.95536	7.68755	7.19935	6.57289	5.85611	7.72656	6.47962	7.16289	5.98459	7.78136	6.14873	5.76739	5.51065	8.56217	6.72912	6.67765	8.13239	8.33786	9.34881	9.06168	8.0388	7.74099	7.02175	7.31026	6.28239	6.70255	6.90905
SLC39A7	rS-pS	5.89603	4.86443	5.34607	4.91552	4.01436	4.86641	5.40327	5.05224	5.68061	4.94345	5.61883	5.74524	4.17473	5.00315	4.28521	1.59128	2.39374		1.73609	0.589335	1.97625	2.2773	2.69097	3.47917	3.79415	3.06087	1.66593	3.07372
SMARCC2	rS-pS	4.78188	5.39335	4.78005	4.76004	5.02857	3.60407	4.52982	3.00198	4.68482	5.53045	3.95606	5.00315	4.36317	5.1815	5.72306	3.62378	3.61013	1.5111	4.1952	0.583592	0.921024	3.47625	3.28512	6.32959	5.06867	4.28393	2.19947	6.28293
SNRPA1	rS-pS	3.12763	3.5435	3.57531	3.49753	3.36036	2.93442	3.43029	2.75211	3.89142	3.69265	3.08508	3.79077	2.88382	4.74685	4.63106	3.50918	4.17791	1.45736	3.09478	2.41273	4.24501	3.88894	4.2526	4.96821	4.57008	4.25655	2.41855	4.88708
SNRPB	rS-pS	5.33985	5.30633	5.28799	5.50642	4.06178	4.13381	5.30342	4.15543	5.54102	5.42593	4.24031	5.42089	3.80838	5.70016	4.81553	2.84332	4.32053	3.03282	4.04175	2.24234	3.44255	4.25481	4.18528	5.64782	3.80438	3.86303	2.72191	5.68875
SNRPD2	rS-pS	5.69377	5.58075	5.54967	5.59892	5.34554	5.08491	5.45681	4.10685	5.44692	6.36159	4.77558	5.76607	4.95791	6.01391	4.30903	4.21433	4.18692	2.5111	3.45271	3.13312	3.89898	4.24616	4.24791	5.91986	5.812	4.19422	2.73979	6.0115
SNRPF	rS-pS	3.02627	2.88674	3.02963	3.20976	2.73357	2.44414	2.91953	2.75446	3.14356	3.33342	2.14209	2.9944	2.55851	3.54597	3.59312	2.99651	3.60459	1.45736	2.00782	3.51342	1.7713	2.45532	4.1504	2.71814	4.00145	3.86303	1.66593	4.13343
SNRPN	rS-pS	3.0878	2.62316	2.06057	1.90458	5.05961	3.65019	3.12532	1.07793	2.33027	3.20649	1.84036	3.76871	3.69822	2.6234	4.7794	2.84332	4.32053	3.03282	3.96404	2.24234	3.44255	4.25481	4.11981	5.64782	3.80438	3.86303	2.72191	5.68875
SNX1	rS-pS	4.17073	4.1914	3.8885	3.98944	2.91054	3.13184	3.64616	3.16108	4.31542	4.09761	3.02059	4.26903	4.17233	3.35755	4.99966	4.67413	4.68814	3.05934	5.52185	3.61287	4.57167	4.98855	4.78816	5.42522	5.25709	5.30973	4.98412	5.92895
SNX4	rS-pS	3.66562	3.05468	3.18602	3.02278	3.23557	2.25217	3.53107	3.33914	3.33628	3.34056	2.72727	3.33628	3.63343	3.35332	3.06282	1.89748	3.30748	1.45736	4.58824		4.10011	2.65241		3.50202	4.10007	1.81579	2.90982	4.48426
SOD1	rS-pS	7.53683	6.26622	6.1638	6.08101	7.26866	6.37868	6.60541	7.6879	5.64703	6.56727	4.39369	6.14771	6.78398	5.99322	6.91792	5.83474	5.86124	6.16245	5.76908	6.15017	7.8236	7.3106	6.29653	5.4247	6.0479	5.92562	6.72987	6.19117
SOD2	rS-pS	5.11478	4.42626	4.20124	4.1188	3.81147	4.61912	5.50367	5.40361	5.38474	3.57773	3.78031	4.55949	3.34908	2.33285	7.91983	6.32891	4.64842	6.55204	5.77014	7.02089	8.2389	7.82666	7.26157	6.05878	6.90603	6.39264	5.56783	5.68475
SORD	rS-pS	3.16784	1.95494	0.951215	1.40889	1.24245	0.41738	2.76575	5.27724	0.592637	0.769772	1.03069	5.52701	1.91418	1.65168	6.01303	4.22496	3.9726	3.34285	5.02771	2.85545	7.80647	8.64021	3.39989	5.49523	5.39612	6.75049	6.11332	5.2922
SPAG9	rS-pS	3.31759	4.0072	3.53792	3.59642	4.04002	2.98194	3.30115	2.41927	4.2891	4.18982	3.02945	3.29954	4.90111	4.5552	4.59593	4.16683	3.61013	2.07837	5.05782	3.60895	3.01099	4.04801	2.52957	6.16774	5.04731	4.37383	3.62754	5.9964
SPCS3	rS-pS	3.6311	4.36667	4.6097	3.89563	3.76022	3.78869	3.86096	3.89045	4.77716	3.92029	5.00809	4.28614	3.95791	2.90227	3.75873	1.8616	2.62346	3.09859	1.95854	1.7818	3.22264	3.46771	3.25225	3.4157	4.39191	2.74452	1.81004	3.23475
SPR	rS-pS	5.19219	4.06867	4.36142	3.81352	2.67107	3.99865	4.66619	5.10476	3.58015	2.94579	4.73064	4.30743	2.17281	2.83451	5.7637	4.70121	5.03174	3.59814	3.70891	4.6797	5.53187	5.60471	3.82341	4.98611	5.24962	4.82638	4.41826	5.14202
SRI	rS-pS	4.33199	4.27352	5.24963	3.80873	5.58286	3.46715	4.18269	2.09896	4.23343	4.26604	3.35614	4.25474	5.47086	3.52105	5.54157	5.08223	5.04769	3.2649	5.34842	3.15625	5.2115	3.51028	4.71886	5.51662	5.80631	5.28293	5.97073	5.79591
SRP72	rS-pS	3.93829	4.05745	3.77716	3.89692	3.40054	2.84157	3.37016	3.08865	4.03914	4.27575	4.11603	3.83592	3.37851	3.95884	5.34739	3.2789	4.1616	2.32998	4.03621	2.24333	2.54535	4.86911	3.28512	5.65803	6.69302	4.27413	3.62754	5.42453
SRRT	rS-pS	5.08108	5.02592	5.09803	5.02104	4.02059	4.02813	5.00944	4.59276	5.10559	5.63865	4.48543	5.83567	4.24565	7.04002	5.38944	4.01296	3.69578	1.42453	3.92611	2.25135	1.24579	4.30929	4.47835	6.59201	5.46453	4.47025	2.54701	6.66423
SSBP1	rS-pS	4.87824	4.59694	4.64097	4.79268	4.25777	4.49697	4.64731	3.91073	4.40667	4.73173	3.90593	4.34908	3.9542	5.09929	4.47786	3.67414	4.00353	1.9183	4.12198	3.78524	3.48908	4.37544	3.3395	4.26236	4.60701	3.8396	3.84436	4.6196
ST13	rS-pS	6.18963	6.23055	5.79753	5.64097	5.53823	4.96625	5.68706	5.21062	5.39266	7.56301	5.10811	5.89409	6.23343	5.82095	7.25365	6.14886	5.80908	2.60949	5.71017	4.67594	5.44109	5.53015	3.13038	7.3283	5.97797	6.10253	6.51226	7.21112
STAT1	rS-pS	4.18666	4.08831	3.87431	3.67469	3.43029	3.19085	4.32481	3.3978	4.63401	3.67582	2.926	4.0018	3.51728	3.50208	5.1664	4.72653	5.63918	3.519	4.86053	2.64397	3.5102	5.55263	5.67672	6.01697	5.76899	5.6518	5.31316	5.90345
STIP1	rS-pS	5.43663	4.51223	4.58195	4.67882	4.7761	4.39335	4.46205	3.5008	4.56194	4.76713	3.5097	4.72465	4.44228	6.27128	7.03296	6.70311	6.93118	5.17417	7.24595	5.31699	5.73365	5.77416	4.94294	7.40028	7.47356	6.74489	7.06661	7.70312
STK19	rS-pS	5.72928	3.64501	3.65707	3.75168	3.26918	2.54572	4.02592	3.40599	3.69822	4.2032	3.16527	4.0036	2.84117	4.53419
STOML2	rS-pS	5.70625	5.28096	5.2778	5.27339	4.66789	5.14934	5.13627	4.82018	4.72083	5.20945	4.5552	5.01792	3.76341	5.15543	7.40166	4.23901	4.17259	3.02052	4.41694	3.49821	5.52137	4.61961	3.73871	5.05492	5.14099	4.1568	3.52656	5.66881
SUB1	rS-pS	4.1235	3.73769	4.24907	3.98337	5.15704	3.94533	3.98094	3.29381	4.14486	4.05224	2.8679	4.03298	3.94298	4.02148	4.91517	3.66375	5.36323	2.69703	4.23559	3.02294	4.43307	4.72088	4.49833	5.24214	5.93272	4.40956	2.73979	5.58903
SUCLA2	rS-pS	3.86987	3.47897	3.59455	3.5656	4.51602	4.42223	3.64501	2.16543	2.94991	3.49314	2.13947	3.21677	3.47249	3.16302	5.41974	5.06064	4.82936	4.54887	6.63075	6.98489	6.61319	4.3002	3.95049	5.69267	5.2719	4.81441	5.50292	5.80426
SUCLG1	rS-pS	5.02414	4.9542	5.34376	4.77382	4.41143	5.82629	6.04636	4.83643	4.29719	4.33414	4.36807	4.49634	4.26003	4.28762	5.28175	5.59187	5.59049	3.65142	6.63688	6.94548	6.82679	6.01444	5.04305	5.73564	5.97571	5.58601	5.47609	6.07827
SUCLG2	rS-pS	4.59156	4.34908	5.01145	4.05687	2.46231	4.2032	4.6605	5.54133	3.93546	3.79805	3.32164	3.89627	2.92296	2.1157	6.69621	5.40555	6.27273	4.45211	3.81038	6.96403	8.03634	7.17356	4.56928	5.33596	6.56143	5.5236	4.90586	5.83063
SYNGR2	rS-pS	3.91934	4.49313	4.44128	4.88052	2.19062	4.29389	4.69544	3.73769	5.60377	3.66903	4.91456	5.38509	4.848	3.62761	3.11413	1.61302	3.51317	2.61051	2.92364	1.90156	2.57003	2.92966	4.09692	2.51332	4.60701	3.43242	2.19947	3.51585
TALDO1	rS-pS	5.63517	6.58541	5.54272	6.59186	5.03694	4.97888	5.8515	5.36877	6.21121	5.6522	5.15947	5.96347	6.23592	5.17911	6.44791	6.31524	5.97986	6.22943	6.78305	5.25751	6.79086	7.3202	6.77949	7.30006	6.83243	6.25954	6.05843	6.96007
TAP1	rS-pS	3.99548	3.58976	4.04789	3.63343	2.04754	2.80137	3.60763	2.63993	5.16028	3.16784	2.48027	3.88166	2.83451	3.2759	3.64778	2.1046	3.58026	2.28027	0.472964	1.49606	0.921024	3.93356	4.74205	3.66057	3.02787	3.36462	2.22508	3.6768
TAPBPL	rS-pS	2.76107	2.78157	3.24291	2.54852	0.801573	2.13356	3.10668	2.45628	3.10366	2.79701	1.83269	3.29263	1.64155	1.10501	2.79978	0.31252	0.623465					1.30288	1.69097	2.98118	2.10007	2.19845	0.225082	2.09184
TARDBP	rS-pS	4.81865	5.23458	5.22728	5.17978	4.61706	4.39541	4.85549	4.46205	5.26454	5.55827	4.2555	5.42156	4.91169	5.18547	5.40492	4.29244	3.82359	1.67685	3.5582	2.07143	3.68949	3.10623	3.82341	5.52282	4.84081	4.52191	3.21233	5.72793
TARS	rS-pS	3.48929	3.1235	3.67582	3.41088	2.21008	2.77157	2.8508	3.13208	3.15591	2.65398	2.91877	2.96551	2.67604	2.64316	5.06091	4.70232	5.69512	3.78737	5.37752	3.42137	5.14152	6.28871	4.76195	5.98329	6.71688	5.54465	5.64236	6.14927
TCOF1	rS-pS	2.48954	3.63227	3.30305	3.30587	2.8211	2.10969	2.45418	1.36065	3.03351	3.36597	2.36149	3.36457	2.42761	3.5656	4.78012	2.18059	3.27405	1.45736	2.36432	3.1391		4.43606	1.31232	5.2285	4.946	3.69317	1.62803	5.76906
TCP1	rS-pS	5.14609	5.26716	5.31524	5.24919	5.18507	4.86443	4.98459	4.21956	5.19731	5.65163	4.77873	5.01123	5.19574	6.21549	7.3785	6.08181	6.34689	6.64602	6.72663	5.40645	6.67092	6.11241	6.01283	6.94024	6.98725	6.39762	6.27456	7.56792
THOC5	rS-pS	1.92029	3.014	2.84248	2.69302	1.12035	2.00791	2.03809	1.45681	2.35191	2.6597	1.54794	2.71435	0.702214	3.21055	2.47786	1.31252	1.39374		0.373578					2.8907	1.56407	0.908772		3.59857
THOP1	rS-pS	2.72378	2.63784	3.08211	3.07262	4.07981	2.8953	2.93206	3.38543	2.68055	3.34199	2.03175	4.01078	3.07296	5.39094	4.47786	2.19027	3.11711	2.42453	4.75233	2.40909	2.24579	4.60491	1.51404	5.26904	3.5398	4.14828	4.75374	5.49791
TIMM17B	rS-pS	3.91073	3.82884	3.7939	3.73263	3.55213	3.74093	3.95513	3.17504	3.6565	3.58857	2.88577	3.98368	3.45286	3.29396	2.75873		0.623465	1.42453	1.42413	1.88889	0.921024	0.348596	1.69097	1.49064	0.515109			2.27248
TKFC	rS-pS	5.30779	2.69287	1.93319	1.8409	1.69243	0.671293	3.13291	4.01257	2.14991	2.58015	2.32279	2.71414	1.44148	4.14568	5.25271	4.55924	3.98299	3.56376	4.67412	3.04821	7.78938	8.44157	4.22412	5.4647	5.734	4.82638	5.04762	5.72031
TKT	rS-pS	6.11478	6.53605	5.45746	6.07717	4.98778	3.31759	5.30706	4.03122	6.11458	5.64875	6.11936	5.11853	5.17233	4.21956	8.81199	7.94848	7.54185	7.68671	8.35867	4.20096	8.00311	7.54812	7.02384	8.5524	8.68259	7.81521	8.29437	8.40138
TLN2	rS-pS	0.195348	1.65214	1.70995	0.574376	3.42089	1.78973	2.65444	0.111031	0.615416	1.06557	-0.0778022	0.621055	2.53132	1.95903	7.14081	7.47161	7.81156	5.88057	8.106	7.28258	5.78337	5.9357	6.68116	8.19255	7.3254	8.02111	7.52682	7.8769
TMED10	rS-pS	5.73688	5.48285	5.26416	5.27675	4.59872	5.23439	4.95606	5.26078	5.63227	6.02857	6.04614	5.55244	5.30633	5.31796	6.54157	3.99886	4.99329	5.09823	4.17527	3.53272	5.79561	5.96339	5.02749	6.19947	6.48133	4.64428	4.13232	6.25976
TMED3	rS-pS	3.42895	3.99639	3.58256	4.3302	3.04632	3.01863	3.86592	1.35389	3.75596	3.72792	5.42223	4.92553	3.15348	4.46989	1.47786	0.202074	2.20843	4.0095	0.472964			0.692334	2.27594	3.33665	3.79415	2.08763		3.31937
TMED4	rS-pS	4.60999	4.58616	4.48704	4.25651	3.85599	3.8495	4.89239	3.49314	4.53481	5.22458	4.32625	4.76818	4.07553	4.46336	4.90453	2.95454	4.21361	3.38764	3.03058	2.38693	4.67652	4.41469	4.57845	5.433	5.39949	4.2703	2.84436	5.65659
TMED9	rS-pS	6.20085	5.58616	5.7366	5.7977	4.96809	5.18923	6.08619	6.32157	6.30706	5.62439	6.72656	6.26491	4.72137	5.79545	6.27843	4.16524	4.68945	4.60472	3.67088	2.62693	4.72343	5.67753	5.1326	5.92539	6.4406	4.98682	3.33685	6.05681
TMEM109	rS-pS	5.19377	5.77952	5.48253	5.95303	3.49314	5.19298	5.18309	3.82069	5.8936	6.01502	4.46401	5.51507	3.70819	3.88362	4.59802	3.63747	3.33681	4.65515	2.44875	3.59497	4.24769	3.71614	4.36347	4.30055	4.48692	3.19422	2.09077	4.22376
TMEM120A	rS-pS	6.07617	4.89821	4.61235	4.42156	3.89045	5.11333	4.60999	4.90545	4.61353	5.69209	4.29499	4.77347	3.76553	6.65964	4.8255	2.63445	2.13584		1.99243	2.81521	2.30269	3.57223	1.03484	3.4442	3.51511	1.24675	2.54701	3.95315
TMEM14C	rS-pS	6.3014	5.72792	5.70722	5.5553	5.06996	5.42105	5.82375	4.73227	5.53947	5.8525	4.75489	5.93946	5.13463	4.78607	4.38475	2.54678	2.51317	1.45736	2.9411	3.80016	2.57003	2.75025	2.94471	2.77554	3.47417	3.28194	2.37226	3.43299
TMEM160	rS-pS	3.20022	3.63575	2.73606	2.92486	4.73769	2.60288	3.50335	2.66835	2.81721	2.48052	2.42653	2.66106	3.03931	3.17489	1.47786		1.62346		3.00909		2.18919	1.81798	1.10108	0.396213	1.51511	0.198454		0.432993
TMEM19	rS-pS	1.33056	2.28481	1.72727	2.09266	1.53107	1.47923	1.63459	1.11902	1.62667	0.426533	0.295135	1.14012	1.63969	0.856787			0.393743		1.5202			1.93356	1.69097				0.505809
TMEM43	rS-pS	4.52544	5.40327	5.00518	5.51937	3.15023	4.48575	4.32121	2.75403	5.48929	5.77505	3.49057	5.00495	3.33199	3.52982	6.44096	5.69102	5.54082	5.58794	2.89336	2.97366	4.60463	4.59652	5.95872	6.66382	5.06765	5.36735	3.25089	6.09626
TMEM97	rS-pS	3.55704	4.24717	1.95364	1.7716	2.05381	0.00079331	1.34255	3.7866	2.68997	3.02715	5.32373	1.54992	1.89181	5.0063	3.67104	1.5692	1.45469		2.69551		1.24579	4.07837	2.69097	3.76243	4.93336	0.382626	0.225082	2.27248
TMX3	rS-pS	2.59407	2.99349	2.82558	2.62784	2.98002	2.21226	2.69377	2.32625	3.488	2.82456	2.06661	2.94673	2.06488	2.55385	3.79978	2.87965	2.64438	1.44104	4.23365	2.41354	1.24579	2.30155	3.28512	3.62977	2.10007	2.41139	2.81005	3.168
TOMM40	rS-pS	3.96625	3.2558	3.33814	3.39465	3.42223	3.04954	3.34056	3.05085	3.40735	3.21785	2.39999	3.37156	2.59503	3.48929	5.7691	2.29917	3.16884	2.68148	3.48083	2.8915	3.81408	2.83875	3.099	4.3643	3.86661	2.6154	3.03244	4.86799
TPD52L2	rS-pS	5.71204	5.67835	5.58767	6.04592	5.1416	4.94251	5.37573	4.14323	5.63023	5.54504	4.30378	5.76607	5.14405	5.5598	5.90694	4.87516	4.89453	4.5476	4.1876	3.88801	5.03482	3.60042	4.65714	5.30126	5.12377	4.89499	3.98036	5.76704
TPI1	rS-pS	7.42794	6.78529	6.84731	7.10224	7.59246	7.27146	7.36545	6.31976	6.63445	6.29462	5.41887	6.48768	5.9939	6.85175	8.56373	8.06303	7.86052	8.01143	8.29033	8.04238	8.90818	8.17399	7.14244	8.31177	8.11367	7.67262	8.40176	7.93917
TRAP1	rS-pS	3.95047	4.02857	3.70984	3.86658	3.83592	3.76924	4.02414	4.05832	3.56072	4.36597	3.90207	3.8846	2.76511	4.12846	6.95612	4.98731	5.38134	5.33949	6.22693	5.72739	6.75485	6.67856	4.37346	6.9334	6.01145	5.06192	5.64711	6.64134
TRIP10	rS-pS	4.904	5.52795	5.62571	6.1962	1.42492	5.01659	5.21218	2.71238	5.65907	5.7252	3.76765	5.58676	2.20508	4.3799	2.8476	3.71983	3.32053	2.80102	0.26401	1.73475		1.74614	2.72337	4.89765	3.52751	3.74452	0.225082	5.02887
TSPO	rS-pS	6.09782	6.03012	5.90785	6.74631	2.99585	5.16028	5.68398	4.05745	6.36317	5	4.51791	5.75141	4.55888	3.59216	4.06282	2.71276	3.27055	3.20764	2.77556	3.40414	3.38175	3.70506	3.49352	3.8907	2.74996	2.79412	1.90982	3.01143
TTLL12	rS-pS	4.36036	3.60526	3.69125	4.64568	3.84298	1.91188	2.72596	3.17249	2.94542	4.20555	3.12631	3.86096	2.07963	4.70266	5.16262	4.45562	4.92066	5.37872	4.47085	2.79551	2.80459	4.37847	3.16042	6.54852	5.38171	5.05177	4.21266	6.58584
TUBA1A	rS-pS	5.18982	6.06609	7.05853	7.00906	7.54535	5.08044	4.41143	1.4163	5.80116	6.04505	3.29514	5.4002	9.49645	5.33985	9.78192	9.41044	9.37168	9.37966	11.3609	8.20937	9.80911	8.9792	9.43305	10.2991	9.29963	8.93594	10.9358	9.88609
TUBA4A	rS-pS	3.37016	3.90977	4.22843	4.79563	6.22149	4.58195	4.26379	3.02059	3.99639	2.5358	2.53854	3.71589	2.49314	5.10098	9.48975	9.14345	9.13393	9.06106	11.2037	8.08833	9.64582	8.83009	8.96955	10.0126	9.01797	8.68376	10.6455	9.61231
TUBB2B	rS-pS	-1.49208	-0.55258	2.3202	1.53273	6.36807	-0.372673	2.06661	-1.10936	-1.04335	-1.85674	0.629473	0.306845	7.36194	-0.669327	8.98563	8.92209	9.12166	9.44291	11.1508	8.20486	9.5286	8.69069	8.88611	9.93896	9.01344	8.85767	10.7058	9.49533
TUBGCP2	rS-pS	4.22728	4.13586	3.99819	3.87938	3.60526	3.20891	4.12928	3.19235	4.11353	4.49378	3.51349	4.31179	3.1132	4.61353	5.78382	2.99651	2.48423	1.89153	0.922934	1.35824	2.71523	2.67052	2.4927	5.18756	2.35065	3.59689	2.27625	4.9112
TUFM	rS-pS	6.49729	5.82375	6.06566	5.78372	5.55765	6.1806	6.27501	5.98094	5.81353	5.77637	5.72192	5.91576	5.24793	6.48752	8.21371	6.34895	6.74015	6.74756	7.17112	7.76774	8.59241	6.89916	6.02033	7.10981	7.16646	6.23478	6.37806	7.29119
TXNDC12	rS-pS	3.848	3.58015	3.38184	3.07308	3.30027	2.74588	3.40871	3.04963	3.86691	3.92029	3.58015	3.52105	3.29234	3.83592	3.24054	2.1046	3.2224	2.42453	0.26401	2.26483	2.22525	1.88172	2.78492	3.83074	2.99254	2.86303	3.22508	4.15648
TXNDC17	rS-pS	4.1235	4.08406	3.55766	4.70648	2.72705	2.83663	4.03826	3.6427	3.29072	2.64432	3.20789	3.7137	2.65741	3.77821	4.79978	3.391	3.64438	3.57813	3.74033	2.89633	4.39473	3.16523	4.77844	3.47465	4.15704	3.82898	3.54754	4.14487
TXNDC5	rS-pS	5.39403	5.38059	5.61309	5.01584	3.05085	4.54659	5.1811	5.81121	5.96324	6.03122	6.06199	5.32012	3.21319	4.04089	6.16803	4.65443	6.22021	5.11422	0.787304	3.06856	5.69415	6.22803	6.21819	5.90624	6.3136	5.31638	3.49478	6.07365
UBA1	rS-pS	5.86121	5.5345	5.23879	5.48543	5.12143	4.68706	5.50779	4.35825	5.49825	5.774	4.26078	5.46271	4.65935	5.68145	7.91106	6.64009	7.42824	7.40875	8.33861	6.2895	8.0963	7.68883	7.19521	8.59989	8.12404	7.56901	7.53277	8.46887
UBA2	rS-pS	4.18824	4.63923	4.25739	4.40894	4.32337	3.64962	3.89142	2.92048	4.66562	4.80271	3.73877	4.32841	4.22805	5.58616	5.0567	3.64279	4.27055	2.25249	4.00049	2.16856	1.24579	3.34977	3.73871	6.57729	5.39949	4.44282	3.25089	6.62272
UBE2L3	rS-pS	5.09255	4.79338	5.00652	5.05961	5.21413	4.38819	4.6837	3.93546	4.75007	4.43696	3.68257	5.02237	5.0457	4.82171	4.10124	5.38358	4.86231	3.83871	4.27285	4.02643	4.18954	4.46403	3.61253	4.74149	4.78261	5.13982	4.92593	5.28163
UBE2V1	rS-pS	4.55765	4.58496	4.69181	4.81353	4.95745	4.07211	4.41481	3.59694	4.68314	4.24184	4.02414	4.72901	3.70819	4.50653	5.00142	5.42894	5.61002	4.13307	5.52641	3.84409	4.42011	4.37434	3.95625	5.54165	5.39273	5.34161	4.84436	5.74628
UCHL3	rS-pS	4.08236	2.75766	2.64858	3.03609	2.30393	2.30071	2.73552	2.6173	2.43002	1.47923	2.52982	2.65947	1.90958	4.07639	5.26042	3.42213	4.92177	4.43487	3.65814	3.09003	3.85625	2.60196	3.10478	4.93262	5.03762	4.47025	4.05478	4.54471
UCK1	rS-pS	3.77294	3.62644	3.95	4.02857	3.99367	3.17201	3.98094	4.0045	3.60051	3.93546	3.46074	4.32265	3.93263	4.17073					0.373578		0.921024			2.23118	2.51511	0.198454	0.740707	2.77748
UGP2	rS-pS	4.94533	5.31397	5.51144	5.18057	5.80581	5.64688	4.83086	6.2151	4.96347	4.38267	3.90881	4.52732	3.77505	4.25777	6.11801	5.56623	6.16891	6.94159	6.25378	6.75693	6.61875	8.64959	5.86393	6.27063	6.82928	5.70834	5.99169	6.72802
UQCRC1	rS-pS	6.06587	5.73037	6.43538	5.95404	6.03408	7.47289	6.33593	5.82909	5.29572	5.09929	5.00585	5.51853	4.92457	6.46728	7.5283	6.26131	6.8213	6.91181	6.6133	8.51127	7.66259	6.73591	5.93887	6.14834	6.22608	5.77989	6.28997	6.18281
UQCRC2	rS-pS	5.81558	5.85574	6.17363	5.7604	5.76049	7.01848	5.75087	5.05137	5.22419	5.51254	4.69209	5.17033	4.64559	4.80271	7.29319	6.51456	6.83993	7.00926	7.78984	8.4736	7.96597	6.9324	5.51158	6.69612	6.63696	6.43021	6.22232	6.66271
UQCRH	rS-pS	4.58135	5.03958	5.39712	5.16538	5.90352	6.48776	5.4002	3.849	4.57713	4.98277	4.01167	5.05355	4.55888	4.09929	3.37822	2.78704	3.85317	4.45676	3.49554	5.63423	4.42152	4.30189	2.9677	3.38663	3.19639	3.96759	0.740707	2.96611
USO1	rS-pS	4.54473	4.42492	4.27463	4.38911	3.55827	4.47249	3.87381	4.10852	4.37016	4.774	4.6865	4.32769	3.83086	4.5435	6.1092	4.96183	5.4269	4.08086	6.11458	4.56259	4.31033	6.53167	5.0149	7.3003	7.14779	5.49795	5.35497	7.31428
USP5	rS-pS	5.05311	4.67525	4.40871	4.62039	5.15097	3.81044	4.16671	3.53356	4.10685	4.05658	3.09238	4.48091	4.34979	5.7832	7.41371	5.43155	6.13255	4.90068	6.85027	3.85004	5.04555	5.46379	5.44581	6.88688	6.5501	6.15517	6.81924	7.18992
VAC14	rS-pS	2.82171	2.72465	2.44281	2.47179	2.44493	1.73314	2.80838	1.80983	2.78848	2.36821	1.85559	2.65352	2.22126	2.62971	4.70015	2.78424	3.42768		4.77026	1.41474	2.77415	2.96631	2.87313	5.16486	4.86054	3.34257	4.31912	5.11126
VAPB	rS-pS	3.45549	2.85	3.17568	3.0051	3.67469	2.57325	2.91609	2.37518	2.65122	2.99422	2.15769	2.92695	3.90881	2.29455	5.90538	4.78671	5.4124	3.62262	6.30108	4.53742	5.00891	5.11215	4.762	5.40783	5.53599	5.08432	5.47089	5.48758
VARS	rS-pS	3.85	3.94204	3.57592	3.84197	3.12151	2.72487	3.65191	3.06815	3.69488	3.76235	3.72901	3.69711	2.55287	5.97338	5.6504	5.22572	5.55828	4.83624	6.27714	2.2375	4.81547	6.45233	5.35326	7.24671	7.72396	5.46005	5.42946	7.26607
VARS2	rS-pS	3.54226	3.09812	3.05745	3.40195	3.53978	2.37587	3.54844	3.32164	3.31571	3.90977	2.92809	3.5008	3.29366	4.05745	5.504	2.17085	3.32053	3.67219	2.07884	3.13907	4.60932	3.62622	4.41992	3.81257	4.38512	3.01498	2.58809	4.1989
VAT1	rS-pS	7.10539	5.92979	5.34145	5.5221	3.5373	4.46858	5.15056	3.45022	6.07938	6.55949	4.53481	5.26003	5.17632	5.90617	8.45999	6.73834	6.59492	6.17769	6.09114	4.24131	6.46729	4.90614	6.94667	8.26822	7.43545	6.67632	7.61666	8.16882
VDAC1	rS-pS	5.77294	5.19574	5.46712	5.51454	6.36001	6.66199	5.93805	5.36562	5.22419	4.72356	4.66732	5.26454	4.9814	4.47054	8.35986	6.41575	6.95611	6.77642	8.62606	8.56463	8.50673	7.45726	6.53733	6.72407	7.24095	6.92631	7.47743	7.24535
VDAC3	rS-pS	5.42156	5.34305	5.77492	5.64116	6.27109	6.44981	5.25323	4.45681	5.03782	4.92457	4.46597	5.0072	5.07468	6.19318	7.07522	6.06712	6.07213	6.34496	7.69105	7.62515	6.93332	5.9328	5.61995	6.72771	6.06126	5.70975	6.64218	7.06497
VPS13C	rS-pS	2.50894	2.8341	2.42734	2.10713	1.37907	1.60952	1.70531	0.75446	2.8476	3.21739	1.75232	2.32539	2.10568	2.13619	5.78088	5.78586	5.03484	2.45736	5.68755	3.54319	2.83076	4.27996	3.63425	6.71601	5.94831	5.33334	5.50828	6.45929
VPS13D	rS-pS	1.93244	2.68907	2.43816	2.77477	2.39616	2.30539	2.11303	1.11103	2.52005	2.34199	1.55139	2.6173	1.73422	2.33571	3.50738	1.31252	1.39374	1.05712	3.4528	1.6152	2.13027	2.85042		1.39621	2.10007	0.847456	2.81005	4.33988
VPS25	rS-pS	4.31542	4.14812	4.26153	4.52105	3.45154	3.5097	4.8953	4.03738	4.24184	4.15218	3.80426	4.52105	2.89666	4.29572	4.21041	2.5692	1.62346	4.88396	2.37358	2.15374	3.42631	3.39095	2.69097	3.01334	2.56407	2.89369	2.22508	2.16212
VPS26B	rS-pS	3.83592	3.75916	3.88557	3.69153	4.74792	3.04536	3.16559	3.44228	3.52982	3.81455	3.42895	4.14568	3.2756	4.03826	4.02424	3.18353	2.69578	3.60182	5.14695	1.62708	3.08468	4.51852	2.42597	5.04718	3.93561	3.7641	3.76665	4.70852
VPS35	rS-pS	3.38681	4.00899	3.37851	3.47336	3.92505	2.95494	2.92619	1.42546	3.25096	3.38957	2.3317	3.14893	3.04562	3.88753	6.67172	5.85461	6.15379	5.93284	7.1096	5.2104	6.3183	6.05932	5.93598	7.0737	6.58201	6.29491	6.46425	6.85334
VPS36	rS-pS	3.07485	3.92125	3.7148	3.38373	3.3799	2.8524	3.22172	2.53556	3.68706	3.71039	2.88928	3.848	2.46127	1.67491	3.37167	2.8886	3.44281	1.45736	2.46409	1.58359	1.62256	3.28113	1.31232	3.11159	3.83704	2.81579	2.81005	2.6768
VPS45	rS-pS	3.33914	2.91265	2.83592	2.99216	2.98386	2.66857	2.39945	1.47819	2.52231	2.63923	1.49518	2.98896	2.15283	2.90824	3.52863	2.62378	2.51317	1.20322	4.27772	1.35824	2.82479	3.7276	2.7853	4.85564	2.56407	2.71049	3.6179	3.35496
VPS52	rS-pS	4.1811	3.99005	3.76288	3.80288	3.3505	2.91006	3.59932	3.07399	3.7666	4.16671	3.37574	4.04177	3.30393	4.06867	4.1783	2.1046	3.95379	1.45736	4.73211			2.13	1.69097	3.96981	4.50736	3.16938	3.72191	4.52484
WDR18	rS-pS	3.78869	3.31107	3.30553	3.35323	3.33628	2.65787	4.01614	3.39506	3.19361	3.32337	2.89161	3.72028	2.70111	3.94579	2.63689	1.31252	1.85784		1.99243		3.50599	1.3486	1.69097	4.17695	3.32246	2.0336	0.225082	4.43055
WDR92	rS-pS	1.47405	1.32539	1.26153	1.165	0.90381	0.658554	0.889863	0.295135	0.871844	1.42116	0.200379	1.33457	0.623867	2.41927	2.47786		1.62346		0.319834					3.18404	2.10007	1.19845	1.22508	3.84681
XPNPEP1	rS-pS	3.49697	3.61941	3.648	3.51938	2.9542	3.06953	3.65764	2.36513	3.87774	3.83086	4.54659	3.91457	2.45497	3.87676	5.47786	3.85249	4.80616	2.96771	5.06848	3.66394	4.51947	4.16716	1.87313	5.88561	6.78808	5.09094	4.58809	5.68185
XRCC5	rS-pS	5.50906	6.00585	5.53481	5.68351	4.84649	4.75756	5.32517	4.65306	5.61883	5.89069	4.80012	5.39438	4.96578	5.53916	7.00452	6.0216	6.84363	6.35425	6.4129	4.92376	6.15267	6.4661	6.82074	8.24584	7.96639	6.92376	5.60063	7.8655
YWHAE	rS-pS	6.93428	6.34678	6.32346	6.42828	7.97039	6.52176	6.56072	5.74362	6.72656	6.6907	5.87406	6.55167	7.89421	7.16591	9.3512	7.81809	7.93504	8.51503	8.663	7.38052	8.47482	7.5947	7.84636	8.81256	8.65964	7.99615	8.75026	8.8817
YWHAQ	rS-pS	6.29462	6.38319	6.27389	6.43374	6.59365	5.36264	5.87184	4.46205	6.18408	6.50255	5.9148	6.1631	6.64674	6.38076	7.91833	7.23476	7.33069	8.01187	7.90252	6.67994	7.66523	6.7519	7.21643	8.06163	7.56145	7.17119	7.14623	7.73279
YWHAZ	rS-pS	5.61294	5.97315	5.88631	6.56168	6.72656	4.54597	5.37156	3.86394	5.91025	5.68032	4.48993	5.70349	5.50811	5.51001	8.62096	8.08664	7.94926	8.60508	8.65408	7.11795	8.13197	7.17461	7.73831	8.50848	8.08855	7.76528	7.76475	8.02355
ZC3H18	rS-pS	3.13044	3.76341	3.62586	3.57249	2.98313	2.5363	3.02414	2.48156	3.63343	3.74524	2.52456	3.64616	2.90227	4.75596	5.60821	1.31252	2.20843		0.373578		1.24579	1.3486		4.31745	3.83704	2.52038	0.225082	4.42341
ZMPSTE24	rS-pS	3.99277	3.78555	3.81762	3.83559	3.19912	3.02645	3.59096	3.21661	3.57046	3.42761	2.66766	3.66448	3.282	2.70841	4.33508	2.99651	3.23982	2.76624	3.94985	2.20105	3.69885	3.95573	3.74538	4.62254	4.24588	2.84746	3.22508	4.39929
AAAS	rS-pU	5.09719	4.34696	4.43229	4.4238	3.28155	3.54844	4.2211	3.60407	4.07211	4.55643	3.7115	4.69098	3.59932	5.1152	2.47786				0.373578	1.58359	0.921024	3.3486	0.690973	2.75666	3.10007	1.19845		3.62797
AAMP	rS-pU	5.47216	5.72438	5.47379	5.38036	5.24108	4.65019	5.34341	4.79701	5.19928	6.06824	4.90062	5.66704	4.67242	5.76686	2.06282	2.89748	1.90228		1.37358			1.3486		2.79417	2.83704	2.78342	1.22508	4.12163
ABCC4	rS-pU	-1.39555	3.52231	2.10249	-0.0951628	-1.50267	-0.722372	1.92714	-2.19231	1.80488	1.03844	-0.57583	2.80488	0.31034	0.771463	3.93729	3.82215	3.27405		1.83853	1.70607	1.57916	1.88642	2.05726	3.36674	2.35065	4.24879	3.52656	4.04611
ABCF2	rS-pU	3.47508	3.38681	3.52482	3.58656	3.74416	3.25852	3.17297	1.87381	3.37016	3.30393	2.47975	3.51096	2.75168	4.05224	4.38475	1.87965	1.56937		3.85149	2.1897		3.80803		3.11159	3.24588	1.78342	2.22508	3.62797
ABCF3	rS-pU	5.87725	4.09085	3.97315	3.96532	4.23649	4.12598	4.31976	3.89142	4.24336	4.65421	3.9222	4.56133	3.56682	4.72629	5.15441	1.89748	2.17259	1.45736	3.34748	1.93872	1.24579	3.18407	2.31232	3.92493	3.52751	2.0336	2.27625	5.71839
ABHD12	rS-pU	3.84599	4.48543	3.56499	3.66751	5.17592	2.78167	4.12763	2.67987	3.86196	3.79909	4.3799	4.08831	5.34483	3.63227	3.28521	1.31252	0.623465	1.05712	4.0575		2.38175	2.30288	1.71835	2.92493	2.85682	0.847456	3.21233	3.62369
ABHD5	rS-pU	2.40953	2.85778	1.90977	2.86486	0.834307	1.68684	2.00252	1.58592	3.02343	1.03914	1.93659	1.87696	2.87637	2.8478	2.27119			2.05712	1.37358	3.71194		2.3486		0.579271	0.515109		1.22508	1.43299
ABR	rS-pU	3.54844	4.12763	4.54473	4.17925	5.71122	3.77873	2.79909	-0.117005	4.28392	3.16076	1.71238	3.7666	3.68706	2.57313	3.22185	3.48245	2.8351		6.19506	0.938719		1.3486	1.31232	3.23118	3.10007	2.83171	4.88994	3.75492
ABT1	rS-pU	2.83005	3.19771	3.23212	3.28007	2.26303	2.01774	2.65764	2.64846	3.17057	3.41278	2.46989	3.22327	1.66084	3.44626										0.396213				2.01796
ACBD5	rS-pU	3.70266	2.83168	2.47586	2.07233	3.72792	2.95782	2.98932	3.23649	2.54251	1.9749	1.62105	2.39259	4.32048	3.36877	3.75068	0.31252	1.62346		2.33346	0.64613	0.921024	3.81367		3.02299	1.51511	1.19845	1.81004	4.75492
ACBD6	rS-pU	3.20696	3.41684	3.12615	3.06689	2.84398	2.52745	3.03844	1.73075	3.17121	3.72137	2.63807	3.23496	2.52507	4.60822		0.31252	0.623465		0.26401					2.16423	0.515109	1.19845	0.225082	2.43299
ACO1	rS-pU	4.46205	3.74524	3.09356	3.53792	1.90227	3.02263	3.51475	4.20945	2.82518	2.87342	3.10668	2.72836	1.63831	3.20054	7.19123	6.02936	6.4581	5.02121	5.80976	6.20319	7.93321	7.98905	4.07637	7.51497	7.25362	6.59806	6.22081	7.34986
ACOX1	rS-pU	3.29543	3.62176	3.04448	3.01221	2.39588	2.49454	2.63413	4.24641	2.77294	2.3013	3.15817	2.92638	2.06454	2.60905	4.24829	3.11987	3.75505	3.45024	3.58443	1.11544	6.30972	6.37368	3.34803	5.16921	2.51511	2.69317	3.53682	5.06156
ADAM10	rS-pU	2.64778	3.9486	3.04151	2.9201	2.5203	2.3598	2.96384	2.04019	3.60999	3.06557	2.21754	3.41954	3.66789	2.6227	2.78998	2.99651	3.84652	3.45736	5.30955		3.12444	2.91018	3.36668	3.58766	3.4613	4.74031	5.13925	3.69284
ADAM17	rS-pU	1.86354	2.17345	1.61847	2.03785	1.6332	1.35389	1.4526	0.0717627	3.27903	2.67604	0.887525	1.52406	1.41468	2.76001	0.477855	1.89748		1.07837	1.37358			0.348596	1.31232	2.4442	2.10007	2.52038	0.225082	3.46114
ADD1	rS-pU	5.40803	6.14201	6.00371	6.05123	5.97888	5.22362	5.40599	4.20789	5.94486	6.30287	4.40054	5.90785	5.40565	5.54442	4.50792	4.14474	5.09814	4.48055	8.03177	3.31425	5.19886	3.36584	5.34943	6.65138	6.00038	5.47699	7.42892	6.73421
ADI1	rS-pU	4.55888	4.26379	3.89821	3.89627	2.98477	4.63372	4.68986	6.00518	3.88557	3.98277	2.72836	4.76766	3.40599	2.9042	4.37297	1.89748	2.20843	1.77522		1.47738	3.72654	4.12464	3.27594	2.8664	2.5398	2.97254	3.68452	3.39428
AEBP1	rS-pU	5.05485	6.56864	5.85611	5.89797	2.6133	5.25125	5.75061	2.82782	6.76818	7.46516	3.07895	6.65964	3.76553	5.27202	5.43973	5.65049	5.02482	2.48448	0.373578	1.45217	3.53403	3.07859	5.40837	6.80265	6.20793	6.71509	4.19299	6.50675
AGL	rS-pU	1.95792	2.73596	2.39438	3.39707	1.54102	2.59813	1.66175	2.77863	1.46676	1.54646	0.748461	2.26123	1.19598	1.54745	5.25813	5.52566	4.99948	6.44731	6.60702	6.6859	4.15088	9.59429	3.8609	6.3643	4.94025	6.0387	6.34601	6.11272
AGPAT4	rS-pU	-0.0814611	0.510962	1.45497	1.39506	2.46728	-0.606254	0.475085	-2.26396	1.80694	2.15316	-0.547721	1.19472	4.62	1.26123		0.31252			3.12551					1.98118		0.198454	4.15949
AHCYL1	rS-pU	5.2407	5.2426	4.95722	4.97131	6.31379	3.69209	5.21451	3.70819	4.82883	5.02813	4.22497	4.69432	6.00225	4.20711	4.50347	4.75494	5.57139	3.34285	7.01759	2.05063	5.84745	4.21607	3.03888	6.01058	5.89378	5.14092	7.12733	6.13118
AIP	rS-pU	5.00854	5.41785	5.20867	5.1014	4.86245	4.50048	4.96855	3.8953	5.27352	5.6097	4.06695	5.23228	5.0009	4.60348	3.47174	3.75249	3.13584	1.71693	3.31621	0.774577	3.14065	2.91848	3.28512	4.81714	3.78386	4.00339	2.72191	5.01306
AKAP9	rS-pU	2.62433	2.78869	2.58195	2.3936	1.19598	1.51778	1.9138	2.25822	2.6397	3.24853	2.3598	2.68885	1.26183	2.04474	5.35668	2.31252	3.06346	1.42453	1.3727	1.21055	1.92102	3.90552		4.2448	6.00696	3.89889		4.77556
AKT1	rS-pU	5.52982	5.24831	5.13402	5.14146	4.21956	4.49121	4.68762	4.62117	5.29168	4.65478	4.47119	5.37226	3.86493	4.16671	4.20024	3.85705	3.32053	1.42453	3.45482	2.1713	0.921024	3.6225	0.690973	4.25828	3.707	4.16938	1.00313	4.31166
AKT1S1	rS-pU	3.73227	3.43296	3.26941	3.34686	2.51121	2.60324	3.14926	3.01917	2.93716	3.16108	2.52281	3.41684	2.66676	3.18317	1.78012	1.89748		0.562922	1.26401			0.348596	1.31232	1.98118	2.51511	1.78342	0.225082	2.75492
AKT2	rS-pU	3.91552	4.05572	3.84649	3.81626	2.88147	3.20836	4.05745	3.87086	3.61117	4.59395	3.25656	4.3505	2.78597	4.15381	3.49099	3.44656	3.44281	2.02052	3.83301	1.64102	0.921024	3.82388	1.69097	4.10121	3.62582	3.34257	0.225082	4.00517
ALCAM	rS-pU	2.30159	3.74093	2.8538	2.66357	3.70598	1.14685	2.41197	3.38405	4.91743	3.83592	3.52482	3.92884	4.90641	1.35219	4.13013	3.68444	4.28913	1.45736	5.72046		2.77415	3.80271	4.74849	5.98118	5.886	4.87592	5.7956	4.90417
ALG3	rS-pU	4.2426	3.89142	3.6565	3.59256	2.17887	2.6311	3.32481	4.0063	3.60644	3.13225	3.65535	3.8339	2.33457	4.50653	2.47786	1.31252	1.62346					2.36227	1.42005	1.39621	1.51511	0.198454		0.432993
ALS2	rS-pU	1.36289	1.76426	1.55606	1.53788	2.39232	2.12035	1.81024	1.94561	2.04754	1.82701	0.858379	1.92903	1.64524	1.95345					2.56619	1.22347		0.348596	0.690973	0.579271				0.432993
AMFR	rS-pU	4.93923	4.22574	3.93168	4.17233	4.30451	3.35332	4.81404	4.36667	3.83289	4.37226	3.28585	4.06781	4.47897	5.66363	4.56532				0.886428			2.91407		1.39621			0.225082	2.43299
ANAPC1	rS-pU	1.334	1.86037	1.62457	1.63428	1.25701	0.730314	1.24245	0.571434	1.59884	2.08066	0.959028	1.73379	0.594549	2.16285	2.06282	0.31252	1.13584					0.348596		3.79054	3.51511	1.19845	0.740707	4.13343
ANAPC2	rS-pU	3.488	3.62994	3.51096	3.38036	3.07639	2.57253	3.36597	2.92067	3.61353	4.10685	3.2916	4.39575	3.00018	4.86691	2.79568		0.393743	1.45736	0.472964		1.13027	0.348596	0.690973	1.53564	1.51511	0.382626		2.46114
ANAPC4	rS-pU	3.58376	4.12102	3.56621	3.39872	2.95829	2.41007	3.39369	2.38322	3.58737	4.1235	3.00935	4	2.98787	3.55213	0.477855	0.31252			1.37358					2.07561	2.51511	1.78342		2.46114
ANAPC7	rS-pU	3.29499	3.57046	3.30925	3.68989	3.32193	2.64386	2.93904	2.32596	3.27977	3.42895	2.44414	3.94204	2.77989	4.46597	0.477855	1.89748			0.373578			1.3486		3.98118	2.51511	2.19845	1.22508	4.43299
ANGPTL2	rS-pU	2.27381	4.90497	4.90038	4.03413	0.741575	4.04221	1.809	1.19156	3.81147	4.854	0.575312	3.8125	2.95717	0.615416		4.01296	2.94539	0.562922		0.706069	1.24579		1.31232	3.40836	0.515109	1.24675	0.225082	1.43299
ANKIB1	rS-pU	2.76235	3.03686	2.62866	2.54465	2.70421	1.69332	2.37072	1.23143	2.69533	3.01792	2.17983	2.56779	3.40327	3.54967	3.95444	3.65142	4.16696	1.45736	2.21003	0.583592	0.921024	1.81798	0.690973	3.59415	2.58794	4.04943	1.77579	3.54697
ANKRD13A	rS-pU	3.014	3.66221	3.28799	3.65459	1.92752	1.91342	3.37016	2.15704	3.851	3.41413	2.32999	3.49057	2.80529	4.61765	0.477855	3.36837	1.90228	2.02052	1.42413			0.348596	0.690973	3.7045	2.5398	3.0336	1.37226	3.6155
ANLN	rS-pU	-1.31258	-1.03534	-0.416192	1.21845	2.36541	-2.72642	-2.27649	-4.37932	-1.22702	-1.28983	-3.81543	-2.18968	6.58391	2.5472	0.477855				6.27951	0.462316		0.348596				0.198454	6.45175	4.75492
ANO6	rS-pU	3.30903	4.71315	3.58496	3.92944	0.810649	2.76914	2.7229	2.76022	4.23573	4.09255	2.28274	3.06229	1.45786	2.18745	4.14067	4.43876	3.55553	1.44104	2.71594	1.58359	1.13027	4.2331	3.18389	5.42756	4.60257	3.34257	5.04402	4.62991
AP1S1	rS-pU	3.9542	3.64039	3.85474	3.57245	5.63372	1.96827	4.26228	3.42358	3.38267	3.27113	3.09525	3.85599	3.65306	3.79181	5.18982	0.258354	2.30406	3.01502	2.78168		3.74603	2.68153	2.69097	2.81257	3.16499	1.33874	1.81004	2.3039
APBB1IP	rS-pU	1.25459	1.62527	0.940731	0.82103	-0.41677	0.205518	0.288063	3.29793	3.02892	-0.971714	-0.105318	0.390668	2.31208	-1.87885	1.47786		0.623465		0.373578			3.20208		0.396213	3.10007	1.19845	1.22508	1.43299
APPL1	rS-pU	2.67852	3.23894	2.90833	3.00444	2.69533	2.50894	2.20945	1.59359	2.89375	3.45022	3.40599	2.90323	2.45128	2.59287	3.3431	4.59475	5.29331	3.20322	5.47355	3.63156	2.90007	3.71964	4.28512	6.19909	6.14952	5.21467	4.60795	6.03744
AQR	rS-pU	2.47119	2.82782	2.23435	2.33999	0.932817	1.1447	1.67039	0.889863	2.47275	2.66993	1.66084	2.29455	1.06488	3.11886	2.47786	1.28569	0.623465		0.472964			2.93356	0.690973	5.39023	2.5398	1.19845	0.225082	4.90609
ARAP1	rS-pU	4.4957	4.04527	3.7115	3.6373	2.60003	3.08789	3.8953	2.87125	4.87971	4.42358	3.05728	4.19298	3.37434	2.91743	4.06282	2.89748	2.20843	2.45736	1.73609		1.13027	1.93356	3.68912	4.39621	4.10007	2.2228	2.81005	1.84314
ARF4	rS-pU	6.35368	5.45976	5.6014	5.51265	4.88117	4.95257	5.3875	5.21413	6.13894	5.85823	5.43863	5.79207	4.9514	5.84574	7.91613	5.51435	5.41319	6.00026	7.09033	4.50666	6.35304	6.39874	5.56315	6.83094	5.8709	5.66741	5.53183	6.33781
ARFIP2	rS-pU	4.09929	3.69599	3.92979	3.80564	3.9514	2.60051	4.02592	3.44493	4.0268	4.06264	4.19535	4.99322	3.123	4.0505	1.92838	2.31252	2.94539	1.45736	3.69832		2.24579	3.67052	1.31232	3.37914	3.83704	3.52038	2.22508	3.54697
ARHGAP10	rS-pU	2.66585	4.58195	4.28388	5.25437	0.551885	3.68594	2.50437	1.41197	3.26198	4.39712	1.70841	3.90977	-0.0901885	3.23756	0.477855	4.33418	3.17259		0.565942	0.583592			2.31232	3.21744	0.515109	3.75578	0.225082	3.65259
ARHGEF12	rS-pU	4.06091	4.41887	3.81609	3.90304	4.2555	3.52356	4.15785	3.77294	4.5373	3.74631	3.1933	3.95513	2.88655	2.56535	4.79978	4.21941	3.20843		4.35812	1.21055	2.21777	4.0079	1.03484	3.92824	4.68503	3.89889	2.22508	4.43299
ARHGEF17	rS-pU	2.36653	4.48027	4.40599	4.51461	4.09424	3.90014	4.01614	1.03914	4.62761	4.27799	1.9486	4.51917	1.774	2.93074		3.29244	3.51613	2.07837	0.406619	1.33994	1.73041	2.26042	2.96999	4.64414	3.68503	3.0336	1.22508	3.43299
ARPC1A	rS-pU	5.39335	5.14486	5.25588	5.3837	5.43262	4.83744	5.01033	4.43896	5.24831	5.29315	4.41075	5.11811	4.6017	5.06134	5.34701	5.08139	5.32461	4.22051	6.08195	2.31712	5.03009	3.53243	3.50171	5.67266	4.35761	5.07316	5.2698	5.70751
ARPP19	rS-pU	4.08831	4.24793	4.11853	4.23955	5.97361	3.52168	3.83794	2.65992	4.30305	3.96993	2.91743	3.80012	5.58105	4.24184		4.89748	2.62346	3.04232	3.62072	2.22347		1.93356		4.3031	4.10007	4.36838	4.39501	5.01795
ASCC1	rS-pU	3.00917	2.62924	2.08695	2.42089	2.20226	2.50042	1.97196	1.54745	2.41792	2.80797	2.1606	2.17313	3.13685	3.23619	1.47786	1.31252			0.373578			1.3486		2.04481	0.515109	1.78342	0.225082	2.46114
ASH2L	rS-pU	3.14682	3.5741	3.18674	3.31648	3.51223	2.68896	2.94542	2.14209	3.12466	3.78241	2.61565	3.13471	2.86156	4.55888	2.71028	0.31252	2.62346					2.93356	0.690973	3.66454	2.5398	3.19845	0.225082	3.78864
ASPSCR1	rS-pU	2.47353	2.4343	2.29234	2.19177	2.29748	1.85559	2.85798	3.02768	2.66993	2.26123	1.92372	3.02006	2.27501	3.83086	2.27119	1.87965	2.33681	1.45736	3.88761		1.62256	3.3486	1.31232	3.91311	3.55199	2.53989	2.73979	5.00202
ATG2B	rS-pU	2.19787	2.47923	2.3886	2.34464	2.17951	1.40027	2.14012	2.18015	2.57168	2.88674	2.66653	2.68952	1.68347	3.1768	1.47786	1.61302	1.13584		4.31431	1.70607	1.09253	2.94269	1.69097	3.21744	3.02787	1.55915	2.6077	3.07372
ATG4B	rS-pU	4.05137	4.19062	4.39712	4.20737	4.15785	3.29182	4.41143	3.79077	4.24108	4.4363	3.45812	5.05268	3.65421	5.15461	1.47786	0.31252	1.62346	1.45736	3.37753	2.22347	1.24579	1.63407		3.09076	2.10007	0.198454	2.30055	3.35496
ATM	rS-pU	2.17568	2.24945	1.81517	1.59136	0.862352	1.14012	1.20289	1.07176	2.23603	3.13143	2.41332	1.94636	2.29249	1.89918		0.31252	1.51317		0.373578	5.04302	1.13027	4.15595	1.36719	5.16268	3.83704	3.65789	0.740707	3.03678
ATP13A1	rS-pU	4.27575	4.17153	4.15947	3.88492	3.48027	2.78346	4.19377	3.2888	4.26903	4.73173	3.79805	4.68089	3.14078	4.81096	5.1178	3.48245	3.82598	1.45736	3.23348	0.583592	2.73041	3.50849	3.099	5.74191	5.61063	3.79969	2.81005	5.62379
ATP1A1	rS-pU	5.86814	5.82196	6.74019	5.89199	7.10643	5.59887	7.97384	4.27053	6.89845	5.71452	6.75087	6.05441	5.48285	5.75569	8.25477	6.53148	8.13661	7.00556	10.5906	7.22697	9.75776	7.9175	7.91377	8.61764	8.29177	7.64072	9.62997	8.44363
ATP1B3	rS-pU	5.44791	5.08916	5.53076	5.28404	4.93546	4.12226	5.2149	1.73639	6.00518	4.84599	3.12846	5.24031	4.49889	5.59305	4.84097	3.1046	3.84652	4.55746	3.77496	2.27106	2.76019	2.93356	3.91591	4.57272	3.1329	4.10309	3.72191	4.45175
ATP2A2	rS-pU	4.43829	5.39541	4.7732	5.23598	5.71204	7.96232	3.98914	4.1035	4.72955	4.65935	3.57894	5.15259	4.1635	4.93687	7.35569	6.659	6.83337	8.86041	8.17542	9.42551	4.62755	7.16908	5.87568	8.26196	7.37057	7.42563	6.89314	7.8813
ATP5MD	rS-pU	5.65621	5.42122	5.86493	5.85275	6.37191	6.68594	5.9782	5.21645	5.16511	4.74685	4.9991	5.44493	5.4002	5.60703	3.65946	3.4344	4.30577	2.07132	4.3448	5.26089	4.22863	4.5975	3.65583	3.11159	4.01912	3.58755	3.99571	3.98592
ATP6AP1	rS-pU	5.15137	4.65935	4.33771	4.33319	5.50621	4.1819	5.30816	3.31426	5.39849	4.6893	3.94579	4.82985	4.77294	4.49889	2.88019				5.25806	0.583592	3.24611		1.36719	2.07561	2.83704	0.382626	1.00313	2.95315
ATP6AP2	rS-pU	5.28614	5.32661	5.13052	5.10448	6.11082	4.07382	5.55367	4.1416	5.53761	5.26153	3.54967	5.06048	5.07639	4.3147	2.79978	0.258354	0.623465		2.39019	0.706069	0.921024	1.05746	2.27594	2.07561	2.10007	0.198454	1.37226	2.27248
ATP6V0A1	rS-pU	3.96162	3.31542	3.79025	3.7137	5.80297	2.86958	3.91361	2.92884	3.96809	3.94673	2.54498	3.76553	4.7703	4.20633	6.2999	2.63445	2.7696	1.42453	8.24482	2.58359	6.10774	3.5818	3.03162	4.37914	4.9495	4.16938	4.91002	4.66077
ATP6V1C1	rS-pU	3.78555	3.32337	2.99023	2.86961	5.05572	2.34156	3.46858	2.32193	3.4343	3.38267	2.40272	3.12499	2.91819	3.29734	4.44248	2.74266	3.20843	1.67685	6.55948	0.796709	6.13922	3.59213	3.17037	4.93171	4.19049	2.94353	4.58315	4.54697
ATP6V1F	rS-pU	6.32876	5.86913	5.61221	6.07995	7.14466	5.62805	6.88996	4.31687	6.29701	5.55949	4.77083	5.83264	6.17453	7.34074	3.28521	1.89748	2.09813	2.07837	4.72291	1.93538	4.01016	1.25566	2.70473	2.16423	2.16499	1.24675	3.78443	0.432993
ATR	rS-pU	2.89821	1.73292	1.34227	1.27421	1.01435	0.488001	1.39616	0.851999	1.68751	1.61542	1.24306	1.78994	0.482332	2.43002	0.477855		1.39374			0.706069	0.921024	1.93356		2.51332	2.10007			4.01795
ATXN10	rS-pU	4.60999	4.27128	3.81557	3.87578	4.74739	3.90159	3.84499	3.24092	3.99819	4.52795	3.51853	4.18982	3.91457	4.63749	4.2987	2.62378	3.55265	2.9433	4.75876	1.88107	1.83712	3.56782	1.51404	5.63753	2.85682	3.07431	3.86936	5.32835
AUP1	rS-pU	6.15987	6.18349	6.37365	6.15549	5.29866	5.33735	6.23573	6.32966	6.48236	6.31524	6.44543	6.66959	5.58767	6.21062	3.79978	1.61302	2.62346		1.37358	0.583592	0.921024	3.67052		2.81257	3.32246	2.52038	0.225082	2.91295
AXL	rS-pU	3.16688	4.51664	4.41616	4.2786	2.56827	3.03095	2.54077	0.207893	4.03122	3.82782	0.725959	3.84599	2.1447	3.87283		3.31252	2.20843		1.37358			0.348596		0.396213	0.515109	2.19845	1.00313	2.43299
B2M	rS-pU	8.94691	8.26257	8.83826	7.95439	6.15117	7.71356	8.48744	8.25361	10.0196	8.11218	6.80219	8.74382	8.06663	5.80478	4.06282	3.946	3.86677	3.89587	3.18002	3.24182	3.89947	3.51844	4.91529	2.311	5.14903	7.37182	3.71288	2.97284
BCR	rS-pU	2.41359	2.71589	2.42948	2.90497	3.61471	1.79265	3.35614	1.72159	3.30422	2.35473	1.7476	2.77315	2.26003	3.03386	1.92838	1.31252	1.13584		4.86187	0.583592		1.3486	0.690973	3.45136	2.5398	2.52038	2.79302	4.60292
BGN	rS-pU	7.03452	5.31868	4.71562	5.03254	3.65421	7.44414	7.42122	6.72928	8.16189	5.31868	4.51853	6.98641	3.54597	5.74578	8.70758	7.28491	8.06345	7.79581	4.19097	5.37904	8.50816	6.60736	8.57963	8.29963	9.05207	9.01803	8.8665	7.95613
BIRC6	rS-pU	2.72443	2.7761	2.52394	2.5161	1.56803	1.61659	2.07382	1.64524	2.58641	2.92524	2.22281	2.50258	2.07519	2.98659	3.82345	2.8248	2.17259	1.42453	2.49635	1.6152	1.92102	3.11507	1.87313	3.74337	3.24588	2.71049	1.17339	4.58164
BLOC1S1	rS-pU	5.04177	4.56925	5.09698	4.86674	4.75649	4.45055	4.79857	4.43696	4.61941	4.46009	3.66903	4.64212	5.10392	4.06091	1.47786	0.31252	0.623465		0.956792		0.921024	0.348596	0.690973	0.490643	3.10007	1.19845	1.81004	2.01796
BMS1	rS-pU	2.56487	2.77104	2.58544	2.57095	2.24914	2.0197	2.38571	1.55582	2.7277	2.85758	2.05797	2.77421	1.86631	3.14486	2.78012			0.562922	0.26401			2.13		2.60887	2.5398	0.198454	0.740707	1.84314
BOP1	rS-pU	-0.00259919	0.0129261	0.0097772	0.148826	0.27023	-0.409374	-0.501443	-0.97852	-0.200415	-0.288593	0.345964	-0.0790208	-0.693855	0.882056	2.04645	0.31252	2.20843					3.51852		3.43235	4.10007	1.81579	0.225082	3.8361
BPTF	rS-pU	2.43829	2.9631	2.62936	2.51534	1.98987	1.61683	2.12466	1.09153	2.62082	3.43162	1.68122	2.76723	2.30042	3.24869	3.36508				0.565942			1.61377		2.79417	2.51511	1.19845	0.740707	4.95655
BSG	rS-pU	8.03837	7.51096	7.9507	7.00225	7.62498	8.56434	7.92303	5.51412	7.10539	7.31379	6.13072	7.14873	6.5815	8.50343	4.86692	4.15946	5.24757	2.75968	5.62103	4.40676	4.64278	3.4014	3.48149	5.67572	3.98357	4.0336	4.75351	5.68185
BST2	rS-pU	8.32733	4.7252	5.53107	4.78747	3.55949	4.53325	6.05615	6.26941	6.31306	8.98982	3.02272	5.83238	4.40803	4.70432	3.504	3.11987	3.30406	1.45736	0.373578	2.07069	2.17119	1.90324	4.10508	4.33527	2.51511	1.81579	0.740707	4.60903
BTF3	rS-pU	7.57213	8.26444	7.86171	8.00731	6.45664	7.00338	7.34696	6.43946	7.66676	8.88966	7.3672	7.73336	6.9507	6.77083	4.17083	2.98821	4.15244	2.07837	1.96964	2.82284	3.31402	4.60086	2.79781	4.8907	3.63731	3.23482	1.81004	4.50004
BUB1B	rS-pU	-1.58511	-2.33206	-0.296474	0.146147	-3.32381	-3.30272	-2.28983	-4.05505	-0.910773	-2.87938	-3.59283	-2.22567	-3.76317	4.33842							0.921024	0.348596		3.7492		0.198454		5.64245
BUB3	rS-pU	4.5404	4.28466	4.23764	4.19613	3.52607	2.99086	3.83693	3.35614	4.16993	4.47897	3.25641	4.21645	4.23266	4.66562	4.24054	3.68444	3.9726	1.77522	3.3426	1.58359	4.62146	4.45871	5.08329	5.74097	4.87634	3.71908	2.66593	5.59966
BUD23	rS-pU	3.5509	3.49569	3.30881	3.21495	2.81188	3.42021	3.36036	2.55827	3.41143	3.61706	2.92048	3.52231	3.00791	5.50494								0.348596		2.83074	1.51511	0.198454		3.15082
BYSL	rS-pU	2.97783	2.34483	2.04719	2.32241	1.79909	1.72901	1.98002	1.61542	2.1846	2.65787	1.99747	2.57701	1.14078	3.02219	1.63689		1.62346			2.16856		3.14303		1.75666	2.83704	0.198454		2.27248
BZW1	rS-pU	4.21723	3.87381	3.47444	4.26754	3.13783	2.88762	3.4489	3.926	4.04614	3.67016	2.48207	4.07296	3.43962	4.8485	4.89432	4.06346	4.1616	3.73051	3.97263	2.95073	3.85481	4.73319	3.40832	5.4803	3.94488	4.30689	3.9181	5.09633
C7	rS-pU	8.24888	6.04854	6.03573	6.41323	-1.56661	7.10077	7.31107	4.92695	6.96	8.9884	5.60437	5.73823	0.869477	3.85	6.87033	5.01633	5.30491	3.12053		3.26982	5.10959	3.80737	4.8043	6.8045	7.31696	6.43539	4.52682	6.68717
CACNA2D1	rS-pU	2.29072	2.3598	2.49185	1.74047	3.13586	2.1776	0.415759	-2.30472	0.958286	1.80694	-1.8396	1.65947	1.37072	0.655352	5.47786	5.5478	5.77672	1.07837	6.848	4.22279	2.47606	2.39632	4.0129	6.37201	4.83704	5.11939	5.1117	6.08726
CALD1	rS-pU	5.19889	8.11582	8.04084	8.321	3.01668	5.15056	5.09803	4.82934	6.10266	7.07682	3.24778	7.08428	3.62761	4.50906	8.20339	9.25842	9.86298	7.02724	4.6909	4.05025	7.08735	6.32378	7.48156	8.13219	8.68112	10.3723	5.49491	8.98015
CAPRIN1	rS-pU	4.11187	4.55888	4.02237	3.97575	4.0268	3.41427	3.8846	2.72312	4.28244	4.4614	3.55582	4.13914	3.89336	5.36912	4.64827	3.31252	3.51613	2.59297	3.59495	2.10195	3.3496	4.00571	2.51403	4.99665	4.18268	3.78342	3.41797	5.16373
CAT	rS-pU	5.89651	5.46173	4.70929	4.255	2.926	4.04439	5.43696	6.62483	5.33557	4.27501	4.34979	4.49313	3.7845	2.59216	8.49537	5.90158	6.45623	5.93786	5.15937	6.03313	8.78116	8.9267	7.43467	5.55204	6.34063	6.24024	5.96514	5.82158
CBY1	rS-pU	4.31904	4.0781	4.2854	4.26828	3.19676	3.7866	4.04352	2.98586	3.59216	4.43429	3.3799	4.55398	3.39232	4.28392										0.579271
CC2D1A	rS-pU	3.53356	4.28614	4.5744	4.01376	4.2032	2.88743	3.91169	3.28155	3.76553	4.0009	3.80426	4.47768	3.48543	4.0197	1.47786	3.63445	2.74541	1.07837	3.59552	0.589335	0.921024	3.18341	1.03484	3.60887	4.83704	3.78342	3.03244	3.98592
CCDC124	rS-pU	4.94533	5.12763	5.4957	5.57541	5.71617	5.09043	5.17632	4.29793	5.14812	4.99548	4.35262	5.38267	5.13093	5.06436	2.47786	1.5692	2.941	2.11355	3.40683	1.67641	3.24295	3.51852	1.31232	4.20508	4.07291	1.81579	2.22508	4.32704
CCND1	rS-pU	3.57652	3.8339	3.10392	4.48349	2.23756	3.80271	3.68032	3.72901	4.45615	1.26664	3.40054	4.74093	3.41549	1.01507								0.348596
CCNH	rS-pU	2.81578	2.70177	2.56206	2.50097	2.9542	2.17393	2.74114	2.17185	3.11053	2.94092	2.10869	3.26544	2.86374	4.38405	3.78012		0.623465							1.10576	0.515109	0.198454		3.03678
CD109	rS-pU	-0.830845	1.07587	1.67717	1.98744	-1.01975	1.1137	0.584	-2.90617	2.3774	-1.13574	-2.41043	0.530071	-0.997982	0.571434	2.06282	4.63179	4.75024	4.09026	2.73609	3.40289	1.24579		4.34966	4.09665	3.10007	4.06992	4.98055	2.48876
CD151	rS-pU	6.0036	6.22901	6.33074	6.28275	3.11036	6.31533	6.21023	4.83996	6.67384	5.46401	6.15117	6.38319	3.44493	4.53481	5.12171	4.82945	4.81079	1.56292	1.81347	4.36032	3.76732	3.24422	4.21321	3.83427	3.2902	4.45652	5.037	3.71237
CD34	rS-pU	3.58737	4.89336	4.24717	4.96569	2.28481	5.2555	4.43363	-0.112475	4.79545	3.81044	2.47871	4.13422	2.36653	3.70266	3.49099	3.4344	3.32053	2.76924	0.472964	2.96806	1.24579	0.348596	3.38338	3.78123	3.48692	3.05622	0.740707	3.28828
CD44	rS-pU	2.19849	4.93781	3.95977	4.97713	-0.968322	1.81598	2.62035	0.27858	5.21994	1.2969	4.99955	4.59335	3.49057	-0.138124	4.504	5.01153	5.0545	4.36253	4.95959	1.88207	2.16003	3.09245	5.7832	4.09665	5.47417	4.79551	6.10835	3.4281
CD74	rS-pU	8.24031	7.30287	7.2738	7.05239	4.7447	6.507	8.65857	5.83542	9.78382	6.20183	5.84398	7.71081	8.16038	5.28244	3.25601	3.31252	4.11711	2.42453	1.95854	1.58359	3.55131	2.21036	4.82243	2.98118	3.23079	3.0473	2.11837	1.7997
CD81	rS-pU	6.19515	7.55459	7.53993	7.42816	6.23458	7.09592	7.08958	7.25077	7.71836	7.53372	6.08406	7.60511	6.60763	6.85922	4.8756	5.87306	5.76712	4.21092	6.36622	3.77419	4.00911	4.15617	4.83837	6.60939	5.09491	5.58989	7.02545	5.68875
CD9	rS-pU	6.0663	6.52685	6.67476	6.96644	3.57289	4.75702	5.77109	2.79473	6.23439	3.46336	3.68706	6.25134	5.66732	2.75211	4.68674	4.86586	4.58709	5.81946	6.62378	1.87799	5.1252	2.64711	6.16234	4.32639	3.886	4.73886	7.68511	4.25097
CDC123	rS-pU	4.73281	4.67129	4.59664	4.70321	4.63227	4.41176	4.34767	3.78241	4.58616	4.32121	3.61235	4.42156	4.2032	4.72028								0.348596		0.396213				1.43299
CDC37	rS-pU	5.55765	6.03386	6.08767	6.0018	5.94907	5.75489	5.94017	4.99955	6.47606	6.21451	5.18031	6.40633	5.15421	6.03936	3.9267	4.77574	5.23024	3.53126	5.53582	3.8556	4.77998	4.04796	4.8883	5.97231	5.55575	4.98449	4.29451	6.28956
CDC42BPA	rS-pU	2.36625	3.44228	2.93998	2.58183	2.97801	1.88733	2.26394	1.39396	2.543	2.65604	1.49416	2.83653	2.5363	3.28081	3.27822	4.11226	3.69838	5.42453	4.29819	4.52299		1.97736	1.69097	4.39382	4.51511	4.01281	2.79302	4.51144
CDC42BPB	rS-pU	4.33985	4.90497	4.65592	4.65669	4.72301	3.82985	4.51853	3.44758	4.67186	4.69377	3.49057	4.58436	4.2555	4.62293	5.27997	4.30919	4.4741	2.75968	5.93115	1.58359	3.0372	4.38204	2.38907	5.96821	5.37309	4.66234	3.8273	6.15944
CDH11	rS-pU	0.878921	2.78304	1.18555	1.03808	1.1097	0.0306187	0.77989	-3.01742	3.65535	5.23611	-1.32301	2.18713	1.82822	0.655352		3.11987	0.623465		1.9048				3.49833	5.45239	3.97454	2.6154	3.03244	5.07358
CDH2	rS-pU	5.08958	-1.96128	0.693498	1.28938	3.50335	5.19692	1.55582	2.90516	-1.8196	1.02503	-3.07461	0.0565835	2.20602	3.95699	3.76866	0.258354	1.51317	1.45736	5.19034	6.98465	4.2868	4.55347	0.690973	4.45136	2.51511	2.39004	4.81471	6.0477
CDK4	rS-pU	5.24374	4.69432	4.41887	4.29278	2.65855	3.67638	4.20867	3.12333	4.53667	5.41853	4.21413	4.43296	3.13373	3.75061	3.70432	2.87965	2.85784	1.20322	3.72501	0.86526	2.2873	1.76714	2.70473	4.72111	3.11658	2.72761	3.86122	4.41849
CDK5RAP2	rS-pU	2.88088	3.06764	2.82365	2.83161	1.97085	2.52982	1.88908	2.11803	2.88674	3.42223	1.77989	3.13586	2.65604	4.05832	2.84139	1.20207	1.62346	1.42453	1.08959	2.40909	0.921024	1.72293	1.10108	0.396213			0.740707	3.01795
CEBPZ	rS-pU	3.69042	3.43696	3.2496	3.10215	2.32539	2.28244	2.59622	1.87774	3.29278	3.65191	2.63923	2.93263	2.49569	4.14078	2.27119		0.623465					3.67052		3.16983	2.10007	1.19845		4.60292
CELF2	rS-pU	0.566572	3.28806	3.08134	3.47668	4.21413	2.78837	0.00575919	-0.755113	4.03122	3.88362	-0.593137	2.14926	2.16704	1.57143	0.477855	3.11987	2.59667		3.96022		0.921024	1.44251	1.87313	2.58766	2.83704	3.36838	2.22508	2.84314
CEP131	rS-pU	1.59024	2.0229	1.92258	1.67972	1.40381	1.33199	1.82375	0.318461	2.17632	2.58159	1.20539	2.45707	1.64386	4.04614	0.477855		0.513171		0.26401	1.34783	1.13027			4.27971	0.515109			5.60292
CETN2	rS-pU	4.24413	4.2765	4.35014	4.54514	4.49953	3.35113	4.55827	2.59979	4.10769	4.68257	2.80364	4.54967	4.3147	4.08151	1.63689	1.20207	2.72081		1.65159		2.24579	1.1266	1.03484	3.7492	3.94488	3.8887	2.54701	2.42319
CHD3	rS-pU	4.40122	4.97407	4.98254	4.58737	4.80219	2.70874	4.18824	1.02786	4.57471	5.3505	3.82273	5.97039	2.55434	4.41007	3.79978	1.89748	1.62346	0.562922	2.34696	1.16135		4.04904		5.00936	3.11658	4.19845		4.38214
CHD4	rS-pU	5.23726	5.26716	4.9607	4.88622	3.97911	4.35014	4.57531	3.55582	4.90737	5.09297	4.21335	4.72028	4.26604	5.15381	5.4702	4.48245	4.43082	1.07837	3.16578	1.41474	2.24579	4.70175	1.03484	6.68069	4.8519	4.06319	3.22508	6.32895
CHMP1A	rS-pU	4.76341	5.01837	5.12371	5.14132	4.87971	3.99594	5.10392	4.1127	5.00585	4.89821	3.91934	5.42391	4.47444	5.8485	0.477855	2.62378	2.941	1.45736	2.24662		1.62256	2.70883	0.690973	2.4442	3.16499	3.18186	2.09077	3.20176
CHMP2A	rS-pU	5.89797	5.2604	5.42307	5.39415	5.07639	4.95768	5.47249	4.65935	5.35438	5.12309	4.56072	5.31107	5.22766	5.09424	6.11953	3.7891	4.12457	1.07837	3.86026	2.6811	3.72939	3.61296	3.08854	4.6827	3.86661	3.86303	3.86936	5.00352
CHMP3	rS-pU	3.67807	4.36457	4.23112	4.50016	3.84398	3.64674	3.5435	1.18078	3.97269	3.47768	3.23266	3.95606	3.03773	3.56316	2.47786	2.4344	3.4124		2.49594	1.25135	2.44644	1.93356	3.27594	3.18404	2.85682	3.11391	2.89393	3.82158
CHMP4B	rS-pU	6.24774	6.71699	6.73132	6.47454	6.64674	5.76368	5.93003	4.40667	6.16993	6.13258	5.12846	6.16571	5.89651	5.92291	3.28521	4.15576	4.33681	1.80102	4.77617	3.52401	3.72939	3.54044	2.53015	4.49857	4.83583	4.23482	3.98036	5.31552
CHP1	rS-pU	5.11187	4.50399	4.74766	4.50038	4.6011	4.04963	4.80323	5.21023	4.98687	3.58857	3.92884	4.1643	3.99277	3.29308	4.65439	3.76711	4.62347	2.02052	3.48492	2.69881	4.53899	2.65241	3.49833	3.62977	3.01031	4.09652	3.80156	4.10081
CHTF18	rS-pU	1.32596	2.05485	1.62807	1.50301	1.40327	0.182565	1.29396	0.543991	1.92144	2.82436	1.01293	2.38017	1.13816	4.32769	0.477855	0.31252						0.692334				0.198454	0.225082	3.89242
CIAO1	rS-pU	4.91695	4.34412	4.04308	4.0039	3.99729	3.57773	4.09424	3.849	4.15461	4.08406	3.73877	4.06436	3.56803	4.51349	3.28521	1.89748	2.88023		0.373578	0.98784	2.2873	3.0333	1.69097	3.21202	3.68503	2.24675	2.73979	3.92311
CIAPIN1	rS-pU	4.17792	3.46989	3.6094	3.64962	4.0321	3.77768	3.98459	3.01507	3.84599	3.10953	2.92372	3.66106	2.80281	5.84197	3.79189	1.28569	2.13584	1.80102	2.98036	0.833006	2.92102	3.51852	1.69097	4.85139	3.44832	2.52038	2.54701	4.52713
CINP	rS-pU	2.59574	2.11403	2.0351	2.24082	2.82823	2.02148	2.22404	1.93357	2.1564	2.03703	2.40409	2.40245	2.7392	3.26903
CISD1	rS-pU	2.97379	2.61965	3.01319	2.99482	3.97361	4.02768	3.37434	2.13914	2.00935	2.00468	1.17313	2.16124	2.5758	2.6318	5.33584	4.95454	4.80736	2.07132	6.59104	5.8385	4.55467	4.79361	5.49833	4.86984	4.734	4.10739	4.86508	4.7567
CISD2	rS-pU	3.22774	2.22527	2.3131	2.0048	3.39643	1.76469	2.90785	3.48929	2.50284	2.22527	2.53032	2.55164	3.13898	2.1107	4.31444	2.96303	3.25704	1.44104	3.5277	2.63735	3.39532	4.44352	2.70473	4.30451	4.95868	2.84746	3.03244	4.3039
CKAP5	rS-pU	4.4522	3.52857	3.28688	3.24225	4.01078	3.01203	2.55851	2.67039	3.06247	4.12184	2.02751	3.15089	3.66335	5.04832	5.79612	5.21941	3.69838	2.79247	6.86994	2.44218	2.24579	3.28842	1.71835	7.44532	5.15897	5.40791	5.99571	6.93405
CLCC1	rS-pU	3.28437	3.38405	3.04798	3.03345	2.6325	2.7105	2.32654	2.24123	3.11902	3.64386	3.34056	3.43696	3.02963	2.47431	3.96754	3.77195	2.62346		3.27342	0.98784		3.91144	2.19116	3.49511	3.33663	3.21068	3.03244	4.43299
CLINT1	rS-pU	4.12763	4.80529	4.49825	4.64731	3.02397	3.35276	4.42425	4.1643	4.44095	3.95791	3.89433	4.02592	2.82904	3.6017	4.84936	4.24251	4.38296	2.57813	4.18289	0.587424	3.4506	3.13612	2.78492	5.19459	5.39612	4.04047	2.30055	5.05537
CLNS1A	rS-pU	4.28318	3.62994	3.39122	3.42899	3.62527	2.89927	3.12532	3.31586	3.22265	4.33771	3.59335	3.45286	3.9607	3.60051	2.54798				0.26401		1.24579	0.530678		1.10576	2.10007		0.505809	3.56004
CLPTM1	rS-pU	6.031	4.9222	4.69488	4.70266	5.4489	4.50748	4.93499	4.46009	4.7366	4.96625	4.26003	4.77873	4.63923	5.42391	5.56	2.47058	2.74541	2.42453	4.34715	1.13319	2.97159	3.93064	2.78492	4.9707	3.94488	2.2228	2.84436	4.67286
CLSTN1	rS-pU	4.29499	5.09128	5.08258	4.87348	7.12412	4.04614	4.98778	1.47145	4.54967	5.68173	4.52982	5.42626	5.04045	3.92029		0.31252	0.623465		5.19977					0.396213	1.51511	1.55915	2.77579	0.432993
CMTM7	rS-pU	1.83794	3.30071	1.23266	0.878921	-1.31437	0.817214	2.55925	0.402722	3.93263	0.899176	2.20976	2.36429	1.95717	2.10869	0.477855	0.824799	0.513171				0.921024		1.69097	0.579271	1.9146	0.382626	0.740707	0.542445
CNN2	rS-pU	3.05901	5.22304	4.67807	5.13614	-0.388922	3.79234	4.53356	3.0895	6.09782	6.27407	4.25701	5.3906	1.37295	2.79098	3.43885	4.60823	3.56652	1.44104	1.56594		3.67843	3.07859	4.6762	4.8207	4.92982	4.62	2.00313	4.88352
CNN3	rS-pU	7.1809	5.80555	5.9166	6.0015	5.21257	4.97682	6.40854	4.75809	6.69209	6.45401	4.41616	6.14303	5.26491	4.62	4.95776	5.68799	4.72444	3.65142	3.34215	0.920357	5.49017	3.38904	5.25745	5.04329	6.5233	5.64878	4.49478	5.61736
CNOT10	rS-pU	2.05762	2.4268	2.17313	2.06764	1.38184	1.21909	1.97159	1.2345	2.3505	2.50792	1.56413	2.29895	1.38294	4.10685	2.47786	0.824799	0.513171	1.83108	1.47296			1.3486		3.32388	2.8956	1.24675	1.22508	4.06457
COG1	rS-pU	3.94298	4.0505	3.90448	3.63017	4.10182	3.24184	3.57289	2.43643	3.53605	4.20633	3.54844	3.9542	2.75724	3.9222	5.06282	1.31252	2.54155		1.95854			2.67052	3.0129	4.8664	3.68503	2.24675	0.740707	4.78307
COL1A1	rS-pU	4.89966	7.16692	6.84197	5.39735	-1.4994	4.67129	4.54102	2.70598	5.97774	8.03782	3.40735	6.77479	-0.248108	4.27277	7.17308	8.39736	8.15052	8.68714	5.86023	5.97986	7.08153	6.55451	9.04134	7.49251	9.44521	8.28396	7.31618	7.84126
COL1A2	rS-pU	5.44128	6.66534	6.63314	6.5178	0.813114	6.17183	4.8268	2.51526	7.39746	7.68229	3.83693	6.93781	1.40762	6.32103	6.18318	7.78406	7.88495	7.74628	5.15523	5.9762	6.84604	6.36169	8.2314	7.01637	9.3873	7.92405	7.18323	7.37065
COL4A1	rS-pU	4.29057	5.42794	5.57939	5.24537	0.378512	4.52042	4.76075	1.43989	6.28263	3.52356	3.2135	5.04045	1.06833	2.75039	6.2635	5.95506	6.51521	4.79586	4.33365	5.33271	8.03878	4.58707	7.77411	4.5543	7.78037	7.30223	5.6522	4.71036
COL4A2	rS-pU	4.39712	6.59066	6.73315	6.46695	1.23082	4.87529	5.33949	1.85917	6.58721	4.58135	3.39506	6.17173	1.22219	3.59216	7.54033	6.62047	7.70246	5.15519	5.20001	6.41647	8.62388	5.55243	8.17978	4.98206	8.5343	8.07923	6.21106	4.61745
COL5A1	rS-pU	2.72421	4.12846	4.75916	4.29119	-0.249994	2.80333	1.77989	0.564622	3.95884	4.96394	0.947105	4.61235	-1.07795	2.04509	1.27119	1.87965	3.27055	2.03146		0.706069		2.3486	2.39989	2.71814	5.11559	2.43242		0.432993
COL5A2	rS-pU	1.67807	4.49313	4.68874	4.0156	2.50944	2.62644	1.34596	1.04544	4.15461	4.11437	1.08746	3.5097	-0.403351	2.25157	3.06282	3.61609	4.60597	3.45736	0.565942	1.70607	1.62256	2.70883	4.14861	2.46761	5.05913	4.45315		2.72403
COL6A1	rS-pU	5.81404	8.41912	8.93472	8.75294	4.58976	6.47727	5.95327	4.93829	7.24698	9.02735	4.88899	8.03287	3.39232	5.488	8.92101	9.7562	9.94591	9.27902	4.7765	8.1553	8.65664	7.80752	9.85101	9.74609	9.49922	10.4507	8.86869	9.56845
COL6A2	rS-pU	5.48671	8.32912	8.82972	8.58178	1.51299	6.71404	5.49665	4.4522	7.6575	8.63481	4.50462	8.21529	1.90381	5.59305	7.92485	8.89214	9.50863	8.80015	3.65667	7.30494	7.87512	7.26302	9.34234	8.93524	9.23352	9.98756	8.14561	9.07573
COMMD2	rS-pU	2.28924	2.4098	2.31513	2.40871	2.20006	1.41007	2.27977	1.20664	2.77379	2.94129	1.59693	2.51324	2.62807	2.06143	2.504	0.258354	0.623465		1.02555	0.871546	3.33033	1.05746	2.27594	2.01334	2.61143	1.78342	1.37226	2.51585
COMMD8	rS-pU	3.11437	2.67061	2.80962	3.06183	2.6731	2.67129	3.65992	1.91991	2.87853	2.35191	1.99349	2.67875	2.50716	3.86394	1.47786	2.31252		2.25249	0.42286		3.6144	1.63407	1.69097	1.79417	1.51511	0.382626	1.00313	1.48876
COQ4	rS-pU	3.87086	3.25656	3.32596	3.27168	3.00755	2.46441	4.01257	3.25807	3.14274	3.6427	3.62527	4.17073	2.70531	3.66562								1.25566
COQ7	rS-pU	2.3846	2.45838	2.35219	2.23379	1.91915	2.10919	2.09322	0.943359	1.81106	2.89161	1.31092	2.62761	1.75873	3.04439	2.79978	2.1046	2.6703	3.42453	2.86995	4.3607	2.2873	2.74614	2.69097	3.31606	1.51511	1.24675	0.225082	2.56856
CP	rS-pU	-0.729292	1.36681	1.18998	0.480955	-0.23243	2.00022	0.168642	7.37417	0.838347	-2.89862	-1.09634	1.00791	2.02751	-0.156499	8.13347	6.93365	7.75881	6.93585	4.93377	6.11576	7.55789	7.10907	8.36949	7.87366	6.5857	7.39532	7.10036	7.95038
CPD	rS-pU	2.10467	2.92144	2.42156	2.63328	2.34908	1.71567	2.64778	2.50386	3.65764	2.12267	2.34369	2.87243	3.39232	3.86096	3.51929	0.202074	2.62346		2.65324		1.13027	5.37418	0.690973	4.43131	3.69606	3.36838	0.505809	4.48426
CPPED1	rS-pU	2.75489	2.69466	2.52932	2.91597	1.69688	1.53057	3.081	2.85659	2.73183	1.87931	0.285698	2.36401	3.20398	3.35332	5.02003	4.17258	4.23803	4.18578	3.66028	2.81237	5.28813	5.47466	4.61469	4.51332	3.71786	4.34811	4.25744	4.83425
CPSF2	rS-pU	3.19865	2.96218	2.66891	2.83646	2.08542	2.06143	1.976	1.94711	2.86908	2.60549	2.05033	2.77189	2.45418	3.56316	3.82345		2.09813	1.45736				1.63407	1.03484	4.43364	2.99254	1.59689	0.740707	4.78864
CPSF3	rS-pU	2.98368	2.69755	2.49326	2.54242	2.01721	1.6487	2.31266	1.68077	2.54942	2.30012	1.81065	2.31759	2.03351	4.63052	2.89643	2.1046	1.85784	1.45736	2.48051		1.09253	2.24186	1.03484	4.90456	3.36453	2.0336	1.00313	4.84681
CPT1A	rS-pU	3.93829	3.50589	4.34163	3.85127	2.30976	2.81926	3.853	4.04439	3.68594	3.33342	2.73552	3.25716	1.33514	3.22913	5.57727	3.26501	5.89121		5.10743	3.62884	5.58792	6.54704	4.82341	5.44484	5.30195	4.86943	5.32817	5.14351
CRNKL1	rS-pU	2.32481	2.56194	2.4907	2.50758	1.83915	1.60241	2.0635	1.48388	2.25972	2.86434	1.56852	2.6837	1.63969	3.24473	3.42257	0.31252	2.54155	1.20322	0.373578	0.996493		1.38287	1.56186	4.3853	3.62582	2.2703		4.13042
CROT	rS-pU	2.52757	3.69042	2.17648	2.44934	1.34596	0.804054	2.09761	2.01006	1.52957	2.2549	0.707525	3.00558	0.508936	0.857583	2.47786	1.89748	0.623465	1.84354		0.462316	1.75478	2.91848		0.396213		2.78342	0.505809	2.01796
CRTAP	rS-pU	5.13955	5.54597	5.32121	5.12502	3.63343	3.91457	4.46009	2.71567	5.04177	5.48349	2.88597	5.20085	4.66221	3.44361	2.47786	1.31252	1.76464				0.921024	1.3486		3.93336	2.51511	1.19845		3.70466
CRYAB	rS-pU	4.2502	6.37104	6.43596	6.62215	6.27984	9.96514	8.44915	1.46153	5.26491	4.10769	2.33428	5.71699	9.3626	2.68616	5.0803	6.77711	6.0288	7.57052	7.31581	9.07966	8.72149	2.90324	4.53507	5.12717	5.57008	6.58751	8.42896	5.3796
CRYBG1	rS-pU	-0.995678	3.6427	2.67559	4.20069	-2.2716	-1.59227	2.12862	1.15445	2.30539	-0.0452825	0.704872	3.15526	-1.84425	1.2345	0.477855	3.11987	1.51317	3.72247				1.17156		0.490643	2.1329	4.00581		2.01796
CSDE1	rS-pU	6.20535	7.26303	7.0549	7.07139	5.9357	6.63844	5.74282	4.91552	6.53294	6.61442	5.78973	6.44774	6.25777	6.57486	5.79978	5.03441	5.0177	2.66333	5.76639	3.49398	3.83075	4.53916	3.34803	6.00945	5.15401	5.12697	5.66149	6.24028
CSRP1	rS-pU	4.49442	8.28956	9.14759	8.96037	6.40735	4.70238	5.6985	4.26303	7.0045	6.38733	4.53854	8.19525	6.90809	4.28836	6.11187	9.327	8.88186	6.92297	6.88848	3.86948	6.6967	4.48436	6.43895	7.34794	6.81989	9.16638	6.72993	7.31446
CSRP2	rS-pU	1.51551	4.27873	3.66789	5.27563	3.12234	2.92277	5.06436	3.29514	4.54967	3.37712	2.24153	4.69877	2.80157	4.1635	2.98701	4.76364	3.29086	2.07837	2.14083	3.03279	4.89774	2.67052	4.762	4.45239	5.35065	4.75291	3.92552	4.91104
CST3	rS-pU	7.1819	7.31107	7.18239	7.4341	8.31288	7.04598	6.56818	6.39197	7.05745	6.87036	6.49681	7.42291	7.39746	7.78202	3.76866	2.74266	3.45469		4.88895	2.84966	1.57916	1.3486	3.16042	3.93006	4.93561	3.9797	4.01786	4.49558
CSTF2	rS-pU	2.12267	2.19503	2.14225	2.56698	1.73595	1.05728	1.74975	0.49774	2.10467	1.94711	0.950842	2.06454	1.46989	3.50208	4.38475	3.78704	2.59108	2.03146	2.88787	3.70607	2.50599	2.14221	3.33924	3.80899	3.51511	2.65173	4.74071	4.56431
CTF1	rS-pU	2.55532	3.61471	2.60205	2.97642	0.692427	2.60975	2.21568	-1.36031	2.44837	3.75596	0.540027	3.16076	0.369606	1.72378		1.31252							0.690973	2.71814	0.515109	1.33874		1.09184
CTNNA1	rS-pU	5.96417	5.94134	5.75609	6.06055	4.43763	5.63038	5.62994	4.0781	6.10643	5.53792	4.48027	5.45878	5.24146	4.3147	5.65221	5.55344	6.87043	5.03912	5.71378	7.16897	5.93194	6.9144	6.36087	7.07784	7.95009	6.97671	5.53466	6.82108
CTNNB1	rS-pU	5.61648	5.69377	5.46009	5.27177	4.86096	4.60259	4.79233	4.13914	5.85524	6.11582	4.44626	5.72219	4.80736	4.64961	5.9812	5.3309	6.77126	7.11093	7.37046	7.50146	5.52793	5.86696	6.11013	7.01101	7.90601	6.52107	7.15909	7.08199
CTNND1	rS-pU	4.67412	5.46074	5.47135	5.59554	3.65306	3.79857	5.10685	4.43095	5.53947	4.80012	5.13299	5.58135	3.39643	4.94486	5.40194	5.23977	5.93142	5.43086	5.58343	3.45396	3.9598	5.96314	6.19398	6.85395	7.56371	6.39176	4.77579	6.4675
CTSZ	rS-pU	6.31723	6.21374	6.65041	5.94298	4.488	5.97154	6.32463	6.96116	7.36894	5.67638	5.14975	6.10203	5.42425	4.47832	4.84609	2.75249	4.70078	2.03282	1.95679	3.94923	4.80728	5.35322	4.1158	3.50202	4.83583	3.34257	2.89393	3.62369
CUL1	rS-pU	4.23189	4.9486	4.57864	4.74398	4.45746	3.96486	3.6241	3.79077	4.36457	4.51853	3.25686	4.44095	3.62994	6.30725	5.30731	4.84796	5.31232	1.71693	5.58645	2.44655	1.55671	4.66188	1.87313	5.87556	4.57008	5.07432	5.34915	5.66975
CUL2	rS-pU	2.78199	2.84479	2.71589	2.58079	2.76956	2.11137	2.11036	1.61353	2.49672	2.42519	1.77062	2.3488	2.29572	3.9279	4.62623	4.30846	4.89339	1.77522	6.15446	2.5611	1.52656	5.09205	2.78492	5.68324	5.08032	4.79956	5.51102	5.63513
CUL4B	rS-pU	3.41954	3.45549	3.17895	3.29567	2.90091	2.05381	2.54967	1.94785	3.14421	3.82579	2.44546	3.40054	2.57192	4.06609	4.81308	3.57457	3.98085	2.19675	5.57433	2.39557	2.49952	4.4311	2.91055	6.81033	4.42703	4.12687	4.70859	6.04451
CUL7	rS-pU	3.62293	3.38819	2.72749	2.52373	2.18967	1.54967	3.18094	2.11503	3.03914	4.05832	3.02414	3.57046	0.932817	2.82355	3.93729	1.89748	0.513171		1.77555	2.16856		1.72293	0.690973	4.0556	2.83704	1.19845		3.18498
CUX1	rS-pU	1.81147	3.20945	2.93414	2.75353	2.08848	2.62188	2.60502	1.1903	2.89898	3.10115	1.80983	2.70377	2.56682	1.37573	1.47786	1.89748	0.393743	1.45736	0.373578		2.24579	2.67052	2.52957	2.87328	3.5398	3.65789		3.24035
CWC15	rS-pU	4.17553	3.86691	4.04614	4.04381	4.32697	3.9364	4.0505	3.52105	4.02857	4.43896	3.50589	4.24489	4.35966	5.60259	0.477855	0.202074			0.565942			1.3486	1.69097	3.16423	2.83704	1.78342		3.25097
CYFIP1	rS-pU	3.68482	4.03474	3.95931	4.01287	2.7583	2.41508	3.59455	2.51374	4.38198	3.8748	3.50335	3.78136	2.8677	3.29396	5.49011	5.64522	6.02924	5.28539	7.13303	2.65219	4.79305	4.95222	5.99816	6.85018	6.31896	5.76753	6.3101	6.87618
DAP3	rS-pU	4.28096	4.24565	4.05745	3.88492	3.33199	3.91169	3.90207	3.50462	3.98823	3.66789	3.72356	4.18982	3.26903	4.17073	4.06282	0.31252	1.13584	1.45736	2.14083	3.56618	3.83712	4.3486		2.49064		1.19845		2.27248
DAPK3	rS-pU	3.41278	4.48543	4.9279	5.01807	4.04089	4.54998	3.54473	2.68863	4.59932	4.36387	3.20195	4.8495	3.02928	4.84398		3.77195	3.04376		1.73609	1.95577	1.13027	0.348596	1.51404	3.56614	2.83704	2.0336	1.00313	2.36478
DCAKD	rS-pU	4.17393	3.97728	3.22966	3.42716	3.77083	2.7966	3.06557	2.60027	2.91896	3.90881	2.13685	3.9855	3.7115	3.70266	4.26305	1.84332		3.00949	2.78829	2.64933	3.50599	2.93356	3.69097	4.53226	1.87634	2.90877	3.0619	4.2482
DCLK1	rS-pU	-2.34593	0.41792	0.498813	0.912956	4.36877	0.285994	-1.93291	-5.46307	-0.270034	1.18523	-2.27021	0.0962619	2.22126	-1.06945	1.47786	2.31252	1.56937		6.64019			2.47619		4.28746	0.515109	2.53989	5.64698	3.64033
DCUN1D5	rS-pU	3.11869	2.91246	2.8054	3.10047	2.67942	3.05641	2.67446	1.96532	2.96938	2.79348	2.45207	3.0878	2.24336	4.01525	0.477855	0.31252			1.37358	1.06028	0.921024			1.83074	1.51511	1.19845		2.27248
DDB1	rS-pU	5.9991	4.32841	3.86146	3.96686	3.97269	3.56255	3.87283	2.99222	3.8846	4.65707	3.14942	4.07553	3.23205	4.9486	7.33803	5.43113	6.08232	5.80789	6.9393	5.0638	5.75769	6.7135	5.08905	8.01343	6.68579	6.11177	6.44345	7.74889
DDRGK1	rS-pU	5.57713	4.73336	4.44559	4.48628	4.9331	3.5552	4.74416	4.42694	4.94767	4.75702	4.72083	4.88996	4.66334	4.97957	5.08705	3.09691	3.20477	2.03146	2.86299	1.39993	2.40792	3.13714	3.00616	4.65038	4.62442	3.58755	2.52656	4.47954
DDX1	rS-pU	5.06738	5.02547	4.8953	4.97392	5.20085	5.03936	4.60763	3.71918	4.61117	4.78346	4.36107	4.5008	4.12433	4.9982	5.81008	5.5389	6.22979	4.3692	6.49906	4.79945	4.71171	5.62446	5.57169	7.40526	7.23415	6.48751	6.08719	7.29281
DDX10	rS-pU	0.940355	1.36457	1.12068	1.05866	1.28983	0.268195	1.04054	-0.0694519	1.01935	1.71545	0.710173	1.14991	0.273814	2.49442	2.54798		0.623465		4.35147		0.921024	3.04066		2.07561	1.51511			4.13343
DDX11	rS-pU	1.69198	2.61659	2.47884	2.06074	0.439357	0.876173	1.77568	1.60928	2.19755	2.94261	2.47223	3.08678	0.964953	2.9771		0.31252			0.26401			0.692334		1.10576	1.16499	0.198454		1.43299
DDX18	rS-pU	3.4343	4.10685	3.916	3.90913	2.90708	2.87037	3.316	2.83512	3.95699	4.14649	3.28363	3.70044	3.19188	3.77926	3.47786	1.31252	1.05941		1.37358		1.24579	3.99759	2.27594	4.62977	3.94488	2.52038		4.1736
DDX24	rS-pU	6.4266	5.88557	5.46777	5.65688	6.24089	5.48912	5.12143	3.85499	5.62293	5.98755	4.34767	5.72329	5.31325	6.71699	3.69878	0.31252			1.47296	3.39095		3.31594	3.0129	5.20022	3.83704	3.36838	1.22508	4.74153
DDX27	rS-pU	2.61612	3.43162	3.17863	3.0697	2.4049	2.10383	2.90169	1.7866	3.21319	4.0036	2.69577	3.48027	2.25459	3.83895	1.47786		0.623465		0.373578			3.15595		3.98611	3.61424	0.198454		4.25374
DDX41	rS-pU	4.1152	3.76128	3.86839	3.9852	4.54473	2.95065	4.34412	3.38819	4.22342	4.39849	3.42089	4.51096	3.38819	4.59753	2.79978		1.51317	1.45736		0.462316	1.24579	1.30288		2.99735	3.5398	3.00581		3.8361
DDX54	rS-pU	3.79494	3.80735	3.43229	3.52523	2.53978	2.67706	3.49569	2.70752	3.57531	3.8748	3.6565	3.66335	2.2135	3.09018	2.47786		1.62346		0.26401			2.70883		3.3289	3.97454	0.198454		3.4281
DEGS1	rS-pU	3.9855	4.69599	4.43429	4.92711	3.99005	3.94579	3.9514	2.96772	4.87627	4.08151	2.78409	4.8748	4.70266	4.03914	2.06282	1.89748	1.05941		2.29397			0.348596	3.49833	2.39621		2.70456	1.90982	2.19602
DENR	rS-pU	3.85997	3.98277	3.84197	3.86724	3.98823	2.98213	3.66903	3.01185	3.58857	3.69265	3.0635	4.18824	2.72028	3.52982	4.90386	3.8616	3.85784	1.5111	3.94072	2.8313	3.72939	3.02107	3.099	4.16983	4.62004	4.23276	3.55765	4.67079
DERL1	rS-pU	4.39575	4.11353	3.89336	3.81113	3.05537	3.32005	3.68818	3.81557	4.34767	4.30159	3.41549	3.96717	3.17792	3.82171	4.45903	0.824799		4.23189	0.472964	1.71767	2.6488	4.06656	2.98443	2.65038	1.51511	1.38263	1.22508	2.84314
DHCR24	rS-pU	9.50144	3.5435	3.97897	6.03296	5.43563	2.37726	4.62117	7.76022	6.70321	3.852	3.41278	5.69153	7.84486	4.56438	8.06314		0.623465	2.34978	1.37358			5.3742	2.05726	5.78265			1.00313	5.63213
DHX16	rS-pU	3.72901	3.98459	3.8339	3.63033	2.45365	2.87145	3.82171	3.06781	3.88362	3.90689	3.32077	4.12433	2.37518	5.08023	3.9929		1.85784		0.319834			3.3486	0.690973	3.68074	3.23079	0.293476		4.58803
DHX37	rS-pU	1.89763	2.43883	2.11353	2.18882	1.39012	1.12664	2.03844	1.30743	2.16928	2.75937	2.16704	2.44361	1.3724	2.26814	2.78012		0.623465	0.562922	0.565942			1.3486		2.39621	0.515109	0.198454		1.84314
DHX38	rS-pU	3.62293	4.22882	4.13134	4.09367	3.07553	3.322	3.65306	2.84077	4.29646	4.65993	3.17616	4.15785	3.15785	4.3147	3.74562	1.31252	1.62346		0.373578		1.24579	1.93356		4.29146	3.97454	3.36838		4.43055
DIAPH3	rS-pU	-3.74817	-4.9118	-2.74851	-1.28648	-2.21223	-5.13289	-1.69572	-6.36766	-1.21491	-5.42043	-4.45735	-4.28715	-3.49427	3.18158		0.31252				0.706069		0.348596		0.396213				2.27248
DLC1	rS-pU	1.76554	1.97746	2.63308	2.38147	1.81557	2.19708	2.12763	1.77231	4.29352	1.65077	0.689747	1.6581	2.36961	1.21475			0.623465	2.45736	0.565942	0.938719	0.921024		1.31232		1.9146	1.19845	0.740707
DLG5	rS-pU	4.63343	4.15543	3.40613	3.70317	1.67401	1.1944	1.98878	0.200379	2.32193	3.62059	1.86434	4.29425	1.62947	2.91934	2.71028			1.42453	0.373578					1.39621	1.61143	0.198454	0.740707	0.542445
DLGAP5	rS-pU	-2.49818	-3.8625	-1.10462	-0.0623091		-5.1208	-3.18968	-4.54422	-1.97824	-5.02797	-5.32829	-3.77794	-6.36171	3.22943					0.26401					0.579271				4.89242
DNAJA1	rS-pU	5.94369	4.87725	5.0376	4.94142	6.16772	4.58406	5.27426	5.37086	5.67582	5.61029	4.29131	5.52607	5.71562	6.61956	4.64239	2.29917	4.32869	1.45736	4.93021	2.06596	4.38175	4.58085	3.29424	5.69169	4.23079	3.88107	4.69877	5.91629
DNAJA2	rS-pU	4.12598	4.05832	3.92552	3.99367	4.39438	3.87774	3.50335	3.11253	3.72792	3.99819	2.77315	3.82375	3.37851	4.44361	4.53499	4.72137	4.92177	2.80687	5.10986	3.88689	4.18873	3.88057	3.53044	6.00945	4.75124	4.81441	5.14597	6.73285
DNAJA3	rS-pU	4.71204	4.11437	3.92505	3.85466	3.73985	3.91504	3.90207	4.37016	3.51223	4.00899	3.38681	3.87381	3.2121	4.49313	4.16536	2.31252	2.59667	1.07837	3.61376	3.409	3.64545	4.23128	1.03484	4.20508	4.76304	2.19845	3.39501	4.2804
DNAJC17	rS-pU	2.25822	2.24214	2.1357	2.2263	1.53356	1.2762	2.44916	2.25369	2.39369	2.76977	1.56413	2.75788	1.60312	1.82456		0.31252	1.62346					0.348596		2.4442	2.51511	0.198454	1.22508	2.12741
DNAJC3	rS-pU	3.23848	3.43563	3.30042	3.05618	1.96014	2.56523	3.04632	3.79077	3.76871	3.1903	3.93263	3.7137	2.71326	2.87853	4.43466	3.37475	3.55553		3.05769	1.95577	2.71576	4.90648	2.78492	4.12349	5.25336	3.48716	1.90982	5.03049
DNAJC9	rS-pU	1.94823	1.7995	1.8512	1.90612	2.11769	0.944484	1.37016	0.739848	1.76681	2.26424	0.865523	2.01006	1.33113	2.77758	3.11451	3.31252	2.88023	2.07837		1.22347	1.09253	2.13	0.690973	4.31998	2.99254	3.36838	1.81004	4.60489
DNMT1	rS-pU	2.49083	3.13636	2.79847	2.85493	2.27023	1.91456	2.30071	1.53903	3.41819	2.91724	1.49774	2.91667	2.22558	4.59276	2.06282		1.62346		0.922934	2.1002		0.348596	1.69097	3.79054	2.1329	2.19845		5.43299
DOCK1	rS-pU	2.35163	3.7126	3.43962	3.30383	2.86849	1.97783	3.27143	1.39999	3.15834	3.73769	2.41332	3.54597	3.90977	2.10266	3.64778	3.77195	3.43082	1.07837	4.399			3.81798	0.690973	4.97958	3.61424	3.30884	3.94956	4.79037
DOHH	rS-pU	2.22064	2.50335	2.44374	2.60067	3.44095	2.04754	2.60715	1.65168	2.24823	2.20351	1.63691	2.5145	4.31179	2.96569		0.31252	1.62346	1.89153				2.25566	1.31232		1.51511	0.198454		1.43299
DPCD	rS-pU	2.28777	1.79992	2.04404	2.19377	3.08984	2.14307	2.80012	0.123004	1.92182	2.69889	1.19093	2.33228	1.42975	5.7939	0.477855		0.393743		0.922934		0.921024			4.31493	2.10007		1.81004	4.41624
DPM3	rS-pU	5.17513	4.51539	4.65878	4.34483	3.87971	3.76713	4.77926	4.32409	4.38819	4.59335	4.18666	4.77768	3.72137	4.65478	4.36838	1.25835	1.76464		1.48848	2.29103	2.50599	2.40954	2.16042	1.75666	3.14904	2.08763	0.505809	3.60292
DRAP1	rS-pU	5.60644	5.32229	5.7057	5.7811	6.15563	5.35579	5.3579	4.5008	5.51444	5.3147	4.33842	5.56438	5.66448	7.224			0.513171		2.69551			1.3486	0.690973	2.95836	2.51511	1.29348		3.50237
DUT	rS-pU	3.78555	3.99819	3.81404	3.89012	3.68594	3.15413	3.65306	2.70487	3.76235	4.39094	2.82965	4.35685	3.5741	4.07468	4.1385	3.30586	3.40016	3.3109	3.16959	2.97447	4.18705	2.61548	3.70473	4.65858	4.34365	4.10309	3.28845	4.86256
DYNLL1	rS-pU	5.22072	5.02945	5.3411	5.86427	6.69627	4.23993	5.15704	4.06867	5.01926	5.07938	4.00809	5.1035	6.16872	6.27015	4.47786	5.11443	4.77909	3.00056	5.25216	4.22897	3.80005	3.58642	4.48235	4.85834	5.46931	4.96048	5.49768	5.8135
EBNA1BP2	rS-pU	3.60051	3.5008	3.38612	3.56234	3.97636	2.73031	3.75489	4.4363	3.32337	3.36597	2.87539	3.57773	3.2555	4.58195	2.04645		2.20843		1.37358			3.93356		3.68466	3.51511	2.19845	0.225082	3.23475
ECM1	rS-pU	2.89161	2.52206	2.85549	7.2281	2.49646	3.99277	2.59024	3.17855	3.78346	2.01185	0.204141	3.11603	0.812293	1.57143	1.47786	4.03152	3.62346	6.21219		1.45217		1.78942	1.42005	0.396213	1.51511	2.78342		0.432993
EDF1	rS-pU	6.92955	6.43379	6.79636	6.72529	6.71973	6.46082	6.96578	6.78267	6.66107	7.11478	7.08746	7.36982	6.5552	6.42559	3.06282	3.17624	3.4124	2.07837	3.62821	0.833006	2.00932	3.90277	1.69097	4.30055	3.79415	3.57814	2.89393	4.53812
EEF1AKMT1	rS-pU	2.29778	1.8524	1.78429	2.0785	2.06247	1.37546	1.53406	1.338	1.85679	2.15704	0.909197	2.19472	1.87853	1.47457			0.623465									0.198454	1.22508
EFR3A	rS-pU	3.3147	3.63807	3.56261	3.56844	4.24184	2.72694	2.90188	3.02945	3.52982	3.25066	2.42573	3.38957	2.37907	3.18031	4.1783	3.31252	2.17259	0.562922	3.43217		1.24579	2.96555	3.69097	3.85217	2.85682	3.36462	0.225082	3.99557
EHBP1L1	rS-pU	2.8514	5.69153	5.85337	5.74944	1.83633	3.95652	3.21195	1.87735	4.95233	3.69153	1.78952	5.13586	2.20789	2.79805	2.78012	5.06741	4.62347	2.03146	1.26401	0.583592	0.921024	0.91873	0.690973	2.73753	3.97454	3.85015	0.225082	3.60292
EHD2	rS-pU	5.43696	6.33163	5.80529	6.33926	2.48646	4.60081	3.77821	1.852	6.30323	5.49634	3.5097	5.5043	2.0844	3.22635	6.18547	8.58636	8.82157	7.87926	4.64255	6.9858	5.64145	4.94962	8.86613	8.49435	6.96526	8.19318	5.66851	8.26869
EHD4	rS-pU	2.17121	3.82273	3.25308	3.20116	0.697774	3.76182	3.56682	1.9381	3.92315	2.64478	2.98295	3.42626	2.19944	2.19881	4.64807	5.44201	5.82359	4.56375	4.94227	5.88932	5.82138	5.03054	6.54968	5.66201	5.86299	5.44969	5.07289	5.18208
EHMT2	rS-pU	3.54597	4.07296	3.66391	3.44978	4.53232	1.96901	3.09136	1.92676	3.30012	4.39575	2.61636	4.10601	3.61471	4.76977	0.477855	0.31252			0.373578					1.75666	0.515109	0.847456		1.48876
EIF1AX	rS-pU	3.47249	3.86691	3.85798	3.82137	4.30961	3.1157	3.39643	3.16205	3.8166	4.64386	3.32912	3.72356	4.29131	3.16318	4.06282	3.88667	4.34322	1.5111	2.60237	2.3346	4.50599	3.78891	3.16042	4.86984	5.21753	3.91882	2.52656	5.02887
EIF3A	rS-pU	5.08023	5.58916	5.26754	5.29646	4.16752	4.56621	4.19849	3.75916	5.08406	5.17632	5.44626	4.81711	4.64039	5.14445	6.81564	4.93618	5.89178	5.20597	6.10613	3.0611	3.22845	6.67662	5.30807	7.95908	7.96626	5.92996	5.04023	7.75283
EIF3B	rS-pU	5.30378	5.75409	5.71576	5.7832	4.34908	4.6097	5.0387	4.68201	5.24831	5.52544	5.37817	5.76341	4.29278	6.16591	5.2769	5.03642	5.31643	3.5747	4.83594	3.30704	3.55658	5.354	4.96206	6.86501	6.5558	5.43673	5.1325	6.72458
EIF3C	rS-pU	1.70531	1.87774	1.57531	1.62605	1.41413	1.19944	1.48491	0.436162	1.6526	2.28688	1.7229	1.44626	0.874207	1.98987	6.36726	4.48967	5.55337	4.09549	5.32725	3.16938	3.66428	5.71733	5.05909	6.92134	6.65719	5.19114	4.77145	6.76139
EIF3E	rS-pU	5.57259	6.19613	5.84511	5.75933	3.94204	4.72574	4.92505	4.16912	5.51791	6.81762	5.90135	5.72438	4.67242	4.85599	4.2471	4.46162	4.60597	4.22211	3.53939	2.52806	4.67322	4.57143	4.00748	5.80889	5.44427	4.50216	3.37226	5.912
EIF3F	rS-pU	4.01167	4.72192	4.55367	4.36107	3.14861	3.47379	3.93923	2.95327	4.12433	5.20555	4.34483	4.26903	3.27843	4.29131	5.13048	3.45862	4.34322	3.71392	2.27514	3.06631	3.76486	4.21005	3.12357	4.94174	5.42039	3.95811	2.90982	5.49898
EIF3H	rS-pU	4.59036	5.29572	4.91217	4.94314	3.97361	4.35755	4.40122	3.18333	4.66277	5.7211	4.47638	4.85499	4.3512	4.81967	5.11974	3.98405	3.60736	2.48448	3.51201	1.30214	3.94448	4.33642	3.56789	5.27034	5.02351	3.70186	2.58809	5.02254
EIF3K	rS-pU	5.64328	6.11416	6.32832	6.10497	5.47638	6.55367	6.17851	4.77979	5.80941	6.10266	5.49089	5.78031	5.14649	4.84197	4.65994	3.29917	3.41557	3.5086	1.98065	2.56613	4.18522	3.72833	3.13038	4.57272	4.22135	3.54624	2.11837	4.68074
EIF3L	rS-pU	6.02636	6.62264	6.50184	6.29688	5.25286	5.39763	5.78136	4.7301	5.99571	7.54148	6.66107	6.36562	5.38785	5.58646	5.37828	5.07749	5.0702	5.03373	4.4049	3.05813	4.60226	5.75333	4.47752	5.77737	5.88542	4.68141	4.15283	5.50691
EIF4E2	rS-pU	3.05936	2.95847	3.32481	3.1334	3.33628	2.43656	3.28303	2.87401	3.10919	2.98149	2.17824	3.04194	2.40762	3.78241	3.0803	1.89748	1.97871		2.14032	0.706069	2.50599	2.3486	3.0129	2.84868	1.51511	1.87844		3.66475
EIF4G1	rS-pU	5.94954	5.69125	5.68608	6.01033	4.53419	5.28318	5.35755	5.59216	5.78372	5.36492	5.32157	5.65964	4.38957	5.90328	6.35562	5.389	5.10961	4.73958	5.44223	3.09693	2.7854	6.30859	3.70766	7.00005	6.67642	5.13562	4.70333	6.61388
EIF4G2	rS-pU	6.69627	7.18388	7.03562	7.11582	6.51207	6.38172	6.46074	5.4489	6.94603	6.7252	5.88093	6.79181	6.37295	6.46972	4.28172	5.63445	4.58309	2.04727	5.12796	2.68902	3.24579	4.92226	2.55624	6.27034	4.45483	4.35553	4.01051	5.97536
EIF4H	rS-pU	6.65678	6.74551	6.85922	6.94564	6.74685	5.96521	6.34465	5.9357	6.7046	6.84424	6.35914	6.75221	6.79442	6.14995	4.48695	4.55644	4.64438	2.53725	4.67199	3.17307	4.67644	3.98339	3.21933	4.47114	5.89856	4.9386	4.17305	5.23743
EIF5	rS-pU	4.87676	5.02281	4.95791	4.8183	4.9514	4.09592	4.75489	5.09929	4.66619	4.6011	4.08491	4.69877	4.75809	5.13463	3.81566	4.10844	4.38296	2.45736	4.68975	3.07405	2.12547	4.82683	2.51403	5.13593	4.30642	3.74741	4.19266	5.40655
ELAC2	rS-pU	4.84398	4.43763	4.29462	4.52586	3.71699	4.01525	4.15218	3.74093	3.9607	3.97545	3.50589	4.34412	3.33056	4.68538	4.03036	0.31252	3.20843					2.67052		3.77554	3.68503	0.847456	0.225082	4.18208
ELOB	rS-pU	6.54674	6.19219	6.52152	6.47037	6.70044	6.363	6.42257	5.82375	6.17891	6.09993	5.33056	6.4888	6.5016	7.9542	5.33396	3.74266	4.54711	2.9433	3.83765	3.14108	3.77528	3.37993	2.42597	4.53564	4.32785	4.47533	4.31285	5.10235
ELOVL1	rS-pU	4.50016	5.16269	4.70984	5.34967	3.07348	3.4192	4.79909	3.31412	5.06178	3.848	3.91169	4.97407	6.82782	3.70377	3.3431	2.63445	1.85784	1.42453	1.3727	0.583592		1.81798	3.05767	1.75666	2.83704	1.55915	2.19947	2.3039
ELOVL5	rS-pU	5.83365	3.64501	3.85848	3.85233	3.70708	3.09043	3.17584	4.06781	4.87725	3.76871	1.80116	5.19022	5.38681	5.07981	3.49099				0.373578			2.41097	3.00501	1.57927		0.198454		3.01795
ELP1	rS-pU	5.1631	3.31499	3.14633	3.14345	3.25323	2.83259	2.91284	2.63366	3.30539	4.35473	2.78471	3.55459	2.90477	3.36877	5.28521	3.11987	2.94539	1.44104	3.28932	0.583592	1.79327	3.42543		5.26701	3.84696	3.46691	2.6077	5.24022
ELP3	rS-pU	2.58833	2.71193	2.53692	2.42626	2.96088	2.04107	2.44493	2.01293	2.4049	2.72661	1.56803	2.61683	2.22095	2.84338	3.28521	0.31252	0.623465		1.02555		1.24579	2.08512		2.77554	0.515109	1.19845	0.505809	3.46114
ELP4	rS-pU	2.07279	2.23266	1.90747	2.02562	1.80364	1.44573	1.72334	1.03492	1.75617	1.86275	1.68392	1.51299	2.00396	2.42304							1.24579	0.348596	1.31232	1.04481
EMB	rS-pU	3.6837	1.30626	0.884402	0.906891	0.14274	0.397091	-0.102837	-0.425269	2.94392	-0.759991	-0.793107	2.73617	0.696884	2.77104										2.16423			0.225082	3.75492
EMD	rS-pU	4.68201	5.77768	5.25153	5.48123	4.37504	4.71836	5.04527	3.95606	5.29205	6.18626	4.87135	5.48027	4.27352	4.68314	5.09722	4.87644	4.93677	3.90506	4.2893	3.35987	3.85794	3.0333	4.68528	5.87813	4.71244	4.67701	3.86936	6.03195
ENY2	rS-pU	3.54597	3.53481	3.66846	3.64085	3.43696	3.00558	3.54102	3.14861	3.66676	3.58496	2.59072	3.60407	2.91437	3.6427		1.89748	1.90228	1.45736	0.813467	1.70607	1.09253	0.872271		2.71814	2.10007	1.90877	0.505809	2.43299
EPB41	rS-pU	2.50284	3.06437	2.38474	2.01602	0.791606	1.43376	2.23205	2.64593	2.70929	2.62644	2.36653	2.51121	0.311503	2.50868	5.24656	3.47653	3.27405	2.3109	5.79154	3.03773	4.61822	4.7342	4.61253	4.8207	4.38676	4.20458	5.68499	4.50469
EPHB2	rS-pU	-0.628609	0.301002	2.10652	-1.89916	0.699552	-0.636773	0.126973	-3.67319	-0.016979	2.11803	-0.0837527	0.257011	1.65122	0.617298	0.477855	0.31252	3.43082		3.89681	1.23814	0.921024			4.48941	2.10007	1.19845	2.11837	3.64839
EPS8	rS-pU	2.51172	5.14527	4.09043	3.20205	1.94073	3.09845	3.87283	2.57966	3.7115	4.49825	2.03984	3.34483	2.80199	2.91169	1.27119	4.00476	2.90228		1.31983	1.22347	2.17119	2.39632	0.690973	4.26759	4.90743	3.47707	2.37226	4.32201
ERBB2	rS-pU	1.34199	4.57471	4.35226	4.58516	1.1865	4.02813	5.08364	2.62363	4.13914	3.79077	3.54473	5.07296	1.1551	3.16495	1.67105	1.89748	1.62346		1.73609	0.706069		1.88846		2.62977	2.10007	3.19845	0.225082	1.09184
ERGIC3	rS-pU	5.98618	5.53356	5.58556	5.32481	4.57713	4.67271	5.60437	4.96116	5.61294	6.13996	5.35332	5.83769	4.59694	6.94486	3.67405	2.63445	2.96215		2.95854	0.98784	1.92102	2.32592	2.27594	3.18404	2.51511	2.78342	1.22508	3.85744
ERMP1	rS-pU	3.30276	3.40599	2.08661	2.37851	2.14078	1.75061	3.34625	0.913799	2.31005	2.32366	1.46205	2.21785	3.65878	2.88264	6.1136	3.31252	3.47258	3.60182	3.4969	2.80843	3.47116	2.8033	4.04698	3.65438	3.32246	4.19845	4.05478	4.60292
ERP44	rS-pU	3.45154	3.45154	3.34696	3.26674	2.14274	2.77431	3.12978	3.36317	3.80632	3.29616	3.55827	3.33485	2.51803	3.07382	5.7925	3.69468	4.74898	3.84285	3.58777	3.65446	4.83151	5.64291	4.60923	5.83299	5.6487	4.44799	2.79302	5.75101
ESYT2	rS-pU	4.1635	4.54844	4.27687	4.7588	3.29968	3.58988	3.33342	2.26963	4.19771	4.69877	3.06901	3.93829	2.97838	3.36457	4.67528	4.91852	5.67351	3.39613	5.53529	3.09809	1.7713	3.62258	5.08854	6.01533	5.33577	5.5575	4.10464	5.98334
EVI5	rS-pU	2.17409	1.51551	1.30539	1.14752	1.0321	0.874207	0.624803	1.28747	1.78743	1.08746	0.598365	1.3989	1.24914	2.17951	3.06282	2.87065	2.56937	1.56292	1.10949	1.81334	2.67749	3.22932	2.69097	3.45595	3.14904	3.08763	1.90982	3.98592
EXOC3	rS-pU	3.42089	4.08661	4.01257	3.99367	3.53481	2.90246	3.71039	2.47664	3.75809	3.95791	3.36457	4.08491	3.01543	4.73336	5.52225	3.19191	3.38134	1.45736	4.90862		1.24579	3.20714	3.34803	4.8034	4.39191	3.4634	4.19333	4.38948
EXOC4	rS-pU	2.86651	3.03633	2.58964	2.6774	2.53481	1.65581	2.04404	1.16543	2.57894	3.13652	2.41954	2.55016	2.19661	2.80797	5.57644	4.26328	4.33681		5.30838			3.40703	5.21453	5.47917	4.76701	4.4685	5.04042	5.3586
EXOC7	rS-pU	4.17632	4.74631	4.26191	4.25676	4.29719	3.45878	4.21335	3.06022	4.1177	4.5292	3.54102	5.0009	3.8125	4.23955	4.45048	4.52934	3.6574		4.97081	1.58359		3.15595	4.39141	5.23193	4.68236	4.25857	4.09772	5.10235
EXOSC10	rS-pU	3.851	4.21801	4.22226	4.12708	3.87184	3.07133	3.95977	2.70885	4.3875	4.91934	3.39094	4.5404	3.98732	4.47249	2.47786		2.20843	1.45736				2.49838	2.31232	3.78489	3.68503	2.19845		3.6155
FADS2	rS-pU	6.81634	1.55778	2.33041	2.46205	4.30232	1.88577	2.08814	3.55949	3.04946	2.42519	0.568519	4.37851	4.13914	3.45812	4.75828							2.67052		0.579271	0.515109		1.81004	2.43299
FADS3	rS-pU	5.37712	4.08151	3.90482	4.20391	4.22651	4.54782	4.36247	2.86394	5.01792	4.79857	3.26138	3.92505	3.24519	3.6565	0.477855				0.373578									0.644177
FAF1	rS-pU	2.61965	3.44361	2.99241	3.18708	2.74416	3.05407	2.76765	1.9668	2.68302	3.11453	2.66766	2.83976	2.63506	4.61058	3.64778	3.52989	2.81199	2.45736	3.5279	2.66135	2.92102	2.27628	3.0129	4.43002	4.26081	3.35364	3.23837	4.63416
FAM32A	rS-pU	5.34021	5.10392	5.34802	5.23777	5.16148	4.08873	5.06953	4.8679	5.14445	4.71699	4.30012	5.12143	4.01703	4.71039
FAM3A	rS-pU	3.82579	4.03738	3.8515	3.79771	3.56438	3.59276	3.90111	3.76765	3.63575	4.61648	3.74416	4.34625	3.96532	2.69555			1.62346						0.690973	0.396213	0.515109	0.198454
FAM3C	rS-pU	3.72247	3.93074	3.90545	3.71076	5.43729	3.96901	4.22574	3.56803	4.32409	4.20398	4.3978	3.91648	3.41819	3.42895	2.39875	2.89748	2.72081		2.23746		2.50599	3.6898	3.8609	4.141	5.19439	3.30884	1.22508	4.42095
FAM50A	rS-pU	5.13545	4.98048	5.25512	5.05759	4.80941	4.59604	5.14771	4.03914	5.4363	4.81609	4.2502	5.55275	5.12226	4.03298	2.47786	2.63445	0.623465		1.37358	3.51342	1.24579	2.93356		3.56614	1.51511	1.78342	0.225082	2.95315
FARS2	rS-pU	2.36289	2.18745	1.90708	1.81079	1.36849	1.94092	1.76043	1.18269	2.06901	1.76469	1.21226	1.7583	0.811471	2.69443	2.47786	0.31252	1.13584		1.37358	1.55422	2.92102	2.67052	2.42005	1.39621	1.51511			2.01796
FBLN2	rS-pU	1.04264	4.9542	3.79442	4.57834	0.58111	6.01268	-0.354944	-0.376695	3.99367	0.344828	1.10434	3.83996	0.301002	5.17991	4.10204	5.16604	4.52889	5.17776		3.41523		2.67052	5.58447	7.36778	5.2617	4.80096	2.81005	6.99764
FIP1L1	rS-pU	3.80426	4.1152	3.4822	3.46771	3.35191	2.88636	3.14665	2.28096	3.73335	4.46663	2.51071	3.5097	3.168	5.00585	2.79978	1.28569	1.56937		0.319834			3.3486		3.74337	3.11658	2.78342		4.4819
FKBP10	rS-pU	4.61294	4.30743	3.87627	3.7357	2.25429	3.49665	3.29455	0.978196	4.58256	5.48736	2.29366	4.68706	1.7476	3.16221	2.55956	3.63445	2.48423						2.74672	4.85564	3.35065	3.00581		3.72404
FKBP14	rS-pU	1.50538	1.62152	1.63203	1.37481	0.636915	1.06902	0.896078	0.111031	1.7229	1.54646	1.26544	1.93734	0.559736	0.730314		0.31252			0.373578	1.23082		0.872271				0.198454
FKBP6	rS-pU	-3.53952	-3.0386	-3.54768	-3.85677	-4.66091	-5.28771	-3.75069	-3.66383	-3.26534	-2.46196	-4.37752	-2.48924	-3.63451	5.15056								0.692334						3.75492
FKBP8	rS-pU	6.05246	6.56041	6.6851	6.73656	7.80607	5.84511	6.27314	5.74766	6.39626	6.92837	5.33557	6.94134	6.84925	7.94134	4.56532	3.3811	2.72081	1.44104	3.79126	2.66135	3.38175	3.22434	3.0129	4.2078	3.77348	3.7641	3.25089	4.96963
FNBP1L	rS-pU	2.16027	3.09187	2.81824	1.96236	2.18872	2.3717	3.67016	1.80653	3.46728	2.87086	2.68077	3.22017	2.5145	3.19188	0.477855	0.31252	2.74541		1.02555		2.73041	1.3486		1.75666	3.44832	2.0336	1.22508	3.03678
FOXK2	rS-pU	2.90362	3.15381	3.06419	3.00186	2.84197	2.26078	2.50437	1.75403	3.07895	3.06333	2.29807	3.13816	2.01863	3.9364	2.06282				1.37358					1.04481	1.16499	0.382626		1.48876
FRMD8	rS-pU	3.42223	3.63343	3.06523	3.45123	1.96532	2.22882	3.40054	1.9594	3.87774	3.0895	3.17712	3.58616	2.58712	4.04439	0.477855		2.20843					0.348596		2.71814	2.83704	1.24675	2.54701	2.01796
FRYL	rS-pU	1.59359	2.31354	2.95215	1.87316	1.35783	1.14828	1.41468	0.314986	2.29484	1.57676	0.941858	1.70088	3.11103	1.57289	3.78012	0.202074	3.20843		2.42413	3.58359		3.3486		1.39621	1.51511	1.19845	1.81004	2.01796
FTH1	rS-pU	9.68089	9.69418	9.18314	9.05926	9.08215	8.67525	9.37439	7.87958	9.73944	8.96087	8.48382	8.69697	9.82877	7.30834	7.09595	6.49242	5.09054	5.59151	7.32534	5.55868	7.22347	7.21891	6.95922	6.39149	7.03575	6.43148	7.0701	5.94469
FTO	rS-pU	1.94897	1.56511	0.770618	0.946856	1.50741	0.533065	0.349365	-1.03475	1.07656	1.33571	-0.179025	0.777367	1.46258	-0.147681	3.79978	2.63445	0.623465	1.42453	3.04946	2.16856		3.67052	0.690973	4.26091	4.21555	2.2228	1.81004	3.88887
FTSJ1	rS-pU	3.39232	3.10652	2.90352	3.12493	2.77442	2.29675	2.98295	2.09221	3.46205	3.51979	3.05572	3.28244	2.48233	3.37156										1.39621				0.432993
FTSJ3	rS-pU	3.97911	4.02414	3.90833	3.91743	2.65512	3.26896	3.89627	2.91686	3.73335	4.25927	2.8883	4.1375	2.77926	4.09761	3.78012	0.31252	0.513171	1.45736				2.79157		3.4442	4.21555	1.55915		3.96303
FUBP3	rS-pU	3.36877	3.55949	3.43249	3.45965	2.69688	2.4079	2.98222	2.99621	3.22419	3.56803	2.65878	3.47897	3.30743	3.42358	5.56532	3.62142	4.13584	2.02052	3.51631	2.22551	2.82886	5.26649	3.86703	5.23193	5.52367	4.95084	3.59793	5.80795
FUNDC1	rS-pU	3.1955	2.65627	2.34965	2.56145	4.14568	3.17217	2.93376	1.34142	2.39149	3.20992	1.64847	2.88225	3.49057	3.20336	1.47786		1.39374	1.45736	2.42413	1.48161	1.09253	1.93356		1.98118			0.225082
FUNDC2	rS-pU	3.44361	3.05641	3.25429	3.2945	2.83066	4.25927	3.21319	1.95643	3.014	4.02237	3.30159	3.32481	2.67717	3.44095	3.47786	2.87965	1.51317	1.05712	3.27066	4.43316	2.91058	3.04274	2.69097	3.2448	3.59973	2.71049	2.22508	3.10973
GABARAP	rS-pU	7.24603	6.6453	6.61721	6.47454	6.48123	6.23448	6.74416	5.88142	6.84172	7.13134	6.3726	6.95187	6.91528	7.34784	3.28521	2.0578	1.51317		3.61014	2.70607	1.92102	2.26279	1.69097	3.22582	2.37829	0.847456	2.90982	3.73956
GABARAPL1	rS-pU	4.78188	5.52732	4.83668	5.15637	6.78267	6.07874	6.37156	5.11894	5.66676	5.45582	4.81404	5.17991	4.78869	4.3147	2.47786	0.824799	0.393743		3.98886	2.29103	2.50599	1.81798	1.69097	2.10576	1.16499	0.847456	2.79302	2.46114
GAK	rS-pU	4.13914	4.39438	4.59872	4.21464	3.73227	2.70365	4.57894	3.53481	4.64039	4.48091	3.90014	4.65363	3.32092	5.23649	2.55956	2.28569	1.90228		4.54082	1.21055	2.78145	3.79157	0.690973	3.95008	3.33663	2.79969	2.54701	5.13343
GALNT10	rS-pU	2.70465	1.76681	2.62784	1.95841	0.68437	1.1447	1.90651	0.051024	2.79056	4.37156	1.36737	2.13619	0.995665	1.27143		0.31252	0.393743					0.348596		2.98118	0.515109	0.198454		1.64418
GALNT2	rS-pU	4.06091	3.20571	3.19141	4.07133	2.32884	2.3553	2.75894	4.20867	3.37295	3.93546	3.96901	3.21086	1.67807	3.43563	4.37119	2.63445	1.56937		0.373578		2.62256	5.52679	2.69097	3.94501	4.04731	3.52038	0.225082	4.15082
GATAD2A	rS-pU	2.98441	3.19818	3.10785	3.00642	2.33828	2.03369	3.32337	2.48233	3.69933	2.88049	2.66357	3.05242	2.63227	4.51602			1.13584		0.787304	0.706069		2.67052	0.690973	2.83074	2.99254	1.19845	0.225082	3.53377
GBA	rS-pU	4.07639	3.40463	2.99376	2.81366	2.8514	1.88577	3.42089	1.99096	3.49057	2.70664	2.58135	2.92865	2.91648	2.32279	3.88019	1.89748	2.56937	1.07837	2.68492		2.15768	3.32175	1.87313	2.99735	2.83704	2.53989	2.72191	3.15082
GCC2	rS-pU	2.31499	3.06661	2.44493	2.02763	2.65054	1.13881	2.19472	1.10098	2.49774	2.8516	1.75788	2.82395	1.71238	2.54201	3.93284	3.54356	3.36883	2.7605	1.42413	1.22347	1.92102	3.17102	1.69097	3.85757	4.97454	5.19845	1.81004	4.88026
GFM1	rS-pU	3.60526	3.138	3.03949	2.92105	3.33056	3.13726	2.94823	3.28377	2.91073	2.59979	2.38433	2.73422	2.7995	3.55827	5.96971	2.1046	3.2224	0.562922	3.81372	3.67907	3.90078	5.0824	1.51404	4.24891	4.50736	3.08763	2.56821	5.00681
GGA1	rS-pU	3.9364	3.53356	3.62293	3.41828	2.95047	2.39534	3.6427	3.02059	3.75916	4.10769	2.89336	4.11437	3.28496	6.47784	3.64778	2.31252	1.56937		2.40705			2.93356		3.51332	1.9146	2.52038	2.22508	5.07685
GGA2	rS-pU	4.72955	3.87086	3.53169	3.46685	3.08865	3.00899	4.01614	2.74373	4.65306	4.89385	4.59515	4.82324	2.20006	3.88947	3.64778		0.623465		2.23856		1.24579	1.3486	0.690973	1.79417	3.11658	0.198454	0.225082	2.43299
GLG1	rS-pU	4.57228	4.84348	4.53232	4.46924	3.82579	4.17273	4.52419	2.97728	4.75702	5.54813	4.48543	4.61235	4.20477	5.29719	5.80692	5.26672	4.8968	2.48282	4.96243	2.24858	3.79348	3.9857	3.68049	6.85685	5.83832	5.27422	4.28845	6.69812
GLRX2	rS-pU	2.61353	1.69911	1.96292	1.99083	2.73118	2.47832	1.95084	1.89414	1.72727	0.988412	0.77484	2.46624	1.8339	4.98322								0.348596					1.22508	0.432993
GLRX5	rS-pU	4.77505	3.63691	3.92552	3.59892	4.11187	4.3466	4.18824	4.11103	3.41143	3.94298	2.83309	3.47119	2.95624	4.79181	3.06282		2.09813	1.5111	2.97497	3.28778	3.50463	2.2704	3.28512	2.57927	2.707	1.55915	1.50581	2.12741
GLTP	rS-pU	3.67582	4.55582	4.19259	6.01673	3.25822	2.81075	4.04527	2.18777	3.98185	3.52231	3.09153	4.33271	6.3726	3.76871	3.46798	2.62378	3.20843	4.9544	4.73412	0.64613	4.53931	1.74614	3.49833	2.25828	3.48692	3.4634	5.43785	2.54244
GMPPA	rS-pU	3.7939	3.73227	3.90304	3.61902	2.79306	3.22072	3.79909	4.24565	3.91073	3.86888	4.44692	4.77768	2.59144	3.08763	3.76202	2.47058	3.32053	2.03146	1.96964	2.05821	3.55772	4.2867	2.27594	3.36674	4.48056	3.08763	2.30055	4.07058
GMPS	rS-pU	2.50513	2.38267	2.14649	2.18587	1.96347	1.39067	1.55483	0.732052	2.29748	2.51223	2.0054	2.29543	1.38017	4.44361	5.56532	4.16892	4.82359	3.20644	5.34709	2.66135	2.09253	3.84662	2.29424	6.5105	5.66282	5.08099	4.27011	6.48533
GNA11	rS-pU	4.24108	4.77505	5.21121	4.78241	4.34837	4.2114	4.54782	3.19881	4.56803	4.48414	3.46074	5.00854	3.76977	5.40293	5.0373	5.56702	4.64573	4.0095	6.11182	3.67119	5.32723	4.38453	5.27443	6.25996	5.14099	5.52765	5.41826	5.80332
GNAI1	rS-pU	3.58135	3.47119	3.25988	3.52486	3.67469	1.01042	2.85738	1.8512	2.79805	3.12317	0.409255	2.08372	5.14771	2.98222	5.81073	5.35391	5.4055	4.39666	7.82322	3.90449	5.40532	4.57322	6.28803	5.95666	5.44099	4.84746	6.7746	5.94897
GNAI2	rS-pU	5.14119	5.56133	5.33271	5.44095	4.70432	4.63023	4.90448	4.37851	6.31325	5.54071	3.2499	5.36527	5.88753	4.97131	6.53221	6.55754	6.19232	5.13881	7.89132	5.2316	5.93929	5.53735	7.30818	7.09971	6.27558	6.0586	7.4474	6.75239
GNAO1	rS-pU	-0.44438	2.25459	3.57731	1.23599	5.4121	2.62235	-0.921663	1.98586	-1.50758	-0.981936	-1.13131	1.43829	4.60822	2.70531	4.78392	5.76918	5.99842	3.68928	8.98283	3.73199	4.77349	4.29001	5.3297	5.83251	4.99592	5.36556	7.41742	5.89581
GNAS	rS-pU	6.76022	6.14547	6.15725	6.27445	7.78529	6.62797	6.10203	4.8495	6.29499	6.31796	5.71864	6.16993	6.53993	5.62498	4.66079	5.07749	5.08855	4.42948	6.1156	4.28374	5.51854	4.75932	5.37467	6.0058	5.54212	5.02086	5.74013	5.62467
GNB1	rS-pU	6.16491	6.34979	6.20672	6.11956	7.47735	5.16952	6.09381	4.75221	6.52074	6.09381	4.87283	6.05137	6.36562	5.85599	6.199	6.70636	6.53024	5.23941	8.743	4.94232	6.61936	5.19515	6.36712	6.98042	6.51672	6.49713	7.87501	6.78481
GNB2	rS-pU	6.4645	6.27165	6.1298	6.47135	5.71342	5.36667	6.16209	5.33307	6.65105	6.34837	5.59783	6.56041	5.13586	5.85225	6.66324	6.40064	6.40123	5.49016	8.30524	5.21476	6.49733	5.35176	6.48647	6.84436	6.65295	6.33835	7.28088	6.59321
GNG10	rS-pU	4.34056	4.18269	3.92742	3.71999	3.93734	3.37058	3.7666	2.8337	4.2765	3.49314	2.46022	4.27426	4.14405	2.89414	1.47786	1.89748	2.74541		3.43585			2.11564		2.39621	2.10007	1.59689	3.19947	2.43299
GNG12	rS-pU	4.70653	4.85649	4.27389	4.92489	2.02963	3.05806	4.49121	2.90458	4.3792	4.39163	2.99295	4.15381	2.47301	2.80612	2.88019	4.55082	4.6703	3.3109	4.31174	3.25864	3.35095	3.97447	4.21933	5.75377	4.64302	4.72614	5.42118	5.13343
GNG7	rS-pU	1.8746	2.28629	1.92543	2.37249	5.16752	3.31368	2.50284	0.45628	1.43723	3.17489	1.38073	2.5509	5.90448	3.05068	2.06282	2.44656	2.13584	2.45736	4.92744	2.59435	1.09253	1.93356		4.3031	3.10007	2.76125	5.4489	3.01795
GOLGA2	rS-pU	4.08321	4.46271	4.26903	4.43162	3.79285	3.84499	3.96717	3.41007	4.46336	4.57894	4.06781	4.72247	3.64039	4.49697	4.42591	2.73276	3.52743	3.00949	1.02555	0.98784	2.24579	5.00674	3.08854	4.55975	5.01912	3.61856	2.66593	5.00202
GOLIM4	rS-pU	2.32999	3.23833	3.84363	3.1578	3.61235	3.64616	2.98623	3.6837	3.75702	3.31745	2.26123	2.85778	3.86691	1.92562	3.59312	1.89748	3.73316		2.37358	1.29944	1.24579	4.13446	3.27032	3.43235	3.32246	2.19845	2.54701	3.41377
GOLM1	rS-pU	6.43996	2.83147	5.23494	2.20997	4.99095	1.77062	4.29205	1.89491	2.74351	4.18587	3.63923	4.55643	4.79025	3.56194	5.27119	1.31252	5.0288		2.05793	0.706069		2.93356	1.87313	2.77554	3.92628	4.07662	1.81004	2.77748
GPC1	rS-pU	5.6011	4.48414	3.97682	4.81301	5.11228	5.33127	4.16993	3.47379	3.80219	4.87578	3.00558	5.49601	3.18888	5.27799	3.06282	4.31252	4.87139	2.48448	4.40517	3.27417		2.67052		5.53721	3.83704	3.9606	2.11837	5.34862
GPC4	rS-pU	2.44042	3.02397	3.63558	4.08423	0.909197	1.33857	3.28718	-1.15008	3.67243	2.99168	2.27143	2.12631	1.37796	2.22033		2.98821	4.2723		3.18093		0.921024	0.348596	2.69097	3.99735	3.51511	2.89369	2.81005	4.16507
GPX1	rS-pU	7.13031	6.36632	5.73037	5.98444	5.43396	5.2292	6.64342	6.49506	6.94486	5.45549	4.55949	6.36492	5.53667	5.13052	6.84492	5.03958	5.57766	5.25719	4.34854	3.44632	6.05904	5.27978	4.35871	5.59415	5.0939	5.08317	5.26038	5.54789
GPX4	rS-pU	7.19574	6.42626	5.94158	5.95807	6.70736	6.14751	7.0433	6.63952	6.53481	6.25663	4.45549	6.69905	6.30159	9.43609	6.21693	4.91101	4.54009	4.20228	5.3026	3.6194	5.27146	4.33027	3.96263	6.06263	4.6837	4.63977	5.49228	6.46343
GRK2	rS-pU	4.41143	4.96763	5.04702	4.91073	5.66534	4.11061	4.59036	3.95513	5.65993	4.53667	3.71589	5.7021	4.21723	4.58075	3.06282	2.89748	0.393743	1.42453	4.88788	0.938719		1.44251	2.31232	2.69072	3.32246	3.16938	2.41855	3.43299
GRK6	rS-pU	2.39314	3.03545	3.19085	3.13499	2.904	1.73097	2.29101	1.59312	3.59813	2.64755	1.99819	3.30961	2.09018	4.0917		0.31252	0.623465		3.18093					1.39621	1.51511	0.198454	1.81004	1.43299
GRPEL1	rS-pU	4.9364	3.07605	3.12002	3.22872	3.26709	3.39582	3.81044	3.82477	3.09035	3.06661	2.30947	2.9514	2.89627	4.1235	5.74979	3.77195	3.60736	3.11711	3.49618	3.99574	5.12113	4.40311	3.19766	4.68877	2.85682	3.35364	2.90982	4.39929
GTF2H4	rS-pU	3.30641	3.31441	3.34908	3.39012	2.8268	2.14405	3.58135	3.43296	3.42089	3.7366	2.54844	3.64846	2.3505	3.97361		0.258354					0.921024			1.8664	0.515109			2.12741
GTF2H5	rS-pU	2.47119	1.62761	1.36261	1.74258	2.21506	1.15218	1.33971	0.639695	1.06557	1.43936	0.413594	1.56413	2.11769	2.29484
GTF2I	rS-pU	4.22188	3.99458	3.44201	3.53148	3.48285	2.51576	3.28599	1.8057	3.27471	3.94392	2.83653	3.36177	3.6893	2.72988	5.77382	5.35691	3.78154	1.07837	4.08421	0.86526	3.56772	4.21261	4.28053	6.35232	5.28744	3.9288	3.54701	5.78386
GTF3C1	rS-pU	3.65764	3.47638	3.29219	4.0027	3.34625	3.21311	3.38128	2.23113	3.46728	3.74416	3.15478	4.39094	2.62176	4.1334	2.78998	2.72279	2.27055	2.42453	2.25155	2.83393	2.00932	2.93356	1.69097	4.45824	3.62582	2.57814	2.32567	4.168
GTPBP1	rS-pU	3.12085	3.5509	3.38819	3.52807	2.81578	2.69977	2.94916	1.85997	3.85898	3.851	2.63343	3.73227	2.78952	3.9486	4.56532	2.89748	3.62346	3.026	2.6173		3.05186	2.67052		4.46761	3.52751	2.86303	1.37226	4.4819
GULP1	rS-pU	1.55974	1.14405	0.982948	0.922198	-0.0365258	-1.09789	0.735522	-4.04979	0.847195	1.87931	0.757877	1.88323	-2.32337	1.10098	2.06282	1.31252	1.62346				1.92102		0.690973	2.87328	1.51511	1.19845		3.09184
HACD2	rS-pU	2.36485	2.88362	2.78482	2.86248	2.81926	1.52557	2.42143	2.99277	2.93244	2.32596	2.18713	2.90246	3.37851	3.05589	3.93729	1.31252	1.97871	2.45736	1.96906	2.22347		3.32294	2.78492	4.23267	2.56407	2.43242	3.03244	3.31937
HCFC1	rS-pU	3.39917	3.65191	3.4648	3.3521	2.73942	2.43856	3.06212	2.20571	3.36597	3.65306	2.31991	3.49185	2.07211	3.3978	4.64778	4.56045	4.62347	3.04232	2.77503	2.738	2.83076	4.93356	4.01842	5.82297	5.19921	3.90643	2.81005	6.0545
HDLBP	rS-pU	5.81532	5.66192	5.37313	5.39917	4.43496	5.21121	5.24869	5.36527	5.66164	5.65363	6.67101	6.00809	4.38681	6.14609	5.81108	5.41487	5.78625	4.46931	5.34718	2.24927	4.23185	7.49635	5.67874	7.19703	8.81691	5.98927	5.14261	7.06568
HEATR3	rS-pU	2.45996	1.83431	2.08219	1.93257	1.35502	1.26123	1.73725	1.74287	2.28244	1.17249	1.68257	1.95903	1.37796	2.52882	0.477855		0.623465					3.91325			2.51511	0.198454		1.43299
HEATR5B	rS-pU	2.66221	2.67084	2.37796	2.38975	2.29983	1.74846	2.11703	1.74244	2.78094	2.59956	2.81127	2.68167	1.79369	2.29748	2.85615	0.31252	1.62346		2.6881	0.583592		1.93356		2.83074	3.10007	2.52038	0.225082	3.43299
HECTD3	rS-pU	3.88753	3.96717	4.15785	3.7034	2.82191	2.45483	3.65878	3.49442	3.6017	3.90881	3.86691	3.64039	2.69019	3.49314	4.28521	2.29917	3.42768		2.94102	0.583592		1.93356	1.69097	3.45595	3.83704	3.24675	3.57819	3.58584
HERC1	rS-pU	2.34085	2.76405	2.74319	2.62145	3.13455	2.52231	2.07587	1.21599	2.90246	2.95289	1.72552	2.54967	1.9855	3.02272	2.99932	1.84332	0.623465	2.67685	3.37336	2.14739	3.84617	3.05946	2.93842	2.46761	3.30468	0.908772	1.22508	3.27248
HERC2	rS-pU	2.67016	2.92619	3.04168	2.90606	2.83875	2.33041	2.23481	1.40817	2.62012	3.28496	1.8887	2.64731	2.56365	2.926	5.02092	1.31252	2.05941	6.97912	1.73609	3.71892	5.85082	4.73113	4.93695	3.07561	3.68235	1.24675	0.505809	3.69284
HIGD1A	rS-pU	5.53263	5.5735	5.7732	6.1224	6.60392	6.09887	5.77426	6.02658	5.16591	4.28466	3.70708	5.6153	6.6879	4.97636	4.28521	1.78704	2.71567	4.23189	3.04114	3.58189	2.33033	4.35825	3.69097	2.57927		2.70456	1.17339	2.96611
HIGD2A	rS-pU	6.69209	6.87529	6.85611	6.55525	5.96463	6.64407	6.65105	5.74254	6.00293	6.28096	5.29829	6.41075	5.76208	5.98869	3.64778	0.202074	2.39374	2.42453	2.07884	3.09095	2.76019	1.61377	1.69097	1.53564				1.84314
HIP1	rS-pU	2.38929	2.59455	1.66835	2.04626	1.83996	1.48414	2.44969	1.30976	3.74093	2.33743	0.551885	2.31383	3.6837	3.86888	5.29697	4.31252	2.94539	1.07837	5.01566	0.583592	2.17119	2.99833	4.67956	3.75666	3.55199	3.7641	4.17305	4.10973
HIRIP3	rS-pU	2.7277	3.11853	3.10073	3.06425	3.0635	2.63157	2.5758	2.10836	2.92125	3.45286	2.02928	2.98039	3.59574	5.35544	2.04645									2.46761	1.51511			2.77748
HNRNPA0	rS-pU	5.6241	5.59156	5.29297	5.26441	4.72738	4.39917	4.72247	3.926	5.43463	6.1334	4.41346	5.18903	4.05311	5.28318	4.61915	2.85249	3.55553		4.59734	4.55517	4.10806	5.09816	4.98203	6.01774	5.5857	4.25064	3.00313	5.8413
HOMER3	rS-pU	3.24975	3.17776	2.77684	2.60573	2.67197	2.07929	4.08576	-0.171206	3.0616	2.74071	1.34653	3.00773	4.41413	2.16928	2.17076				0.319834		2.50599	1.88642	0.690973	2.69072	2.87634	1.19845	1.17339	2.09184
HS2ST1	rS-pU	3.72683	2.21847	1.559	1.30976	2.39451	0.78115	1.47508	1.4163	1.89258	2.21878	1.2762	1.67084	1.33914	1.94111	3.22185		0.623465				0.921024	0.348596		1.39621	2.10007	0.198454	1.22508	2.43299
HSPB8	rS-pU	2.37044	6.91289	6.91283	7.32748	5.36071	7.14822	4.74524	-0.392895	5.28207	2.91303	2.02786	5.85025	5.73064	2.92676		3.49754	5.00862	2.20322	2.20857	3.74254	1.24579		1.51404	1.57927	3.32246	4.30689	3.65655	1.64418
HSPBP1	rS-pU	3.6241	3.94954	4.01792	4.06091	4.91695	3.6311	4.10518	3.20914	3.62059	4.21723	2.99747	4.1035	3.50589	4.52231	0.477855	2.47058	2.40016	3.02052	3.12576	1.38497	2.02944	2.47795	2.31232	4.07096	3.32246	2.19845	2.22508	4.02416
HSPG2	rS-pU	4.20789	5.17073	5.2294	5.20059	-1.53994	4.65363	3.62293	0.597412	4.18745	3.18602	2.66403	4.50653	0.0745054	2.04998	10.2135	10.8586	10.9712	9.04056	6.87609	9.6838	11.0033	8.08419	10.7589	9.78344	10.8216	11.2427	9.43788	10.0288
HTATSF1	rS-pU	4.29425	4.49442	4.26679	4.13203	4.97453	4.31288	3.85599	2.67942	3.97177	5.05875	3.24214	4.0027	5.13299	4.849	5.12539	4.01296	2.94539		2.94972	2.29689		3.3486	0.690973	5.37726	4.32246	3.52038	0.225082	5.15648
HUWE1	rS-pU	3.93546	4.16028	3.77978	3.89109	3.47379	3.30173	3.58376	2.62059	3.76871	4.27128	3.13291	3.82069	3.17919	4.23726	6.05043	6.91243	5.15528	3.78603	7.05498	4.01178	3.04124	5.64224	3.10938	8.51955	5.67325	5.36197	5.54219	8.04058
HYPK	rS-pU	0.694212	0.253384	0.969381	0.309564	0.00575919	-0.037636	0.402722	0.124328	1.27858	0.773996	-0.0997418	1.68796	-0.277359	2.3173	0.477855		0.393743			0.706069				3.16423	2.16499
IFITM2	rS-pU	6.59842	6.77215	6.65399	6.92564	4.35332	6.79396	7.57969	7.95245	8.67807	7.99887	5.32265	7.22014	5.2589	5.8999	3.93729	2.45862	2.33681	0.562922	1.08959	2.86289	2.56545	2.50923	4.1504	3.87328	3.36453	3.49717	1.37226	3.52921
IFITM3	rS-pU	8.23362	8.25314	8.50343	8.73651	6.23534	7.94954	9.01959	9.12231	9.45245	9.17518	6.91767	8.6489	6.77873	7.27799	4.1783	3.19799	2.8351	2.20322	0.863167	2.65812	2.82886	2.94273	4.39141	4.23801	3.36453	3.72761	1.37226	3.79591
IFT20	rS-pU	3.64501	3.71699	3.61883	3.3656	3.39643	2.13455	3.19235	3.01846	3.47897	3.65535	4.43962	3.93263	3.22605	4.57713										0.579271				0.432993
IGFBP7	rS-pU	7.27891	7.76553	7.24854	7.40755	5.02592	7.90839	9.1644	5.88191	7.83983	7.1127	6.12412	8.02126	5.46107	7.22207	2.57768	1.87965	2.30406			2.70632	4.07325	2.67052	4.0129	2.81257	4.35065	3.47358	2.11837	3.573
IK	rS-pU	5.1981	5.45681	5.33753	5.38048	4.89773	4.61677	4.79286	3.95791	5.33985	5.52888	4.11103	5.21839	4.90352	6.44841	3.06054	1.31252	2.54155		2.69551			3.80803	1.91055	5.02762	4.734	3.36838	0.740707	5.31298
ILK	rS-pU	5.1534	6.29921	6.92955	6.64174	4.1914	5.33342	5.27277	3.82985	5.76049	5.6279	4.75596	6.33163	4.16108	4.78083	6.03244	7.66161	7.48297	3.96391	3.243	5.54276	5.4092	4.91239	5.58003	6.89568	6.27602	7.12586	4.92202	6.69567
IMP4	rS-pU	4.23802	4.07724	4.12969	4.18481	4.36667	3.74254	4.04352	4.04614	3.8953	3.89821	4.46467	4.10685	3.58976	3.852			0.623465					0.348596		1.39621	1.51511			1.09184
IMPDH1	rS-pU	3.32193	4.28836	3.96301	4.04002	3.62761	2.72814	3.22759	0.83996	4.63285	4.05658	3.60763	4.56742	2.22188	4.06609	2.54798	1.31252	0.393743	0.562922	0.565942	0.706069	0.921024	0.348596	1.31232	2.46761	2.5398	1.55915	0.225082	3.36989
INPPL1	rS-pU	4.89918	5.11145	5.34926	5.02207	3.29543	4.36982	4.81044	3.39917	5.21335	5.38198	3.98368	5.58376	3.58857	4.16189	2.79978	1.89748	1.56937		1.1501	1.84365	2.82179	1.05746	1.51404	4.3853	2.99254	2.9288	1.90982	4.57521
INTS1	rS-pU	3.76553	4.09255	3.95047	3.87447	3.86592	3.10819	3.92884	3.13767	3.94673	4.37156	3.7115	4.38681	3.0917	5.43663		0.31252				1.98784	2.24579	3.3486		3.15549	2.83704	0.198454	0.740707	2.75492
INTS11	rS-pU	4.14486	5.00405	4.83542	4.66543	3.80426	3.67807	4.23802	3.49314	4.3799	5.28836	4.09677	5.14975	3.77083	5.47897				1.45736	0.26401					1.39621	2.10007	0.198454		2.01796
INTS3	rS-pU	5	4.94064	4.904	4.87151	4.28021	3.8679	4.92884	3.86295	4.97315	5.69571	3.78136	5.29131	3.76128	5.53481	2.46559		0.623465					1.3486		3.78489	3.32246			2.82158
INTS4	rS-pU	2.15121	2.16575	1.97948	1.75189	0.818851	0.978928	1.74588	1.2394	2.0861	2.49314	1.56218	2.31499	1.6622	2.08338	0.477855		0.623465		0.373578	0.583592		1.93356		2.8907	1.51511	1.19845		2.09184
IPO8	rS-pU	3.12598	3.46074	3.21708	3.15235	2.39342	1.89685	2.72683	2.21723	2.94073	3.31368	2.68504	3.1132	2.04264	3.07759	2.17076	1.31252	1.05941		2.01432	0.583592		2.03899	0.690973	3.68074		0.198454	1.74071	3.10973
IQGAP3	rS-pU	-1.3827	-2.44693	0.146069	0.152551	-2.26534	-3.4761	-1.60867	-3.55928	-0.465938	-4.2466	-4.0228	-2.28139	-4.60577	2.123	3.52863	2.47058	3.6574	1.80102	1.5202	3.16856	2.38175	4.48288	4.48235	4.01023	4.05382	3.00097	2.68547	3.01143
ISG15	rS-pU	2.87833	3.58376	4.13504	3.59463	4.02237	3.29256	3.88557	4.06178	4.69153	2.61377	1.93697	3.84398	3.86096	2.50411	0.477855	2.31252	1.05941		1.95854			2.58578	0.690973	2.39621	0.515109	1.81579	2.22508	1.43299
ISY1	rS-pU	2.61612	2.92163	2.93734	2.87027	2.09051	2.08763	2.46571	1.51248	2.94204	3.10148	2.17025	2.91571	1.96606	2.90612	1.78012		1.62346				0.921024	0.348596		2.58766	1.51511	1.78342		2.93319
ITGA11	rS-pU	1.5864	0.97966	0.0806577	0.438364	-1.48036	2.35769	1.52707	-1.66887	0.192825	1.04684	-1.34263	2.31962	-2.56918	0.0840642		1.31252	0.393743					0.348596	0.690973	1.39621	0.515109	1.84746	0.225082	0.432993
ITGA3	rS-pU	4.5656	4.8545	4.18745	4.16698	2.4678	2.46793	5.58225	-0.262573	5.72955	3.51475	2.77884	4.42626	0.649845	1.32481	4.69867	4.71384	4.87352	2.43281	0.373578	0.583592	4.22197		5.58246	3.82524	2.85682	4.80096	2.37226	3.73561
ITGAV	rS-pU	4.10936	3.99186	3.3837	3.62168	3.27471	4.07682	3.76765	1.54844	4.07553	4.35544	2.80777	3.42358	4.29278	2.62877	4.52355	5.20158	5.98762	3.00949	5.43521	2.34553	4.81772	4.46506	4.72872	6.33465	5.14196	5.74944	5.22874	6.28422
ITGB1	rS-pU	4.9486	6.03716	5.6837	6.1277	2.51803	5.33842	4.50208	3.83086	5.99095	5.11977	4.01792	4.73877	4.53045	3.73335	7.18956	7.56897	7.86355	5.8772	4.92929	5.70653	6.2634	6.26521	7.69716	7.13795	6.90632	7.79075	5.91022	7.02762
ITGB5	rS-pU	3.95699	4.18269	4.38681	4.66884	2.27292	4.27389	4.71204	3.88069	4.80168	3.43029	2.64178	4.68482	3.02503	2.98623	2.06282	2.31252	2.20843	1.42453	1.37358	1.22347	2.16003	1.99684	2.39989	3.56614	2.37829	2.24675	1.50581	2.27248
ITGB7	rS-pU	-0.0494569	0.710173	0.583326	0.691445	-1.91812	-2.08927	1.75702	0.857583	1.55974	-1.36142	-1.18541	0.591679	-0.143532	-0.264478	0.477855	0.31252	0.513171				1.13027	0.872271	3.18768	1.10576	1.61143	0.293476	1.17339	0.432993
ITPR1	rS-pU	2.4898	4.22959	2.65099	3.47841	4.1914	1.33457	2.29337	-0.595097	2.8922	3.83996	-0.152163	3.05224	0.275007	1.51349	5.32863	6.26414	4.61013	3.25444	6.74564	4.00618	4.30146	4.34274	3.5062	7.24026	4.6837	6.42895	3.48421	6.68875
ITPR3	rS-pU	3.11553	3.21568	4.01395	3.29744	0.77989	2.3444	3.45943	-0.12863	4.74308	3.46728	2.50335	3.7137	1.78952	4.1416	4.17975	3.61841	3.83746	2.44922	3.60678	0.64613	2.43445	3.21987	4.39989	7.86972	4.59528	3.77237	3.65655	7.18962
ITSN1	rS-pU	1.67039	1.65444	1.38184	1.06695	2.56389	1.03844	0.809826	1.26484	1.17121	1.73942	-0.943971	1.5008	1.16864	1.19535	4.51251	1.31252	1.90228	1.45736	6.06958		1.24579	4.50849	1.51404	4.97639	4.68503	4.65789	4.22508	5.03678
JUP	rS-pU	2.8528	5.26379	5.08982	7.20171	1.47923	5.40207	5.80142	4.29352	5.04308	4.53107	4.18666	5.55919	2.79618	3.1357	4.45848	5.36106	6.82703	8.8778	4.47254	8.18552	5.38569	5.95789	5.74405	4.79599	7.37894	6.47952	5.5399	4.44229
KANK2	rS-pU	4.27426	6.57984	6.54404	6.61843	1.76808	5.30597	3.9991	3.17824	5.51979	6.25286	2.81311	5.57259	2.2458	3.34767	5.54371	6.91508	7.23631	5.95983	1.31983	3.95938	5.36527	5.26815	6.13836	7.09914	5.43113	7.25484	3.52656	7.3595
KDM5C	rS-pU	4.05398	4.16752	3.91457	4.01614	3.30728	2.98322	3.50462	2.8486	4.14486	4.77083	3.27992	4.14975	2.93471	3.49953	1.63689	0.824799	2.39374	1.80102	0.26401	1.22347		1.3486	0.690973	1.10576	0.515109	0.293476	0.740707	0.542445
KIDINS220	rS-pU	3.18666	3.59216	3.24679	3.17147	3.51223	2.43336	2.59622	1.71282	3.39506	4.11853	2.17696	2.98441	4.05485	2.34085		0.31252	0.623465	0.562922	1.37358	1.58359					2.51511			3.89242
KIF1C	rS-pU	3.67469	4.81404	5.14934	5.48156	4.55459	6.14088	4.67469	4.04702	5.12309	3.95884	4.03826	4.80271	6.77347	4.27128	3.06282	3.31252	3.79339		3.50781	1.58359		2.91848		2.49064	4.21555	3.65789	2.37226	4.33988
KIF20A	rS-pU	-1.23991	-2.58988	-0.905034	0.352465	-5.94786	-3.70698	-2.46037	-4.09074	-1.60472	-3.53969	-4.54658	-3.11403	-5.24715	2.98659						1.58359								3.24035
KIF23	rS-pU	-0.0368219	-1.10998	0.0758749	0.603723	-2.72547	-2.90023	1.01078	-3.52069	-0.0053479	-1.02005	-2.20889	-0.813246	-3.14688	3.00666	1.47786		2.20843		1.69501	0.583592	1.13027	1.63407		4.0387	2.51511	1.19845	0.505809	5.18788
KIF3A	rS-pU	1.23695	1.21288	0.849599	0.858114	4.0009	0.336855	0.814755	-1.50267	0.929791	1.66585	-0.048263	1.36625	2.90053	3.1147	2.59769	0.31252	1.13584		4.59378		1.24579		0.690973	4.51111	3.97454	1.55915	3.47356	5.05695
KIFAP3	rS-pU	3.1306	2.46179	2.74017	2.55655	4.74631	3.07271	2.4939	0.956057	2.639	3.17616	1.83794	2.55925	3.33056	4.15137	1.92838	1.31252			4.02555		1.24579	1.3486	0.690973	2.311	1.87634	0.198454	2.00313	3.43299
KLC1	rS-pU	3.7939	4.66789	4.60288	4.73769	6.76421	4.37851	3.50462	2.56413	4.58976	4.54411	3.104	4.27873	6.1235	4.42895	5.40681	4.83509	4.63396	2.66333	5.69034	2.94894	3.24579	4.15595	4.23363	4.9723	4.11658	4.38819	6.20117	5.37117
KLC4	rS-pU	2.81926	3.19739	3.63145	2.45865	2.87578	2.35826	3.2032	4.33842	2.51904	3.2345	2.15995	3.0709	2.48826	3.86987	4.39734	4.08139	4.58849	1.07837	3.83894	2.23109	2.44644	3.73694	2.51403	4.31745	4.12476	3.75578	4.46256	4.39451
KLHL3	rS-pU	1.78869	0.789103	0.143197	0.283724	1.57046	2.15995	1.18903	-0.765621	0.443607	1.54942	-0.56043	0.757023	1.08338	2.27471											0.515109
KRTCAP2	rS-pU	3.95513	3.91265	4.06307	3.80564	2.69019	3.22427	3.83794	3.34056	3.93263	4.15137	3.86196	3.98094	3.43962	5.14568	1.47786	1.25835	1.05941			0.706069	0.921024	3.47386	2.27594	1.79417	2.61143	0.293476	0.225082	0.542445
LAMA5	rS-pU	3.50589	5.26791	5.41397	5.03166	2.12928	3.52795	4.90256	2.70995	5.30378	2.52557	2.93301	5.31687	1.71809	2.52957	8.06478	8.63371	8.8154	7.04624	5.29269	6.71981	9.04603	5.67424	9.89746	7.90943	8.39581	9.44771	7.01351	8.05424
LAMC1	rS-pU	3.58737	5.79207	5.34678	5.56529	1.13488	4.6744	3.66789	1.61918	5.47929	4.57592	3.03686	4.13586	0.969381	3.41549	8.60415	8.66816	8.89575	7.684	5.86038	8.33792	8.27215	5.62599	9.66244	7.84875	8.90171	9.25607	8.03266	7.97989
LAMP1	rS-pU	6.18249	6.6453	6.26228	6.27594	5.17473	5.40735	6.5469	6.06759	6.93428	6.38681	5.70072	6.20984	6.39077	6.5421	6.30052	2.45862	4.13199	3.45668	4.31826	3.05464	5.13418	5.01819	6.10085	5.08928	5.02245	4.06529	4.28268	4.48641
LANCL2	rS-pU	2.34767	1.82619	1.69198	1.5435	3.69042	0.742006	2.03984	0.975263	1.23818	2.42331	1.10232	2.15704	2.94654	3.48156	3.68467	2.45862	3.60736		5.9099	2.98388	3.24037	3.24344	1.56186	4.73668	2.83704	3.35364	4.59818	4.56431
LAPTM4A	rS-pU	7.62132	7.40088	7.1236	7.07468	5.36317	6.51278	7.19672	6.18824	7.39403	7.7039	6.5345	7.01346	5.44427	7.83036														1.43299
LARP1	rS-pU	4.78136	4.5267	4.29976	4.36923	4.57834	3.98504	4.22651	3.35332	4.34127	4.73173	4.8125	4.29352	3.9222	4.62469	5.05878	3.63445	1.62346	2.14788	5.21538	2.58359		4.99245	2.42005	5.0771	5.50422	3.78342	3.90981	5.39565
LAS1L	rS-pU	2.9138	3.30714	3.31056	3.33914	3.49442	2.02219	2.49978	1.85758	2.88947	4.03826	2.40817	3.56316	3.66448	4.46205	2.17076		2.20843		1.37358		1.24579	1.3486	1.69097	4.16983	2.74996	0.847456		4.02416
LGALS9	rS-pU	2.70155	2.68907	4.95413	2.29651	0.651683	1.87892	2.27917	0.986957	4.42156	1.8887	1.85997	2.56291	2.88869	1.4756	1.89996	1.89748	4.15244	1.42453	1.37358		2.13027	2.96555	3.65583	2.71814	2.707	1.24675	2.22508	1.43299
LIG1	rS-pU	1.81721	1.59359	1.8534	1.6997	1.16285	-0.0526705	1.76765	1.42116	2.26664	2.92524	2.36569	2.81229	1.74373	3.62527	2.78012		0.623465	0.562922					0.690973	1.98118	0.515109			3.75492
LLGL2	rS-pU	2.1398	2.69555	4.83099	3.19261	-0.456009	-0.0299563	5.06953	3.65191	4.33914	1.80488	4.74308	3.62994	1.39835	2.21008	0.477855		4.0712	2.14788	2.5279	2.46232	3.56772	3.14303	3.71155	1.04481	4.78386	2.52038	3.04761	0.432993
LMO7	rS-pU	0.123004	1.29337	1.67805	3.30514	2.41332	4.24717	2.58376	2.24823	4.50462	1.65214	1.56218	2.34852	-0.654263	1.78952		0.31252	3.94539	1.80102	3.73548	4.57056		4.39982	6.20477	0.490643	6.348	3.36838		3.62797
LOXL4	rS-pU	0.643394	1.28688	2.28851	1.79283	-2.66658	-0.709812	1.40762	-0.768322	1.75361	2.62807	1.3846	2.36205	-2.27788	2.57386		0.202074	1.90228						1.42005	2.57927	3.1329	0.198454		3.89242
LPGAT1	rS-pU	3.49314	2.63343	2.40204	2.39451	3.05849	1.91207	2.39972	3.23695	2.67107	2.08304	2.48001	2.91762	3.03422	3.16736	2.79978	0.31252			2.16578		1.24579	3.02247	1.31232	0.579271				0.432993
LRBA	rS-pU	2.39972	2.25035	2.28422	1.81871	0.250962	1.02112	2.22373	0.97306	1.88947	1.80281	1.58304	1.95084	0.134878	2.11237	5.29197	5.01296	4.75149	2.67685	2.8011	2.65933	4.43407	5.04131	1.17499	5.01334	6.39775	5.05865	1.81004	5.52046
LRP1	rS-pU	3.8748	5.19613	4.86592	4.93263	4.22805	4.43563	3.05015	5.07938	5.62293	6.36877	2.47197	4.67694	2.97343	3.19787	6.57549	5.79833	6.01727	4.72378	6.99319	3.21435	3.80195	7.16774	7.36798	8.13974	6.94918	6.24721	6.44761	8.5163
LRRFIP2	rS-pU	2.79867	2.49749	3.26829	3.61628	2.70465	4.04789	2.76022	2.559	3.25263	3.06609	1.91418	3.86394	3.12895	4.34056	4.106	4.4142	4.35291	2.02052	1.17049	1.63698	1.55671	2.68433	2.16042	2.84868	3.62582	4.73754	3.22508	3.68875
LRRK2	rS-pU	0.87342	1.49262	1.10601	1.82334	1.22527	0.29231	2.07929	-0.552156	3.89142	1.91877	0.435095	0.423309	0.78073	-0.864596	1.47786		0.623465		2.56594		1.13027	3.06116	1.03484	1.98118
LRWD1	rS-pU	3.41007	2.53057	2.4614	2.32366	2.88928	1.73855	2.88186	2.08508	2.73183	2.77589	1.81311	2.75873	2.17281	8.04494		0.31252								2.65038	1.51511			5.95655
LY75	rS-pU	-0.856998	0.769772	0.908851	-0.54428	-2.39745	-2.06431	-0.434403	-2.69339	1.2455	-1.30294	-1.47033	-0.650861	-0.457792	-2.23447			2.7696		0.373578						2.83704	2.19845
MAD1L1	rS-pU	0.92372	1.43616	1.09322	1.12697	1.43616	0.727267	0.913799	0.570463	1.55336	1.22033	0.0703893	1.60597	1.30393	3.01988	2.06282	1.31252	1.56937	0.562922	1.26401			1.00132	0.690973	3.95836	4.10835	2.2228		4.32704
MAGED1	rS-pU	5.57773	3.78869	3.75862	3.28397	5.00495	3.74792	4.00988	3.53232	3.99548	4.59216	3.6565	4.48349	3.88557	4.84398	1.47786	2.70265	1.05941		1.77555					2.07561	2.10007	3.00097	1.00313	1.7997
MAGED2	rS-pU	5.70349	6.02081	5.38474	5.31904	5.49793	4.97499	5.91648	3.50843	5.57259	6.98071	4.20477	6.35332	5.06566	5.4822	3.68467	2.72279	0.623465	1.45736	2.56619	1.22347	1.55671	1.3486	1.71835	4.85661	2.1329	2.57814	2.46228	4.91629
MAN1B1	rS-pU	3.50335	3.43962	3.32287	3.18708	3.04422	2.7171	3.51223	2.83005	3.51601	3.83086	2.88166	3.78136	2.68482	4.12433	3.11109		0.623465				1.24579	0.530678	2.27594	3.10576	1.61143	0.908772	0.740707	2.48876
MAN2A1	rS-pU	2.64108	2.41359	1.51702	1.134	0.0579701	-0.533973	1.07861	1.04614	1.88986	1.55974	1.99675	0.552869	2.5472	2.11603	5.06282	1.89748	2.98299		0.26401		2.10522	5.2927	3.27594	2.62977	4.37829	3.19845	0.740707	2.43299
MAN2B2	rS-pU	2.6227	3.38405	2.72727	2.82545	2.65627	2.33643	2.5828	2.50767	3.25202	3.81044	2.46388	3.38957	1.75275	1.51248	1.47786	0.31252			0.373578		1.73041	2.3486		1.98118	3.32246	1.78342	1.22508	0.432993
MAP1LC3B	rS-pU	4.53232	4.38405	3.98002	3.99277	5.32912	4.38853	4.04614	2.61847	4.3799	3.96347	2.76532	3.9222	5.1807	4.4957	3.79978	2.63445	1.13584		4.9758	1.93086	0.921024	1.93356	0.690973	2.46761	2.10007	2.2703	4.27625	2.70061
MAP3K7	rS-pU	2.58159	2.91686	2.55532	2.45575	2.36345	2.06419	2.32654	1.65214	2.71216	3.2032	1.62293	3.02892	2.60881	2.65924	1.78012	1.31252	1.62346		1.92293		1.24579			1.39621	2.51511	2.19845		4.01795
MAP4K4	rS-pU	1.99204	3.07998	2.93772	3.31899	4.37504	3.13447	2.40654	2.49621	3.87184	3.30728	1.84398	2.72181	6.27202	3.98823	2.54798	1.31252	1.62346	1.56292	5.38266	1.12925		1.81798		4.85313	3.51511	1.19845	4.28845	5.95655
MAP7D1	rS-pU	4.4019	5.67864	5.65292	5.70136	5.80038	6.05864	4.41346	2.03069	5.53761	4.32697	2.66653	5.33163	6.17911	4.22574					5.09725	1.53655				1.75666	0.515109	1.78342	3.0619	2.75492
MAPKAPK2	rS-pU	5.03958	4.55765	4.57803	4.55786	2.60051	5.67356	5.21607	3.89045	5.35825	4.38128	3.95233	4.61058	3.8268	5.12516	0.477855	3.48245	2.59667		0.373578	0.524228	1.92102	2.93356		3.66454	3.51511	3.78342	1.81004	3.53377
MAPRE1	rS-pU	4.68874	5.40701	5.3875	5.35485	4.0063	4.37051	4.71644	2.34738	5.27575	4.80529	3.88753	4.95931	5.0365	5.46042	4.95635	5.94417	5.84652	3.72153	5.23805	3.36132	4.56602	3.81763	5.29884	6.29409	5.55877	6.01215	5.78873	6.61701
MBD3	rS-pU	4.48864	4.30159	4.4522	4.45022	5.11562	4.15704	4.53916	4.17073	4.5097	4.80064	3.52105	5.15866	4.08406	5.09803		0.31252	0.623465							2.01334	1.51511	0.198454		2.05537
MCM2	rS-pU	1.09896	1.23818	0.963474	1.3273	0.244887	0.41846	0.507922	-1.15553	1.0697	1.63691	0.123004	1.20602	0.441483	3.45943			2.36883	2.45736						5.14984	1.51511	1.78342		5.37117
MCM3AP	rS-pU	3.36457	3.8166	3.61471	3.57773	2.95568	2.90014	3.25187	2.498	3.82884	4.01703	2.98495	3.83289	2.77357	3.94017		0.31252	0.623465		1.56594	0.583592	0.921024	0.348596		2.98118	3.68503	0.908772	0.740707	3.75492
MCM4	rS-pU	2.53356	2.72705	2.03034	2.49348	2.42948	1.67446	1.82048	0.488515	1.41034	1.88206	1.09491	1.54052	1.60597	4.64328				1.45736						4.65148	1.51511	0.198454		6.07685
MDC1	rS-pU	2.36149	3.04946	2.90862	2.86427	1.6017	2.06437	2.58039	2.06074	3.03139	3.88557	2.30568	3.2888	1.91762	4.89093	2.78012				0.373578	0.706069		2.67052		5.61788	3.68503		0.225082	7.07685
MED12	rS-pU	4.09255	3.488	3.07185	2.9956	1.77357	2.03861	2.61871	1.43349	3.23833	4.21179	2.17887	3.61235	1.86908	3.2756	1.27119											0.382626
MED14	rS-pU	2.14665	2.8478	2.31658	2.21547	1.42062	1.45575	2.30159	1.44996	2.37323	2.51979	1.66266	2.30801	1.53903	1.45575										1.04481				2.43299
MED28	rS-pU	2.23174	3.08372	2.8512	2.81216	2.43536	1.64823	2.30188	1.51046	3.04194	3.73227	1.88049	3.06695	2.31875	2.86394														0.644177
MELK	rS-pU	-2.03919	-2.5412	-0.443085	0.369204	-5.61317	-4.72814	-2.53282	-3.8456	-1.39669	-3.35757	-3.39669	-3.16877	-4.94653	2.71567					0.373578
METAP2	rS-pU	4.33199	3.95606	3.86047	4.01406	3.44626	3.50208	3.62059	3.34199	3.87184	4.20163	3.56194	3.80529	3.79181	4.70708	4.03036	4.05157	3.74541	3.60167	3.55828	2.59938	2.73041	4.26341	2.16042	5.36674	4.44179	3.75578	4.30055	5.6102
MFF	rS-pU	4.54226	4.45483	4.46597	4.36247	4.85499	4.18903	4.38128	3.02414	3.9991	4.69711	3.849	4.38474	4.94345	6.62176	3.06282	2.89748	0.513171		3.80729	1.21427	2.92102	2.93356	0.690973	3.57272	2.10007	2.19845	2.30055	4.14215
MFN1	rS-pU	2.99548	3.22682	3.06178	3.18708	2.36429	2.95103	2.7277	1.75318	2.95921	3.14682	3.20976	3.2394	2.13881	2.79077	2.99716	1.93836	2.05941	1.42453	3.06813	3.02494	1.24579	3.57021	2.31232	4.41204	2.8956	2.57814	3.52709	3.8324
MFN2	rS-pU	4.39849	5.3579	5.16451	5.50462	5.08406	6.55275	4.52795	4.32409	4.58316	4.34056	3.20195	4.78607	4.72738	4.63923	4.60435	3.74965	4.32053	1.45736	5.86191	4.59645	2.50835	4.38396	2.03484	4.83876	3.707	4.68141	4.23207	5.24022
MGMT	rS-pU	2.57216	2.96625	2.47521	2.38883	1.54547	2.00144	2.89802	4.14241	2.35332	2.86295	2.43189	2.74071	2.1696	3.39643	0.477855	1.28569	1.51317		0.863167		2.00932	3.21987	2.69097	3.94174	2.87634	2.11391	1.50581	4.1186
MIGA2	rS-pU	3.52982	3.58256	3.64668	3.36965	3.01668	3.07511	3.22466	2.29278	2.93282	3.26574	1.90689	3.91743	2.23756	3.10232	1.78012							0.692334		0.396213
MINDY1	rS-pU	2.8502	3.53854	3.21498	3.46871	1.82456	3.42633	3.77189	2.37518	2.852	3.54967	3.8748	3.07878	4.05398	4.09508	0.477855	1.31252	1.51317		3.13072	2.42701	1.24579	0.348596		2.01334	3.51511	2.0336	3.45147	3.24035
MINK1	rS-pU	4.58436	4.81967	4.86839	5.11548	4.93923	3.37309	4.43095	3.25263	5.07254	5.76527	3.90689	5.05224	4.74739	4.86542	2.46559	1.31252	0.623465		6.06501			0.348596		4.68769	3.97454	1.78342	4.20592	4.90785
MKLN1	rS-pU	2.31237	2.52105	1.99385	2.10344	1.24489	1.66403	1.55041	1.14665	2.42573	2.50131	1.19786	2.54794	1.60786	2.30655	0.477855	0.31252	0.393743							1.49064	1.51511			2.75492
MLF2	rS-pU	5.86518	5.53792	5.6314	5.64645	6.40973	4.93617	5.59395	5.61853	5.30195	5.38267	4.4019	5.78895	5.33949	5.51602	0.477855	0.31252	1.45469		3.64179	1.70607	0.921024	0.348596	1.69097	2.9012	0.515109	0.382626	2.19947	1.84314
MMUT	rS-pU	3.95233	3.6241	3.44705	3.46728	3.33485	3.19629	3.47638	4.71973	3.14111	3.8679	2.83005	3.15413	2.95736	3.29514	5.76596	3.35055	4.38296	2.28027	4.33399	4.97924	6.05332	7.24632	3.79138	5.44599	5.79353	4.59223	4.59818	5.75953
MNAT1	rS-pU	2.09963	2.08372	1.56267	1.86776	1.94561	1.43403	1.69064	0.779049	1.66903	2.34795	0.843984	2.15283	1.65855	1.74287	3.36508									2.9012		0.198454		3.01795
MOCS2	rS-pU	3.91552	2.82599	3.04719	3.26298	4.16591	3.39917	3.49057	3.07262	2.70066	3.01382	2.0597	3.10165	3.54226	2.55606	3.25601	1.31252	1.81199	2.02052	1.81397	1.65325	3.4601	2.26279		0.396213	2.51511	2.13971	2.48476	1.43299
MPDZ	rS-pU	2.33857	3.12615	2.93555	3.07656	2.83613	3.02219	1.94336	2.74265	2.70022	3.70598	0.410341	3.23128	3.47379	2.5036		2.31252	0.623465		2.00299		1.02944	3.82388			2.10007	3.52038	3.68452	3.43299
MPP1	rS-pU	4.04614	3.39369	3.33707	3.09187	4.45352	3.16495	3.94579	2.77526	4.42089	2.82028	2.91571	3.32625	3.36457	2.62831	2.88019	3.31252	2.94539	1.45736	4.27754	2.58359	2.95923	3.14303	1.03484	3.98118	4.10007	3.52038	4.09736	2.77748
MPRIP	rS-pU	3.34767	4.19219	3.74578	3.89142	4.15218	3.77136	3.61824	2.68212	4.36737	4.07981	3.16976	3.9241	3.72028	3.77821	4.94809	3.89748	2.90228	1.45736	3.78482	0.98784	4.01099	3.73232	5.39136	4.64213	5.68503	3.90643	2.54701	4.5944
MRC2	rS-pU	2.62199	3.22419	2.98668	3.5056	0.367371	4.05441	3.34908	0.132248	5.11103	5.57954	1.12631	4.66676	1.61023	3.89918	3.24054	4.39998	3.00353	2.45736	3.166		1.13027		3.96238	5.94211	4.886	3.06087	1.90982	5.60272
MRPL13	rS-pU	3.7845	2.77589	3.22659	3.09733	2.42653	2.97627	3.38819	2.9138	2.74803	2.36877	1.9782	2.78576	2.25127	3.03263	4.08896	1.31252	2.94539	2.76624	2.36033	2.23781	3.33364	2.91848	1.69097	2.23118	2.83704	1.87844		3.21835
MRPL14	rS-pU	4.63052	3.9514	4.37504	4.16054	3.63923	3.97269	4.24717	4.61117	5.39917	3.36036	3.16527	4.12598	3.28096	5.57894	2.06282	0.31252	2.05941		1.95854	1.67641	2.50599	3.3486	0.690973	2.04481	2.35065	1.55915	1.22508	2.43299
MRPL15	rS-pU	4.3875	4.38819	4.50271	4.25802	4.56499	5.34926	4.78869	4.17073	3.8268	3.85	3.34908	3.7666	3.36877	3.25111	2.47786		1.51317		0.373578	1.49606	4.38046	3.93356		2.39621	3.32246	0.198454		2.65259
MRPL17	rS-pU	4.43363	3.34199	3.18086	3.20893	3.15283	3.40735	3.72792	2.53531	3.54597	3.03949	3.09322	3.51475	2.50818	3.91552	2.19444	0.31252	2.05941		0.472964	1.66658	0.921024	1.99684		1.4442	3.51511	0.198454		2.75492
MRPL45	rS-pU	4.21257	4.12681	3.95559	3.83491	3.44228	3.58256	3.99005	3.40327	3.64155	4.33557	3.87381	3.77083	2.80591	3.20038	3.64778	0.31252	2.51317	1.07837	1.47296	1.84153	2.96585	2.96555	3.69097	2.39621	2.83704	1.19845	0.225082	2.72403
MRPL51	rS-pU	5.77189	5.24451	5.50573	5.53481	5.45516	5.76328	5.56133	5.00988	5.21257	5.18309	4.9982	5.56955	5.4019	6.97154			0.623465			0.64613	0.921024			0.396213
MRPL52	rS-pU	4.18982	3.83794	4.09339	4.22445	3.89239	4.12391	4.32121	3.64039	3.94673	3.68145	3.5472	4.28392	3.87283	4.31615		1.23049	2.20843			0.706069		1.3486		1.39621	2.10007	2.19845	0.225082	1.48876
MRPL54	rS-pU	4.81762	4.09001	4.1206	4.16001	3.93168	3.87135	4.47703	4.41007	4.04089	4.11353	4.1035	4.4522	3.80529	4.77241	0.477855		1.62346		0.373578		0.921024	1.3486		1.39621	0.515109		0.225082	2.01796
MRPS6	rS-pU	4.44824	3.97085	4.36982	3.52327	3.68482	3.2322	4.65535	3.15381	3.82884	3.69488	2.11902	3.69488	2.90188	4.56133	3.28521	1.31252	2.09813		1.60948	2.27133	2.44644	2.93356	1.69097	2.01334	2.10007	1.19845	0.225082	3.24035
MRPS7	rS-pU	4.44162	3.95699	4.02237	4.07211	3.89724	4.64068	4.20477	3.73769	3.78764	3.55459	3.11819	3.88753	3.14143	4.25474	4.28521	1.20207	2.61797	2.42453	2.28452	3.75365	4.62146	3.80803	2.27594	3.21202	3.10007	0.293476	0.505809	2.84314
MSRB3	rS-pU	1.2455	5.11437	5.24603	5.32972	1.75788	4.23726	2.02503	-0.531365	4.05918	2.76192	0.24732	4.19219	1.96421	1.59693		4.04358	3.93473			1.23814			0.690973		0.515109	4.0104		2.22914
MTR	rS-pU	2.2552	3.15834	2.71249	2.72879	1.55385	2.42465	3.01863	1.07039	2.63529	3.46336	2.61824	2.82944	1.92941	3.10501	4.24673	4.01296	2.62346		0.373578	3.05821	1.13027	1.30288		4.95747	3.83704	3.19845	3.39501	4.76801
MTX2	rS-pU	4.36667	3.86987	3.8953	3.75346	4.55336	4.03782	4.08916	3.03756	3.20445	3.6792	3.2163	3.75809	4.24108	5.14975	4.99297	3.45862	3.55265	2.951	4.45847	5.27919	4.91948	2.89765	4.1504	3.95008	2.74996	3.29348	3.10464	4.09184
MYADM	rS-pU	3.03369	5.50684	5.71507	5.60884	3.15105	4.62848	3.00234	2.23542	5.53013	4.94064	3.03263	4.80168	2.71457	4.25172	4.43884	5.34814	5.49803	2.75968	5.73008	2.44866	2.6824	2.74541	6.26032	5.21819	4.58938	5.15463	4.66617	4.99392
MYCBP2	rS-pU	1.98002	2.79306	2.16302	2.53713	3.32481	1.64432	1.45996	0.868687	2.46624	3.15834	1.64893	2.33056	2.05381	2.69711	1.63689	1.61302	2.20843		3.68492		1.24579	0.81475		5.34423	4.90743	3.65789	1.22508	5.54481
MYL9	rS-pU	9.10591	10.8297	11.4234	11.6079	3.38543	9.64854	7.27984	4.55765	8.57251	8.46964	4.73498	9.80768	4.09424	7.45861	6.87412	8.74043	8.60732	6.89388	3.43618	5.08452	6.30898	5.32087	6.41153	7.19051	6.5794	8.56634	4.62273	7.08383
MYLK	rS-pU	1.66676	6.35473	6.74578	6.76801	1.67175	1.32654	2.91054	2.33714	4.53045	3.81044	0.252173	5.60377	4.27724	2.98386	5.23103	8.50296	9.64472	7.11269	4.0891	3.54319	4.9027	5.23524	6.65419	7.76636	6.17434	9.70167	4.94166	7.8522
MYO1C	rS-pU	3.79701	5.43563	5.62483	5.72592	1.31846	4.75275	4.85499	3.34199	5.68398	4.41143	4.49057	5.41785	1.78031	3.68145	6.20103	7.27643	8.14123	5.9806	4.11017	6.10324	6.15954	6.38682	8.46584	7.84247	7.59383	8.10492	6.14958	7.8131
NAB1	rS-pU	2.66243	3.10785	3.31136	3.52565	2.75489	2.63204	2.40163	2.4019	3.13406	3.26409	1.83309	3.15056	2.9594	3.10064														2.01796
NACA	rS-pU	5.56499	6.02414	5.82871	5.88753	4.79805	5.71672	5.22805	4.46401	5.53169	6.89239	5.3572	5.91121	5.3147	4.76235	5.71556	3.84332	4.15972	4.59395	3.45218	4.97416	3.53602	4.58793	3.90341	4.83701	5.12785	3.75291	3.00313	5.30512
NACC1	rS-pU	3.3799	3.21444	3.20289	3.33728	4.16912	2.62726	3.09997	2.5008	3.26888	2.13619	1.8339	3.38957	3.54102	3.85599	0.477855				1.37358			0.348596		1.98118		1.19845		2.75492
NAP1L1	rS-pU	5.36527	5.61029	5.14201	5.34625	5.15137	4.88679	4.34837	2.92714	5.9486	6.65535	4.14649	5.532	5.93711	4.95884	4.84516	4.23901	4.47106	3.73805	4.86362	3.6179	3.9886	3.02247	3.75202	5.58184	3.87634	4.16938	4.9019	5.83333
NAP1L4	rS-pU	4.3792	5.28614	4.83061	5.0948	5.19613	4.97545	4.88557	3.9486	4.61824	4.74039	3.64616	5.01436	5.53045	6.01703	3.57167	5.08917	4.93787	2.66333	5.3482	5.12099	4.71634	4.11066	3.99048	6.00823	5.09907	4.96173	5.45703	6.36425
NAPA	rS-pU	6.10915	5.488	5.25701	5.51507	6.06242	4.91982	5.51979	5.34234	5.50494	5.17513	4.65535	5.90014	4.69432	5.85549	7.47879	5.2772	6.01466	5.53732	6.7974	4.27029	5.79649	5.60729	5.14057	6.35866	5.68092	5.73609	6.18142	6.60282
NASP	rS-pU	3.26003	3.99548	3.91217	3.84063	3.38405	3.2322	3.42492	2.9042	4.12928	4.83137	2.68773	4.2854	4.30597	5.46303	3.85145	4.21941	3.40016	3.0629	4.37358	1.58359	2.24579	2.77832	1.03484	6.19146	4.01031	3.46691	1.22508	6.52879
NAT2	rS-pU	-3.99954	-5.06468	1.52865	-5.16601	-4.17605	-4.54355	-2.24263	4.71204	-3.16877	-3.02562		-2.38911	-5.28097	-1.76268						0.947671		2.67052
NBEA	rS-pU	1.19472	1.98404	1.57046	1.2028	2.44201	0.980025	0.235114	-3.16877	-0.472729	1.60976	-0.284019	1.3454	0.204141	1.26544	3.33246	3.21231	3.23982	1.42453	5.64799	3.03537	1.73041	2.34764	1.69097	3.85564	4.10007	3.11838	1.66593	3.01795
NCAM1	rS-pU	3.75382	4.00899	3.22836	3.04087	4.89433	4.40531	-1.56107	-1.6425	-0.842697	4.03122	-1.15425	2.05172	5.15137	0.922198	7.29231	5.93387	5.85219	2.03146	9.42377	5.40461		0.348596	1.42005	6.76516	3.11658	5.85264	8.5171	6.78799
NCAPD2	rS-pU	2.48903	3.04334	2.64489	2.88525	1.32711	1.34398	1.99856	0.857583	2.57531	2.37796	1.57337	2.67785	2.58857	3.80116								3.48102	0.690973	5.10283				4.43299
NCAPG	rS-pU	-1.79336	-2.85831	-0.873252	0.169711	-4.79546	-3.6708	-2.84892	-3.76749	-1.25532	-3.69152	-3.53066	-2.9568	-3.34769	3.23695				1.45736	0.565942					2.55762				4.01795
NCAPH2	rS-pU	3.20022	3.65878	3.79181	3.75738	3.848	3.06005	3.6017	2.63552	3.96809	4.34056	3.47508	4.01614	3.45418	5.25399
NCLN	rS-pU	4.8475	3.8268	4.04483	3.60288	3.41143	2.9279	3.79805	3.926	4.337	3.75489	4.18666	4.19613	2.92714	4.20085	5.83326	3.11987	3.42768	3.02052	3.1706	1.24212	3.65677	4.31942	3.98485	4.72407	5.54517	3.30884	2.79302	5.08733
NCOR1	rS-pU	2.75766	3.46597	3.24945	3.12813	2.73769	2.07348	2.83512	2.31441	3.10936	3.38681	2.33228	3.15737	2.2966	3.33914	1.47786	1.31252	0.393743		1.85139	0.706069	1.92102	2.3486	0.690973	2.28488	2.83704	1.29348	3.06264	3.05537
NCOR2	rS-pU	4.31179	4.61471	4.36667	4.29915	3.73118	3.67356	3.73552	2.40517	4.82528	5.01212	3.50208	4.88704	3.58496	3.88557	2.71028	2.72279	1.39374	1.42453	0.472964			2.3486	2.27594	3.35424	3.10007	2.24675	0.505809	2.05537
NCSTN	rS-pU	4.5552	4.56803	4.29462	4.19088	3.31136	3.99005	4.4522	3.41143	4.77558	4.81711	4.16269	4.27947	4.09424	4.65019	4.91431	1.89748	1.13584	2.45938	3.29397	1.13513	3.64336	3.11267	4.6631	4.10576	2.74996	2.2228	2.87788	3.48876
NDC80	rS-pU	-2.12469	-1.68177	-0.995103	-0.329824	-5.79666	-3.21263	-1.95121	-3.52367	-1.35439	-2.67761	-3.69844	0.448901	-4.51754	2.87145										0.490643				3.01795
NDRG3	rS-pU	4.82273	3.78346	3.88996	3.37434	5.94486	3.40531	3.26319	1.35614	3.50716	4.05311	2.53605	4.29278	4.37712	5.25323	3.86551	2.63445	2.09813	1.42453	5.29938	2.1108	2.31402	2.69801	1.56186	4.51332	2.707	2.84746	3.81892	4.13042
NDUFA12	rS-pU	4.21645	3.9364	4.27947	4.09592	4.5267	5.41075	4.0072	3.19928	3.91743	3.45549	2.80529	3.6565	3.82782	3.96993	4.87017	3.66895	4.57341	3.026	5.60352	6.75726	4.86158	4.43386	2.27594	4.17695	3.886	3.96285	4.32506	4.5578
NDUFA2	rS-pU	5.07125	3.95513	4.30159	4.08972	4.62	4.69599	4.85898	4.3875	4.09001	4.10685	3.63227	4.41819	4.29866	5.10811	3.28521	3.67414	4.04171	3.29567	4.5709	5.05784	4.77998	3.97292	3.40832	2.71814	4.1329	3.86303	4.04042	4.13343
NDUFA3	rS-pU	4.03298	3.3099	3.74685	3.47002	4.45286	4.81173	4.18507	3.49057	3.44626	3.52982	2.76043	3.73118	4.01436	4.58014	3.64778	2.60219	3.20477	1.45736	4.0115	4.77706	3.09253	2.43702	2.78492	3.98118	3.11658	3.78877	3.54754	3.24035
NDUFA4	rS-pU	5.87922	5.63807	5.5944	5.60219	7.21529	7.6858	6.20261	5.21607	5.48864	5.28688	4.50335	5.56041	5.87676	4.50843	3.57167	3.95454	3.8351	2.37505	5.01414	5.46797	4.80069	4.36254	4.69097	3.62977	4.32074	3.73609	3.83607	3.47502
NDUFA6	rS-pU	5.15745	4.58376	5.25946	5.14513	5.10978	6.15472	5.39883	4.49889	4.61706	4.22265	3.80012	4.68874	4.31034	4.60051	4.06282	3.8616	3.86908	1.5111	5.12665	5.60705	4.12807	3.75378	2.39989	4.21474	3.48692	3.36462	4.13232	4.04291
NDUFA7	rS-pU	5.11395	4.14486	4.3067	4.35356	4.64386	4.92576	4.75489	4.04963	3.9607	3.82375	3.27366	4.35755	4.22342	4.51412	3.06282	2.76225	3.01962	2.45736	5.64754	5.38637	4.82886	3.77998	2.03484	3.76613	3.96325	3.41139	3.58809	4.09493
NDUFA8	rS-pU	4.87381	4.55704	5.1127	4.67582	5.54504	6.20095	4.61824	3.61589	3.90689	3.75382	3.10232	4.34837	4.47184	5.78215	4.61964	4.24251	4.36883	3.90506	4.0915	5.8022	5.23022	3.88044	2.67325	3.39143	3.71786	3.65481	3.86079	4.26176
NDUFA9	rS-pU	3.81557	3.43563	3.96855	3.52021	3.50462	4.72055	3.93168	3.20992	3.27486	2.91188	2.69955	3.22017	2.69977	3.13898	6.35945	4.75877	5.32785	6.05001	6.5528	7.66795	6.45916	5.03714	3.86761	5.37605	4.38512	4.51037	5.02554	5.3685
NDUFB11	rS-pU	6.6893	5.76527	6.0119	5.89466	6.00563	6.64241	6.19653	5.90737	5.779	5.51696	5.78712	6.14568	5.51128	4.89966	2.73685	2.74266	3.58026	3.38089	3.66	4.97644	3.94632	2.89069	2.25225	3.18404	2.83704	2.97254	2.90982	2.99226
NDUFB5	rS-pU	4.80632	4.06609	4.26003	3.89369	4.58316	5.15886	4.51159	3.55704	3.72574	3.87873	3.37295	3.54226	4.09677	4.31542	4.87999	2.8248	3.58026	2.58309	4.61022	5.59342	4.53755	3.37943	3.82355	3.1981	1.61143	2.36085	2.37226	2.8853
NDUFC2	rS-pU	5.52576	4.05224	4.17592	4.0197	5.01033	4.2407	4.44824	4.46597	4.06781	4.15381	3.51601	3.98732	4.47119	4.39985	3.86551	4.41596	3.81199	2.42453	5.44014	5.45116	3.74447	3.44348	5.27593	4.08617	4.08973	3.73609	3.98036	3.68875
NDUFS1	rS-pU	3.94486	2.8494	3.07176	2.90888	3.30305	4.49761	2.93546	2.72115	2.37629	2.25278	1.63831	2.31092	2.3251	2.68482	6.22079	5.75511	6.5281	5.27274	7.96469	8.48616	7.43179	6.58958	4.82476	6.63265	6.88932	6.56343	6.61178	6.75479
NDUFS4	rS-pU	4.92884	4.85798	5.05311	4.87529	4.85599	5.28448	5.04265	4.08406	4.53169	5.19338	3.41007	4.69265	4.52419	4.5404	2.88019	3.35552	3.72081	1.80102	3.89963	5.13871	4.52226	3.13396	3.0129	3.72407	3.33663	3.16938	3.38368	3.82158
NDUFS6	rS-pU	4.42291	4.10014	4.71315	4.61078	4.31832	5.57213	4.85599	4.34625	4.17233	3.81967	3.774	4.50589	4.15866	5.09381	3.28521	2.55803	3.51317	2.92671	4.5019	5.11346	4.82981	3.723	2.94471	2.77554	4.18268	3.42194	3.90981	3.48876
NDUFS7	rS-pU	4.42694	3.94111	4.39438	4.2301	4.53356	5.25191	4.49761	3.80323	3.82375	3.94392	3.37156	4.07468	4.75382	5.15178	4.49751	3.35552	3.77908	3.34107	5.01533	5.4071	4.68055	4.05437	4.27593	4.3643	4.09806	3.38634	3.84436	4.46571
NDUFS8	rS-pU	6.28448	4.58316	5.02281	4.959	4.77716	5.81941	5.35438	4.26078	4.4121	4.18666	3.82171	5.15866	4.15866	5.25663	5.2748	3.90442	2.85784	3.72687	4.71525	5.83542	4.56056	3.95416	3.8609	4.59091	4.43363	3.39708	3.7491	4.43521
NDUFV1	rS-pU	6.15137	5.77531	6.12433	5.76942	6.13402	6.87406	6.45154	5.79103	5.62848	6.04483	5.34163	5.78764	5.44526	6.11624	4.9972	5.28569	5.29991	4.95974	6.65996	7.76862	6.68278	4.98735	4.28512	5.66509	4.63731	4.87208	5.62019	5.60173
NDUFV2	rS-pU	5.21257	4.41143	4.74147	4.83238	4.62176	5.54504	4.92884	5.50621	4.44361	3.66903	3.90111	4.47832	4.14731	4.75649	5.31505	4.3309	4.23294	4.71387	5.48705	6.50204	5.79763	3.67002	4.02391	4.4157	4.76177	4.5575	4.26363	4.92469
NECTIN2	rS-pU	4.71534	3.72465	3.78031	4.03504	2.02857	3.58496	4.68314	4.37365	4.79909	4.00899	3.48285	4.84298	1.97122	5.10476	0.477855	1.31252	2.62346		1.37358	0.583592		3.67052	0.690973	4.06797	3.11658	3.19845	2.54701	5.19208
NEDD4	rS-pU	0.647084	1.82497	1.24215	1.17419	-1.50717	0.0169954	0.427606	1.37518	1.57046	0.627607	-0.781901	1.00504	-0.315451	-0.0736969	3.28521	3.11987	0.513171	0.562922	2.71562	2.40909	1.24579	3.71496	3.22888	2.46761	0.515109	2.72761	2.34915	2.27248
NELFE	rS-pU	4.65535	4.51286	4.44758	4.48349	3.8748	3.88704	4.60763	2.87951	4.67807	4.84449	4.10518	4.70653	4.49953	6.74012	1.78012		0.623465		1.37358					3.04481	4.10007	1.19845	0.225082	4.95655
NENF	rS-pU	4.56377	4.50399	4.48736	4.71021	4.77241	5.01547	4.81301	3.92029	4.57228	5.54905	4.1811	5.24336	6.12122	3.53854	4.06282		1.97871		1.56594	1.86684	2.96585	2.13409	1.51404	2.9012	4.19827	0.382626	2.17339	3.96611
NEO1	rS-pU	2.06488	3.13126	3.77689	2.90926	3.05832	1.42626	2.70111	0.887525	2.90207	3.54844	2.29366	3.43029	3.5656	2.77505	2.04645		2.62346		4.5882					4.04481	0.515109	1.19845	1.90982	4.41129
NFIC	rS-pU	4.73064	4.92267	4.45451	4.93137	3.72574	4.17433	3.60999	3.92029	4.27947	4.92267	4.3512	4.63459	3.29851	3.30597	2.63689	1.8616	0.513171		2.37358	0.583592	1.09253	2.85619	3.27594	4.61618	4.08134	3.56868	1.50581	4.7356
NFKB2	rS-pU	3.23665	3.97085	4.23649	3.55336	0.386259	2.41183	3.8679	2.67627	4.34554	3.82985	3.02839	4.15299	1.31904	3.06178	3.41621	4.63445	3.79339			0.583592		2.3486	0.690973	4.298	4.32246	4.00581		4.49791
NISCH	rS-pU	4.87627	5.66334	4.77558	4.9048	5.05572	3.61941	4.36177	3.42492	4.81762	5.59962	3.848	6.0027	3.76341	5.82985	2.46559	2.63445	2.62346		2.86955	1.58359		0.348596	0.690973	3.45595	3.10007	1.81579	2.22508	3.96641
NME7	rS-pU	2.2458	2.22404	2.07878	2.01376	2.11437	1.26003	1.95271	0.559736	2.01899	2.73053	1.03069	1.89453	1.21537	3.27068	1.47786	0.258354			1.34696		0.921024		1.31232	3.42768	2.10007	0.847456	0.225082	3.05537
NOC4L	rS-pU	2.91169	2.99494	2.88137	2.92739	2.55925	2.05849	3.07946	2.32999	3.05433	3.52857	2.65535	3.43162	2.07142	5.12474	1.63689	1.31252	0.623465		0.373578		0.921024	2.93356	0.690973	2.58766	2.10007	0.847456	1.22508	2.33466
NOL11	rS-pU	3.2302	3.40463	3.27015	3.23828	2.25761	2.53593	3.07929	2.6922	3.15543	3.6241	2.54696	3.34625	2.24031	3.52356		0.31252	0.623465	1.42453		1.23814		1.93356		2.77554	2.10007	2.19845		3.15082
NOL12	rS-pU	3.12747	2.6581	2.93621	2.83505	2.49569	1.72792	2.60502	1.65901	2.49927	3.04562	1.98514	3.37295	2.44626	4.23036	2.78012	1.31252	0.623465			0.706069	0.921024	0.692334	0.690973		1.51511			0.432993
NOL6	rS-pU	3.03334	3.20539	2.72988	3.03539	2.70797	2.2211	2.67897	2.2552	3.1838	3.29968	2.81373	3.62059	1.71414	4.27724	3.06282		2.20843		1.26401			3.15595		3.98118	3.68503	1.19845		2.91295
NOL7	rS-pU	2.74136	2.63877	2.59705	2.40063	2.84097	1.85758	2.75146	1.68482	2.31817	2.86631	2.08984	2.74996	3.11653	2.69911	0.477855				0.373578			2.67052		2.71814	1.51511			2.43299
NOMO1	rS-pU	3.47897	3.82477	3.69599	3.47837	4.30305	4.19731	3.52857	2.4225	3.76022	3.29646	4.91265	3.43829	3.37295	3.91073	6.74416	4.89748	4.09054	3.6783	4.46874	3.04003	3.99037	5.24352	4.64524	6.24891	6.79738	4.53337	3.42961	6.08958
NOP14	rS-pU	3.55949	3.95699	3.28192	3.37671	1.81926	2.58797	2.81742	2.75958	3.28555	3.90207	3.48929	3.29778	1.81229	2.88986	1.78012	2.78704	0.513171	0.562922	1.56594	0.706069		1.63407	2.69097	3.04481	3.10007	1.93848	0.740707	2.27248
NOP16	rS-pU	2.72749	2.44969	2.74545	3.1492	2.09559	2.51058	2.67243	2.44201	2.37351	2.72574	1.81024	2.51879	1.28983	3.01024		0.31252			1.26401			2.67052		2.65038	1.51511			2.95315
NOSIP	rS-pU	3.94673	3.85499	4.03342	3.84097	3.59096	3.46401	3.91934	3.14535	3.94579	4.09592	4.64961	4.1819	3.52857	6.09085		0.31252	0.623465		0.472964			1.3486		1.75666	2.51511			2.27248
NRBP1	rS-pU	4.55765	5.12805	5.02967	5.21192	4.23879	4.00854	4.57168	3.82579	4.88996	5.2407	4.10182	5.03958	3.51728	5.80194	3.42257	3.11987	2.54155	1.45736	3.90277	1.21055	1.92102	2.67052	1.51404	4.47917	2.74996	2.41139	1.66593	3.70466
NSMCE1	rS-pU	4.24641	3.7866	3.7339	3.93703	3.0993	2.83754	3.73118	2.92448	3.71809	3.7666	3.34767	4.16591	3.7137	4.95884										0.396213	0.515109	0.198454		2.43299
NT5DC2	rS-pU	4.72629	4.24336	3.0648	4.41459	2.61894	4.63517	3.70377	0.667211	4.15866	4.51791	2.02503	5.09803	2.40681	4.97315	4.06282			2.42453						1.39621		1.19845		3.43299
NUB1	rS-pU	3.63227	3.97177	3.849	3.67141	2.91648	2.89336	3.27709	2.774	3.81352	3.88166	3.22543	3.95791	2.92581	4.21257	4.3223	2.62378	3.56937		1.95854			3.3486	0.690973	4.30706	4.66698	2.71049	1.22508	4.39199
NUBP2	rS-pU	3.65992	3.41549	3.44566	3.44758	2.98149	2.60905	3.39369	3.40054	3.28585	3.64846	3.15105	4.04352	2.98714	3.58857	3.0803	1.87965	2.98299	2.75309	1.56594	1.95577	3.20752	3.4138	0.690973	2.65038	3.83704	2.57814	1.37226	3.50237
NUCB1	rS-pU	6.03914	6.29994	6.06318	6.10797	5.31615	6.19377	6.63865	6.77479	6.65821	6.25777	5.01078	6.51507	5.03034	4.98732	4.4193	3.54921	4.45185	2.70616	1.93372	2.34384	4.76752	5.09627	4.17799	4.53997	5.12476	5.0541	4.39501	5.18208
NUDCD3	rS-pU	3.30071	3.40735	3.21436	3.39616	4.51664	2.97398	2.94035	2.26933	3.08355	3.52356	2.31354	3.63459	3.07707	3.61706	3.34859	3.11987	2.62346	1.44104	4.27989	0.947671		1.3486		3.93336	3.51511	3.11838	3.68452	4.6155
NUMA1	rS-pU	4.58436	5.39438	5.00877	4.87004	3.56072	3.30903	4.05224	2.6819	4.57652	5.50112	3.96993	5.6761	3.97361	4.70432	7.36586	5.40997	6.47734	4.98047	6.1204	2.10634	5.77576	5.71502	7.54713	8.26707	8.12987	7.3384	5.67329	8.40963
NUP188	rS-pU	3.25323	3.20961	3.17959	3.45286	1.9092	2.26604	2.57894	1.67897	3.62761	3.0552	2.26514	3.42089	2.27023	5.77189	1.47786	1.31252	0.623465	2.42453		0.583592		0.348596	1.31232	5.36308	2.10007	1.19845		4.8698
NUP88	rS-pU	3.13192	3.08814	2.91399	3.04888	1.8484	2.33771	2.87912	2.95233	2.85	2.92562	2.52281	3.08287	1.94073	5.11312	3.13013	2.89748	2.51317		0.406619	0.706069		2.77492	0.690973	4.93171	4.52601	3.14411	1.22508	4.93821
OAT	rS-pU	5.78634	4.58256	4.84122	5.01063	5.48349	3.3444	4.05918	3.7115	4.35966	5.12474	2.57216	4.73118	4.83137	4.68986	5.77158	2.89748	3.15434	3.5562	4.9667	1.22347	5.34073	4.27387	2.69097	4.99822	2.87634	3.64583	4.43482	5.20593
OCIAD1	rS-pU	5.2724	4.86691	4.77873	4.54844	5.9486	4.63052	4.76447	4.63865	4.62877	5.07468	4.19928	4.82731	5.15947	4.58256	5.33584	2.97987	4.18877	1.42453	4.54298	3.73181	3.30517	4.12455	3.8297	4.19108	3.36453	3.85526	4.05478	4.70852
ODC1	rS-pU	3.28007	3.80529	4.37817	4.77277	3.38267	3.83238	4.71534	3.99819	4.48993	4.8748	3.92029	5.33092	3.51096	6.42694												0.198454
OGFOD1	rS-pU	2.95327	2.38736	2.21475	2.61667	2.18428	2.02503	2.23848	1.52356	2.31266	2.42439	1.0545	2.53928	2.37574	2.46676								0.348596		1.49064				3.01795
ORMDL2	rS-pU	3.7761	3.45418	3.3591	3.7615	1.31383	2.316	3.59813	2.98094	3.90593	2.66425	2.83005	3.53356	2.79265	4.49249	2.79978	1.5692	1.76464		0.813467		1.62256	2.04504	2.27594	2.53564	2.16499	1.59689	0.225082	2.3039
OSBPL9	rS-pU	4.30816	4.30743	3.63865	3.52778	2.42573	3.50399	4.03738	3.79285	4.35825	4.5741	3.37156	4.36247	3.40327	4.44294	1.47786	1.68337	1.62346		2.69551		1.13027	2.95562		4.01817	2.83704	2.52038	1.81004	4.09493
OXA1L	rS-pU	6.01257	5.63575	5.71836	5.38013	4.32121	5.59962	5.6017	5.62264	5.69516	5.73336	5.46695	5.48607	4.07296	4.79129	3.28521		1.62346		1.37358	2.59217	1.62256	3.51852		1.79417	0.515109		0.225082	2.43299
OXR1	rS-pU	4.20163	3.24656	2.64685	2.86954	4.53232	2.00054	2.22866	1.48594	2.39177	2.84097	1.5509	2.36821	2.66766	4.08066	5.24536	2.63445	2.62346	1.45736	7.35022	1.22347	2.24579	2.30288	1.03484	3.75293	3.83704	3.78342	5.24794	4.29879
PACS1	rS-pU	3.58496	4.39369	3.60739	3.96594	3.849	3.69321	3.847	1.4916	4.07296	4.22419	3.04597	4.41819	2.5758	5.10392	4.87017	3.77195		1.42453	6.04752	1.53655			1.69097	4.51552	4.10007	3.65789	3.39501	4.32966
PACSIN2	rS-pU	5.20046	4.39643	4.86592	4.67995	3.24153	4.02989	4.58676	3.39643	4.904	4.17792	5.61912	4.88606	3.849	3.97453	5.61705	4.14833	4.95798	2.96573	4.62586	2.75638	5.04612	4.28867	3.61253	4.66454	5.86358	4.80902	4.52682	4.66475
PAICS	rS-pU	4.43095	3.77505	3.46303	3.62242	3.8166	2.65306	3.56438	4.07895	2.97343	3.99277	3.10836	3.77505	3.95884	4.18587	5.69063	4.50172	5.46072	4.93114	5.97138	3.12211	5.31209	5.92349	3.39474	6.39296	5.52676	4.95322	6.52669	6.58958
PALM	rS-pU	3.03422	3.35473	4.12788	3.90785	6.31216	3.09466	4.01346	0.460481	3.65191	4.96162	0.522056	4.43496	4.99141	3.61824	0.477855	3.11987	3.20843		6.59463	1.64888	0.921024	0.348596	2.82803	2.98118	4.10007	3.68443	5.00702	3.92973
PAM	rS-pU	5.27015	4.33271	4.29756	4.31754	3.79494	7.31809	3.95233	0.407081	4.40667	4.70929	3.04404	3.9644	2.38764	2.16124	4.47786				3.53173	1.6152				0.396213	4.66137	1.78342	0.225082
PAOX	rS-pU	1.21039	1.73552	1.31759	1.74961	0.921436	-0.309091	1.75018	2.22311	0.868687	1.43296	0.722466	1.98258	1.57918	5.81019					0.42286					0.396213			0.740707	2.01796
PAPOLB	rS-pU			-7.47894	-7.40972	-6.30358	-7.33235			-7.17501	-6.59841		-7.07982	-5.34931	3.91552	0.477855	0.31252	1.62346	2.45736			1.24579	2.32592	1.31232	2.77554	0.515109	0.198454		1.43299
PARP12	rS-pU	2.42761	2.64962	2.74975	2.23613	0.178874	1.35106	2.6457	2.45969	3.84097	2.4518	2.41522	2.91533	1.1865	3.37574	2.47786	1.61302	1.76464		0.565942	0.583592		1.3486		1.98118	3.4613	2.06087	0.225082	2.62797
PARP4	rS-pU	4.1635	4.46858	3.87086	3.49936	0.847195	2.26514	3.39506	2.28244	3.8339	3.48156	2.73985	2.97526	2.71831	2.67717	5.08427	3.31252	4.05364	2.43281	1.99243	1.23814	3.28572	4.04904	3.06834	5.13227	4.68503	3.00581	2.19947	4.75865
PARVA	rS-pU	3.29175	5.25172	5.22265	5.2967	2.70797	3.6837	3.49825	2.00863	4.23879	4.34199	3.47119	4.53294	1.89181	2.06661	6.22194	7.00482	6.58127	5.81126	2.99758	4.28666	5.88581	4.42384	5.84761	5.802	5.16499	6.49877	4.10464	5.92295
PCBP2	rS-pU	6.41566	6.24584	5.86443	5.74873	5.13504	5.28485	6.0706	5.08576	6.22091	6.71287	5.95233	5.85499	5.03958	6.25304	7.08157	5.21611	5.26718	5.81946	5.93257	4.962	6.11108	5.65118	5.13599	6.80205	6.50032	5.71546	5.033	6.57938
PCDH7	rS-pU	-1.93954	2.98422	2.34653	2.96956	2.56584	0.729835	-1.61396	-3.9568	-0.479754	-0.931811	-3.86355	1.56316	-0.564691	-1.50964		2.63445	1.90228		2.95208							0.198454	0.225082
PCDHGC3	rS-pU	3.17552	3.26349	2.68963	3.20836	4.20477	2.15882	1.14405	-0.288946	4.28021	3.05953	1.39506	2.84619	2.73855	0.725959	0.477855	0.258354			1.42413			0.348596	1.69097	2.39621	0.515109	0.198454	1.22508	2.43299
PCM1	rS-pU	3.69042	4.1102	3.78555	3.70303	3.22527	3.45681	3.23066	2.81352	3.87283	4.43028	3.45286	3.76447	3.80941	5.80168	3.46559	1.31252	1.51317		2.58006	1.62497	0.921024	3.5585	1.87313	6.72025	3.35065	2.52038	1.74071	6.37672
PCNT	rS-pU	1.95084	2.49544	2.13373	2.16875	2.63552	2.26544	1.47457	1.03422	2.01863	2.38984	0.809003	2.15413	1.46832	3.93546	5.30565	2.72279	1.76464	2.07837	2.43976	2.38778	3.56873	2.1266	4.13512	4.94845	3.80438	3.08763	1.17339	5.145
PCYT1A	rS-pU	3.47768	3.43162	3.31172	3.37012	2.52231	3.59515	2.94879	2.23879	3.47379	3.05311	2.24306	3.20758	2.6722	3.19849	4.56532	3.63445	2.72081	2.45736	0.565942	1.49606	3.72838	3.42543	2.69097	3.74337	4.90743	2.67563	1.81004	4.52921
PDCD5	rS-pU	4.39163	4.26903	4.42861	4.5472	4.39438	4.46826	4.19062	3.59813	4.46336	4.69265	3.83996	4.32553	4.06091	5.39094	3.10994	3.82215	4.06144	3.19932	4.04855	2.69881	2.44644	1.74452	2.03484	3.85757	4.00145	3.95811	3.07604	4.4819
PDCD6IP	rS-pU	4.27873	4.41413	4.37886	4.56255	3.47638	3.51853	3.93829	2.98295	4.60466	4.71204	3.25972	4.19062	3.78764	4.54597	6.55682	5.4749	7.00981	6.7288	6.96912	5.33335	6.33353	6.23752	6.1364	7.64039	7.3665	7.0934	7.13783	7.77012
PDK3	rS-pU	-0.0127519	1.28214	1.51778	1.21826	0.255803	0.822445	0.445727	0.214125	1.43616	0.9115	-0.211231	0.750178	-0.302404	3.05606	2.47786	3.77195	3.00353		4.38785	2.37467	3.34828	2.3486		4.16983	2.707	2.67563	1.90982	4.44714
PDLIM2	rS-pU	1.5008	2.25882	2.49697	3.20127	1.36513	0.993856	3.0321	2.17153	3.80529	2.30568	0.0172092	2.08474	2.10333	1.02148	3.06282	2.27063	2.96215	2.07132			5.41805	3.8633	5.01911	2.46761	4.68503	3.35364	1.22508	2.95315
PEPD	rS-pU	4.98459	4.64616	4.35544	4.43918	3.84398	2.99566	5.84072	5.13955	4.5267	4.33842	2.97233	3.90881	4.56438	3.75061	4.8182	4.40488	4.65225	4.09549	4.30495	2.35048	7.16296	5.59967	4.34139	4.91478	4.79415	4.25267	4.50554	5.36862
PES1	rS-pU	3.96532	4.02857	3.74524	3.85964	3.26033	2.61165	3.80941	3.09187	3.82171	4.16269	3.82069	4.07468	3.02521	4.64097	2.79978	0.31252	2.20843	1.45736	0.472964			3.84775	1.87313	3.98611	3.47417	1.78342		3.71639
PEX19	rS-pU	4.3875	4.50779	3.91457	3.96686	4.17632	3.85699	4.0009	4.08831	3.76341	4.34412	2.514	4.12763	3.88362	3.74416	5.19446	3.31252		1.07837	2.51998	2.48865	2.09253	2.49786	1.69097	2.84868	3.11658	1.81579	2.30055	3.48876
PFDN5	rS-pU	7.67101	7.5438	7.49265	7.50541	7.19869	6.8098	7.45204	6.23419	7.5947	8.36894	7.17193	7.87344	7.63807	7.56224	1.47786	3.89748	3.32053	1.5111	3.34562	3.18593	2.31402		2.39989	3.42768	2.87634	3.29348	2.89393	3.12741
PFDN6	rS-pU	3.62644	3.1811	3.28688	3.38819	3.96347	2.94054	3.34341	3.03809	3.12862	3.27232	2.49083	3.40463	3.52982	4.73715	0.477855	1.89748	3.27405	2.80102	2.65159	2.83501	2.96757	1.67614	2.31232	2.16423	3.35065	3.33141	3.52656	2.64418
PHF5A	rS-pU	3.63923	3.81352	3.86888	3.93074	3.30801	2.89365	3.78555	3.11203	3.89627	3.81762	3.33199	3.87971	3.79909	4.1127	3.47786	2.78704	2.85784		0.813467	2.29103	2.92102	1.99684	3.8609	3.51332	3.62582	2.13971	0.505809	3.44229
PHKA1	rS-pU	3.61589	2.00216	1.15931	1.78492	0.827819	1.32711	0.228973	-0.763416	0.399445	2.58135	1.77484	2.16414	0.308011	1.01221				0.562922	2.86995	2.61053		3.52461		2.16423	0.515109	0.293476	3.22508	2.01796
PI4KA	rS-pU	3.78764	4.16511	3.99322	3.88088	5.55336	2.95065	3.61589	2.76341	4.10601	4.21335	2.48954	4.12598	2.81393	4.58014	4.06282	3.63445	3.20843	2.42453	6.73815	2.6399	1.24579	3.1351	2.51403	4.60153	4.32246	4.00581	2.37226	4.22939
PIGK	rS-pU	2.26604	2.18713	1.94054	1.70841	2.19881	1.93904	2.15575	1.14665	2.19849	2.15801	1.23143	1.87224	2.57773	1.66539	3.06282	2.31252	1.85784		2.69551		0.921024	0.348596	1.42005	3.8034	1.51511	2.39004	1.22508	3.93319
PIGS	rS-pU	3.82579	3.9222	3.92125	3.8872	3.39232	3.36205	4.32048	1.79535	3.97911	3.62293	2.72378	3.81557	2.7115	4.13914	3.93284	2.89748	2.51317	1.42453	3.62139	1.58359	2.50599	2.93356	2.69097	4.08617	2.83704	2.06087	1.90982	4.35238
PIGT	rS-pU	5.60881	5.60733	5.46287	5.14988	3.99639	5.70777	5.1235	4.04265	5.42055	5.43396	4.73173	5.23343	4.95047	5.49057	3.93729	2.63445	2.40016	1.42453	3.12074		2.71523	1.3486	2.27594	3.95333	2.51511	1.78342	0.740707	3.53377
PLA2G12A	rS-pU	2.72203	2.59503	2.4822	2.4217	2.63946	2.65375	2.778	2.55262	2.36345	2.8922	3.03422	2.67627	3.52356	1.67536											2.51511
PLAC8	rS-pU	-2.0905	-1.76219	2.88575	1.42439	-4.0405	-3.04734	-2.68501	-0.529906	2.24214	-2.73504	-3.32193	-0.877261	-2.69245	-3.39305			1.62346						0.690973
PLCB3	rS-pU	3.63459	3.24153	3.55772	3.62644	1.22157	1.90958	2.76638	1.05728	3.50335	3.43029	1.66766	3.36177	1.4631	3.1157	3.93729	3.48245	2.40016	2.92671	3.27066	0.583592	1.24579	1.9565	2.18024	4.91811	3.32246	3.89889	2.52656	5.04291
PLCG1	rS-pU	4.05137	4.60051	4.19692	4.39849	4.07382	3.6865	4.06178	1.99928	4.78083	5.20046	2.47015	4.80064	3.73444	4.94298	3.28521	4.63445	2.94539	1.07837	5.205	1.41474	2.24579	0.348596	1.31232	4.86544	2.51511	3.53017	3.63711	5.12012
PLD3	rS-pU	6.43846	5.80813	5.67568	5.55428	7.19574	5.52716	5.80736	4.84649	6.43212	6.58706	5.24793	6.10035	5.72274	5.53512	5.67105	3.48245	3.44281		4.26391	1.25135	2.10522	3.90045	3.80379	4.3289	4.00145	2.78342	1.22508	3.9762
PLK1	rS-pU	0.0356239	0.16221	1.45041	1.60485	0.402722	-1.2536	0.134878	-0.606694	0.536053	0.496718	-0.728096	0.67084	-0.046772	5.05572		0.31252			0.26401				0.690973			1.24675
PLOD1	rS-pU	4.45286	4.49442	4.5469	4.53626	3.23097	4.46271	4.63692	4.64789	4.83643	5.0635	3.83188	4.57046	3.20054	3.20789	4.28521	2.76225	2.81199		0.373578		1.24579	3.23681	2.27594	4.0633	3.02787	3.33141		4.45635
PLOD3	rS-pU	3.83592	4.19613	4.36737	3.87686	2.26634	3.54967	4.10014	3.56803	4.56194	3.91934	3.70377	3.84499	4.38681	3.2368	4.63962	3.14507	3.54155					4.01656	3.69097	4.37295	3.36453	3.28194		4.65049
PLXNA1	rS-pU	2.31586	2.95791	2.67514	3.04399	3.79909	2.55041	2.38377	0.23634	3.64039	3.51979	2.01114	3.13258	1.87421	3.35896			0.623465		6.52764	1.19815	1.24579	1.25566		3.14101	2.707	2.19845	3.03244	3.89242
PLXNB2	rS-pU	5.97154	5.85025	5.25965	5.49995	3.28732	3.94486	6.03122	5.09339	5.76341	6.09043	4.81609	6.08831	3.21381	5.07553	4.54249	4.69468	5.23549	2.44104	4.71213	2.4622	4.21027	4.14763	4.18098	6.42581	5.72864	5.43592	5.40417	6.30579
PMF1	rS-pU	4.16671	4.23726	4.13955	4.1246	3.19267	4.14812	4.59036	3.90497	4.32481	4.53107	3.47379	4.76818	3.72792	3.40871		0.31252	0.623465							0.579271	0.515109	0.198454		1.64418
PML	rS-pU	2.69622	3.61471	3.48072	3.12057	1.29866	2.22974	2.91552	1.57143	4.04439	3.3799	1.48594	3.65878	1.39451	1.80612	4.14452	4.70484	4.14512	2.66333	1.94085	1.34816	3.16748	3.37265	5.7773	5.51601	5.38594	4.59384	2.46228	5.50459
PMM1	rS-pU	5.01703	4.47573	4.47314	4.68687	4.89773	3.07827	4.96901	4.57592	4.55028	5.13052	3.95884	4.48864	3.99729	4.93168	2.06282	1.31252	0.623465		2.77503			2.67052		1.98118	1.87634	1.19845	0.225082	1.43299
PMPCB	rS-pU	4.774	4.4614	4.30122	4.11576	3.74201	3.9472	4.32769	3.90497	3.93263	4.57289	3.9514	4.37156	3.17153	4.59932	4.88019	3.09691	3.64438	1.89153	3.32929	4.22358	4.55452	4.186	2.69097	4.43957	3.56407	2.83171	2.30055	4.53812
PNPLA6	rS-pU	3.88655	3.98823	3.87283	3.73841	4.09085	2.76033	4.02945	2.81742	4.74792	3.52732	2.52757	3.9644	3.53232	5.0009	4.07024	3.29244	1.51317	3.42453	5.24416	0.64613	2.17722	4.02811	2.23269	4.50768	3.68503	4.12486	3.34855	4.58164
POGLUT2	rS-pU	0.72334	1.09491	0.952334	0.97208	-0.558729	0.635708	0.942608	0.768925	1.33285	1.99132	-0.470529	0.927517	0.0200577	-0.320666	2.06282	1.31252	1.45469		0.922934		2.00932	3.51852	1.51404	2.42041	1.56407	0.293476	0.225082	0.542445
POLA1	rS-pU	0.451013	1.63969	1.25731	1.30918	0.215368	0.458907	0.266637	-0.84918	1.12565	1.79992	0.196607	1.10299	0.97673	1.19786	1.78012			3.42453			4.08449	1.47619	2.34002					0.432993
POLD1	rS-pU	1.72944	2.16382	2.35572	2.12741	0.290424	0.87342	1.91762	0.955313	2.84238	2.41007	1.48903	2.24732	1.16864	3.66903	3.13013	0.31252	1.13584	1.05712	3.54705	1.6152	0.921024	3.74828	2.39989	3.71048	0.515109	1.63368	3.5886	3.92311
POLD2	rS-pU	4.55275	4.17073	4.02768	4.70432	3.82782	4.44261	4.31542	4.65764	4.11437	4.84197	4.19613	4.55152	3.76022	4.99955		1.31252	0.623465					0.348596		1.4442	1.51511	0.198454		2.05537
POLDIP2	rS-pU	6.43713	5.06523	5.12598	5.26191	5.13093	5.54442	5.75489	6.00697	4.79233	4.88753	4.97131	5.23036	4.337	5.84524	5.02418		1.13584	1.42453	2.69551	2.77709	3.99135	3.19371		3.53564	2.85682	2.52038		3.168
POLE	rS-pU	0.896078	2.13685	2.17329	2.10758	0.629473	0.738984	0.913033	1.74674	1.8484	2.36821	1.41522	2.50208	-0.414845	4.11437	0.477855	1.31252	0.623465		0.565942	0.583592		0.348596	1.31232	0.490643	0.515109	0.198454	0.225082	1.7997
POLE4	rS-pU	3.99096	3.74416	3.78346	3.45242	3.51853	2.89239	3.42895	2.92353	3.60526	3.73444	2.23358	3.48285	3.31092	3.5008
POLR1A	rS-pU	1.90149	1.86552	1.62644	1.76228	1.31092	1.12829	1.3471	0.689747	1.60502	1.78994	1.04124	1.85997	0.605968	2.47949	3.06282	1.31252	1.51317			1.70607		1.93356		2.58766	3.83704	3.00581	0.225082	3.90272
POLR1E	rS-pU	2.71061	3.16543	2.81496	2.74996	2.02751	1.79244	1.92562	2.39122	2.67897	3.99458	3.20664	3.03914	1.98878	2.50868								0.348596		1.04481	0.515109			1.09184
POLR2A	rS-pU	5.46956	5.06566	4.50176	4.86954	4.28614	3.8212	4.83542	3.6837	4.9222	5.24108	4.17872	4.9397	3.76871	6.57698	3.27822	2.31252	2.94539	1.44104	1.42413		1.24579	3.07859	1.51404	5.84373	5.27	3.19845	0.225082	5.62486
POLR2B	rS-pU	4.59932	4.58737	4.41549	4.39575	3.81147	4.06393	3.70155	3.09508	4.35825	4.39917	3.82782	4.1643	3.16076	4.79598	5.23274	4.01296	2.90228	1.45736	2.43217	0.583592		3.91018	2.60521	6.01222	4.1329	3.85794	2.22508	6.06063
POLR2E	rS-pU	5.57834	5.43095	5.49921	5.56651	5.70598	4.93405	5.58165	5.66363	5.30633	5.29205	4.32048	5.54133	5.08916	5.75836	3.33192	3.09691	2.81199	2.76924	2.1509		2.2848	1.78942	3.099	3.78123	3.36453	3.42194	1.22508	4.24289
POLR2I	rS-pU	4.71754	4.52168	4.87308	4.97239	5.45845	4.97659	4.90929	4.23726	4.39094	4.94439	4.32409	4.81198	5.75462	6.78921	0.477855				0.565942					0.579271				0.644177
POLR3B	rS-pU	1.95345	1.09424	0.522558	1.07496	0.813114	0.640621	0.863146	0.967169	1.12168	1.15121	1.00935	0.952334	0.166073	1.58063	2.47786		0.623465		0.26401					1.75666	3.32246	1.19845		2.43299
POLR3H	rS-pU	3.19755	2.82334	2.47184	2.81728	3.848	2.01881	2.66335	2.30334	3.0009	3.45022	1.90804	3.25035	3.22928	3.08083		0.31252								0.396213	0.515109	0.198454		0.432993
POMP	rS-pU	5.36387	5.05007	5.20203	5.14771	5.46009	5.46418	5.20867	4.70487	5.46695	4.3799	4.08746	5.03254	5.45451	6.01145		0.31252								2.57927	1.61143			0.432993
PPFIBP1	rS-pU	2.97177	3.26334	2.72498	2.79028	2.6828	3.68162	3.1643	1.7062	3.69042	4.54102	2.09997	2.98204	1.91303	1.8887	5.64778	2.99651	2.88023	3.1361	2.54323	2.84969	4.05057	4.37	4.15542	5.78063	3.78386	3.21068	2.72191	5.09927
PPIC	rS-pU	3.50843	4.24336	4.35156	4.09958	0.222805	3.7447	3.75275	2.93414	3.98732	3.12813	3.21304	3.68145	0.853597	2.61424	5.40252	5.17258	4.44281	2.57813	4.21893	4.10549	4.02276	4.6781	4.24791	5.24347	5.92458	4.87208	3.69419	5.60173
PPIL2	rS-pU	3.33342	3.32337	3.24268	3.32898	2.6688	2.5022	3.41549	2.61046	3.29057	3.13373	3.32005	3.80529	2.14926	3.53107			0.393743			2.91825		1.3486	0.690973	3.20357	1.51511	1.19845		2.75492
PPM1G	rS-pU	5.13504	5.0268	5.02126	5.12281	4.3978	4.11187	4.74201	3.91169	5.04658	4.80374	4.55765	4.93593	3.89142	7.99322	2.99716	3.62912	3.19062	2.48448	2.74257		2.83076	3.80803		5.37484	4.66698	4.28592	2.54701	5.61442
PPP1CA	rS-pU	5.49825	4.79805	5.26191	5.226	4.45352	4.69181	5.65878	4.76022	5.42962	4.02945	4.83693	5.39541	4.27799	4.48736	5.8708	6.01426	5.98966	5.92876	6.19855	5.50412	5.84039	4.99716	4.93553	6.04794	5.60337	5.54141	5.41256	5.84222
PPP1R11	rS-pU	4.25248	4.70874	4.60496	4.59036	4.60763	3.76128	4.38128	3.42358	4.51412	4.34056	3.62877	4.58496	3.96993	4.85997	0.477855	1.28569	0.623465		1.37358					1.79417	1.51511	2.29348	2.54701	3.07372
PPP1R14B	rS-pU	4.53792	4.22342	4.08916	4.69191	2.86076	3.99548	4.53792	4.09508	4.03386	3.47897	5.10098	3.86196	2.83532	4.60763	0.477855	0.861598	1.62346	1.45736		0.706069	0.921024	1.05746	1.69097	1.04481	2.40541	2.08763		2.33466
PPP1R2	rS-pU	3.2149	3.86592	3.849	3.95884	3.91457	3.05502	3.25972	1.7845	3.7845	3.39369	2.37379	3.81044	3.20945	4.56864	4.29177	1.8616	1.45469	2.5111	3.42286	2.23449	1.13027			4.0387	2.85682	3.1568	2.54701	3.27248
PPP2R5A	rS-pU	2.73097	4.42828	3.8748	4.40735	3.38267	4.0072	3.8748	3.78764	4.66959	3.05311	3.81352	3.75168	3.72137	3.38819	0.477855	3.1046	1.62346	3.61279	3.09969	2.58707		4.04904	2.46673	3.71814	4.10007	3.19845	2.81005	3.43299
PPP2R5C	rS-pU	2.88323	3.28111	3.15923	3.08854	3.33342	2.68762	2.23634	1.7229	3.13406	2.80116	1.94373	2.70797	2.86235	3.28511	3.28521	2.25835	2.85784	2.42453	4.50034	2.00007	1.18919	2.67052		3.04481	1.87634	2.59689	2.52656	3.59857
PPT1	rS-pU	4.56682	4.96763	4.46238	4.32073	5.34376	3.4551	4.2817	2.03422	5.26266	4.74416	3.53356	4.62059	4.78921	4.15623	6.51355	3.61302	4.50027	1.42453	5.73301	3.56418	3.94732	3.32153	3.95455	5.20159	5.55502	3.87844	4.802	5.74144
PQBP1	rS-pU	4.61353	4.48156	4.69042	4.50589	4.33771	3.87332	4.42761	4.15056	4.47832	5.28244	4.33342	4.87283	4.12516	3.49825	1.78012	0.31252	0.623465					0.348596		3.39621	3.51511	1.78342		3.44229
PREPL	rS-pU	3.41413	3.33056	2.97874	2.93797	5.96162	3.24359	3.0054	1.78785	2.92067	3.94673	2.36513	3.25444	4.21413	3.12184	2.47786	2.63445			6.0822	1.95577		0.872271		3.34162	1.51511	1.55915	4.51622	3.2565
PRIM2	rS-pU	-0.194295	0.864731	0.380175	0.0808855	-1.22499	-1.05874	-0.610653	-1.47754	0.0257376	0.475085	-0.776207	1.48954	-1.10998	0.971589	2.78012				0.373578									1.43299
PRKAR1A	rS-pU	5.48123	5.2589	4.82985	5.02931	5.83769	5.93581	4.9486	4.33485	5.56438	5.74873	3.62994	5.0365	5.72955	5.24451	6.16418	5.56623	5.47106	3.43545	5.10586	5.67242	4.71644	5.21339	4.42098	6.41779	5.84081	5.52191	5.4489	6.59117
PRKD1	rS-pU	2.39314	2.84519	1.83025	1.38979	1.15834	0.615558	2.66676	-1.30722	2.17632	2.82802	0.787432	3.22728	1.3173	3.26334	1.47786	2.63445								4.00223	2.51511	2.69317		3.76625
PROCR	rS-pU	3.75168	3.6792	3.21109	3.57119	-0.3485	3.26903	2.95159	0.797428	3.36457	3.00755	1.80405	3.38957	1.53207	1.93697	3.63698	2.31252	2.6703	2.75309		0.583592	2.85164	1.3486	3.55917	3.20357	2.10007	1.24675	0.225082	1.92627
PRPF31	rS-pU	4.35614	4.52419	4.44559	4.42761	3.98459	3.62702	4.27202	3.78973	4.28021	4.63633	3.40463	4.78921	3.75168	4.76394	3.93729	2.31252	2.94539	1.42453	2.36033	1.6152	1.92102	3.83049	3.27594	4.16549	4.41373	2.67563	1.00313	4.77749
PRPF6	rS-pU	4.58496	5.14364	4.80142	4.83086	4.6427	4.0321	4.54164	3.55213	4.75969	5.30961	4.37295	4.9514	4.52231	5.50367	5.23795	2.76225	3.62072	3.04232	2.70847	1.22347	1.73041	3.45061	4.36989	6.21097	5.23366	4.35914	1.81004	6.24497
PRPF8	rS-pU	5.46369	5.74497	5.31107	5.33163	4.4957	4.5735	4.72792	3.93168	5.48961	6.16852	4.4363	5.46663	3.7866	5.85649	6.54221	4.83377	4.4741	3.26007	5.44755	2.05821	4.29146	5.87718	5.18451	7.93747	6.45969	4.88621	3.55765	7.70871
PRRX1	rS-pU	0.813114	1.01293	0.2529	1.46362	0.777367	2.22743	-1.39327	-4.32308	2.9042	3.02379	-0.939261	3.33628	0.308011	2.07895										1.79417		0.847456		2.36478
PSAP	rS-pU	9.47249	8.37634	8.0129	7.79701	8.39917	8.51511	8.51452	7.54921	8.93693	8.75455	7.38457	8.16591	8.17642	7.9629	6.03512	4.08529	3.91094	5.04648	5.42042	6.05906	5.81381	5.45981	5.44068	5.41452	5.20214	5.3154	4.55765	5.46114
PSEN1	rS-pU	2.53207	2.59096	2.72093	2.39159	2.01185	1.19912	2.36709	1.37518	2.81906	2.4444	1.57628	2.50055	4.03474	3.01167	3.31762	0.31252	1.05941	1.45736	2.16578			1.05746	2.69097	2.04481	1.51511	1.55915	1.22508	3.24035
PSEN2	rS-pU	3.24031	2.78994	2.64027	2.77048	2.33657	1.8744	2.55851	1.51248	2.59813	2.82477	3.66903	3.1142	1.47249	3.23128	1.47786				1.95854			1.05746		1.98118	1.51511	0.198454	0.225082	3.24035
PSMB10	rS-pU	4.51979	4.50144	4.9191	3.87676	3.9644	3.85748	4.43095	3.89918	5.04089	4.27128	4.71918	4.78188	4.10266	3.28066	1.67105	3.48245	3.52743	4.23189			1.02944	3.18341	4.69097	3.56614	2.707	3.1313	2.22508	3.26701
PSMC5	rS-pU	6.17313	6.1809	6.12536	6.31783	6.27314	5.63996	6.17373	5.30086	5.93121	5.66959	5.22265	6.33235	5.88874	6.66818	4.9267	4.91196	5.40163	4.08612	5.28982	3.78158	4.77662	5.57483	4.31243	6.31163	5.76701	5.0104	4.57269	6.56217
PSMD9	rS-pU	3.46336	3.38681	3.24314	3.26394	2.33914	2.52042	3.38267	2.64662	3.2458	3.1846	2.98021	3.21599	2.64363	3.21428	3.62512	4.33418	4.72572	3.51121	2.83821	3.30976	3.36481	3.59123	3.71155	4.19108	4.29921	4.32387	4.16646	4.52255
PSME3	rS-pU	4.04439	4.10518	3.95652	4.09255	3.72901	3.14535	3.9542	2.87558	3.91743	3.38681	3.25081	3.77926	2.77863	4.26754	3.84948	1.89748	2.30406	3.60182	2.63904	1.22347	3.38175	2.573	4.1504	3.71431	3.36453	2.95811	1.37226	4.01469
PSMF1	rS-pU	4.03034	4.36107	4.13832	4.16886	3.90689	3.73823	4.00809	3.83895	4.2817	4.4019	3.87676	4.0917	3.79181	5.95884	3.92846	3.4344	3.84652	3.23662	2.66694	2.27124	2.9662	2.62733	3.14091	3.47465	4.34365	4.45828	3.34915	4.33205
PTGFRN	rS-pU	3.91839	3.63691	4.63488	4.01316	2.00324	3.99774	1.44679	1.37796	2.06867	3.52482	2.54325	3.41143	0.276199	1.92714	5.79736	5.04558	6.38059	2.32998	3.71569	3.49606	1.13027	4.00605	4.23733	6.12933	6.37788	5.17768	2.94186	5.9464
PTK2	rS-pU	3.23159	3.26108	2.78973	2.61753	3.28392	1.96809	2.64639	1.23756	3.02627	2.80219	1.98914	3.00648	3.5509	3.42626	3.79978	3.89748	3.62346	1.45736	4.2213	1.22347		2.49838	1.71835	4.81535	3.97454	2.41139	1.90982	4.68689
PTK7	rS-pU	0.116365	3.51223	1.28688	1.98489	0.316146	0.367147	2.75531	-2.23991	3.86096	5.17353	1.70044	3.87676	-0.767339	3.91169		4.39998	2.36883	2.03146					3.84662	6.17688	4.04731	4.48212	1.81004	6.41663
PTP4A2	rS-pU	4.65421	5.7339	5.01056	4.73552	4.9991	4.89579	4.43162	3.73118	5.18903	5.00675	3.99548	5.00405	6.51349	4.88947	3.06282	2.97147	3.11711		3.12027		0.921024	1.44251	3.27594	3.52888	2.51511	2.31629	2.72191	3.3498
PTPN14	rS-pU	2.13718	1.86908	1.48543	2.00648	0.0313951	0.725087	1.68032	-2.87092	1.43189	1.71545	0.15056	1.65306	-0.949812	1.16027			0.513171		0.565942			2.3486		0.490643	1.16499	0.198454		0.432993
PTPN2	rS-pU	1.92866	2.65214	1.9042	1.74373	1.14012	1	1.8679	1.67582	2.87755	2.8478	2.25308	2.34738	1.34993	2.1564	1.78012	0.31252	2.20843					1.93356		2.42041	3.68503	1.19845		4.01795
PTPN23	rS-pU	4.2149	4.25248	3.87529	3.84097	3.40599	2.92372	4.07468	2.88303	4.19849	4.4614	3.488	4.34554	3.38819	4.42895	5.1577	3.83145	4.71093	2.45736	5.35379	0.583592	1.79327	3.02247	2.61981	6.21924	4.56553	4.25471	4.42932	5.85122
PTPRA	rS-pU	3.93829	4.393	4.2114	4.1856	5.43796	3.03765	4.04789	2.57797	4.4363	4.69599	3.10148	4.32337	4.9472	4.61176	3.28521	3.00476	3.79339	1.45736	4.71712	1.21055	1.02944	3.51852	1.48338	4.94084	2.99254	3.52038	3.67525	3.86799
PTTG1IP	rS-pU	6.3345	6.50112	6.22603	5.96701	4.63633	5.77913	6.33145	5.11645	6.7046	6.12474	4.88264	6.18884	5.75409	5.81762	2.06282	0.202074			0.472964		1.92102		1.69097	1.57927	2.51511	0.382626	1.81004	1.7997
PUM3	rS-pU	3.18206	3.09525	2.96097	3.23731	1.02503	2.19251	3.35332	2.3173	3.39369	3.81557	2.64155	3.31672	1.50589	3.64846	0.477855		1.62346			0.583592		1.93356		2.28488	2.10007			2.65259
PWP1	rS-pU	3.65191	3.97911	3.77189	3.88687	3.57531	2.46793	3.45812	2.70885	3.6565	4.15381	3.37851	3.66106	2.99313	4.22728	4.26766	2.63445	2.20843		1.08959			0.692334		2.01334	3.32246	1.78342	0.225082	3.89242
PXDN	rS-pU	1.67536	4.44824	4.00688	3.01929	0.603122	2.5882	2.13258	1.21971	4.02857	4.393	0.396159	3.60999	-0.588574	2.59312		4.44959	3.85784	2.04006	0.26401	2.4225		2.70883	3.56455	4.3853	2.83704	4.52849	0.225082	4.68074
RAB18	rS-pU	4.37016	3.70598	3.65878	3.77118	4.09508	3.22851	3.2397	2.92847	3.47638	3.6565	2.82985	3.88557	3.93263	3.51475	6.22194	3.65854	4.53036	5.17091	4.68798	3.82408	4.62412	3.91296	3.73871	5.10202	4.35761	4.16938	4.45689	5.18353
RAB31	rS-pU	5.94486	4.38128	4.08542	4.66315	4.70487	2.31252	2.67604	-0.452254	4.60822	4.66959	0.737254	3.54102	4.71425	4.32769	3.65946	2.28569	1.62346	1.42453	3.05777	0.583592	0.921024	0.348596	4.08854	4.63809	2.5398	2.2703	3.9019	4.81972
RAB5B	rS-pU	4.15704	4.76607	4.23036	4.7021	4.17553	3.76075	3.55336	2.31034	4.03914	4.33771	2.96717	3.83996	4.47119	4.13832	5.73983	4.84332	5.17884	3.98688	6.09621	3.86857	5.40375	5.0649	4.76332	5.47917	5.38512	5.02313	5.4489	5.66871
RAB5C	rS-pU	5.80349	5.63517	5.43079	5.37376	5.21839	4.13791	5.93145	4.54535	5.94322	5.32769	4.24793	5.22072	5.14853	4.78398	5.73228	4.9	5.33192	4.70597	6.10847	3.46642	5.98966	4.96512	5.06036	5.65902	5.60044	5.04836	5.5003	5.80786
RAB8A	rS-pU	3.27888	3.19959	3.0745	2.92334	1.78994	1.26604	2.82924	2.78513	3.20555	3.02219	2.08848	2.92429	2.29954	3.10551	4.87892	4.58854	4.18877	4.37714	4.65157	3.1816	4.95289	4.80267	4.96106	5.32514	5.29108	4.73186	4.28845	5.5192
RABAC1	rS-pU	6.40803	6.3792	6.56834	6.44466	6.44543	5.49201	6.41498	5.76474	6.71012	6.70044	5.71232	6.60377	6.34021	6.92363	2.60209	0.31252	1.39374	1.42453	0.472964		0.921024	3.26279	2.27594	2.311	2.16499	0.908772		1.09184
RABEPK	rS-pU	2.13126	2.09187	2.25731	2.16597	2.66038	1.30743	1.92752	3.01221	2.081	2.10467	1.36008	2.27441	2.18523	2.87892		1.31252	2.20843		0.26401			1.3486		0.579271	2.51511	0.198454	1.22508	1.09184
RACGAP1	rS-pU	0.263035	1.4547	2.06212	2.0494	1.19849	-0.334516	1.08066	-1.11341	1.57434	-0.010425	-0.749524	0.425459	1.1375	4.40599	0.477855				0.472964					3.9012	0.515109		1.00313	5.07685
RAD23B	rS-pU	4.71864	5.0063	4.7057	4.96054	4.62936	4.28429	4.14649	4.78764	4.73606	4.55704	4.24717	4.66959	3.9542	5.31179	4.60091	3.6533	4.76234	3.91568	3.70984	3.10438	4.76787	5.2684	3.62518	4.39515	5.79096	4.66081	4.17962	4.8853
RAD51	rS-pU	-1.90401	-1.99482	-0.404687	-0.526854	-3.00115	-3.23284	-2.51375	-3.43518	-1.68038	-1.8196	-3.14178	-1.8365	-3.53333	3.49569														0.432993
RALA	rS-pU	3.9279	3.09373	3.30342	3.89168	3.42895	2.45128	2.76977	1.9771	4.28096	3.23619	2.12101	2.7536	4.07895	2.94355	5.0373	4.21433	4.57483	3.51641	6.20867	3.66499	3.7438	4.33402	4.9325	4.78022	5.45404	4.73609	5.17962	5.26974
RALY	rS-pU	4.78869	5.4138	5.63865	5.42066	4.57773	5.05246	5.43329	3.94111	5.82553	5.59126	4.45943	5.52763	5.25626	6.33646	4.44245	3.62142	4.60203	2.97528	4.41759	2.89393	4.47298	4.20623	4.64286	5.7652	5.75324	4.55915	2.90982	6.24497
RANGAP1	rS-pU	4.43496	4.04527	3.47768	4.04731	5.36562	3.06755	3.98459	3.66448	4.0009	3.63343	3.8166	4.24031	4.52356	6.24146	5.12171	3.04597	3.32053	3.05578	4.14573	1.77205	2.50835	4.29531	3.22888	5.55263	5.24121	4.26445	3.52656	5.70558
RAPGEF1	rS-pU	3.48285	3.83289	3.90256	3.74585	3.91073	3.60288	3.68706	2.63715	4.69042	3.16398	3.50716	3.80426	3.06867	3.02432					1.61022		1.13027			1.39621	2.10007	0.198454		0.432993
RAVER1	rS-pU	3.7126	4.24717	4.11353	3.87119	2.40599	2.64766	3.79181	2.56462	3.93452	4.40599	3.05572	4.39438	2.47612	4.31832	2.46559	2.31252	1.56937						0.690973	3.57694	4.07291	3.65789		3.98592
RBBP4	rS-pU	3.72356	3.83086	3.45746	3.44784	3.34199	2.63064	3.05207	2.28363	3.54967	4.17792	3.11036	3.6241	3.04159	4.67299	5.07146	4.2823	4.95798	3.95747	2.57968	3.01233	3.5746	3.64394	4.21093	5.40362	5.08134	4.6873	3.66593	5.75288
RBBP7	rS-pU	6.86295	5.36247	5.20379	5.27625	4.41954	4.63256	4.3792	3.2966	4.6605	6.16812	4.10434	5.20789	4.19298	5.99752	5.54717	4.54639	4.91206	3.67685	1.95738	2.05202	3.59377	3.38173	3.83305	5.40362	4.93561	4.71479	3.11837	5.76139
RBM10	rS-pU	4.16028	4.37226	4.40088	4.3613	4.0197	3.62994	4.01436	3.69599	4.29646	5.10936	3.86691	4.89966	3.77083	3.68257	3.3257	1.89748	0.623465		2.37358			3.93356	0.690973	3.88202	4.32246	2.67563		4.34225
RBM19	rS-pU	2.99621	3.22774	2.95541	2.90939	2.26814	1.94336	2.94991	1.94785	3.02857	3.80219	2.40027	3.51475	2.32797	3.36597	2.04645				0.26401			0.348596		2.39621	0.515109	0.198454	0.225082	3.01795
RBM28	rS-pU	1.10031	1.21971	1.17951	1.11902	0.536053	1.23235	0.918386	0.364012	1.25157	1.95866	0.748461	1.47197	0.611645	1.90227	2.47786		1.62346					3.15595	1.10108	3.76613	2.99254	2.19845	0.225082	3.89919
RBM3	rS-pU	5.33771	5.43896	5.36615	5.48446	3.69822	4.57803	4.98959	3.91073	5.92101	5.61235	5.55121	5.42794	4.34412	4.72738	4.28521	1.78704	2.30406	1.44104	0.373578	2.80924	3.50599	4.32762	4.1504	3.99909	4.09806	2.68716	1.00313	2.90593
RBM42	rS-pU	4.92742	5.27202	5.17033	5.22162	4.29646	4.31433	5.05702	4.15543	5.0505	5.23343	3.9222	5.32085	4.71315	5.25058	1.47786					0.583592		1.63407	1.31232	2.8907	1.51511	0.293476		2.46114
RBM8A	rS-pU	3.34483	3.39917	3.22851	3.50428	3.4343	2.42841	3.28437	2.43109	3.34625	3.488	2.23481	3.54473	3.67356	3.54597	4.36824	3.27209	3.19062	0.562922	2.58852	1.58359	3.92102	2.48727	4.08854	4.9517	4.97344	3.9797	1.22508	5.38214
RBMS2	rS-pU	1.65947	2.26604	2.2135	2.22795	0.386259	1.86453	2.23205	-0.80667	4.10182	2.60312	0.909197	2.38681	1.16027	1.23695		1.31252	1.62346					1.3486		1.98118	0.515109	1.78342		1.43299
RBX1	rS-pU	3.94579	3.50716	3.70708	3.8872	4.40871	3.78346	3.93734	3.00917	3.96255	3.42895	2.33914	3.91361	4.59753	3.95327	2.47786	2.08917	1.13584		2.72131	2.14739	0.921024	1.13686	2.69097	3.59415	2.56407	2.76125	2.30055	3.92311
REEP3	rS-pU	3.07622	3.42626	3.37448	3.33027	1.5064	1.96199	2.32251	2.36625	3.26349	2.37518	1.74502	3.13718	4.23112	2.92581	3.28521	1.31252				0.583592		1.93356	0.690973	1.98118		1.19845		1.43299
REXO2	rS-pU	4.81916	4.7115	4.83517	4.89901	2.71304	4.94626	4.30451	3.0745	4.50843	4.9991	3.5435	4.88411	3.16896	4.78293	4.10543	3.99237	3.90002	2.56124	2.00782	3.86998	3.98295	2.66036	2.70473	4.56189	3.01031	4.40956	3.30055	4.9564
RFC1	rS-pU	3.51601	3.17808	2.92865	2.93382	2.22651	1.98203	2.7761	2.40626	3.1306	3.62877	3.301	3.05745	2.847	2.84619	1.47786							0.692334		3.98118	2.51511			2.54244
RFK	rS-pU	2.34312	1.43135	2.33928	1.98185	3.83289	2.05589	2.54942	2.19661	2.05589	2.20696	1.88674	2.0697	1.8883	3.21537	0.477855				0.319834			0.348596		2.16423			0.225082	0.432993
RHOA	rS-pU	7.5744	7.54148	7.41151	7.6056	6.2765	6.53528	7.10224	5.73444	7.97556	7.59768	6.18666	7.06609	7.29186	6.48591	6.38779	6.48612	6.2866	5.38666	7.18676	5.0984	6.42487	5.35569	6.16138	6.97128	6.8872	6.3346	6.80619	7.05678
RHOC	rS-pU	5.62469	5.50526	5.9292	5.58706	3.98732	5.33878	6.22728	4.1635	6.07639	5.61736	4.1819	6.13361	4.52419	5.16229	6.0637	5.97687	5.55132	5.11132	6.54973	4.79356	6.13687	5.06887	5.67185	6.44836	6.33887	5.65997	6.16298	6.55229
RIC8A	rS-pU	4.14405	4.45812	4.25248	4.32601	3.9514	3.44473	4.07895	3.14078	4.3067	4.22805	3.42358	4.40599	3.30217	4.88557	3.92073	4.20158	2.17259	3.23662	3.7491	2.42701	1.02944	3.90552	2.25225	4.59831	3.78386	4.11615	3.81048	4.93319
RIPK3	rS-pU	0.185232	2.39972	2.81762	2.04951	-2.30757	0.52707	1.57046	-0.707218	2.77842	-1.1106	1.69064	1.47353	-0.215915	0.16092			0.623465
RNASEH2A	rS-pU	2.1776	2.52406	2.17457	2.4807	1.58784	1.44414	2.02432	1.02998	2.42734	2.80818	1.91456	2.20914	2.36093	4.42761	1.78012	1.89748									3.68503	0.198454		1.54245
RNASEH2C	rS-pU	4.06178	4.04089	4.1035	3.98353	3.33771	3.21793	3.70377	2.67559	3.51979	4.40599	2.75702	4.59991	3.13685	3.72356			1.62346						1.69097		2.51511	1.55915		1.59421
RNF20	rS-pU	3.26078	3.55582	3.23197	3.30475	3.30859	2.82334	2.51096	1.69287	3.00144	3.26228	2.66266	3.17744	3.38819	3.96809	4.25388	0.31252	2.94539	1.45736	1.37358		1.24579	2.60042	2.70473	3.45595	4.10007	1.84746	0.225082	4.26176
ROMO1	rS-pU	5.80941	5.01614	5.26622	5.36982	4.69822	5.4019	5.67299	4.94954	5.08449	5.2407	4.59455	5.43496	4.88996	5.89385	3.06282	1.59128	1.13584		1.17049	3.41855	2.54304	2.87693	2.27594	3.56614	2.99254	1.29348	1.50581	4.52046
RP2	rS-pU	2.11337	1.49416	1.54473	1.80845	-0.204566	0.269153	0.787432	0.990592	2.3417	1.54992	0.0976109	1.16479	1.47819	0.819668	2.67105	3.11987	2.85784	2.42453	3.13499		1.6488	3.51852	2.91055	3.46761	2.1329	1.55915	3.81892	3.58584
RPA1	rS-pU	3.6241	4.10936	3.70542	3.77821	3.09102	3.18682	2.92201	2.14893	3.45418	4.20789	2.72944	3.66789	2.89937	3.5741	3.693	3.94785	4.85102	2.47014	4.1025	2.35661	3.50717	3.5794	4.02391	6.12493	5.39273	4.54955	3.46228	6.10904
RPAP1	rS-pU	2.38653	2.60098	2.43109	2.38027	1.92372	1.69555	1.99277	1.41143	2.17217	2.66084	1.83835	2.54473	1.42653	2.87362	1.27119				1.3727			0.530678	0.690973	2.01334	2.1329	0.198454		2.75492
RPAP3	rS-pU	2.44943	3.03351	2.63459	2.40853	1.97122	2.04317	2.09221	1.32077	2.24762	3.35614	1.60312	2.44334	1.854	3.18158	4.1783		1.62346		2.23856	1.70607	0.921024	1.93356	1.69097	4.44778	3.35065	1.78342	1.74071	4.62797
RPL30	rS-pU	6.51239	7.11061	6.97671	6.90809	5.28651	6.05864	6.38249	5.76368	6.87652	8.46271	6.80993	7.02126	6.46042	6.13381	4.6365	5.06064	5.21892	3.87552	4.73403	3.93516	4.04749	5.40989	4.88835	6.24074	6.35022	4.87208	4.37226	6.08507
RPRD1A	rS-pU	3.25972	3.45681	3.14934	3.19298	3.96809	2.48349	2.59072	1.84719	3.00018	3.30173	2.10836	3.5741	3.58737	3.60407	2.79978	1.89748	1.81199		2.34696		2.92102	1.93356	0.690973	2.90792	2.87634	2.08763	0.225082	3.44229
RPS27A	rS-pU	8.42248	8.90358	8.898	8.85008	7.57365	7.63807	8.47776	7.67101	8.67136	10.1202	8.89452	9.04849	8.10539	7.6865	8.07484	7.47059	8.03398	7.6824	8.12707	7.30569	8.05705	7.87331	8.59614	9.05683	9.25436	8.44279	8.54727	8.90088
RPS6KA4	rS-pU	3.18745	3.6017	3.51538	3.70826	3.848	2.50029	3.33485	2.18206	3.83895	2.67897	2.41034	3.49569	3.09997	1.83673	2.04645	0.861598	1.62346		1.3727	1.23814		0.348596		1.98118	2.83704	1.19845	1.00313	2.36478
RPS6KC1	rS-pU	2.29278	2.48336	2.01774	1.96076	2.75617	0.90381	1.10232	1.00863	1.75531	2.09694	1.16479	2.24397	2.5634	3.38128		0.31252	0.513171		1.95854	0.706069	0.921024	1.25566		0.396213	0.515109	0.198454	0.225082	1.43299
RPTOR	rS-pU	2.09559	2.68952	2.42021	2.4968	2.34199	1.54374	1.54399	1.04754	1.95047	2.02998	0.967169	2.28333	1.30626	2.27411	4.01782	2.31252	2.40016		4.20245	0.583592		2.93356	0.690973	2.77554	3.32246	2.78342	2.11837	3.90945
RRAS	rS-pU	5.14609	6.71562	6.72438	7.04159	3.11936	5.98288	5.70681	3.67243	6.78005	5.58346	3.48929	6.59246	3.64846	4.94486	5.8708	7.53575	6.57104	5.84995	3.76554	5.12003	5.68213	3.05329	6.12394	6.04481	5.3243	7.1066	4.18615	6.04828
RRM1	rS-pU	3.9542	3.38543	3.03984	3.37309	2.24458	2.32452	2.12367	1.3317	2.85818	3.04876	2.24914	2.83754	2.17089	3.51096	3.79978		0.513171	2.48448	0.319834	1.22347		2.3486		3.91311	2.10007		0.225082	4.20463
RRP1	rS-pU	2.70332	2.7461	2.52042	2.97153	2.94991	1.63134	2.46493	2.41954	2.59574	3.14698	2.44811	3.14258	2.59407	3.47768	2.06282						1.24579	3.04261	2.27594	2.60887	3.2608	1.78342	1.74071	3.05537
RSU1	rS-pU	3.28466	4.58195	4.36352	4.34814	2.2919	3.20789	3.41819	2.28096	4.17393	4.01792	3.28348	3.50462	2.97379	2.33999	5.7691	7.17735	6.8671	3.92231	3.27103	4.86869	5.42869	4.06246	5.59228	6.05526	5.45079	6.80096	4.54245	6.37718
RTN4	rS-pU	6.14588	6.0197	5.2116	5.40883	6.80219	4.4266	5.21451	4.43496	5.72792	4.99865	3.49569	5.14486	6.67101	4.4957	7.11149	6.80765	6.50636	6.16719	7.9938	3.7585	6.5436	6.26383	6.70299	6.48317	6.28562	6.35639	8.05275	6.57567
RUFY1	rS-pU	3.98368	3.85798	3.64097	3.71882	2.62924	2.46284	3.5008	2.4343	3.83895	3.76447	2.91552	3.774	2.76043	3.09119	5.68731	3.31553	3.47258	0.562922	3.18559	4.502	0.921024	3.30633	2.39989	4.28746	4.63731	3.85794	2.30055	4.8052
SART1	rS-pU	3.69377	4.40122	4.19574	4.14704	3.65764	3.33321	3.80941	3.081	4.26679	4.59395	3.58376	4.29131	3.86987	4.70653	4.98862	2.71276	2.36883		2.71577	1.93872	1.09253	3.34567	2.39989	5.51832	4.44179	3.52681	1.50581	5.6908
SBF1	rS-pU	3.88264	4.21257	4.14201	4.31904	5.0063	3.26918	3.97636	2.48207	4.06005	4.28021	3.85599	4.29646	4.68145	6.08958	2.06282	2.89748	2.13584	1.07837	6.75769	0.706069		2.49838		4.119	2.85682	3.65789	5.0217	3.90272
SCAF1	rS-pU	3.84298	4.39232	4.16511	4.16698	4.55888	3.35882	3.97728	3.1784	3.97728	4.3978	3.11337	4.44228	3.76765	4.86047	0.477855	0.31252	0.623465			0.706069		1.3486	0.690973	3.20357	3.32246	1.19845		3.89242
SCP2	rS-pU	3.96347	3.98368	4.0635	3.57555	3.19393	3.44294	4.01881	6.20007	3.65191	3.9241	3.10785	3.85898	3.62877	3.25444	4.24945	3.75249	5.12182	2.88199	4.20437	3.62728	4.9229	7.45963	5.54318	5.89296	5.77025	4.9251	4.37798	6.58644
SCRIB	rS-pU	3.31918	4.26303	4.08321	4.50123	3.88655	2.77978	3.96901	2.96883	3.74524	3.94017	3.46858	4.27501	3.80838	4.59216	3.22912	4.11988	2.94539	2.48448	2.02555	1.48486	2.24579	3.84699	1.71835	3.9942	5.37309	4.28592	2.6077	4.62175
SCYL1	rS-pU	5.34127	5.08619	4.82324	4.90561	4.87971	4.29241	4.81301	4.5373	4.96394	5.21413	4.4822	5.1981	3.86096	5.48704	4.51036	3.31252	3.43082		3.71542	0.524228	1.24579	3.97119	1.87313	4.75955	3.43522	3.14411	2.79302	5.02106
SDC1	rS-pU	3.20649	6.63169	4.22507	6.25834	-1.31509	-2.86302	5.83061	7.31922	4.97085	-0.287888	2.48207	4.97453	-2.39062	1.5435	2.37822	2.98821	2.56937	1.20322			1.87636	3.50556		0.396213	1.51511	3.19845		0.432993
SDC2	rS-pU	1.80157	5.13175	4.49921	3.95584	3.25338	3.65535	3.98823	5.11228	4.08916	5.8885	3.66448	4.19928	2.24275	2.60074	1.78012	3.31252	3.43082		1.95854		0.921024	1.05746	0.690973	4.02128	3.68503	2.69317	0.225082	3.83946
SDCBP	rS-pU	5.35579	5.40156	5.25946	5.19298	5.0045	4.72055	4.92315	3.89821	6.27836	5.10056	3.9542	4.74201	5.22651	3.65992	2.57768	3.75249	3.47258	2.34978	3.24747	2.8023	4.52092	2.27946	3.83596	3.35424	3.77348	3.32017	4.14614	3.44714
SDF4	rS-pU	5.89797	5.82502	5.83744	5.52701	4.78869	5.58931	5.91432	5.77689	5.9191	5.98823	5.36422	5.97269	4.67525	6.14405	3.72119	1.89748	3.19062		0.565942		1.92102	1.78942		3.07561	3.52751	3.36838	0.740707	3.76625
SEC16A	rS-pU	3.2032	3.37434	3.26386	3.22872	2.67401	2.23404	3.19959	3.56438	3.63575	3.36036	3.17249	3.8846	1.94186	3.85499	4.38475	1.31252	3.20843		2.93192		1.24579	4.65918	1.03484	5.70706	5.68503	4.36838	0.225082	6.13343
SEC24D	rS-pU	2.26454	2.99295	2.61659	2.55393	0.49057	1.86037	1.40654	3.1606	3.43829	2.75425	3.07622	2.83208	-0.138283	3.32912	3.93729		3.36883					4.65419		4.01023	6.03927	2.9288		3.46114
SEC61A1	rS-pU	6.08002	5.52576	5.35914	5.45801	4.04089	4.78738	5.64847	6.14771	6.0995	5.62117	6.90448	6.28928	4.19771	5.16511	5.21405	2.60219	2.98299	2.68148	1.7747	0.8033	3.54381	5.52471	3.56085	4.04481	5.67122	2.9288	1.90982	4.08281
SEC61B	rS-pU	5.68594	4.66846	4.91145	4.88899	4.05918	3.82884	5.30012	5.81121	5.50271	5.40054	6.36824	5.57137	4.49185	4.8802	4.47786	3.0578	3.18692	1.05712	2.28452	1.37302	2.92102	4.5689	3.8609	3.85217	5.12377	3.75291	2.30055	3.72802
SEC62	rS-pU	4.25852	4.04002	4.0045	3.86037	4.65821	2.99819	3.64501	3.83996	4.20398	4.14405	3.89336	4.19377	5.03386	3.20602	3.99716	2.73276	3.13584		1.94618	0.706069	3.50599	3.6225	2.60521	4.18403	4.37143	2.9288	2.95723	3.94321
SEL1L	rS-pU	3.34199	3.92125	3.72247	3.32226	2.88303	2.69254	2.9428	3.88947	3.72137	3.12234	6.4065	3.36597	3.29646	2.34852	4.20975	1.28569	2.76464		3.2429		1.24579	4.62856	3.21933	4.47691	5.26821	2.95811	3.38427	4.73578
SELENOT	rS-pU	4.6837	3.87381	3.82018	3.853	4.61294	3.44765	3.80323	3.45154	4.09339	3.68482	3.29968	3.96717	4.61235	3.95047	3.28521	0.31252	1.51317	1.45736	2.21003	0.98784	1.09253	2.49838	1.03484	3.33665	1.56407	1.24675	1.00313	2.65259
SERBP1	rS-pU	4.3067	4.62936	4.52857	4.85133	3.57046	3.78031	4.09929	3.82782	4.44228	4.65134	4.25323	4.42694	3.9241	4.65592	5.58622	4.61032	4.87909	4.73382	4.62641	3.93719	4.3811	5.24451	4.13004	6.18365	6.32828	5.23379	3.48421	6.39314
SERPINF1	rS-pU	4.35685	6.28983	5.39917	5.59365	4.12763	5.9888	3.59574	7.20163	5.91624	7.47411	4.92457	6.51254	1.92903	6.94486	4.56583	5.42741	5.30819	4.75634	2.58804	2.8571	4.38435	3.30288	4.09746	5.94256	5.68922	5.79893	4.14614	6.38581
SETD3	rS-pU	3.16944	4.08151	4.1035	3.99741	3.68706	3.81506	3.98277	2.62901	3.89918	3.15364	2.80756	3.6837	3.96625	4.98823	2.79978	2.63445	2.6703		2.76889	1.67641	2.64545	3.28113	1.31232	4.15987	2.5398	2.55915	2.54701	3.8361
SF1	rS-pU	5.64126	6.12701	6.01514	6.00158	5.0457	5.09212	5.68958	5.05181	6.02348	6.79181	5.34341	6.42643	4.98869	6.54365	2.78998	3.21231	4.43082	2.07132	3.59899	1.9012	1.24579	4.1792	1.03484	5.19734	4.98248	3.65789	3.03244	5.31684
SF3A1	rS-pU	4.44095	4.83744	4.43696	4.51391	3.72356	3.59096	4.13175	3.12978	4.64039	5.13216	3.88947	4.56986	3.30728	5.6017	4.72434	3.46462	4.86793	2.82244	3.85736	2.46979	2.83076	4.98777	4.8434	6.53003	6.28562	5.13662	3.00313	6.98909
SF3B1	rS-pU	5.58737	5.85225	5.7021	5.54391	4.35332	4.63692	5.15218	4.59276	5.79286	6.33521	5.3565	5.926	4.69321	5.27202	6.02813	4.29581	4.64708	3.46208	4.91317	2.15436	2.68173	5.17382	5.61622	7.21165	6.77742	5.21267	3.09077	7.2463
SF3B2	rS-pU	5.19731	5.56529	5.31814	5.35415	5.07296	4.41143	5.16792	4.33485	5.60733	5.94111	4.96301	5.48156	4.92077	6.37434	5.56247	4.48245	4.58309	2.80102	4.07369	1.52738	2.59526	5.11878	4.44321	7.01459	6.43113	4.72055	3.26331	7.17682
SF3B6	rS-pU	5.59574	5.43329	5.63575	5.66401	4.59813	4.68257	5.34767	4.74524	5.42021	5.58706	4.53169	5.39438	5.13873	5.49953	3.64778	2.07357	2.76464	1.45736	1.99243	2.29103	2.44644	1.88172	3.45809	3.95008	3.47417	2.84746	1.50581	4.1186
SGTA	rS-pU	4.18903	4.23189	4.532	4.51832	4.67186	4.49538	4.63575	4.07382	4.31325	4.79077	4.0197	4.86542	5.01346	5.24793	5.3414	3.37475	3.77908	2.03282	4.34277	2.80592	3.27014	3.59698	2.45593	4.83251	3.86661	3.57814	4.38965	5.22799
SH3D19	rS-pU	2.84559	4.39917	4.25399	4.11353	1.10434	3.87184	2.80983	2.73531	4.67412	4.56133	1.97343	3.78869	1.7845	2.51501	0.477855	2.31252	0.623465		1.08959			1.93356		1.98118	4.97454	3.65789	1.81004	1.43299
SH3GLB1	rS-pU	3.65992	4.31687	4.1127	4.19954	2.91514	3.87037	3.39643	2.41441	4.4121	3.43162	3.27769	3.75061	3.7866	4.56864	2.73685	3.82681	4.02378	2.48448	3.19966	2.19815	2.82886	3.80803	2.78492	5.05341	3.71786	3.79969	3.44058	4.90096
SH3KBP1	rS-pU	1.809	1.86116	2.52957	1.51147	3.19298	2.44811	1.82822	0.90381	3.41549	1.63552	-0.141144	1.46101	3.69933	1.01792		1.87965	4.20843		4.27724	0.583592		0.872271		1.39621	4.60257	3.36838	3.38368	3.89242
SHC1	rS-pU	5.18547	4.90111	4.53356	4.71076	2.46963	3.65168	4.53169	3.8748	5.31976	4.82324	3.69599	5.14241	2.19377	3.25837		1.89748	2.62346		0.565942			2.93356		1.98118	3.32246	3.00581		2.43299
SIN3B	rS-pU	3.42358	4.04265	3.69544	3.67927	3.99729	2.6339	3.5097	2.14339	4.2149	4.67073	2.65992	4.52231	3.05814	4.92267			0.623465							2.77554				1.7997
SIPA1L1	rS-pU	3.03369	2.20789	2.36695	2.22743	3.68257	-0.39935	2.19724	1.57966	2.39012	1.07176	1.62947	1.94223	1.6107	3.15656	1.47786	1.59128			3.62821	1.66658	0.921024	1.44251		1.83074	4.32246	1.59689	1.37226	3.15082
SLC12A2	rS-pU	2.70443	1.91265	3.13685	2.92834	2.2555	1.00827	0.824564	-0.1938	1.92372	2.11036	1.07382	2.81024	3.95884	2.69555	1.63689	0.31252	4.27405		6.26516		1.6488	2.67052	0.690973	1.98118	3.32246	4.36838	6.01447	4.13343
SLC12A7	rS-pU	3.28111	3.77505	3.9542	3.12884	2.23266	4.53698	5.08789	4.65076	4.16189	3.16736	3.488	4.15785	1.6173	4.92647	1.63689	0.202074	0.623465		3.68813	2.19627	2.71523	2.39632		4.52233	1.51511	2.11391		5.01157
SLC16A1	rS-pU	2.31034	2.51374	3.70929	2.39406	2.19346	3.68257	0.633199	2.68975	1.08066	1.77905	-0.858044	1.63691	2.78973	3.78869	2.55956	3.89748	3.35291	1.45736	3.33832	2.51691	2.62256	3.26093		3.83974	0.515109	3.19845	3.55765	4.82531
SLC29A1	rS-pU	5.80839	4.86394	5.34784	5.56138	3.1672	5.19239	4.17473	3.65764	4.56621	3.37016	4.51349	3.82782	1.94148	3.64155	4.06282	2.63445	2.05941		1.34696	0.938719		1.65125	4.00501	2.71814	1.51511	0.198454	1.22508	3.43299
SLC35B1	rS-pU	3.55704	3.31484	3.3355	3.31194	3.68594	4.03474	4.03386	4.23189	4.08831	3.35332	3.68482	3.91743	3.33485	3.90014								0.530678
SLC38A1	rS-pU	0.505891	3.54226	4.2407	4.38828	3.51728	3.49723	2.66266	0.506907	2.70199	2.21661	2.6234	3.16848	2.84036	-1.53994					0.26401			2.3486		0.396213		0.198454
SLC39A11	rS-pU	1.29572	1.19786	1.20696	1.16135	0.878921	-0.580245	1.01935	2.11703	1.39177	-0.471329	1.52256	1.07587	1.25036	0.809003			0.623465		1.37358		1.24579	2.24186	1.87313	0.579271	1.51511	0.198454	0.225082	2.01796
SLC44A2	rS-pU	4.52795	5.54844	4.89069	5.08676	4.47184	4.59395	5.44692	1.77315	6.0237	4.40395	3.95791	5.24717	5.33735	6.1981	3.67104	3.46462	3.72081	4.23189	5.60297	3.1403	4.79968	1.17156	6.83187	5.93043	3.93561	4.32949	6.55785	5.52931
SLC6A6	rS-pU	4.30597	2.95047	1.53928	2.03844	1.65444	2.97214	3.60999	-0.591832	4.13011	4.94767	0.185232	2.52406	2.13225	1.49774					2.05793	0.583592	2.13027	0.530678		1.39621		0.198454	0.505809
SLC7A5	rS-pU	0.168642	3.50843	2.35346	4.29335	4.55152	1.76086	2.50182	2.74093	2.6837	2.06695	0.538041	2.38017	4.45352	5.93876		1.31252		1.68611	4.10719		1.13027			3.64636	0.515109	0.198454	3.40683	3.60292
SLIRP	rS-pU	3.53978	3.26933	3.63459	3.58976	3.98368	4.05181	3.73227	3.22095	3.05468	3.11153	2.64016	3.30743	3.72574	4.16912	5.00142	2.97147	3.60459	1.07837	4.08146	3.80889	3.49904	4.04291	3.82341	3.8786	4.14903	3.08763	2.19947	4.54471
SLIT2	rS-pU	3.10501	3.11253	2.21971	3.23118	2.21785	0.924594	1.36121	-2.14433	4.50016	1.00072	-0.361046	2.74114	-0.718569	-0.394411	1.47786					0.706069				1.39621	2.35065	3.19845		0.542445
SMAP1	rS-pU	1.55533	1.85997	1.56852	1.77905	1.83996	1.0895	0.745022	-0.239736	1.37685	1.02786	1.52757	1.12895	0.980391	3.14617		2.31252	2.94539		3.74197	2.16856	1.24579	1.93356	1.31232	3.39621	3.68503	3.00581	2.81005	3.43299
SMARCA4	rS-pU	3.74524	3.9279	3.63633	3.94173	4.2502	2.78262	4.04352	2.18523	3.88362	3.78764	2.95977	4.07981	3.47379	5.13011	4.87017	2.31252	2.20843		1.99215		1.73041	2.49838	3.0129	5.46356	3.61424	3.19845	1.22508	5.37105
SMARCB1	rS-pU	4.51159	4.02059	4.10811	4.06666	4.14893	3.60051	4.45943	3.20289	4.1177	5.04832	3.67356	4.37643	3.90497	5.61765	2.84128	2.31252	2.62346		2.37358			1.3486		3.42041	3.83704	2.52038	0.225082	4.59222
SMARCC1	rS-pU	2.46258	4.22651	3.7339	3.58857	1.89569	1.88752	3.0321	2.09288	3.26514	3.5509	3.07159	3.7115	3.00144	4.30889	3.22912	2.62378	3.20843	1.5111	2.47256		1.92102	2.75924	3.27594	5.44957	4.19049	2.06087	1.37226	5.7183
SMARCE1	rS-pU	3.1784	3.84398	3.59574	3.59216	2.35304	2.60621	3.12267	2.20132	3.38128	3.96162	2.42626	3.53232	2.89414	3.26439	2.28596	3.63445	3.30748		3.1954		1.24579	2.21036	1.87313	4.67965	4.90743	3.29743	2.09077	5.10681
SMC1A	rS-pU	2.46493	3.12118	2.99928	3.08395	1.77062	2.1278	2.18333	1.93998	2.86096	3.23695	2.15251	2.63575	2.25338	2.25882	5.35002	5.26672	5.1807	2.20965	4.52752	3.44677	3.09253	4.45252	5.05659	7.01934	6.65894	5.42021	4.04005	7.05602
SMC6	rS-pU	1.2228	1.89375	2.12829	2.14872	1.09963	1.42734	1.58592	2.00252	2.17855	2.05276	1.08543	1.99892	1.46467	4.23419	3.78012		0.623465		0.565942			1.93356	0.690973	2.72997	0.515109			4.52046
SMCHD1	rS-pU	1.8504	3.50843	3.08653	2.75887	1.45628	1.81578	1.72072	1.27381	3.30801	3.22404	2.47794	3.1162	1.78827	3.73227	1.78012	1.31252	3.43082		0.373578	0.938719		1.93356		6.46622	4.68503	3.52038		6.45416
SMG6	rS-pU	2.77905	2.95289	2.58388	2.78017	2.42948	1.88479	2.15866	1.00288	2.54027	3.50335	1.22589	3.19361	2.23573	3.72356	2.47786	1.89748	0.513171		2.49678	2.70607		1.44251	0.690973	2.10576	2.8956	1.59689	2.17339	3.70466
SMU1	rS-pU	3.04719	3.1614	2.97269	3.01161	2.63273	2.19219	2.42116	1.77273	2.97563	3.40871	1.92752	3.05398	2.61847	3.081	4.17083	3.77195	3.81199	1.07837	3.32974	3.19803	3.49205	3.31505	2.93341	5.00624	4.63157	3.69317	1.90982	5.37105
SMYD3	rS-pU	1.56852	1.39451	0.538538	0.529704	1.71061	-0.234975	0.761285	-0.867226	1.26364	0.789103	-0.466736	0.578214	0.339137	1.6017	3.28521	1.59128	1.97871		1.45646	0.583592	1.92102	1.74614	0.690973	2.07561	1.9146	1.59689	1.17339	2.46114
SNAP47	rS-pU	3.7126	2.83289	2.40681	2.33923	3.63459	2.52532	2.40108	1.98732	2.11537	4.10014	1.59646	2.60715	1.81188	4.14812					1.34696					0.396213				1.43299
SNRNP200	rS-pU	4.76128	5.2211	4.81276	4.78118	3.90689	3.83441	4.42895	3.61471	4.88655	5.5552	4.21023	5.01257	3.61471	5.39575	6.37282	4.62912	4.93897	4.00688	5.40832	3.19627	4.3432	5.92844	5.52258	7.83488	6.51672	5.27131	3.96524	7.41346
SNRNP70	rS-pU	6.84172	7.01123	6.95536	6.81079	6.23419	5.74725	6.69209	6.54473	6.5452	7.87897	6.79312	7.75556	6.44145	6.66107	3.86551	2.76225	3.98299	3.48448	3.78515	1.46232	3.00932	4.70389	4.02391	5.0078	5.09806	4.0104	2.90982	5.54912
SNRPC	rS-pU	4.86542	4.86592	4.86592	4.86361	4.40735	5.38353	4.83491	4.21101	4.80012	5.02237	4.41954	4.87922	4.72955	6.21587	2.47786	0.258354	2.62346		0.319834		2.50599	2.67052	2.69097	3.27164	2.72864	1.90877	1.22508	3.72404
SNRPD3	rS-pU	4.81404	4.78136	4.67694	4.84616	3.93168	4.32121	4.82069	4.52857	4.77663	4.95233	3.76553	4.9644	4.18269	4.92125	3.79978	2.99651	3.52743	2.77359	3.1302	2.4622	3.20752	3.56597	3.83596	5.29928	4.5136	3.52681	3.25089	5.17227
SNU13	rS-pU	5.04963	4.67638	4.52795	4.52857	5.84875	4.83643	4.77083	3.60288	4.74578	5.14241	4.05224	4.89336	5.10056	5.31976	3.79978	3.2789	3.85784	2.66333	3.13554	1.21427	3.44644	3.86445	4.47835	4.43002	5.14502	3.94353	2.6077	4.63821
SNX17	rS-pU	5.72438	5.42358	5.28021	5.37967	5.04045	4.58616	5.30232	4.69209	5.47411	5.5744	4.60585	5.55919	4.89869	5.14486	2.06282	2.89748	2.17259	1.45736	3.25921		2.01606	2.99684		3.42041	3.51511	3.19845	3.03244	3.33466
SNX3	rS-pU	6.76288	6.32066	6.0376	6.22432	6.59991	6.11072	5.81353	5.4121	6.14853	6.46858	5.23955	5.68566	6.15259	6.02192	4.44127	4.94906	4.56104	3.79033	4.22801	4.00753	5.44135	4.83321	4.85467	4.86544	4.85563	4.8224	4.26363	5.19051
SOAT1	rS-pU	5.8166	2.45497	1.88733	1.42653	0.465713	0.800745	1.97673	1.57434	3.20273	2.28954	2.56827	3.04667	1.37796	2.1776	6.21547		0.623465					0.348596	1.36719	3.56614	1.51511	1.19845	0.225082	0.432993
SORBS3	rS-pU	4.30597	5.07211	4.988	4.91759	3.42492	4.20555	4.65878	4.31759	5.35755	5.37539	3.3505	5.60733	3.849	6.41971	4.3688	4.89492	4.45623	2.61051	2.97559	3.42565	3.9608	3.4014	5.00089	5.72744	5.31002	5.46683	3.8273	5.78481
SPARC	rS-pU	7.90749	7.26772	7.23266	6.93381	5.34127	7.18438	6.8679	4.8679	8.43379	7.49345	4.77663	7.45368	8.81378	7.94954	3.24606	2.31252	1.62346	2.45736	0.26401	1.22347	1.24579	0.348596	1.96846	4.78123	0.515109	2.78342	4.23805	5.82531
SPECC1	rS-pU	1.36905	0.10165	1.12479	0.260186	2.35473	-0.775466	0.254594	-3.0807	0.707525	2.10501	-0.407364	0.808179	2.87263	2.86908	3.55378	0.258354	0.513171		3.1852	0.706069	0.921024	0.81475	1.69097	2.62977	3.01031	2.9288	2.77579	3.7997
SPG21	rS-pU	4.39985	4.57652	4.13832	4.04381	3.27784	3.25852	4.14405	3.79701	4.337	4.24641	3.23573	4.25701	3.79285	3.73227	2.73685	1.31252	0.513171	1.42453	1.37358		1.92102	2.67052	1.69097	2.81257	2.83704	0.847456	1.22508	3.573
SPTBN1	rS-pU	5.78398	5.30998	5.39403	5.55857	6.17872	5.5373	5.14853	4.15704	6.57471	5.44261	3.94017	5.05745	5.82883	4.47444	10.1657	8.42024	9.06921	7.89845	11.3386	8.68401	9.77682	9.46191	10.4246	10.2154	9.84219	8.94787	11.0035	9.78562
SPTLC2	rS-pU	2.71171	2.64178	2.46271	2.61306	2.17473	1.08441	2.88479	0.455229	2.83289	2.16639	1.19346	2.08338	4.29057	1.66676	3.28521	0.202074	2.30406	1.45736	1.13046				1.31232	2.39621	2.10007	0.198454	2.22508	1.7997
SQOR	rS-pU	3.27322	3.93734	5.47005	4.56153	0.171207	2.29793	3.69153	3.70598	4.62469	1.66084	3.32481	3.90497	1.32654	1.09424	4.6365	4.94356	7.02548	5.32536	2.26616	2.82129	6.37539	6.29709	5.81927	4.74045	6.06391	5.61928	4.5214	5.03357
SRA1	rS-pU	4.7252	3.34483	3.62117	3.52147	3.44095	3.17752	3.78869	3.59335	3.96809	3.36317	2.62457	4.1102	3.10283	4.81762	1.78012	1.89748	0.623465		1.56594	0.462316		0.348596			2.10007	1.78342	1.22508	3.24035
SRP14	rS-pU	6.62834	6.46123	6.35685	6.42257	6.63358	6.11614	6.47444	5.23534	6.24565	6.84674	5.1807	6.56879	6.41633	6.29407	3.52863	3.28569	4.08855	1.5111	3.60274	2.51603	3.2653	4.52157	4.05122	5.46293	5.14099	4.20858	2.46228	5.31684
SRPRB	rS-pU	4.12681	2.98422	3.0798	3.44015	3.42492	2.81639	3.58976	4.12681	3.53107	3.29013	5.22805	3.68032	2.77231	4.71589	5.16087	2.87065	3.90002	3.61778	3.19533	2.96094	4.0745	5.50685	4.50227	4.44778	5.55429	3.4634	3.42961	4.7065
SSBP2	rS-pU	0.673556	2.15186	1.97948	2.49978	1.96458	1.20226	0.526069	-1.71738	1.52155	2.74351	0.205393	1.89064	1.52607	0.639695								0.348596						1.64418
SSBP3	rS-pU	3.89918	4.08151	4.09635	4.08094	5.33235	2.78963	3.36317	2.99729	3.59574	5.51633	2.50589	4.35755	3.75489	4.36107								0.348596		1.39621				1.54245
SSBP4	rS-pU	3.57289	3.87676	3.8953	3.86944	4.71315	2.97012	3.75596	2.49108	4.22882	4.62469	3.1035	4.55398	2.72814	4.48414								0.348596						0.644177
SSR3	rS-pU	4.62234	3.95606	4.29756	4.36457	3.42358	4.49217	4.13011	3.97361	4.60763	4.69377	5.5435	4.59395	3.94486	4.36317	2.57768	1.54678	2.71567	3.01502	1.02555	1.52948	3.41387	3.62266	2.53015	2.49064	4.19827	2.24675	0.505809	2.97284
SSRP1	rS-pU	4.8748	5.37955	5.17612	5.24717	4.52607	3.89093	4.81506	3.86987	5.28429	5.79598	5.00315	5.19731	4.09424	5.40837	4.72578	3.48245	3.82359	1.07837	3.28032		2.21777	3.43931	2.53015	6.18649	5.37143	4.13551	2.09077	6.19824
STAG1	rS-pU	1.99747	2.77568	2.40735	2.32548	0.568519	1.31441	1.36849	0.633199	2.39067	2.98914	1.6951	2.16896	1.22095	2.29836	3.64778	3.31252	2.17259		0.373578	1.63609	1.24579	3.03512	2.39989	5.30833	3.79415	3.19845		5.29073
STAM2	rS-pU	2.54077	2.82395	2.36036	2.24204	1.8024	1.62293	2.22713	1.34823	2.43055	2.64108	2.01114	2.79743	2.05102	3.14372	3.10994	2.76225	2.20843	0.562922	2.51241	0.64613	1.09253	2.90324	1.71835	3.45595	3.71786	2.69317	2.37226	4.31431
STAT3	rS-pU	5.17513	5.04527	5.14812	5.20802	3.08882	4.63605	5.10014	5.36527	5.95047	5.25852	4.42626	5.29131	3.81455	3.82884	5.42551	5.13132	5.48574	4.44155	4.21422	4.22179	4.74343	6.42117	5.27873	6.36735	6.20554	5.9611	5.62779	6.15217
STAT6	rS-pU	5.89579	6.34216	5.95559	5.92061	3.24001	4.17592	5.54844	4.9542	6.11603	6.25795	4.40803	6.17053	2.55827	3.83592	4.87017	4.29917	3.96215	2.42453	2.37358	0.706069		4.59652	2.27594	5.4768	2.72864	3.64583	2.46228	4.50448
STAU1	rS-pU	4.59813	4.95884	4.72765	4.66543	4.45088	3.93546	4.45088	4.55398	4.67694	4.40531	4.15299	4.59813	4.49506	4.39232	3.24054	2.62378	3.06346	0.562922	3.37358	1.58359	2.83076	5.59652		3.59831	4.90743	3.78342	1.81004	4.48426
STEAP1	rS-pU	0.0772429	3.10484	2.854	2.32327	0.254594	0.291014	0.546956	2.67807	2.90381	1.6622	1.15575	4.66505	-2.20756	1.3835						3.27133						1.78342
STEAP3	rS-pU	1.90381	3.06195	1.95866	1.98173	-0.733363	1.61023	1.85559	6.13155	2.49595	1.27858	3.17121	3.05415	1.0314	0.692427					0.373578			4.66315		1.39621	2.51511	1.19845	2.11837	2.43299
STIM1	rS-pU	3.10064	4.06178	3.80426	4.47465	3.67016	2.13488	3.06039	3.23281	3.77083	4.29352	2.6318	3.75382	1.74674	4.13996	4.63415	3.18379	3.75755	3.01502	3.74876	2.27133		4.08626	3.03162	5.65957	4.00145	3.91393	2.11837	5.68185
STK16	rS-pU	3.51475	3.20116	3.10853	2.98714	2.70907	2.14584	3.37156	3.22512	3.02645	2.9443	3.06022	3.34908	2.45418	4.00899					1.95854					0.396213	0.515109			1.43299
STN1	rS-pU	3.854	3.89045	2.92115	3.69963	2.12466	3.24283	3.22049	1.74588	4.08321	3.24884	2.97673	2.76553	2.38819	4.33985	0.477855		0.393743							0.579271	1.16499	0.382626		0.432993
STOM	rS-pU	5.86394	6.19554	6.55788	6.61112	4.69655	5.72778	5.69599	6.25777	7.44377	5.465	3.52231	6.06501	5.13791	4.18031	6.54	6.11348	6.07648	5.29793	4.83542	4.18037	6.12831	7.02468	6.7872	6.18365	6.16595	6.09868	5.81914	6.52755
STRBP	rS-pU	0.587845	1.07997	1.70221	1.48543	2.32193	0.383497	1.13159	0.124328	0.770618	0.326537	1.22157	1.27798	0.87578	3.95513	4.93729	2.75249	3.48423	1.77522	3.50049	1.95011	1.55671	3.61677	3.70107	5.5679	4.71113	3.68141	2.34915	5.71438
STRN4	rS-pU	3.59096	4.33485	4.23688	4.34814	4.08321	3.42761	3.97361	2.87499	4.36387	4.24031	3.50843	4.49121	3.29514	5.95024	2.63689	2.61302	2.20843		2.04667	0.706069		1.93356	1.51404	3.73375	3.51511	3.89889	2.22508	4.27248
STT3A	rS-pU	3.92979	3.81967	3.50322	3.28219	2.21847	3.03148	3.40327	3.31455	3.90014	4.45943	4.26529	3.71918	2.81291	3.63459	6.30305	3.87516	4.60063	3.90902	2.24709	3.05821	4.62902	6.85783	6.4583	6.50768	6.90008	4.16311	2.6077	6.19752
STUB1	rS-pU	5.50112	5.03562	5.03298	5.09761	5.7498	4.73362	4.91934	4.11437	4.8268	4.9241	4.50589	5.09255	4.70432	4.64328	4.46515	3.93926	4.25527		3.71545	1.47075	4.07137	2.91848	3.69097	3.72407	4.60257	4.22072	4.46256	4.54018
STXBP1	rS-pU	3.69265	3.38957	3.15567	3.11042	7.4363	3.07647	2.79992	-0.0843644	4.14731	4.22728	2.56706	3.23113	4.36527	3.15072	4.51632	3.46462	4.32222	1.07837	10.1244	1.84365	1.24579	0.348596	3.16042	5.71814	5.25709	3.94353	7.66199	4.82158
SUGT1	rS-pU	1.53057	1.40545	1.54597	1.45873	1.99204	1.25882	1.3584	0.550901	1.46571	1.90843	0.989866	1.42868	2.04509	2.18364	4.55337	4.64917	4.73189	3.11711	4.17776	2.28656	3.64979	3.05345	2.99459	5.35873	4.29196	4.21675	4.45147	5.08733
SUMF1	rS-pU	2.14991	2.20195	1.7379	1.83808	0.217851	0.448637	2.5986	1.4351	2.07176	1.88947	1.27977	1.97893	0.730314	0.896078								0.348596		0.490643
SUMO1	rS-pU	5.15097	4.6094	4.70016	4.52836	5.21179	4.00809	4.78503	4.58976	4.71534	4.53169	3.58256	4.82477	4.48156	4.65935	3.3257	3.11987	2.36883		2.0356		1.09253	2.85261	1.69097	4.33028	3.6487	3.36838	1.77579	4.09184
SUMO3	rS-pU	5.0054	4.89821	4.77742	4.60763	5.46597	4.51664	5.0054	4.10601	5.18903	5.05572	3.67469	4.77873	4.35755	4.99277	3.93729	3.3811	3.54155	1.42453	2.21801	1.96947	3.16412	2.21036	4.59786	4.69762	4.5136	3.72761	3.44058	4.89226
SUN1	rS-pU	3.98732	4.76713	5.00563	5.01197	3.80219	4.3733	4.48285	3.31643	4.8475	5.71672	3.88947	4.88655	3.47379	4.9607	3.93729	3.89305	3.86908	3.11583	1.95854	3.09456	2.16003	1.44251	3.78492	6.11013	3.51511	3.57814	1.81004	5.77644
SURF1	rS-pU	4.62644	4.51159	4.46989	4.28417	4.05485	3.9542	4.52105	4.46597	4.15461	4.08491	4.51917	4.54226	3.87676	4.52732	3.49099	1.89748	1.76464	1.42453	2.47296	2.12757	2.71576	2.79157	3.27594	1.79417	2.10007	0.847456	2.27625	2.46114
SYMPK	rS-pU	3.46597	3.82782	3.72738	3.60407	3.58015	2.65672	3.62059	3.22759	3.89918	4.02592	2.96514	4.31325	3.41819	5.3466	2.79978	2.89748	3.43082	2.02052	1.95854	1.22347		3.15595	1.69097	5.14905	4.10007	3.78342		5.26314
SYNE2	rS-pU	1.60644	2.64108	2.29646	2.71186	-0.269512	2.33385	3.60644	1.54893	2.82802	4.0365	2.48646	2.06661	-0.180822	3.50843	4.88813	4.19055	4.79217	3.69388	2.44855	2.89064	4.85301	5.74599	4.03323	8.71148	5.82894	4.65635	3.17339	8.16957
TAF10	rS-pU	5.49761	4.68482	4.70349	4.6015	4.49313	4.4822	4.97085	4.66676	5.04483	4.44824	5.02059	5.17353	4.80271	6.66818										1.39621	1.51511			0.542445
TAF9	rS-pU	3.98459	3.49185	3.60348	3.47854	4.06091	3.21847	3.47897	3.00504	3.47379	3.73335	2.96828	3.69711	3.28836	5.42694	2.06282		0.393743							0.396213	0.515109		0.225082	2.05537
TAGLN2	rS-pU	5.96347	6.57939	6.4451	6.79051	3.6017	6.12598	6.65964	5.12887	8.2555	6.15583	6.1418	6.48784	4.94205	6.2447	6.47041	6.29629	6.76203	6.94395	4.02995	4.26509	6.84847	5.80546	7.16998	6.35525	7.61429	6.68326	5.8318	6.63658
TAPBP	rS-pU	5.41954	4.77716	5.14282	4.73967	4.17313	4.28836	5.23151	5.05745	5.7447	4.50208	3.95233	5.52262	3.32193	3.6893	4.1783	2.76225	4.06144	1.42453	0.373578	3.21055	2.50599	2.99684	3.64873	3.50646	2.707	3.50712	2.22508	3.31937
TAX1BP1	rS-pU	4.8505	4.29425	3.75756	3.93954	3.7761	3.67129	3.33342	2.39039	3.63343	3.41007	2.93885	3.56438	3.48671	3.8166	3.06282	1.0567	2.01962		2.69501	3.39095	0.921024	4.08272	2.69097	3.13529	3.2608	2.11391	0.505809	4.4911
TBC1D22A	rS-pU	2.58159	2.49262	2.4813	2.50851	2.10434	1.71984	2.5924	1.50589	2.7632	2.39397	2.20289	2.41305	2.29895	2.46545				1.42453	1.34696		1.24579	1.30288		0.396213	1.51511		0.225082	2.01796
TBCB	rS-pU	4.38336	4.81762	4.55765	4.62819	5.67214	3.8505	4.488	2.99729	4.45549	4.70321	2.89453	4.46271	6.28873	5.21956	4.32914	4.87644	4.6703	3.26799	5.31354	2.96548	3.25882	3.21165	4.06194	4.64837	4.46775	4.7176	5.62285	4.51354
TBL3	rS-pU	3.00612	3.35896	3.06514	3.28422	2.54127	2.49557	3.12002	2.4049	3.23511	3.37156	2.93301	3.52607	2.35163	4.916	4.13681	0.31252	2.20843	1.42453				3.3486		4.51552	3.86661	2.52038		4.77556
TBRG1	rS-pU	3.86493	4.04177	3.85649	3.71443	3.96809	2.83107	3.57531	3.30247	4.32625	3.87774	3.51601	4.43896	4.02325	3.58015						2.82284		0.348596		0.396213				0.432993
TDP1	rS-pU	0.540027	0.745022	0.41738	0.564947	0.506907	-1.38157	0.690641	-0.556393	0.477159	0.886745	0.215368	0.805705	0.1137	3.29308		0.31252						0.692334		0.396213	1.87634	0.198454		2.43299
TEX264	rS-pU	3.63691	2.71083	2.73053	2.43242	2.16768	1.94711	3.43029	2.53057	2.57265	2.60003	2.1551	3.20414	2.15348	4.89966	3.84055	2.31252	2.20843		2.37358		1.92102	3.51852	0.690973	3.91311	3.32246	2.52038	1.81004	4.19628
TFRC	rS-pU	3.58256	3.40463	3.87529	3.67668	3.25263	3.11919	2.98696	2.67965	5.07254	4.98641	2.43242	3.00935	2.82904	3.18507	7.0364	3.77195	4.38917	3.98688	4.22395	3.3473	3.75478	2.97757	5.59016	5.41688	2.51511	3.43242	3.34915	5.08125
TIMM22	rS-pU	2.89258	2.50741	2.59503	2.81926	2.80632	2.75114	2.90824	1.2756	2.50513	2.66835	1.74287	2.6819	1.73942	2.95736	1.84139		0.623465	1.42453	0.813467	1.58359	1.13027	0.530678		1.57927	1.51511	0.293476	0.225082	2.75492
TIMM8B	rS-pU	5.42055	4.22651	4.62205	4.92442	4.25626	5.59798	4.88947	4.62117	4.30451	4.03826	3.46858	4.62644	4.22574	5.08534			2.20843			1.48486		2.26652			0.515109	0.908772		0.432993
TIMP1	rS-pU	7.89118	6.38094	5.62659	5.55949	2.30042	6.48083	6.6837	5.12516	7.89724	8.02403	4.38888	7.27891	3.76341	6.57803	3.64778	1.8616	1.97871	1.45736		0.98784	1.09253		2.95318	2.46761	4.14099	4.38634	0.225082	2.54244
TLE5	rS-pU	7.60585	7.8716	7.71596	7.60955	8.2635	7.62095	7.22497	6.34802	7.45039	7.43546	6.47444	7.78921	6.8392	6.48043		1.31252	0.623465			0.706069			1.03484		1.51511	2.08763	0.225082	2.22914
TLN1	rS-pU	5.65507	7.2555	6.82146	7.04494	3.01096	5.35984	5.37643	4.07724	6.36247	5.77795	4.10601	5.82502	4.12184	4.75435	9.58873	10.5222	10.7078	8.97232	7.55816	7.2112	8.97267	8.55503	9.61083	9.94392	9.70993	10.8257	8.55184	9.75351
TM4SF1	rS-pU	3.50335	3.34341	3.76022	4.78223	2.15478	4.62994	4.45088	2.09829	6.09803	3.80116	4.35685	4.3875	3.46597	2.71392	1.47786	1.31252	0.623465			0.706069	2.50599		3.8609	1.49064	1.51511	1.63368		1.8853
TM9SF2	rS-pU	5.15866	5.3978	4.97934	4.66505	4.22651	4.0009	4.92505	4.62059	5.14364	4.86592	5.10769	4.78712	4.35685	5.0321	6.09257	2.31252	4.89453	0.562922	3.26633	3.16856	3.41303	4.79332	4.15419	4.58882	4.6837	3.42194	2.54701	4.85213
TM9SF3	rS-pU	4.35896	4.89724	4.77241	4.47897	3.74201	3.49493	4.0027	3.853	4.62117	4.86691	4.23955	4.80374	4.11853	3.85699	4.99503	2.89748	4.32869	2.31812	3.16578	1.22347	3.74499	4.35245	2.95318	5.01334	4.97454	4.84231	3.81005	5.20463
TM9SF4	rS-pU	4.14893	4.30378	4.11103	4.12571	4.04439	3.35495	4.07125	3.50589	4.18982	4.41616	3.50462	4.29425	3.08899	4.15218	5.68584	1.31252	3.54155	1.42453	3.18093	0.583592	2.09253	3.73857	2.70473	3.86984	3.98357	3.70186	2.81005	4.62175
TMCO1	rS-pU	4.95513	4.12267	4.19062	3.98277	3.56072	3.29859	4.32409	4.20789	4.1102	4.11686	3.67694	4.22574	3.93923	4.85649	4.51047	1.54678	1.76464	4.59446	2.33346	1.53345	3.49833	4.44276	3.38838	3.13529	2.8956	1.59689		3.09184
TMEM131	rS-pU	3.30012	3.60526	3.59813	3.31542	2.46597	2.62737	2.88069	2.2397	3.28585	3.60526	2.85758	3.42358	2.12035	3.42761										1.39621	0.515109		0.225082
TMEM173	rS-pU	3.12631	4.08491	3.66789	4.28195	0.90766	4.23419	3.94111	1.59646	5.65363	4.69766	1.74588	4.72465	1.99458	2.15543	3.06282	3.77195	3.11711	2.02052	0.565942	2.50163	1.09253	0.348596	3.64657	4.1868	3.68503	3.21068	1.66593	3.45634
TMEM176A	rS-pU	3.51475	4.337	5.64299	3.89304	2.5758	4.34724	6.53325	8.41996	5.07553	5.96717	2.9013	3.69265	3.88753	1.32884			0.623465					0.348596		0.396213
TMEM176B	rS-pU	3.66448	4.43229	6.06867	4.35802	2.7379	5.05723	6.60703	8.54187	5.29241	5.94251	3.33056	4.12019	4.0072	2.25641	0.477855	2.0578	1.51317	1.42453	0.863167	2.70607	2.02944	3.6738	1.69097	2.04481	1.9146	2.41139	1.90982	2.33466
TMEM214	rS-pU	5.01614	4.86047	4.86617	4.65764	3.45943	4.04308	4.86691	4.59335	5.12391	5.22381	5.39985	5.47897	3.32337	4.82171	4.28521		0.623465		0.373578			4.7115		3.01334	5.9627	1.19845		3.3039
TMEM33	rS-pU	2.49723	2.22558	1.82944	1.95643	2.43643	1.11136	2.02715	2.7126	2.45786	2.01293	1.5758	2.20069	2.51147	1.61824	4.7637	1.20207	2.13584	4.33364	4.71012	2.44483	4.12233	4.70553	4.14308	3.82168	3.85445	2.82625	3.19947	3.40881
TMEM50B	rS-pU	4.03298	4.56925	4.19967	4.19692	3.74093	3.45582	4.06436	3.14045	4.46532	5.28318	3.48929	4.77716	3.54844	4.23955	1.47786	0.31252	0.623465		0.472964	1.23814	0.921024	0.348596	0.690973	0.490643	0.515109			2.01796
TMEM59	rS-pU	5.94134	5.62994	5.53605	5.27352	4.74578	4.98071	5.55244	4.84499	5.62117	5.46826	5.12846	5.46369	6.07339	5.21335			0.623465											0.432993
TMEM9	rS-pU	4.80271	3.68706	3.44201	3.3398	4.69822	2.81445	4.24793	3.37295	3.76765	4.60881	3.44095	4.32697	3.59096	4.64789	1.78012		0.623465		1.1501					2.13529	1.51511	1.19845		3.01795
TMOD3	rS-pU	2.1147	2.56779	2.30641	3.37416	1.05589	1.36093	2.081	1.7031	3.41684	2.09862	1.334	2.02998	1.53157	1.45523	3.504	4.11607	4.74541	4.06112	2.1398	2.76882	4.95641	3.77187	4.56928	4.04954	5.48528	4.97858	2.73979	4.49324
TMX1	rS-pU	3.68145	3.40599	3.36142	3.10847	1.98841	1.72661	2.97746	2.73422	3.38681	3.06523	2.99186	2.99168	2.66766	2.91131	5.6457	2.97147	3.71824	2.87947	2.72923	0.64613	3.94448	2.96631	4.01895	4.7737	4.42039	3.29348	3.55765	4.73956
TOMM20	rS-pU	5.40599	5.47929	5.13996	5.08916	6.45368	4.72601	5.00315	3.99186	5.24146	5.87455	5.25701	5.29536	6.0054	4.61589	2.47786	0.202074	1.39374		2.83278	3.028	2.50599	3.67052	2.69097	1.53564	1.16499	1.38263	0.740707	1.7997
TOMM7	rS-pU	6.74953	6.5404	6.82158	6.69618	6.64025	6.50787	6.25361	5.21762	6.47849	7.50621	6.52482	6.65535	6.42391	6.12639	1.47786	1.25835	0.393743		1.83853	3.028	1.92102	2.44251		2.39621		0.382626	1.00313	0.432993
TPR	rS-pU	3.52732	4.03738	3.74254	3.68032	2.45339	2.84298	3.22882	2.34255	3.86295	4.07553	2.97948	3.58616	2.54275	4.98413	6.25814	4.95212	5.49889	4.3344	4.77988	1.82022	4.36449	5.53298	6.05082	8.31094	7.085	5.85405	4.74445	8.05089
TPT1	rS-pU	9.37003	9.68457	9.47005	9.54548	7.75154	9.1192	9.35447	8.89452	9.60881	10.4969	9.73234	9.61305	8.91737	7.58721	6.01776	4.99147	4.50176	5.04955	4.84868	3.55806	4.4339	4.72205	4.56412	5.24891	5.39273	4.80096	5.70573	5.43997
TPX2	rS-pU	-0.190997	-1.71643	0.71374	1.42029	-0.346298	-2.04782	-1.36142	-0.493703	-0.131313	-2.39821	-3.18311	-1.80793	-1.98565	4.55643	5.67765	4.15005	4.89776	3.77359		2.87342	3.14404	1.90324	3.62657	2.84868	2.58794	4.29921	1.74071	3.86799
TRAPPC2L	rS-pU	4.18666	2.8494	2.74071	2.684	3.24245	2.27962	2.92067	1.99059	2.74222	3.24489	2.17473	3.12829	3.52231	4.34837	2.06282	0.861598	0.513171		0.956792	0.706069		0.348596	1.69097	1.57927	1.51511	2.19845	0.225082	0.432993
TRIOBP	rS-pU	2.97856	3.66562	3.50881	3.59256	0.250962	2.81691	2.72159	1.17951	3.34625	3.42761	1.79826	3.3067	1.37184	2.74136	5.03221	5.42434	5.40243	0.562922	0.886428	2.21427	1.24579	2.32592	4.02391	4.57483	4.4821	5.14729	2.22508	4.25374
TRIP12	rS-pU	3.88264	4.10014	3.81404	3.90239	3.14535	3.23619	3.36457	2.55483	4.01614	3.80838	2.74265	3.8846	3.19708	5.32373	3.06282	0.861598	0.623465	1.05712	2.94055	1.6152	1.13027	4.03829	0.690973	5.56519	3.35065	2.67563	0.740707	5.48083
TRIP4	rS-pU	2.60526	3.07296	2.9781	2.9106	1.81557	2.07416	3.07895	1.62854	2.98057	2.89898	2.16575	2.849	2.40436	3.05849	1.47786		1.62346		0.373578			2.3486	0.690973	1.98118	3.83704	3.00581	1.50581	4.43299
TRRAP	rS-pU	2.5724	2.67356	2.37365	2.24539	1.69377	1.48078	2.10165	1.27739	2.43776	3.11753	1.78785	2.62527	1.40599	3.40327	1.67105	0.258354	2.05941	1.07837	1.61022	2.59948	2.3721	2.88575	2.39989	5.11239	3.27558	2.59689	0.505809	4.78481
TSC2	rS-pU	3.68818	4.37782	4.18428	4.0045	3.51853	3.12085	3.87381	3.17457	3.99186	4.75702	3.59455	4.59872	2.96828	5.1102	3.64778	1.31252	0.623465		4.50235	2.40909		1.53068		3.14101	2.83704	1.55915	1.77579	5.18788
TSEN34	rS-pU	4.90159	4.36597	3.93121	3.99307	2.79639	2.75039	4.02059	3.25535	3.92125	4.54411	3.57046	4.23036	2.774	4.80581									0.690973	0.396213				1.43299
TSG101	rS-pU	4.19928	3.97453	3.8535	3.94142	3.44626	3.6011	4.04963	2.92486	3.94579	3.90497	3.22033	3.82985	3.51096	4.53543	4.08256	3.30586	3.96215	1.80102	3.53527	2.46986	3.62256	2.49838	1.51404	4.82622	3.85682	4.21467	3.66593	5.145
TSPAN4	rS-pU	3.45286	4.11853	3.87037	4.09367	1.22651	3.2561	4.22419	2.57507	5.15502	5.08661	2.74653	4.21257	1.47819	3.31557	2.06282								2.27594	2.07561
TSPAN6	rS-pU	3.37712	3.77294	3.8334	3.25248	1.45207	1.3147	3.53605	4.0018	2.6581	5.21607	2.63506	3.50462	1.87184	5.4121		0.31252	1.81199		0.373578		0.921024	1.17156		2.39621	2.10007	2.2228	1.22508	2.75492
TSR2	rS-pU	5.02901	4.62936	4.73958	4.75239	6.15543	4.24603	4.67073	3.74739	4.55336	4.71589	3.6792	4.72247	6.34234	4.02592		0.31252	0.623465		1.49617					1.57927	1.51511	0.908772	0.505809	0.644177
TTC19	rS-pU	3.88166	3.39643	3.39746	3.04765	4.21413	2.96449	3.6837	2.97545	3.63227	3.67016	3.27352	3.92125	2.7702	2.89647	2.17076	0.31252	1.56937		0.472964	1.93872	1.73041	2.3486		0.490643	1.51511	1.19845		3.60292
TUBG1	rS-pU	4.24944	3.96625	3.94486	4.34365	4.14893	3.94533	3.87873	3.02006	3.81044	3.02361	3.9607	3.94486	2.81783	7.51175	4.28521	3.47653	4.06919	2.6394	3.60475	2.4847	3.50717	2.66036	3.17037	5.298	3.11658	3.42194	3.81005	5.39074
TUBG2	rS-pU	4.67016	4.97499	4.18864	4.28543	6.19672	3.29197	4.20555	2.73725	3.83188	4.50144	4.88313	4.86542	5.1416	4.37295	4.1783	3.21231	3.86677	2.6394	3.60475	2.26868	3.50717	2.5601	2.79781	5.1345	2.99254	3.25857	3.81005	5.15648
TUBGCP4	rS-pU	1.85	2.31991	1.94017	1.84345	2.35276	1.12532	1.39616	0.607863	1.70708	2.50004	1.42653	2.14339	1.31557	2.57459	3.28521	1.31252	0.513171		1.08959					2.90792	0.515109	1.29348		2.46114
TUSC3	rS-pU	4.71918	3.16993	1.92581	1.98197	3.38819	2.52206	2.73617	-0.331699	2.77926	4.17553	2.42921	3.14519	0.695994	3.07245	2.47786						1.24579	0.872271	1.31232	3.04481				3.16212
TWSG1	rS-pU	2.59574	3.71809	3.44314	3.89992	1.73812	1.74114	2.79535	0.509949	3.23189	3.69488	0.857583	3.6017	2.68437	2.90766
TXNDC15	rS-pU	3.91265	3.58376	3.42962	3.24362	3.51979	3.24679	3.09559	2.30042	3.59096	3.7115	3.03826	3.6311	3.17105	3.02361	1.27119		0.623465		0.373578	2.16856		0.348596		1.98118	0.515109	0.198454		2.75492
TXNL1	rS-pU	2.60834	2.38736	2.30144	2.29111	2.96883	2.12317	2.03738	1.74244	2.06557	2.48182	2.08066	2.1606	2.60265	2.59836	6.01555	5.59128	5.6703	4.80013	4.93329	4.30204	5.06631	4.63873	4.5062	5.94301	6.08814	5.60154	5.92603	5.9866
TXNL4A	rS-pU	3.43696	2.90285	3.17999	3.22605	3.80632	2.94439	3.4343	2.96125	3.1572	2.47353	3.13406	3.31165	3.61353	4.45352	2.47786	1.31252	0.623465					0.348596		2.10576		0.198454	1.22508	1.16212
TYMS	rS-pU	0.975263	0.950095	1.59598	1.87132	-0.48338	-0.316259	1.55729	0.40163	1.2969	0.865523	0.733788	1.58448	1.40381	4.91934	0.477855					0.462316
TYW1	rS-pU	2.80921	2.69086	2.25005	2.10624	1.39451	1.58014	2.06385	1.72247	2.2854	3.22682	1.70797	2.77589	2.02077	2.65627	2.54798	1.31252			0.472964					1.98118	2.10007	0.198454		3.01795
UACA	rS-pU	2.50564	2.69644	2.68302	3.28358	0.644318	2.79025	3.2496	1.46624	3.82579	4.10601	2.0036	3.49314	2.45812	3.1334	5.33058	3.63445	3.86017	2.06424	1.39019	1.8364	1.73041	2.39632	4.22839	5.23326	4.97906	5.78342	2.66593	5.47264
UBAP2	rS-pU	2.79597	1.89608	1.87184	2.03151	1.27262	1.10165	1.69599	0.453122	2.02006	2.26003	1.26123	2.14209	0.698663	3.66335	1.27119							0.348596		1.10576	2.83704			3.43299
UBAP2L	rS-pU	4.03826	4.38128	3.93687	4.04469	3.62994	3.44447	3.68482	2.82151	4.40871	4.57107	3.06247	4.22419	3.00881	4.76977	4.1783	2.63445	2.62346	1.20322	3.52739	0.583592		3.75356	1.31232	4.9723	5.21555	4.36838	2.54701	5.28569
UBE2A	rS-pU	3.6837	4.0036	4.19731	4.16591	3.488	3.80735	3.80941	2.54201	4.1334	3.7666	2.79888	3.87971	3.84398	3.34908	1.47786	0.31252	1.13584					0.692334		1.57927	0.515109			1.64418
UBE2D3	rS-pU	5.67497	5.43663	5.32948	5.28318	4.82375	4.85125	5.16148	4.95652	5.76421	5.51033	4.76341	5.34767	4.75114	5.06996	2.57768	3.59675	3.11711	2.20322	3.36864	2.93601	3.20144	3.02394	2.51403	3.32388	2.74996	2.98683	3.0619	3.20176
UBE2J2	rS-pU	3.3505	3.22897	3.43962	3.44449	2.97343	2.54547	3.46074	2.85937	3.35332	3.3173	2.82293	3.65992	2.46048	5.37469										0.579271				0.432993
UBE2M	rS-pU	4.91313	4.59036	4.85773	4.89012	6.00225	4.90617	4.68032	3.44361	4.58737	4.51791	3.55949	4.77926	4.53107	5.81788	4.90002	4.40488	3.83746	4.10961	3.97739	3.35481	3.74603	3.47313	3.17037	4.03394	4.92045	4.34811	3.67525	4.70061
UBE2R2	rS-pU	3.98002	4.47249	4.32265	4.30329	3.96717	3.86839	3.852	3.61471	4.42828	4.61471	4.57471	4.15704	4.01436	5.65363	1.47786	1.89748	0.513171		0.565942		0.921024	1.3486		2.311	2.5398	0.198454	0.505809	2.27248
UBE2Z	rS-pU	4.78869	4.5404	4.41751	4.41233	4.28983	3.57168	4.39917	3.12416	4.54411	4.52732	3.60051	4.79753	4.09255	4.61883	3.64778	2.74266	2.74541		3.37292	1.58359	2.50599	3.93356	2.27594	3.85217	2.56407	2.95811	2.6077	4.04291
UBE3C	rS-pU	3.64616	3.95699	3.83542	3.93891	3.21413	3.28274	3.29881	3.04667	3.59096	3.64962	3.06575	3.55213	2.83228	3.99277	2.06282	3.63445	3.30406		4.26878	2.64705		2.84289	2.27594	5.32067	3.10007	3.40075	3.41855	5.12603
UBE4A	rS-pU	2.77968	3.28333	2.80033	2.80777	2.07416	2.25248	2.12234	1.78408	2.94223	3.26604	2.77905	2.82171	2.27411	2.68616	6.12171	4.39998	3.33681	1.42453	4.37535	2.00432		4.12582	4.1504	5.69072	3.72864	3.43242	3.95762	5.1333
UBE4B	rS-pU	3.70819	3.60288	3.45668	3.66031	3.08372	2.98568	2.61117	2.05797	2.90747	3.58135	3.18713	3.21909	2.93565	2.83168	0.477855	1.31252	1.62346	1.45736	2.71577	0.706069	1.13027	1.30288		3.95836	2.51511	2.78342	1.22508	3.8361
UBL5	rS-pU	7.40769	6.78267	6.87467	6.92837	7.15583	7.12464	7.10434	6.24907	6.74819	6.81378	5.66334	6.91767	7.00338	7.34873	2.63689	3.19077	3.13584		2.37314	3.51342	2.92102	2.11564	0.690973	3.85564	2.5398	2.84746	2.00313	4.01795
UBL7	rS-pU	4.20007	4.3427	4.33092	4.28639	4.89239	4.0365	3.96901	2.9201	4.1102	4.02148	3.63227	4.31252	4.50716	5.31179		1.31252	1.62346	1.56292			1.24579		2.42005	1.57927	2.10007	0.198454		2.01796
UBR4	rS-pU	3.52231	4.23726	3.50596	3.82208	2.6318	2.57434	3.4343	2.70797	3.62877	3.92979	2.63622	3.67694	2.21754	4.73769	5.51518	5.31086	4.97583	2.95484	5.90914	3.17243	3.32037	5.42513	2.15434	7.23229	5.40785	5.29743	5.05101	6.92942
UBR5	rS-pU	2.91131	3.96993	3.5882	3.5373	2.57386	2.67954	2.55925	1.72683	3.56803	3.93734	2.60098	3.41413	2.29396	4.20007		0.31252	2.20843					2.67052		3.66057	3.83704	2.78342		3.75492
UBTF	rS-pU	3.82782	4.31904	4.11728	4.05195	3.66335	3.1438	3.89433	3.16671	3.8339	4.11686	3.35755	4.41887	3.38957	3.56194	5.33584	3.20516	3.4124	1.07837	1.63904		2.24579	3.94964	3.8609	5.28746	5.61284	4.0104	2.19947	5.39188
UBXN1	rS-pU	5.94626	6.30177	6.10643	6.06192	5.30524	5.15906	5.70127	4.54967	5.98937	6.6907	5.5598	6.03254	5.75462	6.62439	2.95635	2.97987	3.88023	1.84354	2.24662	1.03923	2.24579	2.65241	1.51404	4.13529	4.11658	3.36462	3.15949	4.3498
UBXN4	rS-pU	4.90977	4.86493	4.47054	4.33438	3.83996	3.67299	4.38612	4.33771	4.78136	4.94205	4.60763	4.8535	4.45418	4.98003	3.72063	3.17624	2.74541	2.03146	3.21446	1.21734	1.62256	3.45079	2.94471	4.06797	4.38676	3.34257	2.6077	4.73578
UFC1	rS-pU	5.18666	5.12102	4.97223	4.95016	5.01346	4.45154	5.04265	3.7845	5.00135	5.41041	5.19259	5.33949	4.63169	4.91552	3.71556	3.08917	2.59667	3.23662	2.63904	2.36099	3.46051	2.95033	3.21933	3.97799	4.17291	3.19422	3.33685	4.309
UFM1	rS-pU	4.10434	4.1177	4.15218	3.92315	4.14893	3.2817	4.10936	3.68145	4.58195	4.88801	4.61471	4.854	4.75275	3.30583	1.47786	2.61302	3.29086		2.1398	1.25135	2.38175	1.38287	0.690973	1.39621	3.82461	3.30884	3.00313	2.75492
UHRF1BP1L	rS-pU	2.26993	2.3417	1.65924	1.81229	2.49876	1.02112	1.23634	1.6173	1.98002	1.61117	-0.416577	1.69555	1.9042	2.27888			0.393743		3.12074			0.348596		0.396213		1.19845	0.225082	0.432993
UNC45A	rS-pU	4.32337	5.00764	4.64731	4.88882	2.96033	2.85649	4.02148	2.59	4.17553	4.52042	3.5472	4.71973	2.47534	3.97085	5.68731	5.24773	5.34405	3.75309	0.787304		1.79327	3.03512	3.39989	5.51832	4.77222	5.67701	2.64711	5.29208
UQCR10	rS-pU	6.30012	5.17473	5.60585	5.29597	6.05246	6.60407	5.90905	5.31759	5.2292	4.84348	4.42358	5.4957	5.23343	6.11541	2.73685	3.15416	3.15054	3.18285	4.41523	5.18098	3.87204	4.0321	3.08854	3.20357	2.9146	2.59689	3.46284	3.01795
UQCRQ	rS-pU	6.71973	6.07125	6.25531	6.08314	6.24907	7.46352	6.56407	7.14057	5.53388	5.26716	5.46303	6.31886	5.84223	5.81481	3.98202	4.36699	3.96215	2.78818	4.88283	5.7085	4.68867	4.49186	4.02391	3.81257	4.54443	4.18593	4.09077	3.72802
URM1	rS-pU	4.02592	3.90497	3.90207	3.80116	3.58015	3.51853	3.89336	3.18428	3.8885	3.85997	3.71039	4.19062	3.86196	3.67582	0.477855				0.406619	1.70607	1.09253	0.872271	1.31232		1.61143		0.740707
UROD	rS-pU	5.60407	4.15461	4.18269	4.23343	4.30524	3.72356	4.35191	4.35332	4.0197	4.57592	3.13783	4.23879	3.849	4.72738	4.87017	2.1046	2.36883		2.87577		3.10805	3.18341		4.89164	3.97454	2.06087	2.90982	4.28828
USE1	rS-pU	3.20242	2.88792	2.75082	2.54317	3.42492	2.46074	2.83269	2.46127	2.86057	3.10735	2.69644	3.02024	3.02821	2.90034	4.1783	1.89748	1.05941		1.10949	0.706069	2.92102	1.60042	2.69097	3.23948	3.35065	2.0336	1.37226	3.56004
USP14	rS-pU	3.45418	3.45549	3.28088	3.37202	3.59335	2.83076	2.98841	2.47015	3.31889	3.36877	2.31063	3.6017	3.22913	3.25761	6.01108	5.91039	5.8713	3.41783	6.1379	4.4432	4.53665	4.95397	4.77184	6.2566	5.83334	5.93307	5.93983	6.53258
USP15	rS-pU	2.86631	2.94467	2.73671	2.71186	1.5008	2.30393	2.21444	2.47223	3.56194	3.25746	2.13027	2.73075	1.57918	3.80012	2.9412	4.77195	3.66007	2.43281	3.89375	1.35824	1.83712	3.52153	4.30854	5.16346	4.21555	3.2228	3.30055	4.94492
USP4	rS-pU	2.98641	3.66676	3.28155	3.40395	3.02006	2.71204	3.00935	2.124	3.77716	3.47249	2.28599	3.56194	2.64501	3.86096	2.71028	2.31252	2.40016		2.86995		1.24579	1.3486	0.690973	4.26904	2.51511	2.19845	3.54701	4.68092
USP8	rS-pU	3.16944	3.27694	3.06307	2.99162	2.59335	2.20696	2.70841	2.1137	3.13389	3.29425	2.26484	2.94223	2.67717	3.5435	1.27119	1.61302	0.513171		3.56206	2.16856		2.84289	1.10108	4.73186	3.11658	3.36838	2.30055	5.14215
USP9X	rS-pU	3.70044	3.79805	3.2837	3.52406	2.8504	2.71732	2.81085	2.59072	3.47638	3.25157	2.65283	3.02272	2.56657	3.68032	5.64468	5.45927	4.84317	3.27107	6.54309	4.53634	2.60971	5.50438	4.32139	7.57195	4.16691	4.85271	5.69443	6.6398
UTP20	rS-pU	1.71721	1.57821	1.2302	1.29298	0.0989585	0.458382	0.877352	0.0143553	1.38405	2.23879	1.21971	1.48903	0.54498	2.18998	4.36508					3.90552		3.93356	1.31232	4.55975	3.32246	1.19845		2.84314
UTP6	rS-pU	2.36485	2.71655	2.84398	2.75075	2.13291	1.88714	2.55238	2.00863	2.89375	3.27307	2.28718	3.23818	2.146	3.60999			0.623465					0.348596		2.98118	1.51511			3.43299
VAMP8	rS-pU	3.87774	5.4663	5.27854	5.48488	0.926759	2.3417	6.63938	5.33271	6.62892	2.0552	5.6865	5.80116	3.32481	3.81865		1.87965	2.88023	1.56292			1.81235	2.48	4.16042	0.396213	3.35065	3.1568	0.225082	1.43299
VIRMA	rS-pU	2.60193	3.07211	2.75713	2.72501	1.74244	1.72443	1.94486	1.55729	2.71875	3.19488	2.24884	2.59024	1.99204	3.5656	2.47786	1.8616	1.39374	1.56292	2.65352	1.77205	2.38175	1.30288	1.69097	4.13084	1.56407	1.55915	0.740707	3.35496
VMA21	rS-pU	2.80447	2.16896	2.0757	2.11459	3.27143	1.61495	2.32164	1.54893	2.50538	2.77231	1.81762	2.43962	2.83976	2.37407	2.06282	1.5692	1.45469	1.45736	2.29338	2.70607	0.921024	2.3486	3.69097	2.79417	3.14904	0.293476	1.00313	3.31937
VPS28	rS-pU	4.80116	4.86096	5.07553	4.79129	4.5735	4.23304	5.10601	4.22959	5.07168	5.55275	4.3875	5.48446	4.35262	5.59515	4.39234	3.29244	3.73316	1.42453	3.22839	3.028	3.72838	1.81798	3.49833	4.31745	3.71786	3.86303	3.25089	5.01469
VPS33A	rS-pU	2.32164	2.28155	1.97104	1.88075	2.14045	0.873026	1.57483	1.02077	1.73075	1.89297	1.0861	1.80694	1.57966	3.42895	4.06282	2.87965	2.01962		3.59201	1.21487	0.921024	1.74614	1.03484	3.21744	3.01031	2.67563	2.77579	4.82531
VPS41	rS-pU	2.84338	2.98805	2.58544	2.60304	3.68482	1.97085	2.56413	1.46676	2.76914	3.20633	2.10702	2.8088	3.29057	2.69287	2.06282	2.31252	1.62346		2.83278			1.93356		3.59415	1.51511	1.19845	1.97321	3.2565
VPS50	rS-pU	2.39972	2.32452	2.30743	2.24631	2.94486	1.38791	1.92941	0.932817	2.13718	2.27501	1.43776	2.08746	1.83875	2.44626	4.05874	1.31252	2.05941		5.00329	0.706069		2.67052	1.51404	4.35177	2.99254	2.65173	3.86122	3.54697
VPS53	rS-pU	1.36233	1.31325	1.21288	1.34993	2.37407	0.52657	1.11103	0.466758	1.68661	1.5758	0.818851	1.65764	1.21661	2.47508	4.48444	2.1046	2.81199	1.45736	4.92337	1.41474	1.18919	2.3486	1.69097	4.57811	3.23079	3.2703	3.98075	4.17652
VRK1	rS-pU	0.898402	1.72944	1.33971	1.38497	1.72901	0.324811	0.726831	-0.57025	1.2135	1.43189	0.0370308	0.998557	0.878921	4.0505		0.31252		4.59446				1.3486		4.20508	2.10007	1.78342		4.55352
VTI1A	rS-pU	0.757023	1.05936	0.809826	0.947354	0.419	0.118692	1.10769	-0.281386	1.25942	0.667211	0.134878	0.992043	0.341417	1.19661	1.78012	1.31252	1.62346		2.69551	0.706069	1.92102		0.690973	2.10576	2.10007	1.55915	0.225082	2.75492
VTI1B	rS-pU	3.43563	3.95233	3.83744	3.73841	4.33985	3.47508	3.94486	2.8846	3.67129	3.36317	3.10098	4.02148	4.42089	3.91457	2.35747	0.258354	2.69578	2.44104	3.07302	1.48486	2.92102	2.39632	2.60521	2.311	3.33663	2.57814	1.77579	3.20176
WASHC3	rS-pU	3.76977	3.91743	3.67751	3.86526	3.68482	3.16832	3.43696	2.60644	3.4019	3.41278	2.23051	3.70708	4.02857	6.02037		2.31252	1.85784		1.47296	1.22347	1.92102	0.348596	1.69097	2.25828	2.51511	2.0336	2.11837	3.07372
WBP2	rS-pU	6.84925	5.8885	5.64861	5.67676	7.25267	5.58916	5.84499	5.50843	6.12205	6.07767	5.39746	6.06221	6.70736	6.04352	4.78475	2.29917	2.20843		4.50586	2.44866	3.24295	2.86329	1.91055	2.83074	3.1329	2.69317	4.56796	2.48876
WDR3	rS-pU	1.87421	1.6248	0.975997	1.32615	0.481299	0.504875	0.511974	0.707525	1.10501	1.46624	1.04824	1.00791	0.157044	2.57337	3.09748	0.31252	0.623465			0.462316		2.70883		3.89596	2.5398	0.293476	0.740707	3.71639
WDR6	rS-pU	5.72438	5.78738	5.47525	5.17792	3.93546	4.12433	5.27501	4.17393	5.14323	6.66676	5.08534	6.12743	3.99096	5.13175	0.477855				0.373578			0.348596		3.56614			0.225082
WDR70	rS-pU	2.4444	3.0321	2.84368	2.71091	1.89453	1.71589	1.97893	1.25459	2.66084	3.06454	1.87814	2.74868	1.69599	3.19645	0.477855		1.62346					0.348596		1.04481	2.51511	0.198454		3.89242
WDTC1	rS-pU	4.37504	4.49313	4.24603	4.1964	4.17473	4.17832	4.06953	3.17999	4.12681	4.33127	3.49314	4.42761	3.84197	5.54195	0.477855				0.922934					1.49064	0.515109			2.01796
WIPI2	rS-pU	3.5435	3.69153	3.58916	3.65916	4.02237	2.98787	3.69488	3.01346	3.68145	3.82273	3.13159	3.94579	3.41413	4.853		2.63445	2.20843		3.78151		1.73041	0.872271		3.4442	3.68503	3.65789	2.22508	5.07685
WLS	rS-pU	3.82579	4.95373	4.63749	5.17339	3.81044	3.24473	3.86888	1.37907	3.97728	4.75275	3.69599	3.93734	2.91839	2.99404		1.89748				0.583592				3.71814	1.51511	1.19845	1.81004	2.65259
WNK1	rS-pU	3.40735	4.20789	3.46166	4.18613	4.07296	4.07724	4.03738	2.34767	4.01881	3.61589	1.9486	3.54844	5.904	4.07468	5.47156	3.21231	1.90228	1.45736	5.45762	2.40909		4.43606	2.03484	5.28888	3.61424	3.2228	5.16298	5.5238
XDH	rS-pU	-7.76792	0.189034	1.05784	0.153379		-7.51504	-3.31473	3.91073	-4.17579	-7.91267	-2.80088	-0.54962	-8.85142	-3.46387	4.1783	1.54678	1.05941	2.42453	0.319834		2.56545	6.93094		2.97479	2.77096	2.11391	0.740707	3.16212
XPO6	rS-pU	3.69711	3.83289	3.79805	3.77294	3.92884	2.44002	3.70377	2.94092	4.51223	3.6792	2.93772	4.02503	4.07895	5.45681	0.477855									2.57927				2.01796
XRN2	rS-pU	4.84147	4.83289	4.25323	4.17499	2.74545	3.35699	3.93263	3.29175	4.61589	4.6241	3.97085	4.25852	2.92809	4.62761	4.66097	2.97987	3.38458	2.80102	0.813467	1.77846	1.62256	3.59943	3.28512	5.1161	3.707	3.2228	0.225082	4.78115
YBX1	rS-pU	6.74416	7.8857	7.91707	7.81357	5.18269	7.78398	7.04221	5.98094	7.633	7.24222	6.17233	7.28077	6.37903	9.0728	3.95922	3.79862	4.36089	3.48448	2.78829	3.17269	3.86999	4.40261	4.00378	6.38255	6.12427	4.34257	2.52656	6.63566
YIF1A	rS-pU	4.774	4.393	4.62994	4.58796	3.19897	4.07553	4.66334	5.27687	4.67807	4.58916	4.78712	4.86245	4.13093	4.79233	2.47786	0.31252	1.81199		0.373578	0.462316	1.57916	2.70883	2.42597	2.33665	1.9146	1.84746		2.7997
YIF1B	rS-pU	3.52732	3.28659	3.2521	2.83464	3.85499	2.89772	3.29175	3.43829	3.9542	3.66562	2.59836	3.52231	3.96993	3.63459	2.06282		0.623465	1.45736	2.26653	0.583592	1.75478	1.63407	1.69097	1.04481	2.10007	0.198454	0.505809	3.24035
YIPF4	rS-pU	2.03773	2.19818	2.03422	1.95568	1.77695	1.62971	1.47819	1.59359	1.94261	2.30012	2.03703	2.04229	1.95606	1.64755	1.67105						0.921024	2.3486	0.690973	1.10576				1.43299
YME1L1	rS-pU	4.2891	4.15137	3.86443	3.94985	3.20148	3.67525	3.44228	3.168	4.04352	4.21801	3.34056	3.84499	2.82293	4.2211	1.47786		1.62346		1.37358	0.462316	2.83076	2.32592	1.31232		1.51511			2.75492
ZC3H14	rS-pU	3.104	3.30188	3.27299	3.11481	2.37907	2.25505	2.69844	3.26153	3.1572	3.5741	2.85499	3.48027	2.27947	5.75061	2.27119	0.31252	0.623465	1.45736				3.3486		3.76243	3.97454	1.78342	0.225082	4.68689
ZC3H7B	rS-pU	4.92553	4.32984	4.17513	4.19114	5.1807	3.41616	4.42694	3.97728	4.43429	5.1334	3.74739	4.54967	4.70099	3.55949	0.477855	0.31252	0.623465					1.93356		1.75666	1.51511	1.19845	0.225082	2.05537
ZFR	rS-pU	4.3505	4.57834	4.19219	4.24108	4.79598	3.53978	3.73877	3.06936	4.09085	4.63401	3.27277	4.14241	4.72738	4.37016	4.07855	3.11987		1.42453	3.68484			3.04261		5.45595	4.60257	4.00581	2.81005	5.60912
ZMAT2	rS-pU	5.31143	5.22689	5.14609	5.226	5.89893	4.32805	5.15947	4.23573	5.13052	5.14282	3.99367	5.05355	4.82629	4.92029	1.78012	0.202074	0.513171		0.373578					1.75666	2.51511	1.96759		2.99226
ZNHIT6	rS-pU	1.29455	2.18872	1.77231	1.87303	1.69644	0.75446	1.13356	0.421156	1.63645	2.20038	0.793272	2.0018	2.10936	1.66175								1.01987	2.42005
ZYX	rS-pU	5.07168	7.23266	6.99424	6.96863	5.02989	5.16048	5.47671	4.20477	7.27519	6.28077	4.50208	6.38076	3.96625	5.98869	3.99716	6.78187	6.86149	3.93207	3.8509	1.62016	2.2848	3.18681	6.73319	6.13704	5.83583	6.72225	3.76665	6.60543
ZZEF1	rS-pU	2.86235	3.30422	3.47781	3.31672	1.90458	2.13668	2.50106	1.6581	3.1035	3.0512	2.66585	3.1635	1.73509	3.08168	5.13209	3.27209	4.24845	4.18479	4.24752	4.5175	4.76538	3.88874	3.8609	4.09371	3.4613	3.41139	2.58809	3.54697
ABHD10	rU-pS	3.87381	2.98714	2.7567	2.47075	3.75596	2.9606	3.35332	3.22512	2.64708	3.48671	2.59622	3.51853	3.19188	3.78136	5.65119	3.92195	4.45623	2.32998	5.51598	5.13553	6.02294	4.61536	3.97921	5.43183	4.30642	4.01738	5.17305	5.45525
ABHD14B	rU-pS	5.1981	4.64443	4.48123	4.0006	2.14665	2.75542	5.07938	5.22882	4.21335	4.56072	4.09001	4.68201	2.46441	2.50615	6.3095	4.47525	4.47258	4.52568	2.93494	2.00171	6.70946	6.43055	4.25759	4.98453	5.87333	5.11615	4.18615	5.6412
ACBD3	rU-pS	3.13438	3.53605	3.29822	3.4901	2.77379	2.72312	2.88401	2.68549	3.7761	3.60763	3.01596	3.49953	2.82212	3.68032	4.94147	2.61547	4.14321	1.89153	1.92328	2.49266	2.24579	3.45867	3.02391	4.88561	5.35677	4.14191	2.52656	4.84497
ACP1	rU-pS	5.34234	4.10014	4.11811	3.99819	4.50271	3.70763	4.32841	3.90014	4.30378	4.60051	4.20945	4.25474	3.90207	5.01123	4.09687	3.84791	4.30406	3.04367	3.94597	3.84214	4.49391	3.58624	3.45809	4.73186	4.70568	4.42013	4.55765	5.01306
ADAT3	rU-pS	1.14926	0.588804	1.31354	1.09446	-0.998558	-0.508711	1.59979	0.27262	0.848798	0.760434	0.770618	1.84238	1.21909	0.989139
ADPGK	rU-pS	3.97728	3.9644	3.70874	3.53837	2.89297	2.53219	3.92029	3.40735	4.92172	4.08661	3.82884	4.79025	3.24138	4.01703	2.73685	1.89748	1.62346		1.34696		1.92102	3.15595	4.0129	3.61936	2.74996	1.55915	2.22508	2.95315
AK2	rU-pS	3.98459	3.88069	4.07339	3.82951	2.46832	3.28599	4.58676	4.21568	3.99819	3.94486	3.14942	3.98823	3.49185	3.76235	6.25507	5.00798	5.9804	4.11818	3.69456	6.0044	7.18964	6.1638	5.41466	5.87509	6.17828	5.17456	4.77579	6.12012
AK4	rU-pS	-1.63442	3.25792	2.8514	3.10215	3.04457	3.21638	4.04177	3.62994	-0.291592	0.105678	-2.48197	2.65191	2.38902	2.41061	2.57768	5.07553	4.66387	3.18904	5.71281	6.37519	7.34881	6.21231	4.0129	4.9691	2.83704	4.62	4.4238	4.97284
AP1G1	rU-pS	3.77821	3.2561	3.13011	3.24575	2.88772	2.06781	3.51223	2.92524	3.59694	3.10333	2.89956	3.37574	2.54942	4.08066	5.61616	2.76225	4.51169	3.89599	5.66111	1.64613	4.5478	4.74439	3.9373	5.67976	5.85995	4.41304	4.25122	5.49441
ARGLU1	rU-pS	4.88947	5.56133	5.72601	5.59405	4.77347	4.42223	4.97545	4.15299	6.16269	6.17153	4.48864	5.98254	4.87184	5.39815	2.79978	1.20207		0.562922	1.17049	2.25135	0.921024	2.97447	1.51404	4.2823	2.5398	0.908772	1.74071	4.62369
ARL2	rU-pS	5.9148	6.0027	6.03562	6.05969	6.25569	5.89348	6.28114	2.74846	5.97085	5.9542	4.8212	5.81404	6.58692	6.8009	4.26368	1.8616	1.85784	1.45736	2.83278	1.93349	3.20144	0.530678	2.16042	3.32388	3.02787	2.72761	3.0619	3.81068
ARMC10	rU-pS	3.51475	3.68145	3.31107	3.36895	3.67469	2.3317	3.17951	2.55753	3.24747	3.97269	3.02343	3.56316	3.47897	3.35332	2.73685	1.84332	2.45469	4.0095	4.24247	1.47738	3.13067	2.49102	3.69097	3.86103	2.51511	2.59689	1.62803	4.12741
ARPC5L	rU-pS	3.80323	2.98605	3.34469	3.6402	4.37016	3.06523	3.38267	2.97929	3.85898	2.31557	2.26754	3.22234	2.74179	5.15178	3.65046	3.19799	3.75505	3.60182	3.71837	2.30531	3.26101	3.40581	3.0129	3.8034	2.58794	3.10083	3.32506	3.56004
ATAD5	rU-pS	-1.65608	-0.640929	-0.820616	-0.832813	-1.98908	-2.43051	-1.70557	-2.27649	-0.526992	-0.157464	-1.81858	-0.697827	-1.69479	0.819668	0.477855	1.31252		0.562922	1.13046	4.3405	1.92102	1.05746		1.57927	1.61143	1.96759	1.00313	2.01796
BLOC1S3	rU-pS	2.02432	2.25701	1.91054	1.92385	1.86987	0.787432	1.63227	1.32193	2.09424	1.92524	1.28629	2.15283	1.64708	2.67717	2.27119	0.31252	0.513171				1.92102			0.396213	3.10007	0.198454	1.22508	1.54245
CAMK2G	rU-pS	2.13159	4.37573	4.93805	4.52972	5.28466	1.39671	2.76107	1.62105	3.22064	2.27917	1.37407	3.75809	3.21039	1.96347	3.1787	6.26389	6.04914	3.74332	7.87587	4.98802	3.46435	3.49806	4.63793	5.20432	4.4821	5.9821	6.59314	5.42698
CASKIN2	rU-pS	3.54473	3.5097	3.24512	3.44599	2.49493	3.03712	3.94392	1.96051	4.76128	2.99639	2.06419	3.55827	3.0245	2.41522	2.37822	1.89748	2.20843		2.66046		1.24579	0.348596	1.03484	3.20357	2.10007	2.19845	1.81004	2.75492
CASP3	rU-pS	2.84479	2.68032	3.20867	3.06603	2.09862	1.82965	2.18301	2.75403	2.98368	2.33113	2.01507	2.72268	2.30772	2.72115	1.92838	1.28569	2.941	1.42453	0.472964		1.92102	1.05746	1.87313	1.49064	2.1329	1.81579	1.22508	2.27248
CASP8	rU-pS	1.58592	1.54449	1.25338	1.05751	-2.13733	-0.703455	1.19346	0.648005	2.46545	0.718088	0.480265	1.09288	-0.977668	-0.0212186	1.47786		1.13584					1.30288	0.690973		3.10007		0.740707	1.43299
CCDC127	rU-pS	1.37962	1.32596	1.3202	1.23143	1.3115	1.11736	0.738119	-0.198427	0.794104	1.49723	-0.0727862	1.25822	0.967169	1.55434	3.93729	1.61302	1.76464		2.44855	2.80138	2.92102	1.93356	1.69097	3.37914	2.10007	1.81579	1.87788	3.46114
CCDC51	rU-pS	2.72268	2.06074	2.11103	2.2761	1.82293	1.45575	2.38017	1.60692	1.64662	1.45733	0.454176	1.71809	1.30509	2.2455	3.28326	1.89748	1.62346		2.75596	1.73215	1.92102	2.70974		1.53564	2.10007	1.55915	1.87788	3.89242
CCDC58	rU-pS	2.48027	1.95829	2.14127	1.83269	1.40762	1.79181	2.55115	2.46284	1.71853	1.97306	1.96199	2.18935	1.26724	2.22743	2.79978	2.31252	3.04376		2.58594	2.36409	2.75033	2.50923	2.31232	2.67069	3.707	2.55915	2.54701	3.27248
CCN1	rU-pS	4.67525	7.07039	5.86357	5.82103	2.59526	6.16832	6.04067	5.71287	7.71287	5.2724	4.43363	6.39386	2.82416	3.96901								0.692334
CCNL1	rU-pS	4.42694	5.18864	4.97568	4.71991	3.12234	3.65598	4.96116	4.70819	5.81558	5.64414	4.31904	5.44361	3.80838	4.1819						2.22347		1.05746		1.98118	0.515109	0.198454		1.43299
CDKN2AIP	rU-pS	2.64155	3.05224	2.85439	3.0368	2.17281	1.45549	2.58448	1.89647	2.40545	3.12582	2.03949	2.80529	2.25459	4.03034	2.86551	2.63445	2.13584	1.45736	2.02555		1.24579	2.65241	1.03484	4.2285	4.37143	2.78342		4.56876
CDKN2B	rU-pS	0.475085	1.52707	2.64778	3.22162	-0.641604	-1.40392	-1.5245	-2.36661	2.65535	-0.746858	-1.09326	1.06143	-0.46953	2.58231	1.92838	0.31252			3.13582		0.921024	0.348596	2.69097	1.10576	0.515109	0.293476	1.74071	0.542445
CDKN2C	rU-pS	2.54745	2.29778	2.30816	2.55884	1.26784	1.64155	0.940355	-0.524915	1.71809	2.95643	1.37573	1.76001	1.0314	1.34653		3.31252	1.51317			1.48486	0.921024			1.98118	2.56407	1.24675	0.225082	2.59421
CHAC2	rU-pS	1.35783	-1.20556	0.0216928	0.278183	-0.0515486	-0.109592	0.0662615	0.327687	0.0840642	-0.978236	-0.635764	-0.138759	-0.382325	2.12565	0.477855									1.57927				0.432993
CHCHD4	rU-pS	2.89898	2.97379	3.23028	3.02296	2.96846	2.93782	2.83592	2.12068	2.3774	2.63946	1.77104	2.79597	2.34227	2.80261	5.41914	0.202074	1.97871	1.44104	2.05711	3.26834	3.27921	1.98149	2.69097	3.57927	0.515109	1.96759		1.64418
CHKB	rU-pS	4.78607	4.64847	4.56955	4.42895	3.43029	3.77241	4.84046	3.82985	4.9982	4.35896	3.76765	5.30451	3.26933	5.05788	2.79978	2.31252	2.33681	2.45736	0.472964	0.938719	0.921024	1.3486		3.58347	1.51511	1.59689	1.81004	3.65259
CHORDC1	rU-pS	1.976	1.89608	1.77674	1.89012	2.29101	1.48414	1.33685	1.22527	2.05311	2.65718	1.03984	2.26544	2.124	2.46048	3.06282	2.76225	2.40016	1.44104	4.38388			3.67052		5.17911	4.32246	2.67563	4.81004	4.93993
CNOT3	rU-pS	3.47768	3.65421	3.46663	3.30811	2.51778	2.18571	3.18571	2.46441	3.45286	3.9542	2.83512	3.98368	2.24641	4.36667	2.06282	0.31252		1.45736	1.26401			2.67052	0.690973	3.35424	2.10007	2.19845		3.75492
CNOT9	rU-pS	3.08049	2.89006	2.86622	2.88453	2.45233	2.12763	2.66539	2.31875	3.22728	3.30378	2.15931	3.42761	2.62877	3.97269	2.73685	1.31252	2.23624	2.42453	2.8137	0.706069	1.92102	3.51852	3.0129	4.30451	1.51511	0.293476	0.740707	3.61119
[truncated: 2,432 more rows]

## Sheet: Dataset-2
SYMBOL	STABILITY-GROUP	uterus RNA	kidney RNA	testis RNA	pancreas RNA	stomach RNA	prostate RNA	ovary RNA	thyroid gland RNA	adrenal gland RNA	salivary gland RNA	spleen RNA	esophagus RNA	uterus PROTEIN	kidney PROTEIN	testis PROTEIN	pancreas PROTEIN	stomach PROTEIN	prostate PROTEIN	ovary PROTEIN	thyroid gland PROTEIN	adrenal gland PROTEIN	salivary gland PROTEIN	spleen PROTEIN	esophagus PROTEIN
[truncated: 3,295 more rows]

[truncated: 1 more sheets: Dataset-3]
