# Supplementary material for: Alteration of Proteotranscriptomic Landscape Reveals the Transcriptional Regulatory Circuits Controlling Key-Signaling Pathways and Metabolic Reprogramming During Tumor Evolution
Source: Front Cell Dev Biol. 2020 Dec 15;8:586479. doi: 10.3389/fcell.2020.586479 (PMC7769845; doi:10.3389/fcell.2020.586479)
Supplement: Supplementary file 5 [file Table_5.XLSX]

## Sheet: Column descriptions
Column Name	Column description	Data type
SYMBOL	Gene Symbol	N/A
STABILITY.GROUP	Stability groups	N/A
A549.RNA	A549	RNA-seq: mRNA abundance
GAMG.RNA	GAMG	RNA-seq: mRNA abundance
HELA.RNA	HELA	RNA-seq: mRNA abundance
HEPG2.RNA	HEPG2	RNA-seq: mRNA abundance
JURKAT.RNA	JURKAT	RNA-seq: mRNA abundance
K562.RNA	K562	RNA-seq: mRNA abundance
LNCAP.RNA	LNCAP	RNA-seq: mRNA abundance
MCF7.RNA	MCF7	RNA-seq: mRNA abundance
RKO.RNA	RKO	RNA-seq: mRNA abundance
U2OS.RNA	U2OS	RNA-seq: mRNA abundance
A549.PROTEIN	A549	LC-MS/MS: Protein abundance
GAMG.PROTEIN	GAMG	LC-MS/MS: Protein abundance
HELA.PROTEIN	HELA	LC-MS/MS: Protein abundance
HEPG2.PROTEIN	HEPG2	LC-MS/MS: Protein abundance
JURKAT.PROTEIN	JURKAT	LC-MS/MS: Protein abundance
K562.PROTEIN	K562	LC-MS/MS: Protein abundance
LNCAP.PROTEIN	LNCAP	LC-MS/MS: Protein abundance
MCF7.PROTEIN	MCF7	LC-MS/MS: Protein abundance
RKO.PROTEIN	RKO	LC-MS/MS: Protein abundance
U2OS.PROTEIN	U2OS	LC-MS/MS: Protein abundance

## Sheet: Cell line mRNA_protein
SYMBOL	STABILITY GROUP	A549 RNA	GAMG RNA	HELA RNA	HEPG2 RNA	JURKAT RNA	K562 RNA	LNCAP RNA	MCF7 RNA	RKO RNA	U2OS RNA	A549 PROTEIN	GAMG PROTEIN	HELA PROTEIN	HEPG2 PROTEIN	JURKAT PROTEIN	K562 PROTEIN	LNCAP PROTEIN	MCF7 PROTEIN	RKO PROTEIN	U2OS PROTEIN
AAK1	rS-pS	2.49561	2.66605	1.80332	2.28856	1.86634	2.22133	3.13121	1.97289	1.9333	2.36186	2.49561	2.66605	1.80332	2.28856	1.86634	2.22133	3.13121	1.97289	1.9333	2.36186
AARS	rS-pS	7.45264	5.98653	6.4425	7.55897	7.6633	8.77353	8.00832	7.57977	6.66677	6.1401	7.45264	5.98653	6.4425	7.55897	7.6633	8.77353	8.00832	7.57977	6.66677	6.1401
ABCB7	rS-pS	5.61794	5.21354	6.24616	5.58746	5.94966	5.83201	5.54287	4.78285	5.94134	5.73145	5.61794	5.21354	6.24616	5.58746	5.94966	5.83201	5.54287	4.78285	5.94134	5.73145
ABCD3	rS-pS	6.06071	5.78044	6.57758	7.39269	5.44589	4.92329	5.97695	5.87673	5.82765	5.84042	6.06071	5.78044	6.57758	7.39269	5.44589	4.92329	5.97695	5.87673	5.82765	5.84042
ACAA2	rS-pS	4.81795	4.09987	5.17478	5.43871	4.62988	4.84995	2.66049	4.43188	5.04693	4.49593	4.81795	4.09987	5.17478	5.43871	4.62988	4.84995	2.66049	4.43188	5.04693	4.49593
ACACA	rS-pS	6.72735	6.19129	6.81111	6.71417	5.87649	6.36788	8.32396	5.88328	5.9647	6.00749	6.72735	6.19129	6.81111	6.71417	5.87649	6.36788	8.32396	5.88328	5.9647	6.00749
ACAD9	rS-pS	5.66943	5.65274	6.68442	5.71585	4.84563	4.7516	6.63639	6.48994	5.79813	5.4051	5.66943	5.65274	6.68442	5.71585	4.84563	4.7516	6.63639	6.48994	5.79813	5.4051
ACADL	rS-pS	0.0464446	0.079673	2.08887		0.0714257	0.00750095	0.20527	0.31078		1.50274	0.0464446	0.079673	2.08887		0.0714257	0.00750095	0.20527	0.31078		1.50274
ACADM	rS-pS	6.15425	5.90725	7.32227	7.11229	7.45812	7.90369	7.37257	5.33413	7.393	6.0169	6.15425	5.90725	7.32227	7.11229	7.45812	7.90369	7.37257	5.33413	7.393	6.0169
ACADSB	rS-pS	3.11497	2.69107	1.32605	5.58398	3.1598	2.08297	5.18321	2.91424	3.49344	1.9954	3.11497	2.69107	1.32605	5.58398	3.1598	2.08297	5.18321	2.91424	3.49344	1.9954
ACAT1	rS-pS	5.53494	5.91664	5.2302	6.00967	4.6615	5.91099	6.6432	4.29892	6.10909	4.84573	5.53494	5.91664	5.2302	6.00967	4.6615	5.91099	6.6432	4.29892	6.10909	4.84573
ACAT2	rS-pS	6.01602	6.90196	6.39933	7.10321	6.4286	7.1195	6.76634	6.60696	6.42988	5.91155	6.01602	6.90196	6.39933	7.10321	6.4286	7.1195	6.76634	6.60696	6.42988	5.91155
ACIN1	rS-pS	7.99344	7.0915	7.86812	8.44397	7.6055	7.18707	7.83463	8.06456	8.11975	7.1425	7.99344	7.0915	7.86812	8.44397	7.6055	7.18707	7.83463	8.06456	8.11975	7.1425
ACO2	rS-pS	4.90343	5.20824	5.92276	5.39661	4.80258	5.35139	6.10512	5.50362	5.12527	5.3328	4.90343	5.20824	5.92276	5.39661	4.80258	5.35139	6.10512	5.50362	5.12527	5.3328
ACOT9	rS-pS	7.75318	7.52484	7.49921	6.40417	1.70864	6.17958	5.9067	5.51551	6.67465	5.32193	7.75318	7.52484	7.49921	6.40417	1.70864	6.17958	5.9067	5.51551	6.67465	5.32193
ACP6	rS-pS	2.11623	1.95125	2.20217	3.21634	3.4687	0.68987	3.33787	3.07559	2.60796	1.91087	2.11623	1.95125	2.20217	3.21634	3.4687	0.68987	3.33787	3.07559	2.60796	1.91087
ACSF2	rS-pS	3.89213	3.11654	1.88428	7.39015	5.99317	3.58089	3.67814	4.82364	4.30985	4.71811	3.89213	3.11654	1.88428	7.39015	5.99317	3.58089	3.67814	4.82364	4.30985	4.71811
ACTN1	rS-pS	9.3338	8.83582	8.87893	9.03954	7.05534	6.481	7.40088	8.37365	9.05994	8.6001	9.3338	8.83582	8.87893	9.03954	7.05534	6.481	7.40088	8.37365	9.05994	8.6001
ACTN4	rS-pS	10.3363	8.22755	9.91745	8.50654	5.57115	7.05129	7.86063	8.64821	7.46539	7.38489	10.3363	8.22755	9.91745	8.50654	5.57115	7.05129	7.86063	8.64821	7.46539	7.38489
ACTR1A	rS-pS	6.95938	6.81121	6.96504	6.61191	6.91495	5.78721	7.11249	6.68743	6.88792	6.79291	6.95938	6.81121	6.96504	6.61191	6.91495	5.78721	7.11249	6.68743	6.88792	6.79291
ACTR1B	rS-pS	3.89278	4.45028	3.82205	5.36748	4.84834	4.76514	4.89686	4.28509	4.04985	4.63114	3.89278	4.45028	3.82205	5.36748	4.84834	4.76514	4.89686	4.28509	4.04985	4.63114
ACTR2	rS-pS	8.58633	8.03354	8.06433	8.56615	7.9542	8.56283	7.03688	8.59544	8.26517	7.5662	8.58633	8.03354	8.06433	8.56615	7.9542	8.56283	7.03688	8.59544	8.26517	7.5662
ACTR3	rS-pS	8.29953	8.34482	8.19055	8.10067	6.72225	7.97249	7.82653	7.90955	7.92875	7.45727	8.29953	8.34482	8.19055	8.10067	6.72225	7.97249	7.82653	7.90955	7.92875	7.45727
ACY1	rS-pS	5.53644	5.74875	6.28134	7.79726	5.26124	7.20084	8.65911	5.6574	6.91011	5.95009	5.53644	5.74875	6.28134	7.79726	5.26124	7.20084	8.65911	5.6574	6.91011	5.95009
ACY3	rS-pS	0.496518	0.261005	0.0358823	0.80714	0.303878	0.0285254			0.108653	0.168277	0.496518	0.261005	0.0358823	0.80714	0.303878	0.0285254			0.108653	0.168277
ADH4	rS-pS		0.011243		3.66173	0.0299552	0.0433816	0.00953727		0.0389019	0.109613		0.011243		3.66173	0.0299552	0.0433816	0.00953727		0.0389019	0.109613
ADH5	rS-pS	5.86753	5.53992	6.17083	7.27489	5.61502	6.36415	5.68823	5.81171	6.06146	6.12727	5.86753	5.53992	6.17083	7.27489	5.61502	6.36415	5.68823	5.81171	6.06146	6.12727
ADK	rS-pS	5.6645	6.0431	6.25407	6.21647	5.2793	6.26658	6.28062	6.73174	5.9268	5.28708	5.6645	6.0431	6.25407	6.21647	5.2793	6.26658	6.28062	6.73174	5.9268	5.28708
ADPRH	rS-pS	2.49038	0.538254	1.11198	0.20274	0.148068	2.22358	0.0117827	1.25844	2.76727	1.28664	2.49038	0.538254	1.11198	0.20274	0.148068	2.22358	0.0117827	1.25844	2.76727	1.28664
ADSL	rS-pS	7.02023	6.39421	7.64611	7.14657	6.21027	6.35136	6.70227	6.01939	7.27287	7.21977	7.02023	6.39421	7.64611	7.14657	6.21027	6.35136	6.70227	6.01939	7.27287	7.21977
AFG3L2	rS-pS	4.72434	4.99827	5.14304	5.10017	4.14232	5.08874	5.54133	4.95292	5.49262	5.09631	4.72434	4.99827	5.14304	5.10017	4.14232	5.08874	5.54133	4.95292	5.49262	5.09631
AGA	rS-pS	4.51736	3.84684	4.11977	5.03668	3.54911	4.76212	5.02173	4.18411	4.03236	5.09551	4.51736	3.84684	4.11977	5.03668	3.54911	4.76212	5.02173	4.18411	4.03236	5.09551
AGPS	rS-pS	4.93649	4.00945	5.79953	5.70044	3.69939	4.65217	2.8726	0.0673755	4.34063	4.89648	4.93649	4.00945	5.79953	5.70044	3.69939	4.65217	2.8726	0.0673755	4.34063	4.89648
AHCY	rS-pS	8.20371	7.24882	7.84043	9.02381	6.6137	7.45562	8.49181	7.59508	8.02281	7.57298	8.20371	7.24882	7.84043	9.02381	6.6137	7.45562	8.49181	7.59508	8.02281	7.57298
AIFM1	rS-pS	7.67854	6.83197	7.57851	7.27143	6.85707	7.5952	7.87029	7.76057	7.53052	5.49303	7.67854	6.83197	7.57851	7.27143	6.85707	7.5952	7.87029	7.76057	7.53052	5.49303
AIMP1	rS-pS	5.60982	5.33384	5.64675	5.79277	5.2159	5.46202	5.70872	5.7039	5.66129	5.23861	5.60982	5.33384	5.64675	5.79277	5.2159	5.46202	5.70872	5.7039	5.66129	5.23861
AKR1A1	rS-pS	6.76158	6.32968	7.26777	7.89712	7.26098	8.02112	8.87573	6.74425	7.76853	7.04011	6.76158	6.32968	7.26777	7.89712	7.26098	8.02112	8.87573	6.74425	7.76853	7.04011
AKTIP	rS-pS	4.9425	4.20017	3.90556	4.7297	4.36027	3.55044	5.90275	5.0793	3.78052	4.53716	4.9425	4.20017	3.90556	4.7297	4.36027	3.55044	5.90275	5.0793	3.78052	4.53716
ALAD	rS-pS	4.18376	3.9574	4.37906	5.1969	4.83383	4.61998	4.63067	5.07151	4.56807	3.90849	4.18376	3.9574	4.37906	5.1969	4.83383	4.61998	4.63067	5.07151	4.56807	3.90849
ALDH2	rS-pS	6.23706	5.0269	4.80948	7.52072	2.20551	5.73292	5.22611	0.206858	6.51096	4.65083	6.23706	5.0269	4.80948	7.52072	2.20551	5.73292	5.22611	0.206858	6.51096	4.65083
ALDH4A1	rS-pS	4.71732	3.48852	2.85589	7.4803	3.91617	4.50699	5.81136	5.54226	4.43056	4.71971	4.71732	3.48852	2.85589	7.4803	3.91617	4.50699	5.81136	5.54226	4.43056	4.71971
ALDH7A1	rS-pS	4.46835	4.12187	4.85135	5.79457	0.00866522	0.0900757	0.148683	4.98703	5.00855	5.55177	4.46835	4.12187	4.85135	5.79457	0.00866522	0.0900757	0.148683	4.98703	5.00855	5.55177
ALDH9A1	rS-pS	6.31504	5.80627	6.22249	5.5141	5.65095	6.29971	7.56831	6.0529	7.11895	5.35393	6.31504	5.80627	6.22249	5.5141	5.65095	6.29971	7.56831	6.0529	7.11895	5.35393
ALDOA	rS-pS	11.2229	10.4155	11.4125	11.4729	9.07682	11.3985	11.1234	12.0615	11.6407	9.41976	11.2229	10.4155	11.4125	11.4729	9.07682	11.3985	11.1234	12.0615	11.6407	9.41976
AMACR	rS-pS	3.75719	4.13327	4.29142	4.12865	3.548	2.87328	6.74813	4.24974	2.46016	2.84254	3.75719	4.13327	4.29142	4.12865	3.548	2.87328	6.74813	4.24974	2.46016	2.84254
ANKFY1	rS-pS	6.27992	4.86436	6.22762	5.56798	5.06668	4.12498	5.6927	5.64255	5.24215	4.49825	6.27992	4.86436	6.22762	5.56798	5.06668	4.12498	5.6927	5.64255	5.24215	4.49825
ANP32A	rS-pS	6.77244	5.53099	6.62311	6.1893	6.41591	5.62053	6.28256	6.70471	6.70388	6.16659	6.77244	5.53099	6.62311	6.1893	6.41591	5.62053	6.28256	6.70471	6.70388	6.16659
ANP32B	rS-pS	7.67954	6.82108	7.30372	7.15299	7.9004	8.23383	7.08433	8.09546	8.46864	7.08881	7.67954	6.82108	7.30372	7.15299	7.9004	8.23383	7.08433	8.09546	8.46864	7.08881
ANXA2	rS-pS	12.3759	11.4237	11.9549	8.53161	5.8664	8.2916	1.41004	9.41371	10.5717	12.4122	12.3759	11.4237	11.9549	8.53161	5.8664	8.2916	1.41004	9.41371	10.5717	12.4122
ANXA4	rS-pS	8.42854	6.1457	5.42483	8.61649	3.90532	3.84593	5.65578	6.34138	5.64651	5.33843	8.42854	6.1457	5.42483	8.61649	3.90532	3.84593	5.65578	6.34138	5.64651	5.33843
ANXA5	rS-pS	8.09722	8.54563	8.65303	8.71961	4.52152	7.24266	7.37903	7.36872	8.96562	8.83142	8.09722	8.54563	8.65303	8.71961	4.52152	7.24266	7.37903	7.36872	8.96562	8.83142
ANXA6	rS-pS	5.69582	7.51165	6.64585	6.43807	6.43121	4.01143	6.55715	4.47096	6.09233	6.20191	5.69582	7.51165	6.64585	6.43807	6.43121	4.01143	6.55715	4.47096	6.09233	6.20191
ANXA8	rS-pS	5.84439	3.60505	6.63906	1.10339	0.246448	0.116796	0.282062	1.21104	0.112222	5.56399	5.84439	3.60505	6.63906	1.10339	0.246448	0.116796	0.282062	1.21104	0.112222	5.56399
AP1B1	rS-pS	6.11796	6.43248	7.15434	6.4855	4.97644	6.16914	7.52011	7.62902	7.12482	6.23739	6.11796	6.43248	7.15434	6.4855	4.97644	6.16914	7.52011	7.62902	7.12482	6.23739
AP2A2	rS-pS	5.76047	5.35394	4.54707	5.76097	4.93179	5.26023	6.13308	4.58767	4.80626	4.3565	5.76047	5.35394	4.54707	5.76097	4.93179	5.26023	6.13308	4.58767	4.80626	4.3565
AP2B1	rS-pS	9.34203	8.37135	8.96928	7.94134	7.44519	8.43365	8.46856	7.3807	8.37739	7.45133	9.34203	8.37135	8.96928	7.94134	7.44519	8.43365	8.46856	7.3807	8.37739	7.45133
AP2M1	rS-pS	8.8833	10.086	9.60413	8.61379	8.41674	8.74778	9.14891	10.3387	9.68145	9.37153	8.8833	10.086	9.60413	8.61379	8.41674	8.74778	9.14891	10.3387	9.68145	9.37153
AP2S1	rS-pS	7.3663	7.04803	7.40486	6.27306	6.69323	7.053	7.8331	7.3711	7.96179	7.00176	7.3663	7.04803	7.40486	6.27306	6.69323	7.053	7.8331	7.3711	7.96179	7.00176
AP3D1	rS-pS	6.59006	7.06789	6.63751	7.13187	5.72467	6.5912	7.41698	6.68796	6.05939	5.24861	6.59006	7.06789	6.63751	7.13187	5.72467	6.5912	7.41698	6.68796	6.05939	5.24861
AP3M1	rS-pS	5.92366	5.25901	5.72022	5.33526	5.7092	6.75603	5.90171	5.25546	5.94722	5.34179	5.92366	5.25901	5.72022	5.33526	5.7092	6.75603	5.90171	5.25546	5.94722	5.34179
APIP	rS-pS	4.995	5.58087	4.76001	4.78565	5.72478	6.24882	4.82042	4.87018	4.90112	4.39572	4.995	5.58087	4.76001	4.78565	5.72478	6.24882	4.82042	4.87018	4.90112	4.39572
APOOL	rS-pS	3.03732	3.35701	3.62421	3.15222	3.38166	3.55767	4.03279	3.22126	3.07796	2.71962	3.03732	3.35701	3.62421	3.15222	3.38166	3.55767	4.03279	3.22126	3.07796	2.71962
APRT	rS-pS	7.49268	6.1389	7.10363	7.63229	6.63521	7.15547	8.5863	8.30477	6.92949	6.10949	7.49268	6.1389	7.10363	7.63229	6.63521	7.15547	8.5863	8.30477	6.92949	6.10949
ARHGDIA	rS-pS	9.84101	9.20916	9.75192	9.07062	7.47	7.33526	9.30095	8.97336	9.27729	8.76384	9.84101	9.20916	9.75192	9.07062	7.47	7.33526	9.30095	8.97336	9.27729	8.76384
ARHGDIB	rS-pS	1.03532	2.0253	1.87662	0.603099	7.76964	4.91747	0.165764	1.24866	0.131683	1.16486	1.03532	2.0253	1.87662	0.603099	7.76964	4.91747	0.165764	1.24866	0.131683	1.16486
ARL3	rS-pS	3.16958	3.43293	2.74601	2.50284	2.75267	2.0383	3.26511	3.97759	2.78706	3.26209	3.16958	3.43293	2.74601	2.50284	2.75267	2.0383	3.26511	3.97759	2.78706	3.26209
ARL8B	rS-pS	6.2702	6.97794	6.10893	5.83257	5.28502	7.14882	5.95112	6.67582	6.31743	5.82396	6.2702	6.97794	6.10893	5.83257	5.28502	7.14882	5.95112	6.67582	6.31743	5.82396
ARPC2	rS-pS	7.69788	7.75849	8.03499	7.76375	7.2233	5.88182	6.72649	7.89359	8.10029	6.89997	7.69788	7.75849	8.03499	7.76375	7.2233	5.88182	6.72649	7.89359	8.10029	6.89997
ARPC4	rS-pS	8.09634	8.06027	9.0529	7.1781	5.59601	7.09785	7.91963	8.66849	8.13023	6.85613	8.09634	8.06027	9.0529	7.1781	5.59601	7.09785	7.91963	8.66849	8.13023	6.85613
ARSB	rS-pS	2.57325	3.58429	3.4558	4.88476	0.905414	0.820002	2.06782	1.82178	2.28934	1.59633	2.57325	3.58429	3.4558	4.88476	0.905414	0.820002	2.06782	1.82178	2.28934	1.59633
ASAH1	rS-pS	6.33859	6.81238	5.87281	7.09582	6.1518	7.35093	7.79135	6.09932	6.20306	5.78519	6.33859	6.81238	5.87281	7.09582	6.1518	7.35093	7.79135	6.09932	6.20306	5.78519
ASCC3	rS-pS	4.39396	3.79184	5.1638	4.92976	3.67047	3.34611	4.58119	4.79853	4.27082	3.17439	4.39396	3.79184	5.1638	4.92976	3.67047	3.34611	4.58119	4.79853	4.27082	3.17439
ASL	rS-pS	5.54487	6.50418	5.98248	6.99147	4.61153	6.5369	6.53536	6.62875	6.0864	5.93228	5.54487	6.50418	5.98248	6.99147	4.61153	6.5369	6.53536	6.62875	6.0864	5.93228
ASNS	rS-pS	7.2681	6.71374	6.02441	7.38475	7.34457	10.9	8.35193	6.37391	6.63539	7.77097	7.2681	6.71374	6.02441	7.38475	7.34457	10.9	8.35193	6.37391	6.63539	7.77097
ASPH	rS-pS	10.7642	9.21697	9.70068	9.03259	4.3162	6.33051	6.91074	5.85785	8.77202	7.31292	10.7642	9.21697	9.70068	9.03259	4.3162	6.33051	6.91074	5.85785	8.77202	7.31292
ATIC	rS-pS	8.09583	7.05748	7.845	8.42421	6.50962	7.73425	7.81258	8.39883	7.51135	6.32715	8.09583	7.05748	7.845	8.42421	6.50962	7.73425	7.81258	8.39883	7.51135	6.32715
ATOX1	rS-pS	5.43062	7.32543	5.15027	5.56163	4.3309	4.99534	6.70428	5.812	5.56779	5.9556	5.43062	7.32543	5.15027	5.56163	4.3309	4.99534	6.70428	5.812	5.56779	5.9556
ATP6V0D1	rS-pS	6.1621	6.54045	6.38164	6.32039	4.42031	5.96371	7.62114	7.20597	7.50796	5.25939	6.1621	6.54045	6.38164	6.32039	4.42031	5.96371	7.62114	7.20597	7.50796	5.25939
ATP6V1A	rS-pS	4.32751	4.32061	5.44623	5.06659	3.76522	4.42914	5.89054	5.71903	4.34179	4.15225	4.32751	4.32061	5.44623	5.06659	3.76522	4.42914	5.89054	5.71903	4.34179	4.15225
BABAM2	rS-pS	7.25958	6.15518	5.71936	6.92831	6.30914	6.01024	6.75492	6.51772	6.45576	7.09952	7.25958	6.15518	5.71936	6.92831	6.30914	6.01024	6.75492	6.51772	6.45576	7.09952
BAK1	rS-pS	5.46275	5.21387	5.7591	5.98859	5.66572	5.39739	6.27275	6.19186	7.85957	5.37437	5.46275	5.21387	5.7591	5.98859	5.66572	5.39739	6.27275	6.19186	7.85957	5.37437
BANF1	rS-pS	7.94458	7.61769	7.8918	7.0935	7.39621	6.79737	7.59115	8.41582	8.14124	7.80606	7.94458	7.61769	7.8918	7.0935	7.39621	6.79737	7.59115	8.41582	8.14124	7.80606
BAX	rS-pS	9.50342	8.14581	7.76402	9.5678	7.51327	7.04884	8.18334	8.4322	9.40548	9.01447	9.50342	8.14581	7.76402	9.5678	7.51327	7.04884	8.18334	8.4322	9.40548	9.01447
BCAP31	rS-pS	8.8978	9.11466	8.92271	8.25408	7.32781	7.81021	9.25929	9.5535	9.528	7.77014	8.8978	9.11466	8.92271	8.25408	7.32781	7.81021	9.25929	9.5535	9.528	7.77014
BCAT1	rS-pS	3.94197	3.51169	2.70148	6.02238	5.71967	7.23348	0.140195	0.234883	0.0384852	5.52538	3.94197	3.51169	2.70148	6.02238	5.71967	7.23348	0.140195	0.234883	0.0384852	5.52538
BCL2L13	rS-pS	6.35508	6.46007	6.63317	5.64356	6.04936	7.71834	7.42787	6.52905	6.50226	5.14042	6.35508	6.46007	6.63317	5.64356	6.04936	7.71834	7.42787	6.52905	6.50226	5.14042
BIN1	rS-pS	7.78158	7.0483	8.76222	6.22755	4.05389	3.01494	7.73518	3.307	7.30017	7.5774	7.78158	7.0483	8.76222	6.22755	4.05389	3.01494	7.73518	3.307	7.30017	7.5774
BLVRB	rS-pS	7.08479	5.40623	5.23455	4.28028	4.04761	7.89125	6.9506	6.08832	5.04615	5.38839	7.08479	5.40623	5.23455	4.28028	4.04761	7.89125	6.9506	6.08832	5.04615	5.38839
BRCC3	rS-pS	5.71859	5.10274	5.89454	4.83891	4.41962	4.00086	5.30526	5.92213	4.81221	5.02243	5.71859	5.10274	5.89454	4.83891	4.41962	4.00086	5.30526	5.92213	4.81221	5.02243
BRI3BP	rS-pS	4.31781	3.11371	3.89085	3.96729	4.28608	2.40907	4.39146	4.82965	4.02608	2.67895	4.31781	3.11371	3.89085	3.96729	4.28608	2.40907	4.39146	4.82965	4.02608	2.67895
CAD	rS-pS	6.1692	5.05416	5.47571	4.79521	5.58859	5.14322	5.08197	5.42506	5.47549	5.08557	6.1692	5.05416	5.47571	4.79521	5.58859	5.14322	5.08197	5.42506	5.47549	5.08557
CALM1	rS-pS	6.16349	4.92602	6.01395	5.0581	4.875	4.06627	6.32408	7.12001	5.97989	5.25771	6.16349	4.92602	6.01395	5.0581	4.875	4.06627	6.32408	7.12001	5.97989	5.25771
CALM2	rS-pS	9.26681	8.75088	8.06786	8.8008	6.736	7.78621	7.11657	8.37349	8.04072	8.6165	9.26681	8.75088	8.06786	8.8008	6.736	7.78621	7.11657	8.37349	8.04072	8.6165
CALM3	rS-pS	8.6061	7.82109	8.22538	7.96374	7.97418	7.09276	8.7658	9.01097	8.26866	8.23939	8.6061	7.82109	8.22538	7.96374	7.97418	7.09276	8.7658	9.01097	8.26866	8.23939
CALML3	rS-pS	0.0395713	0.0183134		0.0154562		0.0143113	0.119877	0.0917646		0.0901058	0.0395713	0.0183134		0.0154562		0.0143113	0.119877	0.0917646		0.0901058
CALR	rS-pS	8.40263	9.06951	9.29372	9.65449	8.13658	8.19586	9.43162	8.38695	9.5769	8.29292	8.40263	9.06951	9.29372	9.65449	8.13658	8.19586	9.43162	8.38695	9.5769	8.29292
CAND1	rS-pS	5.87902	5.06565	5.5251	5.29021	5.07552	4.74797	5.8452	6.50774	6.24492	4.48964	5.87902	5.06565	5.5251	5.29021	5.07552	4.74797	5.8452	6.50774	6.24492	4.48964
CANX	rS-pS	9.65634	10.1828	10.0021	9.48616	8.03569	9.66749	8.97105	9.80692	9.78208	8.21513	9.65634	10.1828	10.0021	9.48616	8.03569	9.66749	8.97105	9.80692	9.78208	8.21513
CAPG	rS-pS	6.62796	7.2351	7.96265	5.05208	7.24092	7.50832	1.17725	5.54904	7.08535	5.36628	6.62796	7.2351	7.96265	5.05208	7.24092	7.50832	1.17725	5.54904	7.08535	5.36628
CAPN1	rS-pS	7.59495	7.61171	7.52336	7.36343	6.2817	7.18899	7.5704	8.19585	8.0548	6.5392	7.59495	7.61171	7.52336	7.36343	6.2817	7.18899	7.5704	8.19585	8.0548	6.5392
CAPN2	rS-pS	8.65966	8.09507	8.03484	4.89095	0.450189	6.65427	5.88368	3.09949	8.59626	6.98693	8.65966	8.09507	8.03484	4.89095	0.450189	6.65427	5.88368	3.09949	8.59626	6.98693
CAPNS1	rS-pS	10.0597	8.30258	8.82271	8.41443	7.48268	7.84288	9.39362	9.11231	8.56657	8.94629	10.0597	8.30258	8.82271	8.41443	7.48268	7.84288	9.39362	9.11231	8.56657	8.94629
CAPZB	rS-pS	8.18298	8.40338	8.99789	8.46233	7.81469	7.60621	7.80723	8.47628	8.2059	8.07738	8.18298	8.40338	8.99789	8.46233	7.81469	7.60621	7.80723	8.47628	8.2059	8.07738
CARS2	rS-pS	4.87316	5.71598	5.59666	4.81419	4.09953	3.96609	5.08267	3.6378	5.48607	3.47754	4.87316	5.71598	5.59666	4.81419	4.09953	3.96609	5.08267	3.6378	5.48607	3.47754
CASK	rS-pS	4.78149	4.03216	4.50605	4.57712	2.85768	1.57341	4.506	4.89248	3.27318	4.70703	4.78149	4.03216	4.50605	4.57712	2.85768	1.57341	4.506	4.89248	3.27318	4.70703
CAST	rS-pS	9.426	9.39909	10.2028	8.3107	6.49755	7.77561	8.08697	8.53318	8.94802	7.55998	9.426	9.39909	10.2028	8.3107	6.49755	7.77561	8.08697	8.53318	8.94802	7.55998
CAV1	rS-pS	9.7747	9.20327	7.68382	1.02416	0.863258	2.61015	0.434612	5.05595	4.13027	7.74662	9.7747	9.20327	7.68382	1.02416	0.863258	2.61015	0.434612	5.05595	4.13027	7.74662
CAVIN1	rS-pS	9.17675	7.35735	8.47466	6.00238	0.785907	5.50997	2.1057	2.68676	6.42119	7.77237	9.17675	7.35735	8.47466	6.00238	0.785907	5.50997	2.1057	2.68676	6.42119	7.77237
CCT2	rS-pS	8.46304	8.15164	8.06825	7.60135	6.84708	7.483	7.99963	8.71708	9.30294	7.05978	8.46304	8.15164	8.06825	7.60135	6.84708	7.483	7.99963	8.71708	9.30294	7.05978
CCT3	rS-pS	10.2745	9.45523	10.4728	9.91517	8.74778	9.19601	10.0995	10.413	10.4982	8.90155	10.2745	9.45523	10.4728	9.91517	8.74778	9.19601	10.0995	10.413	10.4982	8.90155
CCT6A	rS-pS	9.08991	9.40538	9.32367	8.43594	7.36027	7.94793	8.70251	8.41519	9.24769	8.20074	9.08991	9.40538	9.32367	8.43594	7.36027	7.94793	8.70251	8.41519	9.24769	8.20074
CCT7	rS-pS	10.7754	9.85432	10.1387	10.4301	9.25022	9.12976	9.12595	10.3503	10.4921	9.23886	10.7754	9.85432	10.1387	10.4301	9.25022	9.12976	9.12595	10.3503	10.4921	9.23886
CCT8	rS-pS	8.87965	9.11107	9.26102	8.77001	8.23586	9.51861	9.09006	8.91023	9.64224	9.4639	8.87965	9.11107	9.26102	8.77001	8.23586	9.51861	9.09006	8.91023	9.64224	9.4639
CDA	rS-pS	4.30307	4.18363	7.3138	2.73866	0.755604	0.275391	0.10881			3.02186	4.30307	4.18363	7.3138	2.73866	0.755604	0.275391	0.10881			3.02186
CDC23	rS-pS	4.36604	4.37493	4.34402	4.22221	4.40762	4.54571	4.3296	4.76634	4.22739	3.71773	4.36604	4.37493	4.34402	4.22221	4.40762	4.54571	4.3296	4.76634	4.22739	3.71773
CDIPT	rS-pS	6.73882	6.15365	7.26586	6.97238	6.69141	5.50498	7.16728	7.88663	6.68081	5.03344	6.73882	6.15365	7.26586	6.97238	6.69141	5.50498	7.16728	7.88663	6.68081	5.03344
CDK5	rS-pS	4.91918	5.4689	5.26215	4.54695	5.36387	4.88744	5.83832	5.05718	5.81335	3.77936	4.91918	5.4689	5.26215	4.54695	5.36387	4.88744	5.83832	5.05718	5.81335	3.77936
CDKN2A	rS-pS	0.185537	0.350623	9.46424	4.7348	0.180413	0.269926	4.74947	0.255348	0.0566476	0.0679028	0.185537	0.350623	9.46424	4.7348	0.180413	0.269926	4.74947	0.255348	0.0566476	0.0679028
CHCHD3	rS-pS	7.29398	7.64776	7.65414	6.24908	6.47472	7.3854	6.22323	7.34704	7.42073	5.45508	7.29398	7.64776	7.65414	6.24908	6.47472	7.3854	6.22323	7.34704	7.42073	5.45508
CHCHD6	rS-pS	4.07471	4.55291	3.87553	4.7166	5.66652	4.065	4.17315	3.76387	5.63536	3.77071	4.07471	4.55291	3.87553	4.7166	5.66652	4.065	4.17315	3.76387	5.63536	3.77071
CHMP6	rS-pS	3.93401	3.59576	3.28472	4.15011	3.32353	2.91245	3.68287	3.26576	3.2324	3.92636	3.93401	3.59576	3.28472	4.15011	3.32353	2.91245	3.68287	3.26576	3.2324	3.92636
CKAP4	rS-pS	5.41943	5.90592	5.50996	6.45853	2.56423	0.214528	5.46474	4.35171	4.73355	5.55644	5.41943	5.90592	5.50996	6.45853	2.56423	0.214528	5.46474	4.35171	4.73355	5.55644
CLPP	rS-pS	4.95574	4.92325	5.50306	4.93724	5.70219	5.17257	6.10029	4.49125	6.31201	4.05375	4.95574	4.92325	5.50306	4.93724	5.70219	5.17257	6.10029	4.49125	6.31201	4.05375
CLTA	rS-pS	9.56436	9.72011	10.3408	9.17063	7.50219	8.06641	9.09176	8.96476	9.50405	8.47752	9.56436	9.72011	10.3408	9.17063	7.50219	8.06641	9.09176	8.96476	9.50405	8.47752
CLTB	rS-pS	6.52904	6.84137	7.77761	6.56149	4.89209	5.55554	6.78646	7.02554	7.39159	5.89513	6.52904	6.84137	7.77761	6.56149	4.89209	5.55554	6.78646	7.02554	7.39159	5.89513
CLTC	rS-pS	8.05099	7.53837	8.03661	7.98462	5.32288	7.07636	7.87021	9.55923	7.32335	7.24876	8.05099	7.53837	8.03661	7.98462	5.32288	7.07636	7.87021	9.55923	7.32335	7.24876
CMPK1	rS-pS	6.73395	6.60647	7.08758	6.86239	5.95053	7.35411	7.13917	6.43069	7.2008	5.88633	6.73395	6.60647	7.08758	6.86239	5.95053	7.35411	7.13917	6.43069	7.2008	5.88633
CNDP2	rS-pS	5.55411	4.75725	5.11533	5.45832	5.11778	4.60198	7.63635	5.4531	5.67008	5.59238	5.55411	4.75725	5.11533	5.45832	5.11778	4.60198	7.63635	5.4531	5.67008	5.59238
CNIH1	rS-pS	6.9841	6.24369	6.28196	6.90495	6.13222	6.25762	6.62253	6.85329	6.85314	6.02488	6.9841	6.24369	6.28196	6.90495	6.13222	6.25762	6.62253	6.85329	6.85314	6.02488
CNIH4	rS-pS	4.6873	4.37925	4.3696	3.74101	4.99821	4.43621	4.78496	4.31335	5.01226	3.92083	4.6873	4.37925	4.3696	3.74101	4.99821	4.43621	4.78496	4.31335	5.01226	3.92083
CNPY2	rS-pS	6.18008	6.10458	6.70038	6.85569	6.08159	5.84405	6.61331	6.2298	6.705	5.2467	6.18008	6.10458	6.70038	6.85569	6.08159	5.84405	6.61331	6.2298	6.705	5.2467
CNPY3	rS-pS	5.7316	6.66317	5.95792	6.8211	6.56514	5.19555	5.95795	6.55641	5.91881	6.31166	5.7316	6.66317	5.95792	6.8211	6.56514	5.19555	5.95795	6.55641	5.91881	6.31166
COASY	rS-pS	8.04975	6.872	8.09767	8.14734	6.91537	7.28494	7.88768	6.48306	7.72477	6.5925	8.04975	6.872	8.09767	8.14734	6.91537	7.28494	7.88768	6.48306	7.72477	6.5925
COLGALT1	rS-pS	5.80755	6.10394	7.11343	6.43087	4.5782	5.17917	5.70283	4.26625	5.99413	5.14388	5.80755	6.10394	7.11343	6.43087	4.5782	5.17917	5.70283	4.26625	5.99413	5.14388
COMMD10	rS-pS	4.28896	4.21468	3.4753	3.31357	3.45084	3.34298	3.82831	4.54721	2.54988	3.51228	4.28896	4.21468	3.4753	3.31357	3.45084	3.34298	3.82831	4.54721	2.54988	3.51228
COMTD1	rS-pS	3.99351	1.87233	3.84777	3.25999	2.53314	3.66318	4.46839	2.7225	3.30885	3.93892	3.99351	1.87233	3.84777	3.25999	2.53314	3.66318	4.46839	2.7225	3.30885	3.93892
COPA	rS-pS	6.2365	6.18715	7.16128	7.16757	6.24215	7.48897	6.2258	6.30617	6.26169	5.95741	6.2365	6.18715	7.16128	7.16757	6.24215	7.48897	6.2258	6.30617	6.26169	5.95741
COPB1	rS-pS	7.20294	6.90446	6.56881	7.18334	6.15414	7.4159	6.9008	6.90867	6.46648	6.2224	7.20294	6.90446	6.56881	7.18334	6.15414	7.4159	6.9008	6.90867	6.46648	6.2224
COPB2	rS-pS	6.7307	7.39611	7.25273	7.77557	6.26458	7.41278	6.67083	7.79746	6.91952	5.72692	6.7307	7.39611	7.25273	7.77557	6.26458	7.41278	6.67083	7.79746	6.91952	5.72692
COPE	rS-pS	6.87276	7.58346	7.47177	7.7513	7.61449	7.82998	8.14685	8.20838	7.97656	7.1076	6.87276	7.58346	7.47177	7.7513	7.61449	7.82998	8.14685	8.20838	7.97656	7.1076
COPG2	rS-pS	3.35757	3.95662	3.05337	3.49482	4.21495	4.45091	4.0033	4.53624	3.35578	3.36918	3.35757	3.95662	3.05337	3.49482	4.21495	4.45091	4.0033	4.53624	3.35578	3.36918
COPS4	rS-pS	4.98674	4.87369	5.49888	5.0489	5.14938	5.22095	5.70978	5.55037	5.80968	5.02958	4.98674	4.87369	5.49888	5.0489	5.14938	5.22095	5.70978	5.55037	5.80968	5.02958
COPS5	rS-pS	5.99593	5.66521	5.99361	5.24337	5.7873	5.93561	5.73855	6.33305	6.57939	5.33882	5.99593	5.66521	5.99361	5.24337	5.7873	5.93561	5.73855	6.33305	6.57939	5.33882
COPS6	rS-pS	6.83332	7.75173	7.30841	6.12313	6.84718	6.36361	6.67993	7.09563	7.36413	7.52234	6.83332	7.75173	7.30841	6.12313	6.84718	6.36361	6.67993	7.09563	7.36413	7.52234
CORO1B	rS-pS	6.49011	7.49212	6.82948	6.93995	6.9235	7.1469	7.77178	8.07425	7.34801	6.76967	6.49011	7.49212	6.82948	6.93995	6.9235	7.1469	7.77178	8.07425	7.34801	6.76967
COTL1	rS-pS	8.3493	6.5376	6.933	5.79064	6.23707	5.65591	4.70447	4.89534	7.22099	5.7531	8.3493	6.5376	6.933	5.79064	6.23707	5.65591	4.70447	4.89534	7.22099	5.7531
COX4I1	rS-pS	7.19529	6.75761	7.01643	7.2525	7.07177	7.50534	7.49973	7.61545	7.54181	6.78998	7.19529	6.75761	7.01643	7.2525	7.07177	7.50534	7.49973	7.61545	7.54181	6.78998
COX5A	rS-pS	7.15501	6.35357	7.19249	6.44103	6.39882	7.22515	7.38808	6.727	7.1339	5.52619	7.15501	6.35357	7.19249	6.44103	6.39882	7.22515	7.38808	6.727	7.1339	5.52619
COX5B	rS-pS	7.03681	6.46025	7.07787	7.63774	6.20286	7.72042	7.33813	7.71233	7.01003	6.813	7.03681	6.46025	7.07787	7.63774	6.20286	7.72042	7.33813	7.71233	7.01003	6.813
COX6A1	rS-pS	7.15939	7.02189	7.06703	6.92408	7.02763	6.6909	7.77229	7.66874	7.32356	6.74103	7.15939	7.02189	7.06703	6.92408	7.02763	6.6909	7.77229	7.66874	7.32356	6.74103
COX6B1	rS-pS	8.25765	6.67135	7.27364	6.97786	6.47245	7.36428	7.76121	7.77198	7.55799	6.84984	8.25765	6.67135	7.27364	6.97786	6.47245	7.36428	7.76121	7.77198	7.55799	6.84984
COX6C	rS-pS	6.10276	5.95704	5.54357	5.62216	6.27559	6.39707	6.60815	8.4877	7.19464	6.12018	6.10276	5.95704	5.54357	5.62216	6.27559	6.39707	6.60815	8.4877	7.19464	6.12018
COX7A2	rS-pS	7.2677	7.37373	7.76971	7.25812	6.89444	7.47155	7.95377	7.48664	7.33545	7.12449	7.2677	7.37373	7.76971	7.25812	6.89444	7.47155	7.95377	7.48664	7.33545	7.12449
COX7C	rS-pS	8.33663	8.59118	8.99838	8.15705	8.30373	8.61156	9.60448	8.53992	8.5929	8.12902	8.33663	8.59118	8.99838	8.15705	8.30373	8.61156	9.60448	8.53992	8.5929	8.12902
CPNE1	rS-pS	8.9949	9.03424	8.86977	10.3277	9.25765	7.27862	8.4212	8.53394	9.33197	8.20627	8.9949	9.03424	8.86977	10.3277	9.25765	7.27862	8.4212	8.53394	9.33197	8.20627
CPSF6	rS-pS	5.60594	4.99891	5.37127	5.40192	5.8129	5.595	5.52352	5.64287	5.65449	4.56563	5.60594	4.99891	5.37127	5.40192	5.8129	5.595	5.52352	5.64287	5.65449	4.56563
CRAT	rS-pS	4.77659	4.98295	4.04472	4.90205	3.64596	3.56688	5.32203	2.4921	5.91478	1.80303	4.77659	4.98295	4.04472	4.90205	3.64596	3.56688	5.32203	2.4921	5.91478	1.80303
CREG1	rS-pS	4.91978	3.85422	4.67548	4.14854	3.53907	6.79173	5.11742	4.55681	4.41774	3.22759	4.91978	3.85422	4.67548	4.14854	3.53907	6.79173	5.11742	4.55681	4.41774	3.22759
CS	rS-pS	8.47099	7.60161	8.37555	8.50635	7.61248	7.9622	9.10706	8.6231	9.06473	7.86071	8.47099	7.60161	8.37555	8.50635	7.61248	7.9622	9.10706	8.6231	9.06473	7.86071
CSE1L	rS-pS	8.34172	8.38598	8.54879	8.41948	6.48974	7.33223	7.96992	8.82853	8.95108	7.79745	8.34172	8.38598	8.54879	8.41948	6.48974	7.33223	7.96992	8.82853	8.95108	7.79745
CST6	rS-pS		0.285098	0.0570254	0.0963741	0.068778	0.015293	0.0492564	0.0842999	0.0672352	1.44484		0.285098	0.0570254	0.0963741	0.068778	0.015293	0.0492564	0.0842999	0.0672352	1.44484
CSTB	rS-pS	6.73467	9.29396	6.74953	5.84497	4.64563	5.98448	7.13716	7.10836	7.26653	5.56805	6.73467	9.29396	6.74953	5.84497	4.64563	5.98448	7.13716	7.10836	7.26653	5.56805
CTNNBL1	rS-pS	6.24461	6.16943	5.46385	6.56489	6.90379	4.54008	5.21057	5.97649	6.67552	5.45057	6.24461	6.16943	5.46385	6.56489	6.90379	4.54008	5.21057	5.97649	6.67552	5.45057
CTSA	rS-pS	6.66323	9.51859	7.57289	9.08314	4.58328	5.76836	5.8917	6.91201	8.26613	7.149	6.66323	9.51859	7.57289	9.08314	4.58328	5.76836	5.8917	6.91201	8.26613	7.149
CTSD	rS-pS	6.6605	9.32543	6.04041	6.87251	5.11103	5.87417	6.73846	8.99004	6.02005	5.6544	6.6605	9.32543	6.04041	6.87251	5.11103	5.87417	6.73846	8.99004	6.02005	5.6544
CUTA	rS-pS	7.68503	8.43934	8.42729	8.34632	7.44082	8.60083	8.23579	8.01104	8.93786	7.98418	7.68503	8.43934	8.42729	8.34632	7.44082	8.60083	8.23579	8.01104	8.93786	7.98418
CWC27	rS-pS	5.1694	5.54913	5.58084	5.31663	5.45057	5.18857	4.29299	5.24159	5.41993	5.10671	5.1694	5.54913	5.58084	5.31663	5.45057	5.18857	4.29299	5.24159	5.41993	5.10671
CYB5B	rS-pS	5.81642	5.05842	4.91594	6.11509	4.65265	4.3975	5.34837	5.61168	5.51333	4.09024	5.81642	5.05842	4.91594	6.11509	4.65265	4.3975	5.34837	5.61168	5.51333	4.09024
CYB5R3	rS-pS	6.87584	7.74878	8.2947	8.37418	6.45036	6.02749	7.536	6.36771	7.55109	7.90862	6.87584	7.74878	8.2947	8.37418	6.45036	6.02749	7.536	6.36771	7.55109	7.90862
CYC1	rS-pS	7.65838	6.76956	8.15361	6.89664	6.28717	6.92026	7.91894	7.4815	7.34928	7.57676	7.65838	6.76956	8.15361	6.89664	6.28717	6.92026	7.91894	7.4815	7.34928	7.57676
CYLD	rS-pS	4.12642	4.93575	3.98279	3.78045	4.74782	2.98104	4.50569	3.08575	4.05846	3.19825	4.12642	4.93575	3.98279	3.78045	4.74782	2.98104	4.50569	3.08575	4.05846	3.19825
DAD1	rS-pS	6.98819	6.99799	6.49013	7.98642	5.83142	6.20837	7.04589	6.65243	6.83505	6.22068	6.98819	6.99799	6.49013	7.98642	5.83142	6.20837	7.04589	6.65243	6.83505	6.22068
DARS	rS-pS	6.35757	5.90376	5.84336	6.74375	6.03889	6.67056	6.02824	6.33494	6.6449	5.84824	6.35757	5.90376	5.84336	6.74375	6.03889	6.67056	6.02824	6.33494	6.6449	5.84824
DBI	rS-pS	10.4638	10.5111	9.72796	10.7273	8.91631	8.41366	11.6633	11.5343	10.2814	10.4262	10.4638	10.5111	9.72796	10.7273	8.91631	8.41366	11.6633	11.5343	10.2814	10.4262
DBN1	rS-pS	7.05965	6.70052	7.99031	7.72444	8.22728	6.13046	7.89405	6.91984	8.34618	8.27441	7.05965	6.70052	7.99031	7.72444	8.22728	6.13046	7.89405	6.91984	8.34618	8.27441
DCPS	rS-pS	3.59204	3.04896	3.9091	3.78915	3.5039	3.18731	4.34794	3.41455	4.28211	2.96238	3.59204	3.04896	3.9091	3.78915	3.5039	3.18731	4.34794	3.41455	4.28211	2.96238
DCTPP1	rS-pS	6.39606	5.06099	6.01149	5.96532	4.84923	4.18665	6.61842	6.82723	6.17536	4.11491	6.39606	5.06099	6.01149	5.96532	4.84923	4.18665	6.61842	6.82723	6.17536	4.11491
DDOST	rS-pS	7.76982	8.67123	7.7866	8.97728	7.37456	8.39098	7.38518	8.27432	8.73584	8.22267	7.76982	8.67123	7.7866	8.97728	7.37456	8.39098	7.38518	8.27432	8.73584	8.22267
DDT	rS-pS	6.80977	6.6577	7.61909	7.26084	5.89498	6.35	8.42812	6.78354	7.41575	7.32476	6.80977	6.6577	7.61909	7.26084	5.89498	6.35	8.42812	6.78354	7.41575	7.32476
DDX17	rS-pS	7.29725	6.6374	7.42365	7.68546	7.72807	7.45521	7.44098	7.1609	7.15435	7.17251	7.29725	6.6374	7.42365	7.68546	7.72807	7.45521	7.44098	7.1609	7.15435	7.17251
DERA	rS-pS	5.25902	4.67436	4.87585	4.90177	4.14328	3.29076	3.96309	4.11357	5.14413	4.77722	5.25902	4.67436	4.87585	4.90177	4.14328	3.29076	3.96309	4.11357	5.14413	4.77722
DGLUCY	rS-pS	4.99395	5.28363	3.33199	5.34016	5.75565	4.93973	5.95654	1.96813	5.14728	4.35481	4.99395	5.28363	3.33199	5.34016	5.75565	4.93973	5.95654	1.96813	5.14728	4.35481
DHRS4	rS-pS	7.4995	6.08716	7.27284	8.35234	7.42916	6.60847	7.79534	8.24384	6.65825	6.4262	7.4995	6.08716	7.27284	8.35234	7.42916	6.60847	7.79534	8.24384	6.65825	6.4262
DHRS7	rS-pS	5.74191	5.30255	5.05806	5.33047	6.08103	4.87248	9.3622	5.08867	6.37651	5.15566	5.74191	5.30255	5.05806	5.33047	6.08103	4.87248	9.3622	5.08867	6.37651	5.15566
DHX29	rS-pS	5.05745	4.7862	4.83404	3.7954	3.41405	4.0029	4.48356	4.71012	4.39208	4.07913	5.05745	4.7862	4.83404	3.7954	3.41405	4.0029	4.48356	4.71012	4.39208	4.07913
DHX32	rS-pS	5.31217	5.00868	5.23119	4.64072	1.89035	4.56127	5.56346	5.38719	5.58586	3.99599	5.31217	5.00868	5.23119	4.64072	1.89035	4.56127	5.56346	5.38719	5.58586	3.99599
DHX9	rS-pS	7.91707	7.0349	7.89229	7.31473	5.63284	6.46794	7.31254	8.18866	8.2183	6.95443	7.91707	7.0349	7.89229	7.31473	5.63284	6.46794	7.31254	8.18866	8.2183	6.95443
DIABLO	rS-pS	6.90415	6.17068	5.91109	6.10337	5.91536	6.16735	6.15699	6.62035	6.58603	5.79761	6.90415	6.17068	5.91109	6.10337	5.91536	6.16735	6.15699	6.62035	6.58603	5.79761
DIP2A	rS-pS	4.64514	4.66419	4.92423	5.25677	5.70857	5.31295	5.60773	5.44566	4.72306	3.8458	4.64514	4.66419	4.92423	5.25677	5.70857	5.31295	5.60773	5.44566	4.72306	3.8458
DKC1	rS-pS	7.62156	7.11592	7.48843	6.64083	6.03356	6.99347	6.77988	7.36027	7.37756	5.90935	7.62156	7.11592	7.48843	6.64083	6.03356	6.99347	6.77988	7.36027	7.37756	5.90935
DLAT	rS-pS	5.28347	5.53264	5.43818	5.33979	4.71356	5.87375	6.23055	4.98773	5.12944	4.84558	5.28347	5.53264	5.43818	5.33979	4.71356	5.87375	6.23055	4.98773	5.12944	4.84558
DNAJB11	rS-pS	4.79859	5.63238	5.21044	5.88757	4.31998	5.40343	4.67933	5.35672	4.59619	4.62904	4.79859	5.63238	5.21044	5.88757	4.31998	5.40343	4.67933	5.35672	4.59619	4.62904
DNAJC13	rS-pS	3.61316	4.22297	3.63997	3.51418	3.50446	2.43579	3.50511	4.11919	3.11515	3.54486	3.61316	4.22297	3.63997	3.51418	3.50446	2.43579	3.50511	4.11919	3.11515	3.54486
DNAJC25	rS-pS	3.66913	3.66992	3.06997	3.25225	2.46724	3.08613	3.73553	3.0836	3.76208	2.8118	3.66913	3.66992	3.06997	3.25225	2.46724	3.08613	3.73553	3.0836	3.76208	2.8118
DNM1	rS-pS	7.98404	2.90413	5.19204	3.32476	6.21136	5.17517	1.5379	5.14415	2.53581	6.82109	7.98404	2.90413	5.19204	3.32476	6.21136	5.17517	1.5379	5.14415	2.53581	6.82109
DNPEP	rS-pS	6.07361	6.53559	5.285	6.42328	5.88792	5.7202	5.99922	7.35164	6.58481	5.82038	6.07361	6.53559	5.285	6.42328	5.88792	5.7202	5.99922	7.35164	6.58481	5.82038
DNPH1	rS-pS	5.62157	3.50211	5.90015	6.06063	6.49639	7.38983	6.63552	5.82245	5.88704	4.89276	5.62157	3.50211	5.90015	6.06063	6.49639	7.38983	6.63552	5.82245	5.88704	4.89276
DOCK11	rS-pS	1.56735	1.79727	1.87459	0.332051	3.25187	4.87588	0.435768	0.455983	1.72726	1.07024	1.56735	1.79727	1.87459	0.332051	3.25187	4.87588	0.435768	0.455983	1.72726	1.07024
DOCK6	rS-pS	2.68561	2.13271	2.10941	4.08616	1.87489	3.10987	3.51664	4.19547	3.75248	2.79003	2.68561	2.13271	2.10941	4.08616	1.87489	3.10987	3.51664	4.19547	3.75248	2.79003
DPM1	rS-pS	6.08374	6.56038	6.4496	6.97557	5.57773	6.26799	5.81816	7.39046	6.85652	6.1665	6.08374	6.56038	6.4496	6.97557	5.57773	6.26799	5.81816	7.39046	6.85652	6.1665
DPP3	rS-pS	6.34152	6.10317	6.33258	6.46895	5.6592	5.09576	6.7192	7.6342	6.47895	5.83981	6.34152	6.10317	6.33258	6.46895	5.6592	5.09576	6.7192	7.6342	6.47895	5.83981
DPP9	rS-pS	4.90258	5.11061	4.2838	4.18656	3.46888	3.32125	4.1341	3.95805	4.76996	3.2999	4.90258	5.11061	4.2838	4.18656	3.46888	3.32125	4.1341	3.95805	4.76996	3.2999
DPY19L1	rS-pS	4.8682	5.0364	4.44307	3.67188	2.58566	3.83498	0.921568	3.87494	3.63336	4.43477	4.8682	5.0364	4.44307	3.67188	2.58566	3.83498	0.921568	3.87494	3.63336	4.43477
DTD1	rS-pS	5.56834	5.49176	3.85156	5.34065	3.09563	4.5922	4.60087	5.22994	5.75448	4.34123	5.56834	5.49176	3.85156	5.34065	3.09563	4.5922	4.60087	5.22994	5.75448	4.34123
DYNC1H1	rS-pS	5.98061	5.67784	6.41585	5.59484	5.37509	4.49029	5.68529	5.30185	5.25669	4.51047	5.98061	5.67784	6.41585	5.59484	5.37509	4.49029	5.68529	5.30185	5.25669	4.51047
DYNC1I2	rS-pS	8.14781	8.05952	7.7904	8.27833	7.25702	7.69147	7.08717	7.98255	7.80936	7.93257	8.14781	8.05952	7.7904	8.27833	7.25702	7.69147	7.08717	7.98255	7.80936	7.93257
DYNLL2	rS-pS	5.2324	5.63443	4.69956	6.1308	6.02789	5.08926	7.02039	7.87266	5.93562	6.46888	5.2324	5.63443	4.69956	6.1308	6.02789	5.08926	7.02039	7.87266	5.93562	6.46888
EBP	rS-pS	6.61727	6.22507	7.27746	6.0507	6.59944	7.13595	7.49983	6.99711	6.82684	6.13528	6.61727	6.22507	7.27746	6.0507	6.59944	7.13595	7.49983	6.99711	6.82684	6.13528
ECI2	rS-pS	7.2983	7.9593	7.56493	8.23707	7.60608	7.78349	8.9348	5.57284	7.68086	6.96239	7.2983	7.9593	7.56493	8.23707	7.60608	7.78349	8.9348	5.57284	7.68086	6.96239
EEF1A1	rS-pS	11.1323	11.6438	11.1546	12.1379	12.4679	12.2539	11.7888	11.8681	12.3293	11.2881	11.1323	11.6438	11.1546	12.1379	12.4679	12.2539	11.7888	11.8681	12.3293	11.2881
EEF1A2	rS-pS	4.53326	3.11396	5.53605	4.2892	1.08773	3.33367	8.73102	9.01087		7.42572	4.53326	3.11396	5.53605	4.2892	1.08773	3.33367	8.73102	9.01087		7.42572
EEF1B2	rS-pS	8.47931	8.39848	8.79407	8.98556	9.64161	8.69393	8.01311	8.61477	9.72605	8.69502	8.47931	8.39848	8.79407	8.98556	9.64161	8.69393	8.01311	8.61477	9.72605	8.69502
EEF1G	rS-pS	9.50772	9.11409	9.67551	9.56646	10.4661	9.88036	10.0072	9.83985	10.4944	9.26283	9.50772	9.11409	9.67551	9.56646	10.4661	9.88036	10.0072	9.83985	10.4944	9.26283
EEFSEC	rS-pS	2.57996	2.81293	2.91619	3.79707	3.24653	2.74336	3.74848	3.44844	2.36445	2.53516	2.57996	2.81293	2.91619	3.79707	3.24653	2.74336	3.74848	3.44844	2.36445	2.53516
EFHD2	rS-pS	6.58837	5.83716	4.35963	4.44421	3.70598	3.90088	3.30251	4.00568	5.55571	4.54523	6.58837	5.83716	4.35963	4.44421	3.70598	3.90088	3.30251	4.00568	5.55571	4.54523
EIF2A	rS-pS	6.96613	7.21749	6.82924	7.06032	5.99232	7.22886	7.07389	7.21859	7.24418	5.63924	6.96613	7.21749	6.82924	7.06032	5.99232	7.22886	7.07389	7.21859	7.24418	5.63924
EIF2B5	rS-pS	4.91959	5.78562	5.14525	5.27999	5.4408	5.00947	5.83784	5.60231	5.52707	4.99098	4.91959	5.78562	5.14525	5.27999	5.4408	5.00947	5.83784	5.60231	5.52707	4.99098
EIF2S1	rS-pS	5.2914	4.6343	5.18717	4.24988	4.16657	4.01309	5.51289	5.53778	5.36801	4.90243	5.2914	4.6343	5.18717	4.24988	4.16657	4.01309	5.51289	5.53778	5.36801	4.90243
EIF2S2	rS-pS	5.75237	5.67608	5.56841	6.1335	5.60012	5.86487	5.46519	4.93568	6.20537	4.74279	5.75237	5.67608	5.56841	6.1335	5.60012	5.86487	5.46519	4.93568	6.20537	4.74279
EIF3I	rS-pS	7.54704	8.11708	8.07268	7.41933	7.3287	7.69867	8.27404	7.67011	8.54415	7.02129	7.54704	8.11708	8.07268	7.41933	7.3287	7.69867	8.27404	7.67011	8.54415	7.02129
EIF4E	rS-pS	5.29482	4.96727	5.2635	5.4339	4.78537	5.21972	5.82851	5.64704	5.93612	4.47682	5.29482	4.96727	5.2635	5.4339	4.78537	5.21972	5.82851	5.64704	5.93612	4.47682
EIF5B	rS-pS	6.38947	5.48548	5.60054	6.01623	4.13341	4.92532	5.7373	6.01921	5.97047	5.29729	6.38947	5.48548	5.60054	6.01623	4.13341	4.92532	5.7373	6.01921	5.97047	5.29729
ELK3	rS-pS	4.27061	5.28131	2.8385	2.98086	1.36705	1.64761	1.57361	2.02783	5.00419	4.09029	4.27061	5.28131	2.8385	2.98086	1.36705	1.64761	1.57361	2.02783	5.00419	4.09029
EMC8	rS-pS	5.41065	4.37628	5.09176	5.43034	4.71333	3.91717	4.74759	5.47441	5.99026	4.20482	5.41065	4.37628	5.09176	5.43034	4.71333	3.91717	4.74759	5.47441	5.99026	4.20482
ENAH	rS-pS	6.21969	4.60442	5.97221	6.68279	3.31608	0.32681	5.95592	4.90789	2.43835	5.69669	6.21969	4.60442	5.97221	6.68279	3.31608	0.32681	5.95592	4.90789	2.43835	5.69669
ENO1	rS-pS	11.4292	10.7894	12.0456	11.0462	9.25721	10.8943	10.6638	10.8308	11.4578	10.8338	11.4292	10.7894	12.0456	11.0462	9.25721	10.8943	10.6638	10.8308	11.4578	10.8338
ENO3	rS-pS	5.33867	1.65842	8.69655	6.35703	5.88923	4.35543	5.04306	3.04815	2.99516	5.11474	5.33867	1.65842	8.69655	6.35703	5.88923	4.35543	5.04306	3.04815	2.99516	5.11474
EPB41L1	rS-pS	7.45116	5.70174	7.40216	7.12168	4.23301	1.681	5.96861	6.6061	5.88437	5.38238	7.45116	5.70174	7.40216	7.12168	4.23301	1.681	5.96861	6.6061	5.88437	5.38238
EPHX1	rS-pS	6.8904	4.24585	6.29818	6.88453	3.92042	4.31284	7.9016	5.16152	3.69115	4.86826	6.8904	4.24585	6.29818	6.88453	3.92042	4.31284	7.9016	5.16152	3.69115	4.86826
ERAP1	rS-pS	4.45964	5.92028	4.54378	4.93017	5.6977	5.44443	3.63406	3.6096	4.22541	3.88862	4.45964	5.92028	4.54378	4.93017	5.6977	5.44443	3.63406	3.6096	4.22541	3.88862
ERGIC1	rS-pS	8.26592	7.94201	8.83375	7.35885	7.95213	5.08837	9.13644	6.9842	6.85414	5.91783	8.26592	7.94201	8.83375	7.35885	7.95213	5.08837	9.13644	6.9842	6.85414	5.91783
ERLIN2	rS-pS	4.14696	4.88286	4.3004	4.7252	3.86307	4.18364	5.23667	4.61876	4.09029	4.35724	4.14696	4.88286	4.3004	4.7252	3.86307	4.18364	5.23667	4.61876	4.09029	4.35724
ERP29	rS-pS	7.0963	6.81179	7.39434	7.78073	7.2256	7.72842	7.52792	7.39392	6.927	7.15006	7.0963	6.81179	7.39434	7.78073	7.2256	7.72842	7.52792	7.39392	6.927	7.15006
ESD	rS-pS	4.919	5.34642	4.89731	5.40766	5.31753	5.78835	5.27059	5.64357	5.37454	4.42278	4.919	5.34642	4.89731	5.40766	5.31753	5.78835	5.27059	5.64357	5.37454	4.42278
ESYT1	rS-pS	5.94217	6.16714	6.29372	6.13551	4.41277	7.51805	6.22344	6.76622	7.2754	6.28057	5.94217	6.16714	6.29372	6.13551	4.41277	7.51805	6.22344	6.76622	7.2754	6.28057
ETF1	rS-pS	7.94149	8.04685	8.13809	7.56615	6.3104	7.26432	7.52872	7.93674	8.13338	5.77613	7.94149	8.04685	8.13809	7.56615	6.3104	7.26432	7.52872	7.93674	8.13338	5.77613
ETFA	rS-pS	7.86729	6.82785	7.76408	7.6604	6.00216	7.7828	8.29473	8.12103	7.49004	6.61575	7.86729	6.82785	7.76408	7.6604	6.00216	7.7828	8.29473	8.12103	7.49004	6.61575
ETFB	rS-pS	7.01615	5.24301	6.39875	9.23658	6.15492	6.74139	7.85462	6.46049	6.30773	6.17081	7.01615	5.24301	6.39875	9.23658	6.15492	6.74139	7.85462	6.46049	6.30773	6.17081
ETFDH	rS-pS	4.02378	4.09306	4.99761	3.29158	4.47826	5.25711	6.24507	4.5514	4.79323	3.56746	4.02378	4.09306	4.99761	3.29158	4.47826	5.25711	6.24507	4.5514	4.79323	3.56746
ETHE1	rS-pS	4.69109	4.96159	4.99514	4.51002	5.54632	3.62019	4.44863	3.18214	5.5248	5.09218	4.69109	4.96159	4.99514	4.51002	5.54632	3.62019	4.44863	3.18214	5.5248	5.09218
EXOC5	rS-pS	5.07595	4.6718	4.92174	4.8673	4.73399	4.01149	5.27542	5.31988	5.20253	5.10246	5.07595	4.6718	4.92174	4.8673	4.73399	4.01149	5.27542	5.31988	5.20253	5.10246
EZR	rS-pS	9.55322	8.03	9.15769	7.7543	7.29546	7.33029	6.64117	7.94702	8.14254	7.72361	9.55322	8.03	9.15769	7.7543	7.29546	7.33029	6.64117	7.94702	8.14254	7.72361
FABP5	rS-pS	5.97585	1.15619	5.29946	4.81732	4.30474	2.51458	0.13284	3.20237	7.28526	4.75642	5.97585	1.15619	5.29946	4.81732	4.30474	2.51458	0.13284	3.20237	7.28526	4.75642
FAM114A1	rS-pS	4.50124	5.82457	4.71763	5.57907	0.0103303	3.14691	5.28776	2.94724	3.689	4.36225	4.50124	5.82457	4.71763	5.57907	0.0103303	3.14691	5.28776	2.94724	3.689	4.36225
FAM120A	rS-pS	7.80224	7.0641	8.07216	6.88855	6.64978	6.10907	7.70606	8.56406	8.46279	6.48848	7.80224	7.0641	8.07216	6.88855	6.64978	6.10907	7.70606	8.56406	8.46279	6.48848
FAM162A	rS-pS	4.68724	4.91569	5.59538	5.6683	5.93656	5.69189	7.75199	5.71713	6.71941	4.67383	4.68724	4.91569	5.59538	5.6683	5.93656	5.69189	7.75199	5.71713	6.71941	4.67383
FAN1	rS-pS	4.52813	4.35585	4.47514	4.29818	5.04498	4.38027	5.67492	3.93393	4.02703	4.29726	4.52813	4.35585	4.47514	4.29818	5.04498	4.38027	5.67492	3.93393	4.02703	4.29726
FARSA	rS-pS	6.71046	6.21745	7.65511	6.6659	6.68017	6.15392	7.83724	7.24954	7.13287	4.88019	6.71046	6.21745	7.65511	6.6659	6.68017	6.15392	7.83724	7.24954	7.13287	4.88019
FARSB	rS-pS	7.08923	6.7989	7.16899	6.41427	6.05983	6.42029	7.0159	6.53546	6.7717	5.92419	7.08923	6.7989	7.16899	6.41427	6.05983	6.42029	7.0159	6.53546	6.7717	5.92419
FBL	rS-pS	9.88765	7.29746	8.25743	8.53857	8.8039	8.31413	8.80998	8.91471	9.64892	7.68565	9.88765	7.29746	8.25743	8.53857	8.8039	8.31413	8.80998	8.91471	9.64892	7.68565
FBXO2	rS-pS	1.80485	2.28069	1.10995	7.75906	0.821753	1.2032	4.60837	3.1946	0.88834	3.20057	1.80485	2.28069	1.10995	7.75906	0.821753	1.2032	4.60837	3.1946	0.88834	3.20057
FBXO4	rS-pS	2.56713	2.48499	3.66965	2.59284	3.63407	4.54481	3.20935	3.03422	3.14112	2.20146	2.56713	2.48499	3.66965	2.59284	3.63407	4.54481	3.20935	3.03422	3.14112	2.20146
FKBP11	rS-pS	4.69919	2.56999	4.98973	3.24573	3.34897	2.16062	4.76166	3.68403	6.53859	3.35208	4.69919	2.56999	4.98973	3.24573	3.34897	2.16062	4.76166	3.68403	6.53859	3.35208
FKBP2	rS-pS	7.13482	7.06945	7.50195	6.48657	5.31608	6.28738	7.24244	6.42213	7.43078	6.67818	7.13482	7.06945	7.50195	6.48657	5.31608	6.28738	7.24244	6.42213	7.43078	6.67818
FKBP4	rS-pS	6.81591	5.46852	6.77186	5.2362	4.87886	4.08217	6.88808	7.90832	6.74582	6.15757	6.81591	5.46852	6.77186	5.2362	4.87886	4.08217	6.88808	7.90832	6.74582	6.15757
FKBP9	rS-pS	7.20467	7.45781	7.47551	7.01975	1.14628	5.48239	5.00865	6.72059	4.96629	6.45812	7.20467	7.45781	7.47551	7.01975	1.14628	5.48239	5.00865	6.72059	4.96629	6.45812
FLI1	rS-pS	0.117725	2.00953	1.2485		5.61942	0.0704151				0.0894956	0.117725	2.00953	1.2485		5.61942	0.0704151				0.0894956
FLII	rS-pS	8.37547	7.5644	8.20925	7.84541	7.49247	6.0055	7.72648	8.03565	8.00952	7.53716	8.37547	7.5644	8.20925	7.84541	7.49247	6.0055	7.72648	8.03565	8.00952	7.53716
FLNA	rS-pS	9.74336	10.3377	10.7599	8.39626	5.91791	7.36395	7.10559	8.91088	8.39452	9.12695	9.74336	10.3377	10.7599	8.39626	5.91791	7.36395	7.10559	8.91088	8.39452	9.12695
FLNB	rS-pS	9.94069	8.61087	10.0354	8.76767	7.45667	6.47422	8.12901	7.78693	8.48858	7.69333	9.94069	8.61087	10.0354	8.76767	7.45667	6.47422	8.12901	7.78693	8.48858	7.69333
FLNC	rS-pS	1.61975	5.89985	5.27195	0.0994468	0.754831	6.33576	0.0674136	0.0191574	0.018232	5.68827	1.61975	5.89985	5.27195	0.0994468	0.754831	6.33576	0.0674136	0.0191574	0.018232	5.68827
FLOT1	rS-pS	6.58232	9.98212	7.05699	7.07277	6.41243	7.27066	7.2113	6.6907	7.22184	7.27119	6.58232	9.98212	7.05699	7.07277	6.41243	7.27066	7.2113	6.6907	7.22184	7.27119
FNTA	rS-pS	4.78965	4.57954	4.15302	4.69218	4.78882	5.18739	4.86054	3.75286	4.94213	4.01019	4.78965	4.57954	4.15302	4.69218	4.78882	5.18739	4.86054	3.75286	4.94213	4.01019
FSCN1	rS-pS	6.86201	5.49623	8.14074	8.23964	1.93896	6.98101	2.59171	4.26175	7.03437	7.83877	6.86201	5.49623	8.14074	8.23964	1.93896	6.98101	2.59171	4.26175	7.03437	7.83877
FUBP1	rS-pS	7.11035	6.76032	7.52277	7.12648	6.75799	6.59238	6.6717	7.39942	6.96131	6.85121	7.11035	6.76032	7.52277	7.12648	6.75799	6.59238	6.6717	7.39942	6.96131	6.85121
FYN	rS-pS	1.20311	4.32478	4.54952	6.24027	6.34342	3.98177	0.60669	1.97918	4.26081	3.22102	1.20311	4.32478	4.54952	6.24027	6.34342	3.98177	0.60669	1.97918	4.26081	3.22102
GALK1	rS-pS	5.27139	4.27334	4.87788	5.57773	4.69256	5.13691	4.04889	5.49546	4.45559	4.59556	5.27139	4.27334	4.87788	5.57773	4.69256	5.13691	4.04889	5.49546	4.45559	4.59556
GALK2	rS-pS	4.48114	4.0907	4.80848	4.22778	4.17904	5.23059	4.94952	4.58835	5.21223	3.09717	4.48114	4.0907	4.80848	4.22778	4.17904	5.23059	4.94952	4.58835	5.21223	3.09717
GAMT	rS-pS	3.91396	1.68908	4.09319	6.68601	4.78378	4.2999	7.34141	2.87321		5.29212	3.91396	1.68908	4.09319	6.68601	4.78378	4.2999	7.34141	2.87321		5.29212
GANAB	rS-pS	9.22654	9.58321	10.0937	8.92442	8.73082	9.22194	9.60377	9.36105	8.99384	9.26	9.22654	9.58321	10.0937	8.92442	8.73082	9.22194	9.60377	9.36105	8.99384	9.26
GARS	rS-pS	6.08298	6.38299	5.9701	5.93864	6.17567	7.59538	6.29224	5.55919	6.17965	5.76803	6.08298	6.38299	5.9701	5.93864	6.17567	7.59538	6.29224	5.55919	6.17965	5.76803
GART	rS-pS	7.30247	7.22956	7.22538	7.27092	6.53921	8.19494	7.01314	6.87718	7.58487	6.62605	7.30247	7.22956	7.22538	7.27092	6.53921	8.19494	7.01314	6.87718	7.58487	6.62605
GBE1	rS-pS	4.93324	4.41232	5.82225	3.99624	2.19128	4.42135	4.26531	4.0325	4.94787	4.30779	4.93324	4.41232	5.82225	3.99624	2.19128	4.42135	4.26531	4.0325	4.94787	4.30779
GBF1	rS-pS	5.80537	5.75417	5.95663	5.78352	5.45162	5.41981	6.52484	5.68432	5.46888	5.47473	5.80537	5.75417	5.95663	5.78352	5.45162	5.41981	6.52484	5.68432	5.46888	5.47473
GBP2	rS-pS	0.622061	2.13854	2.31794	1.78345	0.242448	1.63428	2.13021	2.27918	0.0965474	0.313206	0.622061	2.13854	2.31794	1.78345	0.242448	1.63428	2.13021	2.27918	0.0965474	0.313206
GBP3	rS-pS	1.69669	4.37418	3.07615	0.851459	3.20059	0.118575	1.51663	0.874227	4.63379	2.13666	1.69669	4.37418	3.07615	0.851459	3.20059	0.118575	1.51663	0.874227	4.63379	2.13666
GBP4	rS-pS		0.198514	0.0114835		0.0225128	0.0464773	0.0391896	0.0171051		0.0130742		0.198514	0.0114835		0.0225128	0.0464773	0.0391896	0.0171051		0.0130742
GCAT	rS-pS	1.88119	3.61639	4.2614	4.57913	4.34652	5.76857	5.94221	3.04842	4.91492	3.40572	1.88119	3.61639	4.2614	4.57913	4.34652	5.76857	5.94221	3.04842	4.91492	3.40572
GDI1	rS-pS	6.34826	7.6457	6.91488	5.57036	6.59328	6.16403	7.0634	7.35513	6.52445	6.78763	6.34826	7.6457	6.91488	5.57036	6.59328	6.16403	7.0634	7.35513	6.52445	6.78763
GDI2	rS-pS	8.38029	6.65244	8.09838	8.51703	7.93561	8.31558	8.18009	8.75309	8.63642	7.54075	8.38029	6.65244	8.09838	8.51703	7.93561	8.31558	8.18009	8.75309	8.63642	7.54075
GDPD1	rS-pS	0.557115	1.01475	0.413025	2.42798	2.59378	2.96315	3.42356	1.30189	2.18512	0.898787	0.557115	1.01475	0.413025	2.42798	2.59378	2.96315	3.42356	1.30189	2.18512	0.898787
GFPT1	rS-pS	4.70314	4.59559	3.96984	5.50368	4.44538	6.33109	4.78581	4.39622	4.54989	4.20999	4.70314	4.59559	3.96984	5.50368	4.44538	6.33109	4.78581	4.39622	4.54989	4.20999
GLB1	rS-pS	6.01442	5.80595	6.21115	6.94541	5.15144	6.70479	5.7797	6.40832	6.02905	5.70643	6.01442	5.80595	6.21115	6.94541	5.15144	6.70479	5.7797	6.40832	6.02905	5.70643
GLOD4	rS-pS	7.38731	6.47637	6.70551	6.97188	6.80623	6.22515	6.95254	6.78962	6.76459	5.40259	7.38731	6.47637	6.70551	6.97188	6.80623	6.22515	6.95254	6.78962	6.76459	5.40259
GLRX3	rS-pS	7.47598	7.42128	7.11105	7.11328	6.58833	7.16345	6.80374	6.95558	7.76029	6.09916	7.47598	7.42128	7.11105	7.11328	6.58833	7.16345	6.80374	6.95558	7.76029	6.09916
GLUD1	rS-pS	6.52026	6.32771	6.17833	8.37499	7.0068	6.58168	6.69442	6.11099	6.81678	5.06109	6.52026	6.32771	6.17833	8.37499	7.0068	6.58168	6.69442	6.11099	6.81678	5.06109
GMDS	rS-pS	3.56633	3.96733	4.91947	6.46802	5.42223	3.73132	4.83252	5.18539	4.50437	3.55889	3.56633	3.96733	4.91947	6.46802	5.42223	3.73132	4.83252	5.18539	4.50437	3.55889
GNE	rS-pS	5.59413	5.59908	5.51759	5.11336	4.81731	4.28991	0.257098	3.40081	4.50956	4.46281	5.59413	5.59908	5.51759	5.11336	4.81731	4.28991	0.257098	3.40081	4.50956	4.46281
GNL1	rS-pS	3.71734	4.81209	4.58152	5.29682	5.665	5.10921	4.5853	4.58664	5.96369	5.33643	3.71734	4.81209	4.58152	5.29682	5.665	5.10921	4.5853	4.58664	5.96369	5.33643
GNS	rS-pS	6.44494	7.16583	6.59336	6.76285	4.52413	5.24511	7.16158	6.64955	5.92509	5.91222	6.44494	7.16583	6.59336	6.76285	4.52413	5.24511	7.16158	6.64955	5.92509	5.91222
GOLGA4	rS-pS	6.54496	5.44505	5.98719	6.33307	4.51986	5.40275	5.62504	6.63087	6.09387	5.15494	6.54496	5.44505	5.98719	6.33307	4.51986	5.40275	5.62504	6.63087	6.09387	5.15494
GORASP2	rS-pS	7.20258	6.4909	7.07423	8.44309	6.49621	7.09938	6.82975	7.67931	7.77224	6.50682	7.20258	6.4909	7.07423	8.44309	6.49621	7.09938	6.82975	7.67931	7.77224	6.50682
GOT2	rS-pS	7.47364	6.16255	7.14681	7.14044	6.13072	6.25714	7.98248	6.54997	7.87229	6.17006	7.47364	6.16255	7.14681	7.14044	6.13072	6.25714	7.98248	6.54997	7.87229	6.17006
GPD1L	rS-pS	2.921	1.94099	3.34224	3.32276	2.63469	2.74224	2.93995	4.86677	2.90169	1.39519	2.921	1.94099	3.34224	3.32276	2.63469	2.74224	2.93995	4.86677	2.90169	1.39519
GPD2	rS-pS	5.56857	4.1475	5.71998	0.0988847	2.47791	4.28882	4.88345	6.47941	5.65877	4.44129	5.56857	4.1475	5.71998	0.0988847	2.47791	4.28882	4.88345	6.47941	5.65877	4.44129
GPHN	rS-pS	4.73241	3.54839	4.73644	5.19895	4.76425	3.31286	4.78084	5.22053	4.87631	4.53388	4.73241	3.54839	4.73644	5.19895	4.76425	3.31286	4.78084	5.22053	4.87631	4.53388
GRHPR	rS-pS	7.43486	7.17115	8.01998	7.05063	7.02417	7.38385	7.99173	6.62556	6.68327	7.46676	7.43486	7.17115	8.01998	7.05063	7.02417	7.38385	7.99173	6.62556	6.68327	7.46676
GSN	rS-pS	6.90599	7.00939	9.03046	10.4183	5.45132	5.86055	4.92439	7.88024	6.48098	8.51125	6.90599	7.00939	9.03046	10.4183	5.45132	5.86055	4.92439	7.88024	6.48098	8.51125
GSS	rS-pS	6.99394	7.36885	6.77972	7.45971	7.008	7.26885	8.00756	6.63081	8.21752	6.51808	6.99394	7.36885	6.77972	7.45971	7.008	7.26885	8.00756	6.63081	8.21752	6.51808
GSTA4	rS-pS	3.55491	2.26724	2.42493	4.86942	3.99309	2.15559	4.78706	0.559411	4.43395	4.78846	3.55491	2.26724	2.42493	4.86942	3.99309	2.15559	4.78706	0.559411	4.43395	4.78846
GSTM2	rS-pS	3.29736	4.7141	4.43814	4.62045	5.77541	4.77002	0.814325	1.85595	5.09887	4.27018	3.29736	4.7141	4.43814	4.62045	5.77541	4.77002	0.814325	1.85595	5.09887	4.27018
GSTM3	rS-pS	2.32271	3.89394	5.50883	4.56231	4.23561	0.450386	5.46641	6.33527	4.06532	3.25341	2.32271	3.89394	5.50883	4.56231	4.23561	0.450386	5.46641	6.33527	4.06532	3.25341
GSTO1	rS-pS	7.70883	8.68604	7.4188	8.06179	7.52314	8.16571	6.66611	6.30051	9.14701	6.67746	7.70883	8.68604	7.4188	8.06179	7.52314	8.16571	6.66611	6.30051	9.14701	6.67746
GSTP1	rS-pS	8.73379	7.2269	8.73967	0.495577	7.29447	8.55986	0.234661	0.371019	8.39873	7.90116	8.73379	7.2269	8.73967	0.495577	7.29447	8.55986	0.234661	0.371019	8.39873	7.90116
GUK1	rS-pS	7.41076	8.30544	9.39538	7.70319	8.59592	8.17348	9.38524	7.83116	8.5402	8.28331	7.41076	8.30544	9.39538	7.70319	8.59592	8.17348	9.38524	7.83116	8.5402	8.28331
GUSB	rS-pS	4.79887	5.61285	6.02527	5.68913	5.2975	6.52852	6.01685	5.69194	5.82925	6.39485	4.79887	5.61285	6.02527	5.68913	5.2975	6.52852	6.01685	5.69194	5.82925	6.39485
GYS1	rS-pS	5.19539	4.83176	6.18084	5.35741	5.13148	3.93462	6.28031	5.81331	6.7446	4.97376	5.19539	4.83176	6.18084	5.35741	5.13148	3.93462	6.28031	5.81331	6.7446	4.97376
H2AFV	rS-pS	6.85198	7.38728	7.0428	6.56721	6.87316	6.79377	6.68992	7.56266	6.60652	7.76688	6.85198	7.38728	7.0428	6.56721	6.87316	6.79377	6.68992	7.56266	6.60652	7.76688
H2AFY	rS-pS	9.04017	8.95836	9.82229	8.99276	8.78505	8.14228	9.93976	9.71991	9.24704	8.33136	9.04017	8.95836	9.82229	8.99276	8.78505	8.14228	9.93976	9.71991	9.24704	8.33136
H2AFZ	rS-pS	8.4075	8.15064	8.96358	8.15193	8.13456	8.59371	9.58559	9.16833	9.00383	9.04358	8.4075	8.15064	8.96358	8.15193	8.13456	8.59371	9.58559	9.16833	9.00383	9.04358
HACD3	rS-pS	7.22881	6.51599	6.53446	6.88619	5.68701	5.67493	6.95334	7.06691	7.08724	6.18589	7.22881	6.51599	6.53446	6.88619	5.68701	5.67493	6.95334	7.06691	7.08724	6.18589
HADH	rS-pS	4.98576	5.11802	6.36125	5.82244	7.31585	6.24992	7.07868	6.03859	6.04959	4.89255	4.98576	5.11802	6.36125	5.82244	7.31585	6.24992	7.07868	6.03859	6.04959	4.89255
HADHA	rS-pS	7.29136	7.01069	7.15913	7.78716	7.07067	8.21082	6.9085	7.46369	7.4383	6.99704	7.29136	7.01069	7.15913	7.78716	7.07067	8.21082	6.9085	7.46369	7.4383	6.99704
HAGH	rS-pS	5.50491	4.98751	5.79446	6.27839	6.6346	5.48728	6.81965	6.0427	5.29818	4.81927	5.50491	4.98751	5.79446	6.27839	6.6346	5.48728	6.81965	6.0427	5.29818	4.81927
HARS	rS-pS	7.69052	7.61966	8.1662	6.96909	6.67698	6.33528	7.65215	7.80828	8.3824	6.08388	7.69052	7.61966	8.1662	6.96909	6.67698	6.33528	7.65215	7.80828	8.3824	6.08388
HARS2	rS-pS	6.63861	6.38473	6.6232	5.82115	6.03046	5.72459	6.81421	7.01538	6.37378	5.76336	6.63861	6.38473	6.6232	5.82115	6.03046	5.72459	6.81421	7.01538	6.37378	5.76336
HDAC6	rS-pS	6.14002	6.09918	5.90071	6.57351	7.03046	7.46212	6.26951	5.25822	3.62346	6.73715	6.14002	6.09918	5.90071	6.57351	7.03046	7.46212	6.26951	5.25822	3.62346	6.73715
HDDC2	rS-pS	5.86424	5.99834	5.43128	5.20121	5.35889	6.81716	5.64259	6.42384	6.14825	5.12436	5.86424	5.99834	5.43128	5.20121	5.35889	6.81716	5.64259	6.42384	6.14825	5.12436
HDGF	rS-pS	10.4127	8.37375	10.7764	9.61263	8.78523	8.2299	9.81392	10.6008	9.97693	9.47507	10.4127	8.37375	10.7764	9.61263	8.78523	8.2299	9.81392	10.6008	9.97693	9.47507
HDGFL2	rS-pS	5.81276	5.86552	5.95863	6.55699	5.92261	5.52841	6.76572	5.80677	6.37448	5.89709	5.81276	5.86552	5.95863	6.55699	5.92261	5.52841	6.76572	5.80677	6.37448	5.89709
HDGFL3	rS-pS	4.92483	5.09993	3.66562	0.316404	5.05116	3.92196	3.09062	5.86326		4.52614	4.92483	5.09993	3.66562	0.316404	5.05116	3.92196	3.09062	5.86326		4.52614
HIBADH	rS-pS	5.40516	5.24989	5.53591	5.98783	4.40014	4.87663	5.53928	5.33676	4.37078	5.4437	5.40516	5.24989	5.53591	5.98783	4.40014	4.87663	5.53928	5.33676	4.37078	5.4437
HINT1	rS-pS	9.03798	9.28792	9.52482	8.8597	9.39308	9.2128	9.46255	8.83004	9.32738	7.8347	9.03798	9.28792	9.52482	8.8597	9.39308	9.2128	9.46255	8.83004	9.32738	7.8347
HINT2	rS-pS	4.9176	4.64342	5.34002	4.12107	5.30976	4.75327	6.0822	4.97042	3.19098	4.65509	4.9176	4.64342	5.34002	4.12107	5.30976	4.75327	6.0822	4.97042	3.19098	4.65509
HK1	rS-pS	6.87658	8.26482	7.75115	3.21271	6.50559	9.59832	8.234	8.42087	8.29503	7.27676	6.87658	8.26482	7.75115	3.21271	6.50559	9.59832	8.234	8.42087	8.29503	7.27676
HMBS	rS-pS	6.97123	6.62784	6.43404	6.73661	6.52562	7.24978	7.34205	7.27307	6.49866	5.97208	6.97123	6.62784	6.43404	6.73661	6.52562	7.24978	7.34205	7.27307	6.49866	5.97208
HMGA1	rS-pS	11.798	11.3057	10.9064	10.8702	10.6361	11.6923	9.2189	8.97728	12.9402	10.4476	11.798	11.3057	10.9064	10.8702	10.6361	11.6923	9.2189	8.97728	12.9402	10.4476
HMGB2	rS-pS	7.43842	7.59888	7.91057	8.55511	9.6305	9.27306	8.33553	9.43651	9.16592	9.2448	7.43842	7.59888	7.91057	8.55511	9.6305	9.27306	8.33553	9.43651	9.16592	9.2448
HMGN5	rS-pS	1.21138	0.798524	3.93383	0.284135	3.07802	2.9983	3.60754	1.33161	3.78353	3.099	1.21138	0.798524	3.93383	0.284135	3.07802	2.9983	3.60754	1.33161	3.78353	3.099
HNRNPA2B1	rS-pS	9.72491	9.32616	9.61155	8.87785	8.46474	8.55272	9.02677	9.86051	9.74053	9.22489	9.72491	9.32616	9.61155	8.87785	8.46474	8.55272	9.02677	9.86051	9.74053	9.22489
HNRNPAB	rS-pS	9.02011	8.60871	8.80563	8.10884	7.41661	7.55774	8.03413	9.73254	9.20116	7.93704	9.02011	8.60871	8.80563	8.10884	7.41661	7.55774	8.03413	9.73254	9.20116	7.93704
HNRNPD	rS-pS	9.59145	8.55508	9.75221	9.58701	9.14554	9.09531	9.7821	9.34547	10.4012	9.32597	9.59145	8.55508	9.75221	9.58701	9.14554	9.09531	9.7821	9.34547	10.4012	9.32597
HNRNPM	rS-pS	9.37777	9.02841	9.30703	9.20698	7.89035	8.69231	9.44486	9.48022	9.86349	9.06462	9.37777	9.02841	9.30703	9.20698	7.89035	8.69231	9.44486	9.48022	9.86349	9.06462
HNRNPU	rS-pS	8.3894	7.34609	8.27094	8.12142	6.88528	7.43359	7.86669	8.24601	8.33631	7.52449	8.3894	7.34609	8.27094	8.12142	6.88528	7.43359	7.86669	8.24601	8.33631	7.52449
HNRNPUL1	rS-pS	10.5502	8.2555	9.61395	9.48656	9.32233	8.54977	8.63729	10.3608	9.63259	9.08007	10.5502	8.2555	9.61395	9.48656	9.32233	8.54977	8.63729	10.3608	9.63259	9.08007
HSD17B10	rS-pS	7.15728	6.94139	8.08496	6.3327	6.38157	6.31531	7.57663	7.52763	7.54919	6.93753	7.15728	6.94139	8.08496	6.3327	6.38157	6.31531	7.57663	7.52763	7.54919	6.93753
HSD17B11	rS-pS	4.12998	2.21854	3.36198	5.53988	3.95225	5.44461	2.14829	1.71197	4.38554	4.26754	4.12998	2.21854	3.36198	5.53988	3.95225	5.44461	2.14829	1.71197	4.38554	4.26754
HSD17B12	rS-pS	4.9394	5.00754	4.47038	4.89042	4.51814	4.06361	4.25748	3.35063	5.4787	3.01837	4.9394	5.00754	4.47038	4.89042	4.51814	4.06361	4.25748	3.35063	5.4787	3.01837
HSP90AA1	rS-pS	11.4119	10.3005	10.3806	10.1271	9.06839	8.76335	10.0938	11.5544	11.1555	9.2066	11.4119	10.3005	10.3806	10.1271	9.06839	8.76335	10.0938	11.5544	11.1555	9.2066
HSP90AB1	rS-pS	11.8641	12.0196	11.5007	12.2242	10.1159	11.4158	11.6091	12.17	12.5307	11.5748	11.8641	12.0196	11.5007	12.2242	10.1159	11.4158	11.6091	12.17	12.5307	11.5748
HSP90B1	rS-pS	9.51053	9.9824	9.24491	10.3737	7.40625	9.59385	9.52159	8.68613	9.57041	8.96254	9.51053	9.9824	9.24491	10.3737	7.40625	9.59385	9.52159	8.68613	9.57041	8.96254
HSPA4	rS-pS	6.56755	6.86732	6.21978	6.13207	5.0734	5.59449	6.24626	6.09245	7.06088	6.02945	6.56755	6.86732	6.21978	6.13207	5.0734	5.59449	6.24626	6.09245	7.06088	6.02945
HSPA4L	rS-pS	4.46061	2.94798	5.75482	4.46332	3.16812	4.15801	3.82932	3.97879	5.57897	0.0663238	4.46061	2.94798	5.75482	4.46332	3.16812	4.15801	3.82932	3.97879	5.57897	0.0663238
HSPA5	rS-pS	7.51566	8.7743	8.08684	8.78542	4.78069	8.64443	6.95163	7.16999	8.34022	6.82944	7.51566	8.7743	8.08684	8.78542	4.78069	8.64443	6.95163	7.16999	8.34022	6.82944
HSPA8	rS-pS	11.9862	11.808	11.1038	11.0548	9.55255	9.65274	11.9143	11.9625	11.8632	10.6242	11.9862	11.808	11.1038	11.0548	9.55255	9.65274	11.9143	11.9625	11.8632	10.6242
HSPA9	rS-pS	8.16751	8.4811	8.18572	7.66751	6.73214	8.59472	7.36802	8.11219	8.8397	6.35632	8.16751	8.4811	8.18572	7.66751	6.73214	8.59472	7.36802	8.11219	8.8397	6.35632
HSPD1	rS-pS	10.6265	9.47989	10.9155	11.0517	8.21761	8.97867	10.2816	10.3371	11.0334	8.85251	10.6265	9.47989	10.9155	11.0517	8.21761	8.97867	10.2816	10.3371	11.0334	8.85251
HSPE1	rS-pS	8.24962	7.72274	8.20807	8.33466	5.08733	5.8275	8.04107	7.56768	8.68539	7.07208	8.24962	7.72274	8.20807	8.33466	5.08733	5.8275	8.04107	7.56768	8.68539	7.07208
HSPH1	rS-pS	8.58695	8.97293	7.83109	7.8853	5.7974	5.49053	7.51738	9.22111	7.09387	7.04317	8.58695	8.97293	7.83109	7.8853	5.7974	5.49053	7.51738	9.22111	7.09387	7.04317
HTATIP2	rS-pS	8.07042	6.30972	7.76536	0.185336	0.292319	6.39457	3.77144	7.22099	6.57771	5.57275	8.07042	6.30972	7.76536	0.185336	0.292319	6.39457	3.77144	7.22099	6.57771	5.57275
HTT	rS-pS	2.71413	3.38434	3.77381	3.43387	3.04532	2.49557	3.63386	3.74855	3.08874	2.59613	2.71413	3.38434	3.77381	3.43387	3.04532	2.49557	3.63386	3.74855	3.08874	2.59613
HYOU1	rS-pS	7.33129	9.47022	8.02735	9.32116	8.42524	9.576	8.94333	8.51584	8.1882	7.63871	7.33129	9.47022	8.02735	9.32116	8.42524	9.576	8.94333	8.51584	8.1882	7.63871
IARS	rS-pS	8.36289	7.83512	8.48604	7.95172	7.85468	9.10009	8.07997	7.70812	8.82394	7.19226	8.36289	7.83512	8.48604	7.95172	7.85468	9.10009	8.07997	7.70812	8.82394	7.19226
IARS2	rS-pS	5.94335	5.13762	5.49266	5.71473	4.61325	5.2914	5.93514	5.43883	5.2407	4.79508	5.94335	5.13762	5.49266	5.71473	4.61325	5.2914	5.93514	5.43883	5.2407	4.79508
IDH2	rS-pS	5.65354	6.06376	4.89495	7.82993	8.92163	7.57011	8.259	8.40148	5.35033	4.82499	5.65354	6.06376	4.89495	7.82993	8.92163	7.57011	8.259	8.40148	5.35033	4.82499
IDH3A	rS-pS	7.63356	7.33758	8.02661	6.15588	6.65259	6.70186	7.0355	7.47045	7.66441	5.84664	7.63356	7.33758	8.02661	6.15588	6.65259	6.70186	7.0355	7.47045	7.66441	5.84664
IFI35	rS-pS	3.19436	3.90991	2.69172	3.81458	2.72945	3.46822	2.89337	1.46414	2.75296	0.209934	3.19436	3.90991	2.69172	3.81458	2.72945	3.46822	2.89337	1.46414	2.75296	0.209934
IGF2R	rS-pS	3.66303	6.12159	5.42019	6.33193	4.93274	5.03141	6.20954	3.62218	4.19786	4.26335	3.66303	6.12159	5.42019	6.33193	4.93274	5.03141	6.20954	3.62218	4.19786	4.26335
ILVBL	rS-pS	4.15631	4.23418	4.7854	5.19063	4.22911	3.55894	5.22224	4.43246	4.51752	4.47091	4.15631	4.23418	4.7854	5.19063	4.22911	3.55894	5.22224	4.43246	4.51752	4.47091
IMMT	rS-pS	8.76023	7.65715	7.97778	8.68619	7.41591	8.29664	7.82667	8.28862	8.38191	7.58041	8.76023	7.65715	7.97778	8.68619	7.41591	8.29664	7.82667	8.28862	8.38191	7.58041
IMPA1	rS-pS	4.77809	4.71258	4.21691	4.27974	4.6045	4.6761	4.53886	3.30456	5.67863	4.24643	4.77809	4.71258	4.21691	4.27974	4.6045	4.6761	4.53886	3.30456	5.67863	4.24643
IPO5	rS-pS	6.7977	6.18277	7.59732	7.4879	6.14436	6.27773	6.14876	6.21851	6.62397	5.47496	6.7977	6.18277	7.59732	7.4879	6.14436	6.27773	6.14876	6.21851	6.62397	5.47496
IPO9	rS-pS	3.9836	3.63015	4.32036	3.23691	3.49475	3.88461	3.83638	3.2641	3.69558	3.79159	3.9836	3.63015	4.32036	3.23691	3.49475	3.88461	3.83638	3.2641	3.69558	3.79159
ISOC1	rS-pS	3.66484	3.75721	3.69653	3.98359	3.48256	3.98914	3.98869	6.58479	3.80031	3.37306	3.66484	3.75721	3.69653	3.98359	3.48256	3.98914	3.98869	6.58479	3.80031	3.37306
IVD	rS-pS	3.70183	4.75684	5.38291	5.83705	4.74305	2.05009	7.03315	5.5147	5.69744	4.54957	3.70183	4.75684	5.38291	5.83705	4.74305	2.05009	7.03315	5.5147	5.69744	4.54957
KARS	rS-pS	7.74868	7.14422	7.89623	7.88419	7.73742	7.48134	7.50989	8.36737	8.02232	6.82713	7.74868	7.14422	7.89623	7.88419	7.73742	7.48134	7.50989	8.36737	8.02232	6.82713
KCNAB2	rS-pS	4.71159	2.45535	5.23052	5.0525	8.27259	3.99001	5.34256	3.69104	6.4036	4.14083	4.71159	2.45535	5.23052	5.0525	8.27259	3.99001	5.34256	3.69104	6.4036	4.14083
KDELR1	rS-pS	7.8715	6.63969	7.15342	8.12406	5.97572	6.98941	6.74235	7.32614	7.82643	6.4999	7.8715	6.63969	7.15342	8.12406	5.97572	6.98941	6.74235	7.32614	7.82643	6.4999
KDELR2	rS-pS	7.17553	7.82759	7.30101	7.55401	4.51033	6.54766	7.16749	7.57569	6.56371	6.98481	7.17553	7.82759	7.30101	7.55401	4.51033	6.54766	7.16749	7.57569	6.56371	6.98481
KPNB1	rS-pS	9.11582	8.56622	9.1023	8.49678	7.75112	8.07418	8.66287	8.92913	8.68481	8.17703	9.11582	8.56622	9.1023	8.49678	7.75112	8.07418	8.66287	8.92913	8.68481	8.17703
KYAT3	rS-pS	3.34892	3.86613	3.88471	4.76561	5.11242	4.5606	4.1708	3.83524	4.98392	3.67827	3.34892	3.86613	3.88471	4.76561	5.11242	4.5606	4.1708	3.83524	4.98392	3.67827
LAMP2	rS-pS	5.39525	7.17932	6.12994	6.43722	4.81425	5.82428	6.62991	6.55991	4.9709	5.81264	5.39525	7.17932	6.12994	6.43722	4.81425	5.82428	6.62991	6.55991	4.9709	5.81264
LAMTOR2	rS-pS	5.64274	5.05355	5.14604	4.97778	5.60894	5.31737	5.83206	5.44865	5.62134	5.11773	5.64274	5.05355	5.14604	4.97778	5.60894	5.31737	5.83206	5.44865	5.62134	5.11773
LANCL1	rS-pS	5.35543	4.88891	6.26216	6.2591	5.7544	5.36725	5.36675	5.12212	4.40937	4.92926	5.35543	4.88891	6.26216	6.2591	5.7544	5.36725	5.36675	5.12212	4.40937	4.92926
LAP3	rS-pS	4.94169	6.04332	5.4528	6.23854	4.53932	5.0071	5.8488	5.69238	5.96874	4.19784	4.94169	6.04332	5.4528	6.23854	4.53932	5.0071	5.8488	5.69238	5.96874	4.19784
LARP7	rS-pS	6.20423	5.70271	5.8526	5.67004	5.26694	5.89136	6.22755	6.10188	6.43259	6.44267	6.20423	5.70271	5.8526	5.67004	5.26694	5.89136	6.22755	6.10188	6.43259	6.44267
LARS	rS-pS	7.16888	7.16876	7.46049	6.66379	7.2046	7.98578	7.12749	6.60933	7.50379	5.97104	7.16888	7.16876	7.46049	6.66379	7.2046	7.98578	7.12749	6.60933	7.50379	5.97104
LASP1	rS-pS	9.35903	7.57391	7.97515	8.40841	7.01427	7.05646	6.38442	7.18123	7.82059	7.61925	9.35903	7.57391	7.97515	8.40841	7.01427	7.05646	6.38442	7.18123	7.82059	7.61925
LDHA	rS-pS	11.6961	11.203	11.699	11.1517	8.69387	10.5973	10.5152	10.0518	11.2388	10.4872	11.6961	11.203	11.699	11.1517	8.69387	10.5973	10.5152	10.0518	11.2388	10.4872
LDLRAP1	rS-pS	4.02652	4.70108	4.69114	4.21169	3.37458	4.62721	4.54699	4.53058	4.4533	4.60322	4.02652	4.70108	4.69114	4.21169	3.37458	4.62721	4.54699	4.53058	4.4533	4.60322
LETM1	rS-pS	4.60928	4.76226	4.68996	4.35252	4.5162	3.47322	5.3918	4.30197	5.21588	3.19679	4.60928	4.76226	4.68996	4.35252	4.5162	3.47322	5.3918	4.30197	5.21588	3.19679
LGALS1	rS-pS	8.66183	9.83496	9.43363	7.93463	1.44288	7.61677	0.98033	6.83429	9.39285	11.0337	8.66183	9.83496	9.43363	7.93463	1.44288	7.61677	0.98033	6.83429	9.39285	11.0337
LHPP	rS-pS	3.24277	2.42702	2.02153	4.29503	5.02065	3.20707	3.96724	3.67992	2.5933	4.6562	3.24277	2.42702	2.02153	4.29503	5.02065	3.20707	3.96724	3.67992	2.5933	4.6562
LMAN1	rS-pS	4.95634	5.29662	5.8469	6.42072	4.3662	5.7288	5.5164	4.13952	3.60775	4.09886	4.95634	5.29662	5.8469	6.42072	4.3662	5.7288	5.5164	4.13952	3.60775	4.09886
LMAN2	rS-pS	6.01244	6.88709	6.30753	6.51233	5.55597	5.82011	6.06315	6.58988	5.98922	5.82296	6.01244	6.88709	6.30753	6.51233	5.55597	5.82011	6.06315	6.58988	5.98922	5.82296
LMNA	rS-pS	10.3146	10.0143	10.8744	9.61434	3.62923	8.75673	8.1494	8.74886	7.83289	9.29167	10.3146	10.0143	10.8744	9.61434	3.62923	8.75673	8.1494	8.74886	7.83289	9.29167
LONP1	rS-pS	7.49827	7.41644	7.99731	8.02114	7.93221	9.00888	8.54274	6.9105	8.37787	5.83034	7.49827	7.41644	7.99731	8.02114	7.93221	9.00888	8.54274	6.9105	8.37787	5.83034
LRPPRC	rS-pS	6.7051	4.87666	6.03401	7.24099	4.21336	6.13895	5.44633	6.33209	6.05621	4.92022	6.7051	4.87666	6.03401	7.24099	4.21336	6.13895	5.44633	6.33209	6.05621	4.92022
LRRC47	rS-pS	4.25057	4.34022	4.72117	4.20372	3.91798	4.34154	5.08712	4.38641	4.53785	2.15769	4.25057	4.34022	4.72117	4.20372	3.91798	4.34154	5.08712	4.38641	4.53785	2.15769
LSM1	rS-pS	5.98149	6.12475	5.96923	5.35181	5.76134	5.88186	5.74847	5.63556	6.38705	5.82697	5.98149	6.12475	5.96923	5.35181	5.76134	5.88186	5.74847	5.63556	6.38705	5.82697
LSM4	rS-pS	6.62951	6.63547	7.2908	6.01267	6.33073	7.03191	7.61374	6.55832	7.40564	6.05821	6.62951	6.63547	7.2908	6.01267	6.33073	7.03191	7.61374	6.55832	7.40564	6.05821
LSM5	rS-pS	5.84631	6.11712	5.78406	5.48221	5.37561	5.75286	5.84709	6.35666	5.88443	5.61502	5.84631	6.11712	5.78406	5.48221	5.37561	5.75286	5.84709	6.35666	5.88443	5.61502
LSS	rS-pS	4.89885	7.18601	5.22051	6.28621	5.92373	6.28832	6.44206	7.07657	5.41753	5.81932	4.89885	7.18601	5.22051	6.28621	5.92373	6.28832	6.44206	7.07657	5.41753	5.81932
LTA4H	rS-pS	7.54038	6.30019	6.80022	7.12676	7.28786	6.11903	6.60932	6.87538	7.87736	5.25133	7.54038	6.30019	6.80022	7.12676	7.28786	6.11903	6.60932	6.87538	7.87736	5.25133
LXN	rS-pS	4.50645	0.456909	3.56376			0.0656038	1.87174	8.13789	3.76003	0.0179669	4.50645	0.456909	3.56376			0.0656038	1.87174	8.13789	3.76003	0.0179669
LYPLA2	rS-pS	4.08337	4.34891	5.24687	5.15144	4.38504	4.31574	4.41986	4.35886	5.72249	4.86187	4.08337	4.34891	5.24687	5.15144	4.38504	4.31574	4.41986	4.35886	5.72249	4.86187
LYPLAL1	rS-pS	5.0681	4.41685	3.78393	5.18251	4.5134	6.7293	6.78769	4.78455	4.77998	3.09542	5.0681	4.41685	3.78393	5.18251	4.5134	6.7293	6.78769	4.78455	4.77998	3.09542
MAGT1	rS-pS	5.42455	5.63243	6.2041	5.55085	4.58324	4.68619	5.97183	5.71184	5.31982	5.46453	5.42455	5.63243	6.2041	5.55085	4.58324	4.68619	5.97183	5.71184	5.31982	5.46453
MANF	rS-pS	5.61203	6.93282	6.25445	6.35096	5.21032	5.58907	6.32741	5.45922	6.54996	5.67659	5.61203	6.93282	6.25445	6.35096	5.21032	5.58907	6.32741	5.45922	6.54996	5.67659
MAOA	rS-pS	1.37725	1.13582	0.615853	3.97513	0.122875	1.86593	7.9807	1.40796	0.0969221	2.73073	1.37725	1.13582	0.615853	3.97513	0.122875	1.86593	7.9807	1.40796	0.0969221	2.73073
MAP1A	rS-pS	0.592081	1.20459	1.18908	0.149504	4.52513	2.21198	0.707828	0.336546	0.45014	1.7193	0.592081	1.20459	1.18908	0.149504	4.52513	2.21198	0.707828	0.336546	0.45014	1.7193
MAP2K1	rS-pS	5.94296	6.03975	6.07836	5.25301	5.46677	5.57035	6.39834	5.88992	6.34461	5.00154	5.94296	6.03975	6.07836	5.25301	5.46677	5.57035	6.39834	5.88992	6.34461	5.00154
MAP2K2	rS-pS	6.18098	6.11657	6.4547	6.32991	6.53732	6.20783	6.4938	6.38347	6.21946	5.57928	6.18098	6.11657	6.4547	6.32991	6.53732	6.20783	6.4938	6.38347	6.21946	5.57928
MAP4	rS-pS	8.34545	8.42622	8.6618	8.27965	7.06496	8.04638	8.4333	7.66367	7.67669	7.83277	8.34545	8.42622	8.6618	8.27965	7.06496	8.04638	8.4333	7.66367	7.67669	7.83277
MAPK3	rS-pS	4.94957	5.32242	5.06319	6.35077	5.68775	5.08136	6.27829	7.77424	6.04383	4.55125	4.94957	5.32242	5.06319	6.35077	5.68775	5.08136	6.27829	7.77424	6.04383	4.55125
MAPKAP1	rS-pS	8.14855	8.54416	8.65003	7.74239	6.90737	6.73792	8.05331	8.71323	9.42039	7.08179	8.14855	8.54416	8.65003	7.74239	6.90737	6.73792	8.05331	8.71323	9.42039	7.08179
MARS	rS-pS	7.96852	7.29674	7.09463	7.65143	8.20726	8.8706	7.66246	7.6258	7.22618	7.38309	7.96852	7.29674	7.09463	7.65143	8.20726	8.8706	7.66246	7.6258	7.22618	7.38309
MATR3	rS-pS	8.53371	8.23792	8.63834	8.75437	8.01414	8.01056	8.61328	8.92303	8.82536	7.91965	8.53371	8.23792	8.63834	8.75437	8.01414	8.01056	8.61328	8.92303	8.82536	7.91965
MBD2	rS-pS	3.71989	3.12593	3.98326	2.88483	3.42295	2.34961	3.82823	3.60019	4.27918	2.85717	3.71989	3.12593	3.98326	2.88483	3.42295	2.34961	3.82823	3.60019	4.27918	2.85717
MBOAT7	rS-pS	7.6525	6.86353	7.42388	6.70931	6.51347	6.98284	8.28358	8.28755	7.45514	7.93833	7.6525	6.86353	7.42388	6.70931	6.51347	6.98284	8.28358	8.28755	7.45514	7.93833
MCCC1	rS-pS	4.48689	6.07687	4.92049	5.46357	6.6404	5.74992	7.36122	6.29456	5.6399	4.85852	4.48689	6.07687	4.92049	5.46357	6.6404	5.74992	7.36122	6.29456	5.6399	4.85852
MCCC2	rS-pS	6.06462	4.82016	5.51891	6.66162	4.3643	5.16912	6.76235	6.9883	6.37667	4.89164	6.06462	4.82016	5.51891	6.66162	4.3643	5.16912	6.76235	6.9883	6.37667	4.89164
MDH1	rS-pS	7.85853	7.68211	7.58867	8.13443	7.54974	8.02121	6.98555	7.63999	7.74582	7.53357	7.85853	7.68211	7.58867	8.13443	7.54974	8.02121	6.98555	7.63999	7.74582	7.53357
MDH2	rS-pS	9.03647	8.75235	8.76309	8.48072	7.9985	8.88862	9.3462	8.94032	8.8836	7.72256	9.03647	8.75235	8.76309	8.48072	7.9985	8.88862	9.3462	8.94032	8.8836	7.72256
ME1	rS-pS	6.52683	4.20599	5.70244	0.0341097	0.0151675	4.59082	6.28781	5.66404	0.0697918	2.994	6.52683	4.20599	5.70244	0.0341097	0.0151675	4.59082	6.28781	5.66404	0.0697918	2.994
ME2	rS-pS	4.53813	4.03896	4.55686	3.82937	4.71718	4.07166	4.492	3.16481	5.80318	4.03001	4.53813	4.03896	4.55686	3.82937	4.71718	4.07166	4.492	3.16481	5.80318	4.03001
MECR	rS-pS	4.06698	3.7496	4.60467	4.57108	4.75101	4.91759	5.01972	4.04152	4.72056	4.22185	4.06698	3.7496	4.60467	4.57108	4.75101	4.91759	5.01972	4.04152	4.72056	4.22185
MED24	rS-pS	7.72521	6.5874	8.0712	8.11461	7.5054	7.44226	7.89308	6.67571	8.27131	6.52966	7.72521	6.5874	8.0712	8.11461	7.5054	7.44226	7.89308	6.67571	8.27131	6.52966
MESD	rS-pS	5.45196	5.23324	5.64697	5.72108	3.88267	4.10315	4.87242	5.42569	4.78007	4.82532	5.45196	5.23324	5.64697	5.72108	3.88267	4.10315	4.87242	5.42569	4.78007	4.82532
MGST1	rS-pS	10.0106	9.04048	8.71867	8.26957	0.933793	6.13525	9.44051	8.52005	9.582	4.84331	10.0106	9.04048	8.71867	8.26957	0.933793	6.13525	9.44051	8.52005	9.582	4.84331
MGST2	rS-pS	5.3353	1.69823	6.54981	7.81067	0.203189	6.12388	7.34698	4.64992	6.02729	3.99978	5.3353	1.69823	6.54981	7.81067	0.203189	6.12388	7.34698	4.64992	6.02729	3.99978
MICOS10	rS-pS	5.63693	6.29191	6.82678	5.16665	4.54945	6.34086	5.37395	6.12442	6.7896	5.73371	5.63693	6.29191	6.82678	5.16665	4.54945	6.34086	5.37395	6.12442	6.7896	5.73371
MIEN1	rS-pS	5.5495	5.38272	5.22944	5.3397	5.35755	4.72952	6.21911	4.88406	5.75698	5.18656	5.5495	5.38272	5.22944	5.3397	5.35755	4.72952	6.21911	4.88406	5.75698	5.18656
MIF	rS-pS	8.77659	8.60381	9.20962	9.25156	8.38923	8.25201	10.129	8.85289	9.45872	9.69423	8.77659	8.60381	9.20962	9.25156	8.38923	8.25201	10.129	8.85289	9.45872	9.69423
MIPEP	rS-pS	3.1417	2.60672	2.78097	3.2041	2.05393	2.35765	3.50509	2.58223	3.74133	1.92313	3.1417	2.60672	2.78097	3.2041	2.05393	2.35765	3.50509	2.58223	3.74133	1.92313
MLEC	rS-pS	5.71365	5.60283	5.1694	5.8493	5.04227	4.62122	6.32249	5.55924	5.78292	4.8524	5.71365	5.60283	5.1694	5.8493	5.04227	4.62122	6.32249	5.55924	5.78292	4.8524
MOV10	rS-pS	4.86318	5.23537	5.43141	5.95831	6.01679	6.50117	6.08242	5.11827	6.40747	6.04096	4.86318	5.23537	5.43141	5.95831	6.01679	6.50117	6.08242	5.11827	6.40747	6.04096
MPST	rS-pS	5.22674	3.1165	4.56185	6.3508	4.44291	3.8124	5.4254	4.03173	5.20573	4.62214	5.22674	3.1165	4.56185	6.3508	4.44291	3.8124	5.4254	4.03173	5.20573	4.62214
MRPL28	rS-pS	5.757	5.24878	6.12281	5.60529	5.17379	5.32652	5.43989	6.15694	6.04831	5.43136	5.757	5.24878	6.12281	5.60529	5.17379	5.32652	5.43989	6.15694	6.04831	5.43136
MRPL41	rS-pS	6.95043	6.12008	6.94946	6.69361	5.80557	6.64562	8.46619	7.51676	8.38768	6.44785	6.95043	6.12008	6.94946	6.69361	5.80557	6.64562	8.46619	7.51676	8.38768	6.44785
MRPS11	rS-pS	6.16468	5.3789	6.28775	4.98315	4.94253	4.47682	6.18386	6.10606	5.80318	4.61664	6.16468	5.3789	6.28775	4.98315	4.94253	4.47682	6.18386	6.10606	5.80318	4.61664
MRPS14	rS-pS	3.97235	3.60235	4.31266	4.3681	3.99739	4.13111	4.92029	4.59704	4.08754	3.76227	3.97235	3.60235	4.31266	4.3681	3.99739	4.13111	4.92029	4.59704	4.08754	3.76227
MRPS15	rS-pS	5.41975	5.57046	6.22198	5.54729	5.0217	5.79202	6.36991	5.64786	6.27841	5.00161	5.41975	5.57046	6.22198	5.54729	5.0217	5.79202	6.36991	5.64786	6.27841	5.00161
MRPS21	rS-pS	6.56716	4.6602	6.90873	6.24657	6.36003	6.21106	6.94099	7.39147	7.53046	5.7094	6.56716	4.6602	6.90873	6.24657	6.36003	6.21106	6.94099	7.39147	7.53046	5.7094
MRPS24	rS-pS	6.39409	7.84466	6.67695	5.84974	5.85651	5.74341	6.40108	6.44784	6.49415	6.4055	6.39409	7.84466	6.67695	5.84974	5.85651	5.74341	6.40108	6.44784	6.49415	6.4055
MRPS25	rS-pS	4.88608	3.85399	5.23787	4.49222	4.64922	5.56929	5.2453	5.14222	4.52994	3.71974	4.88608	3.85399	5.23787	4.49222	4.64922	5.56929	5.2453	5.14222	4.52994	3.71974
MRPS27	rS-pS	7.43738	6.95295	7.75892	7.29678	6.64954	6.82141	7.76152	6.54326	7.64107	6.18467	7.43738	6.95295	7.75892	7.29678	6.64954	6.82141	7.76152	6.54326	7.64107	6.18467
MRPS5	rS-pS	7.00184	6.1791	6.58312	6.70986	6.54222	6.27373	5.82676	6.58665	6.54274	5.66649	7.00184	6.1791	6.58312	6.70986	6.54222	6.27373	5.82676	6.58665	6.54274	5.66649
MRRF	rS-pS	6.72065	5.89314	7.26881	5.37261	5.21201	5.40457	6.62861	6.30371	7.54228	5.06279	6.72065	5.89314	7.26881	5.37261	5.21201	5.40457	6.62861	6.30371	7.54228	5.06279
MSH2	rS-pS	6.9682	5.91511	6.24979	6.35826	3.0507	6.91721	3.99328	6.85844	6.89169	6.1716	6.9682	5.91511	6.24979	6.35826	3.0507	6.91721	3.99328	6.85844	6.89169	6.1716
MSN	rS-pS	7.12343	7.47509	8.39566	0.186204	6.66259	7.18442	4.30989	0.0350818	1.56087	7.07975	7.12343	7.47509	8.39566	0.186204	6.66259	7.18442	4.30989	0.0350818	1.56087	7.07975
MTAP	rS-pS	2.75428	5.10377	6.44092	5.42973	0.0250953	0.0805818	5.40595	1.25043	7.44539	4.77971	2.75428	5.10377	6.44092	5.42973	0.0250953	0.0805818	5.40595	1.25043	7.44539	4.77971
MTCH2	rS-pS	6.02379	6.29006	6.99887	6.21653	5.3613	5.87196	7.22017	6.65327	6.4917	5.84935	6.02379	6.29006	6.99887	6.21653	5.3613	5.87196	7.22017	6.65327	6.4917	5.84935
MTHFD1	rS-pS	7.38645	6.24177	7.65917	6.82251	6.51277	5.88905	7.19105	7.94314	7.34736	7.35092	7.38645	6.24177	7.65917	6.82251	6.51277	5.88905	7.19105	7.94314	7.34736	7.35092
MTPN	rS-pS	5.70787	6.04767	6.08972	5.16602	5.47957	6.43839	6.2111	6.12353	6.45094	5.00989	5.70787	6.04767	6.08972	5.16602	5.47957	6.43839	6.2111	6.12353	6.45094	5.00989
MVD	rS-pS	4.17457	4.33818	3.23654	5.61504	5.11259	6.49448	4.41714	5.59128	3.85112	4.37424	4.17457	4.33818	3.23654	5.61504	5.11259	6.49448	4.41714	5.59128	3.85112	4.37424
MVK	rS-pS	5.27181	5.28241	3.99709	5.46999	4.85014	6.40225	6.43707	6.04208	4.74464	5.19127	5.27181	5.28241	3.99709	5.46999	4.85014	6.40225	6.43707	6.04208	4.74464	5.19127
MVP	rS-pS	7.44401	7.23063	6.85058	6.96304	4.36816	2.16248	4.50836	4.17067	4.41397	6.44826	7.44401	7.23063	6.85058	6.96304	4.36816	2.16248	4.50836	4.17067	4.41397	6.44826
MXRA7	rS-pS	4.77359	6.30552	4.21304	6.20548	3.00118	3.70017	1.45423	2.39471	5.18035	5.08888	4.77359	6.30552	4.21304	6.20548	3.00118	3.70017	1.45423	2.39471	5.18035	5.08888
MYL6	rS-pS	10.7116	9.97045	11.5835	9.88581	7.97567	9.18431	10.291	11.26	10.9887	9.93688	10.7116	9.97045	11.5835	9.88581	7.97567	9.18431	10.291	11.26	10.9887	9.93688
MYO18A	rS-pS	6.4779	4.9204	5.30725	6.44664	7.32504	5.71441	5.67315	5.12024	5.1037	4.9997	6.4779	4.9204	5.30725	6.44664	7.32504	5.71441	5.67315	5.12024	5.1037	4.9997
MYO5A	rS-pS	4.86729	4.91976	3.19164	2.23832	3.32306	0.862835	4.439	4.40849	4.44309	3.37289	4.86729	4.91976	3.19164	2.23832	3.32306	0.862835	4.439	4.40849	4.44309	3.37289
NAA10	rS-pS	6.97734	6.9893	7.33647	6.01103	5.91004	6.30925	6.72312	7.08494	7.04895	6.2112	6.97734	6.9893	7.33647	6.01103	5.91004	6.30925	6.72312	7.08494	7.04895	6.2112
NAA35	rS-pS	5.06887	4.6112	5.13758	4.91261	4.45822	4.55	4.99635	5.12062	5.04752	4.67193	5.06887	4.6112	5.13758	4.91261	4.45822	4.55	4.99635	5.12062	5.04752	4.67193
NAMPT	rS-pS	6.3065	5.63381	4.0188	4.06019	3.84371	5.66459	4.90322	4.7399	4.83159	4.52188	6.3065	5.63381	4.0188	4.06019	3.84371	5.66459	4.90322	4.7399	4.83159	4.52188
NANS	rS-pS	5.36259	6.208	6.00963	6.13297	4.58188	6.54091	6.37232	6.52415	6.3839	5.13757	5.36259	6.208	6.00963	6.13297	4.58188	6.54091	6.37232	6.52415	6.3839	5.13757
NARS	rS-pS	7.86747	7.21742	7.82684	7.78178	7.16065	8.19229	8.25454	7.20816	7.7726	6.16105	7.86747	7.21742	7.82684	7.78178	7.16065	8.19229	8.25454	7.20816	7.7726	6.16105
NAT10	rS-pS	5.92419	5.12623	5.77394	5.77852	5.08143	5.38995	5.58312	5.56783	6.49014	4.28219	5.92419	5.12623	5.77394	5.77852	5.08143	5.38995	5.58312	5.56783	6.49014	4.28219
NAXE	rS-pS	7.85688	6.61424	7.6931	7.23165	7.27802	6.34564	8.65973	7.48867	7.92469	7.13169	7.85688	6.61424	7.6931	7.23165	7.27802	6.34564	8.65973	7.48867	7.92469	7.13169
NCBP1	rS-pS	4.2458	4.08133	4.57979	3.76006	3.43513	3.90507	3.39786	4.66267	4.75024	3.39176	4.2458	4.08133	4.57979	3.76006	3.43513	3.90507	3.39786	4.66267	4.75024	3.39176
NCKAP1	rS-pS	6.73773	6.51601	6.26284	6.5826	3.17387	6.51153	5.71423	6.61988	6.59372	6.05342	6.73773	6.51601	6.26284	6.5826	3.17387	6.51153	5.71423	6.61988	6.59372	6.05342
NCL	rS-pS	9.30378	8.58501	8.83805	9.15994	7.73217	6.99411	8.74492	9.00732	9.54752	7.88318	9.30378	8.58501	8.83805	9.15994	7.73217	6.99411	8.74492	9.00732	9.54752	7.88318
NDUFB7	rS-pS	5.56839	5.88342	6.70187	5.80083	5.55521	5.81707	6.68124	6.01853	5.94816	5.54521	5.56839	5.88342	6.70187	5.80083	5.55521	5.81707	6.68124	6.01853	5.94816	5.54521
NDUFB8	rS-pS	6.66677	6.32699	6.79042	6.45553	6.98361	6.10423	6.08195	5.6968	6.82704	6.29256	6.66677	6.32699	6.79042	6.45553	6.98361	6.10423	6.08195	5.6968	6.82704	6.29256
NDUFS5	rS-pS	8.38846	8.16837	9.19989	8.46261	8.33321	8.41675	9.49487	8.54359	9.51684	8.10662	8.38846	8.16837	9.19989	8.46261	8.33321	8.41675	9.49487	8.54359	9.51684	8.10662
NEDD4L	rS-pS	6.25015	6.53483	5.73382	8.13282	4.40262	4.90864	8.0636	4.787	5.18596	5.29338	6.25015	6.53483	5.73382	8.13282	4.40262	4.90864	8.0636	4.787	5.18596	5.29338
NEK9	rS-pS	5.13078	4.70186	4.95939	5.44342	5.73624	5.00022	5.74941	2.67935	4.75112	4.35048	5.13078	4.70186	4.95939	5.44342	5.73624	5.00022	5.74941	2.67935	4.75112	4.35048
NELFB	rS-pS	4.98336	5.29879	5.72847	5.11352	4.74473	4.66269	4.73915	5.24313	6.19395	4.85121	4.98336	5.29879	5.72847	5.11352	4.74473	4.66269	4.73915	5.24313	6.19395	4.85121
NFS1	rS-pS	5.53142	5.42862	6.00347	6.02944	5.24589	5.11028	5.92931	5.64063	6.1138	5.334	5.53142	5.42862	6.00347	6.02944	5.24589	5.11028	5.92931	5.64063	6.1138	5.334
NHP2	rS-pS	7.69352	7.61361	7.79264	6.71206	6.68376	6.76259	7.7388	8.46694	7.56105	7.18264	7.69352	7.61361	7.79264	6.71206	6.68376	6.76259	7.7388	8.46694	7.56105	7.18264
NIP7	rS-pS	5.75942	4.7472	4.97231	5.93115	4.51858	4.15062	5.10578	5.4221	6.29049	3.7998	5.75942	4.7472	4.97231	5.93115	4.51858	4.15062	5.10578	5.4221	6.29049	3.7998
NIPSNAP1	rS-pS	6.18229	4.22842	5.30379	7.81231	6.76805	5.5081	7.68449	6.94499	6.06652	6.31274	6.18229	4.22842	5.30379	7.81231	6.76805	5.5081	7.68449	6.94499	6.06652	6.31274
NLN	rS-pS	5.33861	3.90151	4.50421	4.18214	2.63182	3.0175	4.28655	4.27701	3.9462	2.75715	5.33861	3.90151	4.50421	4.18214	2.63182	3.0175	4.28655	4.27701	3.9462	2.75715
NME1	rS-pS	9.4041	8.51775	9.68175	8.8701	6.84453	7.67663	8.97438	9.49693	9.45274	8.00363	9.4041	8.51775	9.68175	8.8701	6.84453	7.67663	8.97438	9.49693	9.45274	8.00363
NME2	rS-pS	11.2707	10.3128	11.2397	10.8478	9.89863	10.2922	10.9105	11.6001	11.3133	10.1812	11.2707	10.3128	11.2397	10.8478	9.89863	10.2922	10.9105	11.6001	11.3133	10.1812
NME4	rS-pS	7.59473	5.46032	5.285	7.28238	6.94935	5.88414	1.34103	6.63905	5.44241	7.43651	7.59473	5.46032	5.285	7.28238	6.94935	5.88414	1.34103	6.63905	5.44241	7.43651
NMRAL1	rS-pS	5.5723	3.51386	5.95169	5.12691	7.07709	5.93885	7.08356	6.28531	5.63052	0.785682	5.5723	3.51386	5.95169	5.12691	7.07709	5.93885	7.08356	6.28531	5.63052	0.785682
NOP10	rS-pS	7.14564	6.7448	7.02114	6.4678	5.89245	6.08562	6.99927	5.89693	7.48742	5.71057	7.14564	6.7448	7.02114	6.4678	5.89245	6.08562	6.99927	5.89693	7.48742	5.71057
NQO2	rS-pS	5.84738	5.45959	6.09514	4.48135	4.55734	7.32789	5.528	5.16245	6.64081	3.28685	5.84738	5.45959	6.09514	4.48135	4.55734	7.32789	5.528	5.16245	6.64081	3.28685
NSDHL	rS-pS	5.72564	6.13286	5.4529	5.00691	3.89824	5.22187	5.34293	6.10429	5.09695	3.63757	5.72564	6.13286	5.4529	5.00691	3.89824	5.22187	5.34293	6.10429	5.09695	3.63757
NSF	rS-pS	6.62126	6.56836	6.92132	6.82635	6.11638	6.25426	7.37032	7.18721	6.58435	6.12617	6.62126	6.56836	6.92132	6.82635	6.11638	6.25426	7.37032	7.18721	6.58435	6.12617
NSUN2	rS-pS	7.46028	7.2012	8.8839	6.6079	5.89607	6.55197	7.07856	7.11416	7.93969	6.28223	7.46028	7.2012	8.8839	6.6079	5.89607	6.55197	7.07856	7.11416	7.93969	6.28223
NT5C2	rS-pS	7.22713	5.93601	5.73897	6.47766	6.53877	6.56569	6.60883	7.84447	5.01234	5.57166	7.22713	5.93601	5.73897	6.47766	6.53877	6.56569	6.60883	7.84447	5.01234	5.57166
NUDCD1	rS-pS	5.43741	4.66677	4.48605	4.74226	4.4137	4.57487	3.98041	6.00501	6.63201	2.57607	5.43741	4.66677	4.48605	4.74226	4.4137	4.57487	3.98041	6.00501	6.63201	2.57607
NUDT21	rS-pS	4.63697	4.52803	4.16567	5.42376	5.43309	5.44428	4.69968	4.82621	5.55154	4.36739	4.63697	4.52803	4.16567	5.42376	5.43309	5.44428	4.69968	4.82621	5.55154	4.36739
NUDT3	rS-pS	3.42337	4.19457	3.60882	4.71525	4.55064	5.14275	4.22404	4.39312	4.84391	3.64482	3.42337	4.19457	3.60882	4.71525	4.55064	5.14275	4.22404	4.39312	4.84391	3.64482
NUDT8	rS-pS	3.14627	2.16856	2.5934	3.55564	5.71252	3.50124	6.94405	3.57625	4.71781	3.44595	3.14627	2.16856	2.5934	3.55564	5.71252	3.50124	6.94405	3.57625	4.71781	3.44595
NUP214	rS-pS	6.2971	5.80601	6.74801	5.68884	5.6995	7.86823	6.08777	6.25001	7.26992	5.51059	6.2971	5.80601	6.74801	5.68884	5.6995	7.86823	6.08777	6.25001	7.26992	5.51059
NUP93	rS-pS	6.66198	5.85007	6.14993	6.54311	6.31325	5.67559	8.81435	5.6162	6.70275	6.02098	6.66198	5.85007	6.14993	6.54311	6.31325	5.67559	8.81435	5.6162	6.70275	6.02098
OBSL1	rS-pS	3.48286	3.99717	3.61942	7.02127	0.426763	4.07849	1.7515	5.54322	3.19974	4.90663	3.48286	3.99717	3.61942	7.02127	0.426763	4.07849	1.7515	5.54322	3.19974	4.90663
OGDH	rS-pS	7.11711	7.82666	8.6113	6.77656	6.16896	6.66963	8.52048	8.03602	6.43956	6.31257	7.11711	7.82666	8.6113	6.77656	6.16896	6.66963	8.52048	8.03602	6.43956	6.31257
OGFR	rS-pS	4.99136	5.77231	5.52423	6.15932	5.07704	4.32941	5.55311	6.0598	6.34764	5.21005	4.99136	5.77231	5.52423	6.15932	5.07704	4.32941	5.55311	6.0598	6.34764	5.21005
OLA1	rS-pS	6.62643	6.00239	6.0598	6.88019	5.3682	6.88716	6.54901	6.73646	7.19279	5.65924	6.62643	6.00239	6.0598	6.88019	5.3682	6.88716	6.54901	6.73646	7.19279	5.65924
OPA1	rS-pS	6.7739	6.57105	7.0368	6.87729	5.67587	7.11191	6.80837	7.52105	7.41091	5.76495	6.7739	6.57105	7.0368	6.87729	5.67587	7.11191	6.80837	7.52105	7.41091	5.76495
OXCT1	rS-pS	1.33854	4.46868	7.54284	2.14252	4.89957	5.39922	6.32275	4.07651	6.64751	4.70745	1.33854	4.46868	7.54284	2.14252	4.89957	5.39922	6.32275	4.07651	6.64751	4.70745
P4HB	rS-pS	9.50954	9.73188	10.0343	11.0494	8.07236	9.36116	9.96399	9.70407	9.87442	9.26752	9.50954	9.73188	10.0343	11.0494	8.07236	9.36116	9.96399	9.70407	9.87442	9.26752
PABPC1	rS-pS	10.6842	9.76613	9.88901	10.4275	10.7562	10.5671	11.1119	11.6584	11.7261	9.80132	10.6842	9.76613	9.88901	10.4275	10.7562	10.5671	11.1119	11.6584	11.7261	9.80132
PABPC4	rS-pS	7.16758	7.04597	7.62252	7.12753	7.3843	7.34619	7.37796	6.96619	8.21517	7.18653	7.16758	7.04597	7.62252	7.12753	7.3843	7.34619	7.37796	6.96619	8.21517	7.18653
PAFAH1B3	rS-pS	6.94038	6.02843	5.65915	6.06569	7.28137	5.30278	6.77486	6.80469	6.58545	6.77714	6.94038	6.02843	5.65915	6.06569	7.28137	5.30278	6.77486	6.80469	6.58545	6.77714
PAIP1	rS-pS	5.68617	5.78576	6.44502	5.62251	4.14898	5.20419	5.36428	5.72347	5.44326	5.75118	5.68617	5.78576	6.44502	5.62251	4.14898	5.20419	5.36428	5.72347	5.44326	5.75118
PAPOLA	rS-pS	7.76828	6.95947	7.20623	7.73431	6.04524	6.52747	7.38873	8.17268	7.95419	6.09285	7.76828	6.95947	7.20623	7.73431	6.04524	6.52747	7.38873	8.17268	7.95419	6.09285
PARK7	rS-pS	8.93513	8.57571	9.66153	8.89999	8.19925	8.92187	9.883	9.42298	9.76681	7.92165	8.93513	8.57571	9.66153	8.89999	8.19925	8.92187	9.883	9.42298	9.76681	7.92165
PARP1	rS-pS	5.99467	5.36488	6.47743	5.70092	5.5377	5.99722	7.07936	6.18175	6.24737	5.89353	5.99467	5.36488	6.47743	5.70092	5.5377	5.99722	7.07936	6.18175	6.24737	5.89353
PCBD2	rS-pS	2.31327	2.23268	2.42059	1.72631	2.22539	2.58754	3.09819	2.8886	1.81928	1.77774	2.31327	2.23268	2.42059	1.72631	2.22539	2.58754	3.09819	2.8886	1.81928	1.77774
PCK2	rS-pS	5.83429	3.72005	4.93715	8.99752	6.88339	7.83112	8.46164	7.09273	6.38611	6.23526	5.83429	3.72005	4.93715	8.99752	6.88339	7.83112	8.46164	7.09273	6.38611	6.23526
PCNA	rS-pS	8.87697	8.73843	7.8441	9.25925	8.38302	7.65767	8.40544	8.20762	9.23675	8.64266	8.87697	8.73843	7.8441	9.25925	8.38302	7.65767	8.40544	8.20762	9.23675	8.64266
PCYOX1	rS-pS	6.24972	5.0677	5.79214	7.2195	3.71917	4.25496	5.0162	6.15762	4.90341	5.01386	6.24972	5.0677	5.79214	7.2195	3.71917	4.25496	5.0162	6.15762	4.90341	5.01386
PDHA1	rS-pS	7.33533	6.8498	8.00477	6.63009	5.93092	6.9748	6.58693	6.8877	7.26583	5.56354	7.33533	6.8498	8.00477	6.63009	5.93092	6.9748	6.58693	6.8877	7.26583	5.56354
PDIA3	rS-pS	7.65779	8.56793	8.45462	9.10268	6.28028	8.12637	8.67556	7.28175	9.03463	8.13574	7.65779	8.56793	8.45462	9.10268	6.28028	8.12637	8.67556	7.28175	9.03463	8.13574
PDIA4	rS-pS	6.79385	7.82887	5.73161	8.08911	4.43882	6.29727	6.48075	6.273	6.91066	5.10333	6.79385	7.82887	5.73161	8.08911	4.43882	6.29727	6.48075	6.273	6.91066	5.10333
PDIA5	rS-pS	4.30412	4.61798	3.44903	6.44388	3.45119	5.1076	5.45008	4.1319	3.63931	4.35822	4.30412	4.61798	3.44903	6.44388	3.45119	5.1076	5.45008	4.1319	3.63931	4.35822
PDS5B	rS-pS	3.5236	4.17409	4.0911	4.05251	3.99785	2.70134	4.71292	4.99819	4.3079	3.59613	3.5236	4.17409	4.0911	4.05251	3.99785	2.70134	4.71292	4.99819	4.3079	3.59613
PDXK	rS-pS	5.91853	5.04435	6.29999	5.14836	3.98448	4.97673	5.13063	5.60973	4.56911	4.94001	5.91853	5.04435	6.29999	5.14836	3.98448	4.97673	5.13063	5.60973	4.56911	4.94001
PEBP1	rS-pS	7.61503	6.83929	7.61183	8.82271	6.78655	6.32956	8.84921	8.16484	8.01845	6.27999	7.61503	6.83929	7.61183	8.82271	6.78655	6.32956	8.84921	8.16484	8.01845	6.27999
PELP1	rS-pS	6.50488	4.54286	5.89833	5.72864	5.29643	4.2914	6.35846	5.70629	5.40416	4.57112	6.50488	4.54286	5.89833	5.72864	5.29643	4.2914	6.35846	5.70629	5.40416	4.57112
PFKM	rS-pS	6.66792	6.67008	7.69334	2.29726	3.18748	6.10547	8.16353	6.28053	8.50284	6.59074	6.66792	6.67008	7.69334	2.29726	3.18748	6.10547	8.16353	6.28053	8.50284	6.59074
PFKP	rS-pS	10.0036	7.99804	9.17122	4.88698	7.19582	7.13165	6.83547	8.09913	7.61513	6.41056	10.0036	7.99804	9.17122	4.88698	7.19582	7.13165	6.83547	8.09913	7.61513	6.41056
PFN1	rS-pS	10.5279	9.26881	10.479	9.26277	8.76406	7.82141	9.56308	9.50071	10.3362	8.69903	10.5279	9.26881	10.479	9.26277	8.76406	7.82141	9.56308	9.50071	10.3362	8.69903
PFN2	rS-pS	7.8368	8.37573	6.76584	7.14692	6.27443	0.873454	6.41047	7.9686	6.45618	6.11601	7.8368	8.37573	6.76584	7.14692	6.27443	0.873454	6.41047	7.9686	6.45618	6.11601
PGAM1	rS-pS	8.62461	8.51368	8.86723	8.55139	7.84022	7.58924	8.68861	8.17193	9.14451	8.14583	8.62461	8.51368	8.86723	8.55139	7.84022	7.58924	8.68861	8.17193	9.14451	8.14583
PGD	rS-pS	10.0502	7.00121	7.83745	7.32683	7.14875	8.39945	7.77865	8.13065	7.78752	6.90816	10.0502	7.00121	7.83745	7.32683	7.14875	8.39945	7.77865	8.13065	7.78752	6.90816
PGK1	rS-pS	8.82956	9.00777	9.55156	8.37099	7.14747	8.11219	8.50252	8.58145	9.05908	8.11939	8.82956	9.00777	9.55156	8.37099	7.14747	8.11219	8.50252	8.58145	9.05908	8.11939
PGLS	rS-pS	4.38104	4.2332	3.95063	4.71185	3.82051	4.74971	4.98382	4.16135	4.14489	3.36439	4.38104	4.2332	3.95063	4.71185	3.82051	4.74971	4.98382	4.16135	4.14489	3.36439
PGM1	rS-pS	5.64473	6.01067	6.64136	5.86363	5.42784	0.254377	5.29446	2.51068	5.3672	5.67454	5.64473	6.01067	6.64136	5.86363	5.42784	0.254377	5.29446	2.51068	5.3672	5.67454
PGM2	rS-pS	4.10266	5.5388	5.02047	4.65099	4.45373	4.83132	5.75717	5.50802	5.63254	3.42051	4.10266	5.5388	5.02047	4.65099	4.45373	4.83132	5.75717	5.50802	5.63254	3.42051
PGM3	rS-pS	4.24608	5.313	4.70203	6.02863	3.53956	6.03964	5.25932	4.7355	5.09919	4.0434	4.24608	5.313	4.70203	6.02863	3.53956	6.03964	5.25932	4.7355	5.09919	4.0434
PGRMC2	rS-pS	4.23632	3.61188	4.67792	4.08619	3.07924	3.67363	4.27937	3.59501	3.97825	3.86385	4.23632	3.61188	4.67792	4.08619	3.07924	3.67363	4.27937	3.59501	3.97825	3.86385
PHB	rS-pS	7.53047	6.93442	7.25391	7.41217	5.62842	5.71366	6.74283	7.75638	7.51267	6.33517	7.53047	6.93442	7.25391	7.41217	5.62842	5.71366	6.74283	7.75638	7.51267	6.33517
PHGDH	rS-pS	5.54159	4.37344	7.75506	7.18356	8.31054	8.25477	8.84653	5.27131	6.39727	7.254	5.54159	4.37344	7.75506	7.18356	8.31054	8.25477	8.84653	5.27131	6.39727	7.254
PIGU	rS-pS	5.71387	6.18123	5.82398	6.76793	5.65441	5.14222	5.72885	5.63712	5.76862	5.21377	5.71387	6.18123	5.82398	6.76793	5.65441	5.14222	5.72885	5.63712	5.76862	5.21377
PITPNA	rS-pS	6.38575	5.62861	5.96143	5.31225	5.83651	5.08988	7.25768	6.08368	6.34069	4.73091	6.38575	5.62861	5.96143	5.31225	5.83651	5.08988	7.25768	6.08368	6.34069	4.73091
PITRM1	rS-pS	7.14621	6.18735	6.95428	5.97622	6.18201	6.18687	7.48528	7.61662	6.86263	4.70626	7.14621	6.18735	6.95428	5.97622	6.18201	6.18687	7.48528	7.61662	6.86263	4.70626
PKM	rS-pS	13.2422	12.8541	13.2882	11.9509	9.99415	10.3375	11.8829	12.5458	12.7616	12.0624	13.2422	12.8541	13.2882	11.9509	9.99415	10.3375	11.8829	12.5458	12.7616	12.0624
PKP4	rS-pS	7.21948	5.86663	6.70435	8.15052	7.03046	7.21839	6.43977	8.00989	6.6162	6.7776	7.21948	5.86663	6.70435	8.15052	7.03046	7.21839	6.43977	8.00989	6.6162	6.7776
PLAA	rS-pS	4.30712	3.75486	5.27543	3.49897	3.63995	2.97898	4.34754	4.1277	4.71087	3.89483	4.30712	3.75486	5.27543	3.49897	3.63995	2.97898	4.34754	4.1277	4.71087	3.89483
PLBD2	rS-pS	4.85648	5.55598	4.96553	5.18494	2.30991	4.78043	5.19988	4.56817	5.25431	4.62724	4.85648	5.55598	4.96553	5.18494	2.30991	4.78043	5.19988	4.56817	5.25431	4.62724
PLEC	rS-pS	9.72067	8.73313	9.93082	7.20702	5.45978	5.48408	7.38895	7.57523	7.61133	8.75273	9.72067	8.73313	9.93082	7.20702	5.45978	5.48408	7.38895	7.57523	7.61133	8.75273
PLIN3	rS-pS	6.65884	7.21575	6.69121	7.54527	5.59656	6.01758	6.59535	5.80492	7.02556	6.4357	6.65884	7.21575	6.69121	7.54527	5.59656	6.01758	6.59535	5.80492	7.02556	6.4357
PNP	rS-pS	6.40875	5.58823	6.64917	5.73029	5.81858	5.64464	6.34774	6.29116	7.60792	5.14391	6.40875	5.58823	6.64917	5.73029	5.81858	5.64464	6.34774	6.29116	7.60792	5.14391
POFUT1	rS-pS	6.0701	6.95437	6.71981	6.56419	4.81985	4.8694	6.24311	4.78769	5.72033	5.73891	6.0701	6.95437	6.71981	6.56419	4.81985	4.8694	6.24311	4.78769	5.72033	5.73891
POFUT2	rS-pS	4.17381	5.68229	4.22102	5.55276	4.08139	5.34714	4.13816	3.99941	4.22205	4.66112	4.17381	5.68229	4.22102	5.55276	4.08139	5.34714	4.13816	3.99941	4.22205	4.66112
POGLUT3	rS-pS	3.745	5.56522	4.04981	4.73188	0.240752	4.46111	0.137243	3.44557	4.31624	4.03897	3.745	5.56522	4.04981	4.73188	0.240752	4.46111	0.137243	3.44557	4.31624	4.03897
POR	rS-pS	6.47389	6.53232	5.71025	7.82436	4.329	6.09593	6.43693	6.6349	6.24228	5.55525	6.47389	6.53232	5.71025	7.82436	4.329	6.09593	6.43693	6.6349	6.24228	5.55525
PPA1	rS-pS	6.27653	5.86118	6.30916	5.89685	6.22658	7.0432	6.73673	6.26894	6.64657	6.30836	6.27653	5.86118	6.30916	5.89685	6.22658	7.0432	6.73673	6.26894	6.64657	6.30836
PPA2	rS-pS	6.3154	5.41069	6.89011	6.15705	6.46157	6.80806	7.53543	7.25902	6.99801	5.20873	6.3154	5.41069	6.89011	6.15705	6.46157	6.80806	7.53543	7.25902	6.99801	5.20873
PPIG	rS-pS	7.45618	6.95402	6.85836	7.69808	6.68915	7.07564	7.36997	7.92942	7.79953	6.60088	7.45618	6.95402	6.85836	7.69808	6.68915	7.07564	7.36997	7.92942	7.79953	6.60088
PPP1R7	rS-pS	6.94699	6.86923	6.86814	6.96656	7.20206	6.45926	7.11611	7.61505	7.32453	6.53734	6.94699	6.86923	6.86814	6.96656	7.20206	6.45926	7.11611	7.61505	7.32453	6.53734
PPP2R5D	rS-pS	6.90745	6.93543	7.25878	7.6655	7.3819	6.53356	7.3646	7.13855	7.24703	5.95276	6.90745	6.93543	7.25878	7.6655	7.3819	6.53356	7.3646	7.13855	7.24703	5.95276
PPP5C	rS-pS	7.20097	6.65477	7.43477	6.63001	6.43187	6.46857	6.53214	7.10272	7.02939	6.66641	7.20097	6.65477	7.43477	6.63001	6.43187	6.46857	6.53214	7.10272	7.02939	6.66641
PRAF2	rS-pS	4.66529	5.25226	5.25042	2.5881	5.29745	4.91609	5.09062	4.43212	3.49338	5.0882	4.66529	5.25226	5.25042	2.5881	5.29745	4.91609	5.09062	4.43212	3.49338	5.0882
PRDX1	rS-pS	11.3899	9.74407	11.5683	10.649	7.82257	9.58845	10.3391	10.6673	10.8629	9.73285	11.3899	9.74407	11.5683	10.649	7.82257	9.58845	10.3391	10.6673	10.8629	9.73285
PRDX2	rS-pS	0.655353	5.2368	8.15594	7.64017	6.46715	7.08302	8.89536	7.90174	8.44633	6.46267	0.655353	5.2368	8.15594	7.64017	6.46715	7.08302	8.89536	7.90174	8.44633	6.46267
PRDX3	rS-pS	8.22945	7.38923	7.45085	7.8878	7.16415	7.28928	8.26969	7.37664	7.90586	7.05131	8.22945	7.38923	7.45085	7.8878	7.16415	7.28928	8.26969	7.37664	7.90586	7.05131
PRDX4	rS-pS	6.73955	6.76836	6.64434	6.9355	4.12383	5.75482	6.88455	5.99188	7.02173	5.25733	6.73955	6.76836	6.64434	6.9355	4.12383	5.75482	6.88455	5.99188	7.02173	5.25733
PRDX5	rS-pS	8.39038	9.27537	9.00065	8.07422	8.2625	8.75257	8.51915	7.87065	8.07558	8.32685	8.39038	9.27537	9.00065	8.07422	8.2625	8.75257	8.51915	7.87065	8.07558	8.32685
PRDX6	rS-pS	6.68287	5.69764	7.28426	6.86158	5.37535	7.57707	7.69496	6.8042	7.5447	5.87878	6.68287	5.69764	7.28426	6.86158	5.37535	7.57707	7.69496	6.8042	7.5447	5.87878
PREB	rS-pS	6.21317	5.79077	5.68087	6.9136	5.92148	5.90942	6.02385	6.06738	6.32322	5.61619	6.21317	5.79077	5.68087	6.9136	5.92148	5.90942	6.02385	6.06738	6.32322	5.61619
PREP	rS-pS	3.89594	3.9106	3.75973	4.21835	3.96491	3.6169	3.71577	4.05004	4.3961	3.67692	3.89594	3.9106	3.75973	4.21835	3.96491	3.6169	3.71577	4.05004	4.3961	3.67692
PRKACA	rS-pS	5.23847	5.38836	6.80514	6.0736	5.71284	5.42035	6.37169	7.03471	5.99689	5.25589	5.23847	5.38836	6.80514	6.0736	5.71284	5.42035	6.37169	7.03471	5.99689	5.25589
PRKACB	rS-pS	5.08922	5.87145	6.29911	4.13457	4.51303	4.62681	9.58229	5.27984	0.623651	5.52659	5.08922	5.87145	6.29911	4.13457	4.51303	4.62681	9.58229	5.27984	0.623651	5.52659
PRKAR2A	rS-pS	5.09622	5.40136	6.34066	5.59286	3.88329	5.5128	6.13027	5.4258	5.09782	4.46721	5.09622	5.40136	6.34066	5.59286	3.88329	5.5128	6.13027	5.4258	5.09782	4.46721
PRKCI	rS-pS	4.18533	4.02871	4.199	3.81917	3.3429	4.05475	4.47543	4.68568	4.53627	3.56853	4.18533	4.02871	4.199	3.81917	3.3429	4.05475	4.47543	4.68568	4.53627	3.56853
PRKCSH	rS-pS	8.67635	8.86725	9.37524	8.8712	9.09411	8.35458	9.19952	9.21519	9.87435	8.49711	8.67635	8.86725	9.37524	8.8712	9.09411	8.35458	9.19952	9.21519	9.87435	8.49711
PRMT1	rS-pS	9.77698	8.96286	8.69395	9.36085	8.88092	7.78512	9.08461	9.63959	10.1766	8.71049	9.77698	8.96286	8.69395	9.36085	8.88092	7.78512	9.08461	9.63959	10.1766	8.71049
PRMT5	rS-pS	8.63291	7.82924	8.34826	9.23519	7.3837	7.52628	8.56336	8.80211	8.39448	7.2619	8.63291	7.82924	8.34826	9.23519	7.3837	7.52628	8.56336	8.80211	8.39448	7.2619
PRPF19	rS-pS	6.33575	5.79637	6.53694	5.82261	6.076	5.51701	6.81181	6.35564	6.44355	5.72831	6.33575	5.79637	6.53694	5.82261	6.076	5.51701	6.81181	6.35564	6.44355	5.72831
PRPS1	rS-pS	7.35271	7.39476	7.94388	6.47717	6.77402	6.71315	7.55141	6.06118	7.14284	5.06853	7.35271	7.39476	7.94388	6.47717	6.77402	6.71315	7.55141	6.06118	7.14284	5.06853
PRPS2	rS-pS	6.05148	5.58419	6.18924	5.06493	6.52516	5.39763	5.82405	6.1024	6.77002	4.74704	6.05148	5.58419	6.18924	5.06493	6.52516	5.39763	5.82405	6.1024	6.77002	4.74704
PRPSAP1	rS-pS	5.10408	4.64918	5.2352	6.65466	5.38958	5.36099	4.97359	5.3298	5.06856	5.19787	5.10408	4.64918	5.2352	6.65466	5.38958	5.36099	4.97359	5.3298	5.06856	5.19787
PRRC2B	rS-pS	4.20628	4.30228	4.56048	4.0699	4.30804	4.04993	4.96241	5.39369	4.98141	3.96383	4.20628	4.30228	4.56048	4.0699	4.30804	4.04993	4.96241	5.39369	4.98141	3.96383
PSMA1	rS-pS	8.26216	8.41501	8.07189	7.74368	7.52638	8.69393	8.10766	7.88808	8.60068	7.3714	8.26216	8.41501	8.07189	7.74368	7.52638	8.69393	8.10766	7.88808	8.60068	7.3714
PSMA2	rS-pS	5.657	6.08171	5.816	5.22354	4.64309	5.36363	5.52013	6.1438	5.78624	5.27609	5.657	6.08171	5.816	5.22354	4.64309	5.36363	5.52013	6.1438	5.78624	5.27609
PSMA3	rS-pS	8.29511	7.57158	7.84656	7.67775	6.94338	7.37515	7.97274	8.45821	7.98103	7.85114	8.29511	7.57158	7.84656	7.67775	6.94338	7.37515	7.97274	8.45821	7.98103	7.85114
PSMA4	rS-pS	8.63945	7.75747	8.49668	7.5349	7.11114	8.01455	8.34444	9.03634	8.38345	7.43779	8.63945	7.75747	8.49668	7.5349	7.11114	8.01455	8.34444	9.03634	8.38345	7.43779
PSMA6	rS-pS	8.51336	7.91995	8.38794	9.76316	8.80784	7.95678	8.61208	9.16944	8.2961	7.55542	8.51336	7.91995	8.38794	9.76316	8.80784	7.95678	8.61208	9.16944	8.2961	7.55542
PSMA7	rS-pS	7.85981	8.55263	8.59104	8.03755	7.04525	6.87395	7.73385	8.79679	8.43652	7.9977	7.85981	8.55263	8.59104	8.03755	7.04525	6.87395	7.73385	8.79679	8.43652	7.9977
PSMB1	rS-pS	6.5405	7.20928	6.91601	7.47552	6.02339	7.48361	6.88081	7.61488	7.12845	6.4599	6.5405	7.20928	6.91601	7.47552	6.02339	7.48361	6.88081	7.61488	7.12845	6.4599
PSMB2	rS-pS	5.91059	6.25443	6.83346	6.02008	5.48485	6.04426	6.1187	5.79195	6.68822	5.25382	5.91059	6.25443	6.83346	6.02008	5.48485	6.04426	6.1187	5.79195	6.68822	5.25382
PSMB3	rS-pS	7.24035	6.88065	7.29818	7.21822	6.2152	6.18643	6.85105	6.35417	7.43326	6.3778	7.24035	6.88065	7.29818	7.21822	6.2152	6.18643	6.85105	6.35417	7.43326	6.3778
PSMB4	rS-pS	7.96384	7.91153	8.372	7.69475	7.75674	7.36283	8.4567	9.21713	8.55004	7.10366	7.96384	7.91153	8.372	7.69475	7.75674	7.36283	8.4567	9.21713	8.55004	7.10366
PSMB6	rS-pS	7.48432	6.30192	7.01435	6.59159	6.12694	5.32824	6.72742	6.91736	7.09264	5.53108	7.48432	6.30192	7.01435	6.59159	6.12694	5.32824	6.72742	6.91736	7.09264	5.53108
PSMC1	rS-pS	6.96342	6.51825	6.74908	6.05642	5.89328	5.67706	6.46245	7.597	7.02886	5.75112	6.96342	6.51825	6.74908	6.05642	5.89328	5.67706	6.46245	7.597	7.02886	5.75112
PSMC4	rS-pS	8.54656	7.08331	7.35402	7.01039	6.30592	6.60416	7.26391	7.77675	7.47116	6.55585	8.54656	7.08331	7.35402	7.01039	6.30592	6.60416	7.26391	7.77675	7.47116	6.55585
PSMD13	rS-pS	8.09607	7.89716	7.51737	7.4061	7.28296	7.52664	8.22531	7.44931	8.60636	6.55158	8.09607	7.89716	7.51737	7.4061	7.28296	7.52664	8.22531	7.44931	8.60636	6.55158
PSMD14	rS-pS	6.44143	6.14853	6.1581	6.08355	4.76134	6.08529	5.39033	6.39095	6.62395	5.41116	6.44143	6.14853	6.1581	6.08355	4.76134	6.08529	5.39033	6.39095	6.62395	5.41116
PSMD3	rS-pS	8.41999	7.76192	8.60545	8.24398	7.27486	7.30326	8.43606	7.62059	8.22487	7.30242	8.41999	7.76192	8.60545	8.24398	7.27486	7.30326	8.43606	7.62059	8.22487	7.30242
PSMD8	rS-pS	7.88085	6.87842	7.08447	6.60634	6.73708	6.83337	7.66988	7.32796	7.94584	6.60142	7.88085	6.87842	7.08447	6.60634	6.73708	6.83337	7.66988	7.32796	7.94584	6.60142
PSME1	rS-pS	6.80948	6.54662	5.68199	8.25451	7.36932	6.09009	7.02384	7.86699	7.6099	6.84921	6.80948	6.54662	5.68199	8.25451	7.36932	6.09009	7.02384	7.86699	7.6099	6.84921
PSME2	rS-pS	6.37218	6.57485	5.08811	7.11434	6.08433	5.51442	6.25733	6.6439	6.7438	6.11475	6.37218	6.57485	5.08811	7.11434	6.08433	5.51442	6.25733	6.6439	6.7438	6.11475
PSMG1	rS-pS	6.52441	6.82251	7.19056	6.77116	6.32656	7.29113	6.34351	7.24474	7.53974	3.52451	6.52441	6.82251	7.19056	6.77116	6.32656	7.29113	6.34351	7.24474	7.53974	3.52451
PSMG4	rS-pS	4.4517	4.59126	4.39884	5.24294	4.44654	5.47436	5.24436	4.16634	4.74339	4.20394	4.4517	4.59126	4.39884	5.24294	4.44654	5.47436	5.24436	4.16634	4.74339	4.20394
PSPC1	rS-pS	4.50813	4.49547	4.07706	5.34764	5.00207	4.59575	5.13532	5.63244	5.66045	4.73657	4.50813	4.49547	4.07706	5.34764	5.00207	4.59575	5.13532	5.63244	5.66045	4.73657
PSPH	rS-pS	5.35612	5.68535	5.06139	6.4893	5.54755	6.29548	6.13787	4.479	4.36295	4.50674	5.35612	5.68535	5.06139	6.4893	5.54755	6.29548	6.13787	4.479	4.36295	4.50674
PTBP1	rS-pS	8.81012	7.58924	9.03009	8.83713	8.15138	8.36076	8.54152	8.87797	9.03796	7.94842	8.81012	7.58924	9.03009	8.83713	8.15138	8.36076	8.54152	8.87797	9.03796	7.94842
PTEN	rS-pS	4.35682	3.3944	5.18382	3.73641	5.44	3.77419	3.96017	4.77248	3.52137	3.47864	4.35682	3.3944	5.18382	3.73641	5.44	3.77419	3.96017	4.77248	3.52137	3.47864
PTER	rS-pS	4.31212	0.90169	4.01367	3.02723	4.56538	4.56119	4.13347	3.92437	5.10403	3.13055	4.31212	0.90169	4.01367	3.02723	4.56538	4.56119	4.13347	3.92437	5.10403	3.13055
PTGES2	rS-pS	6.5518	6.0144	7.3462	6.31154	5.53371	5.1014	6.97092	6.4756	7.69594	5.5764	6.5518	6.0144	7.3462	6.31154	5.53371	5.1014	6.97092	6.4756	7.69594	5.5764
PTGIS	rS-pS	0.0458762	0.0233646	0.0125896	0.00360645	0.0057311	0.013307				2.46475	0.0458762	0.0233646	0.0125896	0.00360645	0.0057311	0.013307				2.46475
PTGR1	rS-pS	8.85412	6.82112	7.23825	5.0396	0.302329	0.332846	6.66393	5.8662	6.57279	5.48642	8.85412	6.82112	7.23825	5.0396	0.302329	0.332846	6.66393	5.8662	6.57279	5.48642
PTMA	rS-pS	10.8145	9.59209	10.346	10.4014	10.6327	9.25015	10.6555	11.481	11.0876	10.8464	10.8145	9.59209	10.346	10.4014	10.6327	9.25015	10.6555	11.481	11.0876	10.8464
PTMS	rS-pS	9.51219	7.82441	9.08084	7.15921	5.85822	6.58405	9.37734	7.994	7.69561	8.94429	9.51219	7.82441	9.08084	7.15921	5.85822	6.58405	9.37734	7.994	7.69561	8.94429
PTPA	rS-pS	8.9741	8.50498	9.53487	8.77766	8.16072	7.88936	9.88509	9.95324	9.91201	8.25473	8.9741	8.50498	9.53487	8.77766	8.16072	7.88936	9.88509	9.95324	9.91201	8.25473
PTPN9	rS-pS	4.08845	3.64689	3.43817	3.18132	3.49411	3.30397	3.3612	3.51417	3.39114	2.59948	4.08845	3.64689	3.43817	3.18132	3.49411	3.30397	3.3612	3.51417	3.39114	2.59948
PYGB	rS-pS	6.30131	6.32306	3.90667	5.5528	3.78532	3.51754	5.55625	4.96836	4.70991	4.21112	6.30131	6.32306	3.90667	5.5528	3.78532	3.51754	5.55625	4.96836	4.70991	4.21112
QARS	rS-pS	7.48781	7.74878	8.45924	8.81444	8.45987	8.16745	8.28011	7.74567	8.38522	8.3956	7.48781	7.74878	8.45924	8.81444	8.45987	8.16745	8.28011	7.74567	8.38522	8.3956
QDPR	rS-pS	5.78646	6.02539	5.74213	6.83768	4.48647	4.82386	5.41837	3.54391	6.45774	4.59029	5.78646	6.02539	5.74213	6.83768	4.48647	4.82386	5.41837	3.54391	6.45774	4.59029
RAB1A	rS-pS	8.20699	7.99862	7.47646	8.57764	6.46905	7.58217	6.83925	8.14815	7.72865	7.7934	8.20699	7.99862	7.47646	8.57764	6.46905	7.58217	6.83925	8.14815	7.72865	7.7934
RAB3GAP1	rS-pS	5.64595	4.76243	5.64883	6.19841	5.69817	6.10406	5.55514	5.8598	5.78768	5.34026	5.64595	4.76243	5.64883	6.19841	5.69817	6.10406	5.55514	5.8598	5.78768	5.34026
RAB3GAP2	rS-pS	4.77324	3.98686	5.17552	4.90735	4.00443	5.53579	4.65927	4.33909	4.99708	3.8021	4.77324	3.98686	5.17552	4.90735	4.00443	5.53579	4.65927	4.33909	4.99708	3.8021
RAC1	rS-pS	8.15484	8.24365	7.67594	7.18896	6.32401	6.99305	7.52909	8.77772	7.89599	7.52724	8.15484	8.24365	7.67594	7.18896	6.32401	6.99305	7.52909	8.77772	7.89599	7.52724
RAC3	rS-pS	3.29462	2.04354	3.25397	2.74178	4.25718	4.90289	4.64145	3.63326	6.0426	1.98622	3.29462	2.04354	3.25397	2.74178	4.25718	4.90289	4.64145	3.63326	6.0426	1.98622
RAD50	rS-pS	5.58127	5.51315	4.99228	4.39367	3.49879	4.80149	4.34647	5.2131	3.74008	3.38421	5.58127	5.51315	4.99228	4.39367	3.49879	4.80149	4.34647	5.2131	3.74008	3.38421
RAN	rS-pS	10.7734	10.3426	10.5587	10.0472	9.38438	10.001	10.0711	10.7457	10.4051	9.84285	10.7734	10.3426	10.5587	10.0472	9.38438	10.001	10.0711	10.7457	10.4051	9.84285
RANBP9	rS-pS	3.89909	4.93761	4.74672	5.19387	5.97868	6.009	5.15344	5.51997	4.90317	4.76532	3.89909	4.93761	4.74672	5.19387	5.97868	6.009	5.15344	5.51997	4.90317	4.76532
RBM14	rS-pS	6.12762	5.122	5.63115	5.26125	5.04081	4.72314	5.46009	5.84035	6.01481	5.17032	6.12762	5.122	5.63115	5.26125	5.04081	4.72314	5.46009	5.84035	6.01481	5.17032
RBP1	rS-pS	0.831195	1.33092	1.55727	7.14517		0.325545	0.517496	0.554082		6.29094	0.831195	1.33092	1.55727	7.14517		0.325545	0.517496	0.554082		6.29094
RCN2	rS-pS	5.24404	5.40476	5.16764	5.49868	4.67257	4.03376	5.82924	5.57949	5.28882	5.2066	5.24404	5.40476	5.16764	5.49868	4.67257	4.03376	5.82924	5.57949	5.28882	5.2066
RCN3	rS-pS	0.759816	1.65472	1.2916	1.33148	1.12888	2.39413	2.7418	0.195282	0.695097	4.56507	0.759816	1.65472	1.2916	1.33148	1.12888	2.39413	2.7418	0.195282	0.695097	4.56507
RDX	rS-pS	7.77248	7.12405	8.28101	7.81542	4.59256	6.44703	7.1238	8.77534	0.086066	7.31334	7.77248	7.12405	8.28101	7.81542	4.59256	6.44703	7.1238	8.77534	0.086066	7.31334
REEP5	rS-pS	7.10891	7.4127	7.02955	6.5915	5.20758	5.36694	7.7854	7.43092	6.81049	4.80845	7.10891	7.4127	7.02955	6.5915	5.20758	5.36694	7.7854	7.43092	6.81049	4.80845
RER1	rS-pS	5.57779	6.37647	6.28122	5.5743	5.47194	5.98966	6.71352	5.76821	5.87796	4.99642	5.57779	6.37647	6.28122	5.5743	5.47194	5.98966	6.71352	5.76821	5.87796	4.99642
RIDA	rS-pS	4.1145	3.47907	3.2856	3.64298	3.96447	3.88266	3.60384	4.93667	5.43443	2.36261	4.1145	3.47907	3.2856	3.64298	3.96447	3.88266	3.60384	4.93667	5.43443	2.36261
RNH1	rS-pS	8.71189	8.2602	7.95429	8.05736	6.73748	7.94616	8.05855	8.05879	8.27951	6.74362	8.71189	8.2602	7.95429	8.05736	6.73748	7.94616	8.05855	8.05879	8.27951	6.74362
RNPEP	rS-pS	6.26353	4.59004	6.16563	5.65511	4.78078	6.25717	6.65484	6.06732	5.51792	5.04345	6.26353	4.59004	6.16563	5.65511	4.78078	6.25717	6.65484	6.06732	5.51792	5.04345
ROCK2	rS-pS	4.90309	3.50293	4.79446	5.82106	2.39474	2.90515	2.54647	3.67107	3.5674	3.63931	4.90309	3.50293	4.79446	5.82106	2.39474	2.90515	2.54647	3.67107	3.5674	3.63931
RPE	rS-pS	7.5275	6.70349	7.59082	7.62886	6.08605	5.57327	6.16287	7.82189	6.92059	6.37921	7.5275	6.70349	7.59082	7.62886	6.08605	5.57327	6.16287	7.82189	6.92059	6.37921
RPL13A	rS-pS	9.64522	8.4411	8.92154	9.40677	10.1748	10.2326	10.3046	9.39824	10.4436	9.26946	9.64522	8.4411	8.92154	9.40677	10.1748	10.2326	10.3046	9.39824	10.4436	9.26946
RPL14	rS-pS	8.57671	8.02043	9.86844	9.25797	9.46988	10.0068	9.73876	9.03961	9.90117	8.74173	8.57671	8.02043	9.86844	9.25797	9.46988	10.0068	9.73876	9.03961	9.90117	8.74173
RPL18	rS-pS	10.3001	9.51765	9.70994	9.6408	10.6233	10.2819	9.54842	9.9408	10.5126	9.49615	10.3001	9.51765	9.70994	9.6408	10.6233	10.2819	9.54842	9.9408	10.5126	9.49615
RPL18A	rS-pS	7.27348	7.84048	7.63322	7.64034	9.29569	8.7374	7.95211	7.51634	8.12026	7.83982	7.27348	7.84048	7.63322	7.64034	9.29569	8.7374	7.95211	7.51634	8.12026	7.83982
RPL22	rS-pS	7.78779	6.98035	8.48846	8.3186	8.39797	8.84401	7.82748	8.36307	8.57892	7.13577	7.78779	6.98035	8.48846	8.3186	8.39797	8.84401	7.82748	8.36307	8.57892	7.13577
RPL26	rS-pS	9.47596	8.87341	9.23997	9.05248	10.0805	9.08315	9.79046	8.86994	9.79004	8.34234	9.47596	8.87341	9.23997	9.05248	10.0805	9.08315	9.79046	8.86994	9.79004	8.34234
RPL32	rS-pS	9.07369	8.57186	9.42182	8.95519	10.0635	9.96401	9.76646	9.71652	9.62806	8.80307	9.07369	8.57186	9.42182	8.95519	10.0635	9.96401	9.76646	9.71652	9.62806	8.80307
RPL4	rS-pS	10.8761	10.2325	10.9519	10.6324	11.119	10.9578	10.8826	10.6269	11.1641	10.4463	10.8761	10.2325	10.9519	10.6324	11.119	10.9578	10.8826	10.6269	11.1641	10.4463
RPL8	rS-pS	11.5611	10.7831	11.8126	11.118	11.2071	11.1453	11.5586	11.7048	12.6584	11.3865	11.5611	10.7831	11.8126	11.118	11.2071	11.1453	11.5586	11.7048	12.6584	11.3865
RPLP0	rS-pS	10.8722	10.3011	10.7028	10.7825	11.9313	11.7456	11.6095	11.0023	11.648	10.7521	10.8722	10.3011	10.7028	10.7825	11.9313	11.7456	11.6095	11.0023	11.648	10.7521
RPLP1	rS-pS	11.4646	10.7488	11.4911	10.8988	12.1261	11.7444	11.4827	10.8315	11.6973	11.7513	11.4646	10.7488	11.4911	10.8988	12.1261	11.7444	11.4827	10.8315	11.6973	11.7513
RPN1	rS-pS	7.15157	8.06302	7.52529	8.07896	6.88816	6.96561	7.88465	8.05204	7.74972	6.3428	7.15157	8.06302	7.52529	8.07896	6.88816	6.96561	7.88465	8.05204	7.74972	6.3428
RPP40	rS-pS	4.60547	4.50362	4.38301	4.55978	3.40802	3.65498	4.66087	4.87999	4.46152	3.97244	4.60547	4.50362	4.38301	4.55978	3.40802	3.65498	4.66087	4.87999	4.46152	3.97244
RPS10	rS-pS	8.93105	10.0401	9.45409	9.77713	10.6465	10.7709	9.76166	9.70477	10.3179	9.78395	8.93105	10.0401	9.45409	9.77713	10.6465	10.7709	9.76166	9.70477	10.3179	9.78395
RPS11	rS-pS	10.0669	8.85253	9.4462	9.69004	10.4517	10.1298	10.2344	9.91773	10.3385	9.63146	10.0669	8.85253	9.4462	9.69004	10.4517	10.1298	10.2344	9.91773	10.3385	9.63146
RPS14	rS-pS	11.0813	11.1834	11.1734	11.0108	11.714	11.0907	11.573	11.5074	11.7228	10.398	11.0813	11.1834	11.1734	11.0108	11.714	11.0907	11.573	11.5074	11.7228	10.398
RPS15	rS-pS	8.04062	7.39085	8.28292	8.01771	8.89149	8.43755	9.13534	7.66582	9.18634	7.54127	8.04062	7.39085	8.28292	8.01771	8.89149	8.43755	9.13534	7.66582	9.18634	7.54127
RPS16	rS-pS	11.7869	10.0912	10.9934	10.8408	11.4853	10.9112	11.2135	10.8079	11.5777	10.6708	11.7869	10.0912	10.9934	10.8408	11.4853	10.9112	11.2135	10.8079	11.5777	10.6708
RPS19	rS-pS	9.88793	8.01988	8.82952	9.18892	9.81297	8.99873	8.31769	8.81391	9.61513	9.09096	9.88793	8.01988	8.82952	9.18892	9.81297	8.99873	8.31769	8.81391	9.61513	9.09096
RPS20	rS-pS	9.38913	9.16782	9.42179	9.38602	10.4862	9.94893	9.57491	9.40307	10.7989	9.60659	9.38913	9.16782	9.42179	9.38602	10.4862	9.94893	9.57491	9.40307	10.7989	9.60659
RPS21	rS-pS	9.5616	9.84184	9.95306	9.92417	10.5445	9.81271	10.0562	10.1087	10.6128	10.2393	9.5616	9.84184	9.95306	9.92417	10.5445	9.81271	10.0562	10.1087	10.6128	10.2393
RPS24	rS-pS	9.75175	8.73844	9.47393	9.42372	9.94433	10.1936	10.209	9.81825	10.3798	9.67664	9.75175	8.73844	9.47393	9.42372	9.94433	10.1936	10.209	9.81825	10.3798	9.67664
RPS26	rS-pS	6.38828	6.29607	6.58964	5.58052	7.29147	5.36476	7.43431	6.31098	7.3285	6.67985	6.38828	6.29607	6.58964	5.58052	7.29147	5.36476	7.43431	6.31098	7.3285	6.67985
RPS27L	rS-pS	7.38832	5.72715	6.08296	7.07497	4.69002	5.39016	7.1668	6.7616	5.74508	7.25975	7.38832	5.72715	6.08296	7.07497	4.69002	5.39016	7.1668	6.7616	5.74508	7.25975
RPS29	rS-pS	9.07305	7.64788	8.84499	9.19589	10.1298	8.75019	9.58652	9.24077	9.57552	9.63706	9.07305	7.64788	8.84499	9.19589	10.1298	8.75019	9.58652	9.24077	9.57552	9.63706
RPS3	rS-pS	9.44028	9.24595	9.78707	9.57818	10.492	9.98694	9.4276	10.2883	10.2772	9.48952	9.44028	9.24595	9.78707	9.57818	10.492	9.98694	9.4276	10.2883	10.2772	9.48952
RPS4X	rS-pS	10.2462	10.8543	10.332	9.95083	11.1512	10.3197	10.1237	10.545	11.4446	10.0141	10.2462	10.8543	10.332	9.95083	11.1512	10.3197	10.1237	10.545	11.4446	10.0141
RPS5	rS-pS	9.49117	9.37725	9.21504	9.24292	9.56152	9.36119	9.57997	8.99988	10.117	8.81666	9.49117	9.37725	9.21504	9.24292	9.56152	9.36119	9.57997	8.99988	10.117	8.81666
RPS6KA1	rS-pS	5.41162	5.10306	6.78508	6.05963	6.01594	5.92761	6.49059	5.29754	6.62399	5.90808	5.41162	5.10306	6.78508	6.05963	6.01594	5.92761	6.49059	5.29754	6.62399	5.90808
RPS7	rS-pS	7.16298	7.15368	6.74988	7.437	8.44237	7.88118	6.66857	6.99648	7.4069	6.64199	7.16298	7.15368	6.74988	7.437	8.44237	7.88118	6.66857	6.99648	7.4069	6.64199
RPS8	rS-pS	9.01655	9.23869	9.74565	9.6717	10.4966	10.5712	10.2692	9.38202	10.2417	9.64308	9.01655	9.23869	9.74565	9.6717	10.4966	10.5712	10.2692	9.38202	10.2417	9.64308
RPS9	rS-pS	10.3827	9.73082	10.3294	10.6342	10.8393	10.6034	10.602	10.2326	11.1305	9.86028	10.3827	9.73082	10.3294	10.6342	10.8393	10.6034	10.602	10.2326	11.1305	9.86028
RPSA	rS-pS	10.2057	9.36907	10.5648	9.90953	10.7163	10.6828	10.4963	10.2035	11.0271	10.4604	10.2057	9.36907	10.5648	9.90953	10.7163	10.6828	10.4963	10.2035	11.0271	10.4604
RTN3	rS-pS	7.72377	7.446	8.5943	6.98422	8.17497	8.80111	8.89225	8.1261	7.80111	6.86564	7.72377	7.446	8.5943	6.98422	8.17497	8.80111	8.89225	8.1261	7.80111	6.86564
RUVBL1	rS-pS	7.38957	7.29207	7.34958	6.79974	5.84541	6.17856	7.69865	7.36484	7.52692	6.03276	7.38957	7.29207	7.34958	6.79974	5.84541	6.17856	7.69865	7.36484	7.52692	6.03276
RUVBL2	rS-pS	8.87164	7.84348	8.55804	7.87933	7.93136	7.73979	7.65285	8.22869	8.94085	7.23536	8.87164	7.84348	8.55804	7.87933	7.93136	7.73979	7.65285	8.22869	8.94085	7.23536
RWDD1	rS-pS	6.14848	6.45005	6.49705	6.16461	6.13854	5.82685	6.45709	6.39337	6.51466	5.46791	6.14848	6.45005	6.49705	6.16461	6.13854	5.82685	6.45709	6.39337	6.51466	5.46791
S100A11	rS-pS	8.87547	8.44812	8.5562	5.88226	0.701116	7.46523	7.62856	8.588	8.45205	7.76566	8.87547	8.44812	8.5562	5.88226	0.701116	7.46523	7.62856	8.588	8.45205	7.76566
S100A13	rS-pS	7.66127	6.78129	7.963	7.55943	3.10712	7.25225	6.00173	9.14877	9.97088	7.07389	7.66127	6.78129	7.963	7.55943	3.10712	7.25225	6.00173	9.14877	9.97088	7.07389
S100A4	rS-pS	9.65556	3.41389	8.49439	5.90131	1.81458	2.08184	2.00007	2.1796	0.497849	3.65306	9.65556	3.41389	8.49439	5.90131	1.81458	2.08184	2.00007	2.1796	0.497849	3.65306
S100A6	rS-pS	10.1044	9.39239	9.86274	6.3132	1.06993	3.00909	0.54023	4.72127	10.0731	6.75117	10.1044	9.39239	9.86274	6.3132	1.06993	3.00909	0.54023	4.72127	10.0731	6.75117
SAAL1	rS-pS	5.51662	5.26871	4.78556	4.63319	5.44316	4.82572	4.11978	4.47398	5.86755	4.74962	5.51662	5.26871	4.78556	4.63319	5.44316	4.82572	4.11978	4.47398	5.86755	4.74962
SAMHD1	rS-pS	2.95202	4.08206	4.21793	4.33187	0.0817198	3.18291	4.29198	3.70391	4.2363	3.14031	2.95202	4.08206	4.21793	4.33187	0.0817198	3.18291	4.29198	3.70391	4.2363	3.14031
SAMM50	rS-pS	5.52172	5.09809	6.45462	5.85917	5.04069	4.6686	6.07852	5.1852	5.19775	5.54037	5.52172	5.09809	6.45462	5.85917	5.04069	4.6686	6.07852	5.1852	5.19775	5.54037
SARDH	rS-pS	0.272574	1.01191	0.0546024	5.55636	3.9589	0.288946	0.120647	0.238663	0.35403	2.79839	0.272574	1.01191	0.0546024	5.55636	3.9589	0.288946	0.120647	0.238663	0.35403	2.79839
SARS	rS-pS	5.11519	5.92163	5.83494	5.51924	6.66695	7.47136	6.20644	6.3382	5.82168	5.93896	5.11519	5.92163	5.83494	5.51924	6.66695	7.47136	6.20644	6.3382	5.82168	5.93896
SCAMP2	rS-pS	5.24911	5.48176	5.23186	5.647	5.07458	4.57791	5.81248	6.23675	5.2884	4.32124	5.24911	5.48176	5.23186	5.647	5.07458	4.57791	5.81248	6.23675	5.2884	4.32124
SCCPDH	rS-pS	4.28338	3.94753	4.4611	4.39555	4.90271	4.64603	3.81919	4.90001	4.45485	3.27659	4.28338	3.94753	4.4611	4.39555	4.90271	4.64603	3.81919	4.90001	4.45485	3.27659
SCFD2	rS-pS	3.44191	3.83555	4.03923	3.22098	2.06373	2.88233	3.53801	3.33872	3.64244	3.16134	3.44191	3.83555	4.03923	3.22098	2.06373	2.88233	3.53801	3.33872	3.64244	3.16134
SCPEP1	rS-pS	5.32748	6.06553	5.97585	5.5502	5.08169	4.4161	6.26303	5.67464	5.54594	5.80811	5.32748	6.06553	5.97585	5.5502	5.08169	4.4161	6.26303	5.67464	5.54594	5.80811
SCRN2	rS-pS	4.57718	3.69976	4.47265	4.47944	5.79396	4.29611	3.60225	3.56841	4.25543	4.66642	4.57718	3.69976	4.47265	4.47944	5.79396	4.29611	3.60225	3.56841	4.25543	4.66642
SDF2L1	rS-pS	4.77659	4.95649	5.19836	5.13426	4.0729	7.21325	5.39578	4.37492	5.8039	2.90469	4.77659	4.95649	5.19836	5.13426	4.0729	7.21325	5.39578	4.37492	5.8039	2.90469
SDHA	rS-pS	7.6728	7.55754	9.65543	8.352	7.53024	7.58852	7.77697	8.58723	7.77085	7.49762	7.6728	7.55754	9.65543	8.352	7.53024	7.58852	7.77697	8.58723	7.77085	7.49762
SDHB	rS-pS	5.8759	6.24572	6.41433	5.33415	5.60184	6.43704	5.5051	5.74229	6.29146	5.08991	5.8759	6.24572	6.41433	5.33415	5.60184	6.43704	5.5051	5.74229	6.29146	5.08991
SEC11A	rS-pS	7.84726	7.36772	7.96538	7.26932	6.40534	7.55907	6.97063	8.19447	7.53085	6.79901	7.84726	7.36772	7.96538	7.26932	6.40534	7.55907	6.97063	8.19447	7.53085	6.79901
SEC13	rS-pS	8.13242	7.95336	8.57884	8.66003	7.12646	8.22689	7.73146	8.47014	8.00119	7.36822	8.13242	7.95336	8.57884	8.66003	7.12646	8.22689	7.73146	8.47014	8.00119	7.36822
SEC23A	rS-pS	6.90076	5.97538	6.64527	9.18989	5.08052	5.20456	6.57886	6.22361	5.8706	5.93428	6.90076	5.97538	6.64527	9.18989	5.08052	5.20456	6.57886	6.22361	5.8706	5.93428
SEC23B	rS-pS	7.32618	7.1183	6.28857	7.77256	6.12591	6.58621	7.87813	7.46286	6.93834	5.57463	7.32618	7.1183	6.28857	7.77256	6.12591	6.58621	7.87813	7.46286	6.93834	5.57463
SEC23IP	rS-pS	5.23458	4.51912	4.32941	4.72523	3.40881	3.54213	5.08299	4.87064	4.72501	3.83194	5.23458	4.51912	4.32941	4.72523	3.40881	3.54213	5.08299	4.87064	4.72501	3.83194
SEC31A	rS-pS	7.99371	7.72749	8.53995	9.44092	6.47225	8.79119	8.10018	8.38369	6.8204	7.89402	7.99371	7.72749	8.53995	9.44092	6.47225	8.79119	8.10018	8.38369	6.8204	7.89402
SEPHS1	rS-pS	7.06903	6.50547	6.79162	7.12364	8.02305	5.72998	7.22037	7.84004	7.25359	7.44538	7.06903	6.50547	6.79162	7.12364	8.02305	5.72998	7.22037	7.84004	7.25359	7.44538
SERPINB9	rS-pS	4.33312	0.0539745	2.33738	3.02991	1.89559	5.10112	0.0048996	1.09196	3.13024	0.247633	4.33312	0.0539745	2.33738	3.02991	1.89559	5.10112	0.0048996	1.09196	3.13024	0.247633
SERPINH1	rS-pS	7.27137	3.1577	8.75927	8.38205	5.10989	7.73251	0.382577	7.70734	8.4357	8.31446	7.27137	3.1577	8.75927	8.38205	5.10989	7.73251	0.382577	7.70734	8.4357	8.31446
SET	rS-pS	9.46313	8.72328	9.96056	8.96766	9.03508	9.09574	9.29231	10.2527	10.6378	8.44996	9.46313	8.72328	9.96056	8.96766	9.03508	9.09574	9.29231	10.2527	10.6378	8.44996
SFPQ	rS-pS	7.11531	6.29103	7.01668	6.80715	6.32088	6.70854	6.69642	7.21335	7.26959	6.23514	7.11531	6.29103	7.01668	6.80715	6.32088	6.70854	6.69642	7.21335	7.26959	6.23514
SHMT1	rS-pS	6.68791	5.24961	6.79697	6.1293	6.291	5.25724	6.99305	7.05632	6.02008	5.75259	6.68791	5.24961	6.79697	6.1293	6.291	5.25724	6.99305	7.05632	6.02008	5.75259
SHMT2	rS-pS	9.16967	8.39379	9.2198	9.90728	9.96714	10.3929	10.5878	9.51873	10.6204	8.81081	9.16967	8.39379	9.2198	9.90728	9.96714	10.3929	10.5878	9.51873	10.6204	8.81081
SIGMAR1	rS-pS	8.30705	7.4396	9.91223	8.05529	7.87908	5.67952	9.21323	6.65729	8.50883	7.01868	8.30705	7.4396	9.91223	8.05529	7.87908	5.67952	9.21323	6.65729	8.50883	7.01868
SKIV2L	rS-pS	4.97658	5.49431	5.74526	6.04541	5.10118	5.32877	5.4447	5.09632	5.43983	4.90988	4.97658	5.49431	5.74526	6.04541	5.10118	5.32877	5.4447	5.09632	5.43983	4.90988
SLC25A1	rS-pS	6.63168	6.25233	7.13535	7.76791	6.15288	8.36327	7.87289	7.78961	7.48826	6.57368	6.63168	6.25233	7.13535	7.76791	6.15288	8.36327	7.87289	7.78961	7.48826	6.57368
SLC25A10	rS-pS	6.88466	5.8845	7.38089	7.68408	5.93951	5.75518	8.53882	7.42423	7.2926	6.60412	6.88466	5.8845	7.38089	7.68408	5.93951	5.75518	8.53882	7.42423	7.2926	6.60412
SLC25A11	rS-pS	7.00098	5.79862	7.17529	6.32228	6.17152	5.15974	7.94022	6.74315	6.74798	2.73369	7.00098	5.79862	7.17529	6.32228	6.17152	5.15974	7.94022	6.74315	6.74798	2.73369
SLC25A12	rS-pS	3.8825	3.82846	3.94049	3.83784	3.74543	4.00767	2.96932	2.73013	4.13686	3.13427	3.8825	3.82846	3.94049	3.83784	3.74543	4.00767	2.96932	2.73013	4.13686	3.13427
SLC25A20	rS-pS	3.36873	3.84551	4.30008	3.49742	3.9689	4.3032	4.30752	3.05621	3.77029	2.02067	3.36873	3.84551	4.30008	3.49742	3.9689	4.3032	4.30752	3.05621	3.77029	2.02067
SLC25A3	rS-pS	9.83947	8.98671	9.54854	9.34335	8.81255	9.23519	9.63761	9.59849	9.84988	8.34326	9.83947	8.98671	9.54854	9.34335	8.81255	9.23519	9.63761	9.59849	9.84988	8.34326
SLC25A5	rS-pS	8.30417	7.92382	8.29013	7.61319	7.74692	8.33238	8.14255	8.99385	8.34338	7.59435	8.30417	7.92382	8.29013	7.61319	7.74692	8.33238	8.14255	8.99385	8.34338	7.59435
SLC39A7	rS-pS	6.90333	7.52463	7.85336	8.61216	6.4951	7.6275	8.00095	7.14516	7.92629	7.25822	6.90333	7.52463	7.85336	8.61216	6.4951	7.6275	8.00095	7.14516	7.92629	7.25822
SMARCC2	rS-pS	7.02408	6.45636	6.13897	5.83382	6.98879	6.73849	6.72538	7.24485	7.21256	6.85259	7.02408	6.45636	6.13897	5.83382	6.98879	6.73849	6.72538	7.24485	7.21256	6.85259
SNRPA1	rS-pS	6.48463	6.24353	6.89877	5.71662	6.50482	6.53895	6.166	7.04501	6.71752	5.85628	6.48463	6.24353	6.89877	5.71662	6.50482	6.53895	6.166	7.04501	6.71752	5.85628
SNRPB	rS-pS	9.74006	8.91656	8.41071	9.57223	8.35835	7.83914	8.799	8.15204	9.79017	8.14906	9.74006	8.91656	8.41071	9.57223	8.35835	7.83914	8.799	8.15204	9.79017	8.14906
SNRPD2	rS-pS	8.95599	8.23643	8.18534	7.84328	8.50977	8.42417	7.85647	8.5038	9.19513	8.09346	8.95599	8.23643	8.18534	7.84328	8.50977	8.42417	7.85647	8.5038	9.19513	8.09346
SNRPF	rS-pS	6.75959	6.30539	6.0976	5.99504	6.47192	5.89976	6.00782	6.52774	6.8936	5.67685	6.75959	6.30539	6.0976	5.99504	6.47192	5.89976	6.00782	6.52774	6.8936	5.67685
SNRPN	rS-pS	3.63137	3.41835	4.22255	4.20616	3.69698	0.735094	6.10211	0.667221	0.632927	3.77907	3.63137	3.41835	4.22255	4.20616	3.69698	0.735094	6.10211	0.667221	0.632927	3.77907
SNX1	rS-pS	5.64918	4.94509	5.78747	5.74791	5.74855	5.21623	5.90924	5.7298	5.23931	5.39988	5.64918	4.94509	5.78747	5.74791	5.74855	5.21623	5.90924	5.7298	5.23931	5.39988
SNX4	rS-pS	4.43099	4.31587	4.21635	5.04723	4.49475	4.88127	5.47957	5.50503	4.3502	4.80082	4.43099	4.31587	4.21635	5.04723	4.49475	4.88127	5.47957	5.50503	4.3502	4.80082
SOD1	rS-pS	7.52835	7.53329	7.63189	7.53503	6.47472	7.48863	7.46986	7.67939	7.94559	7.88014	7.52835	7.53329	7.63189	7.53503	6.47472	7.48863	7.46986	7.67939	7.94559	7.88014
SOD2	rS-pS	6.39891	9.89099	6.69678	7.7257	6.00802	6.67198	5.89329	5.83352	6.69354	5.98105	6.39891	9.89099	6.69678	7.7257	6.00802	6.67198	5.89329	5.83352	6.69354	5.98105
SORD	rS-pS	5.79993	4.94252	6.95697	6.77442	5.99187	4.86863	9.34897	5.74607	6.09128	4.57813	5.79993	4.94252	6.95697	6.77442	5.99187	4.86863	9.34897	5.74607	6.09128	4.57813
SPAG9	rS-pS	6.98903	6.85778	5.99851	6.29412	5.25016	6.06859	5.17814	6.36185	4.98524	5.13663	6.98903	6.85778	5.99851	6.29412	5.25016	6.06859	5.17814	6.36185	4.98524	5.13663
SPCS3	rS-pS	3.85961	4.66824	4.50481	4.74509	4.53687	5.77414	4.40789	3.95304	5.54675	4.17789	3.85961	4.66824	4.50481	4.74509	4.53687	5.77414	4.40789	3.95304	5.54675	4.17789
SPR	rS-pS	6.36005	4.50969	4.60805	4.90455	2.75653	3.04838	4.5935	5.51279	6.06872	4.30022	6.36005	4.50969	4.60805	4.90455	2.75653	3.04838	4.5935	5.51279	6.06872	4.30022
SRI	rS-pS	6.94017	7.60186	7.61413	0.978058	6.03291	7.07484	6.36328	6.80265	7.42908	8.26454	6.94017	7.60186	7.61413	0.978058	6.03291	7.07484	6.36328	6.80265	7.42908	8.26454
SRP72	rS-pS	6.18	5.87042	6.81454	6.17171	6.20904	6.91747	6.73164	6.25668	6.54321	6.08417	6.18	5.87042	6.81454	6.17171	6.20904	6.91747	6.73164	6.25668	6.54321	6.08417
SRRT	rS-pS	7.8825	7.7668	7.9453	7.29376	6.71459	7.07846	7.88504	8.05112	8.23526	7.84145	7.8825	7.7668	7.9453	7.29376	6.71459	7.07846	7.88504	8.05112	8.23526	7.84145
SRSF1	rS-pS	7.23313	6.68617	7.07433	6.8664	6.62454	6.27051	6.82866	7.51955	7.21429	7.13974	7.23313	6.68617	7.07433	6.8664	6.62454	6.27051	6.82866	7.51955	7.21429	7.13974
SRSF3	rS-pS	7.75441	7.20025	7.77526	7.64324	7.14926	7.01159	7.60684	8.03086	8.17277	7.14758	7.75441	7.20025	7.77526	7.64324	7.14926	7.01159	7.60684	8.03086	8.17277	7.14758
SSBP1	rS-pS	7.65539	7.6925	7.47632	6.63987	6.50203	7.58893	7.464	7.48706	8.40642	6.2201	7.65539	7.6925	7.47632	6.63987	6.50203	7.58893	7.464	7.48706	8.40642	6.2201
ST13	rS-pS	5.82956	6.42394	6.51255	6.58129	6.35069	6.41399	6.86567	6.01055	6.90943	6.42336	5.82956	6.42394	6.51255	6.58129	6.35069	6.41399	6.86567	6.01055	6.90943	6.42336
STAT1	rS-pS	7.78008	6.68789	6.6582	6.92915	5.71964	5.54731	5.9938	7.48927	5.82197	6.55485	7.78008	6.68789	6.6582	6.92915	5.71964	5.54731	5.9938	7.48927	5.82197	6.55485
STIP1	rS-pS	9.04003	8.81635	8.83295	8.21998	7.19392	7.50179	8.3295	8.96638	9.26067	8.02033	9.04003	8.81635	8.83295	8.21998	7.19392	7.50179	8.3295	8.96638	9.26067	8.02033
STK19	rS-pS	4.3446	4.77005	5.10227	6.36846	5.77396	6.69426	5.56027	5.35739	4.66685	5.26638	4.3446	4.77005	5.10227	6.36846	5.77396	6.69426	5.56027	5.35739	4.66685	5.26638
STMN1	rS-pS	8.21904	8.72256	8.56726	8.59333	9.98051	10.1752	8.18478	9.15713	8.88251	9.79498	8.21904	8.72256	8.56726	8.59333	9.98051	10.1752	8.18478	9.15713	8.88251	9.79498
STOML2	rS-pS	7.80385	7.58738	8.21961	7.57496	6.96569	6.85861	7.65507	7.20612	8.26533	6.78497	7.80385	7.58738	8.21961	7.57496	6.96569	6.85861	7.65507	7.20612	8.26533	6.78497
SUB1	rS-pS	5.80671	6.08983	7.23336	6.35169	5.34237	6.39511	6.24161	5.9253	6.01335	5.78652	5.80671	6.08983	7.23336	6.35169	5.34237	6.39511	6.24161	5.9253	6.01335	5.78652
SUCLA2	rS-pS	5.74035	5.41058	6.01668	6.02522	5.54393	4.9905	5.9773	6.44153	5.7427	4.38857	5.74035	5.41058	6.01668	6.02522	5.54393	4.9905	5.9773	6.44153	5.7427	4.38857
SUCLG1	rS-pS	6.29874	5.91679	6.14825	5.83531	5.42033	6.35319	5.79359	6.24045	5.7653	4.90354	6.29874	5.91679	6.14825	5.83531	5.42033	6.35319	5.79359	6.24045	5.7653	4.90354
SUCLG2	rS-pS	5.3884	5.34341	5.70668	5.95548	4.94867	5.16616	6.42528	5.44806	5.14483	4.97449	5.3884	5.34341	5.70668	5.95548	4.94867	5.16616	6.42528	5.44806	5.14483	4.97449
SYNGR2	rS-pS	7.27573	5.04563	6.51692	6.85455	4.93195	5.94272	8.4659	7.21863	6.74909	5.48426	7.27573	5.04563	6.51692	6.85455	4.93195	5.94272	8.4659	7.21863	6.74909	5.48426
SYTL2	rS-pS	4.67616	6.327	0.920011	4.26684	2.01135	0.366757	3.74739	9.7367	0.419022	4.90385	4.67616	6.327	0.920011	4.26684	2.01135	0.366757	3.74739	9.7367	0.419022	4.90385
TALDO1	rS-pS	8.92049	8.04582	8.00342	7.97422	7.28039	8.93026	8.58014	7.95634	8.25255	6.49226	8.92049	8.04582	8.00342	7.97422	7.28039	8.93026	8.58014	7.95634	8.25255	6.49226
TAP1	rS-pS	4.93598	6.03013	4.40304	4.42492	5.03479	3.0598	4.70145	3.8586	5.15896	3.50662	4.93598	6.03013	4.40304	4.42492	5.03479	3.0598	4.70145	3.8586	5.15896	3.50662
TAPBPL	rS-pS	2.51346	2.60779	1.85153	2.60056	3.32596	1.51994	2.84165	3.09309	2.17405	2.85258	2.51346	2.60779	1.85153	2.60056	3.32596	1.51994	2.84165	3.09309	2.17405	2.85258
TARDBP	rS-pS	6.75997	6.12815	6.85555	6.51513	6.07533	6.29175	6.62305	6.97717	6.64107	6.19491	6.75997	6.12815	6.85555	6.51513	6.07533	6.29175	6.62305	6.97717	6.64107	6.19491
TARS	rS-pS	8.59847	8.31249	10.0987	7.93578	7.36072	8.96086	8.61725	7.78379	8.34535	7.20085	8.59847	8.31249	10.0987	7.93578	7.36072	8.96086	8.61725	7.78379	8.34535	7.20085
TCOF1	rS-pS	8.22614	7.75207	7.76661	7.22099	6.20129	6.54691	6.91595	7.47381	8.45098	6.89896	8.22614	7.75207	7.76661	7.22099	6.20129	6.54691	6.91595	7.47381	8.45098	6.89896
TCP1	rS-pS	8.07683	8.61605	8.3056	8.11753	7.57935	7.76237	8.59552	7.59555	8.50153	7.456	8.07683	8.61605	8.3056	8.11753	7.57935	7.76237	8.59552	7.59555	8.50153	7.456
THOC5	rS-pS	6.43466	5.88326	6.76778	6.53258	5.66629	6.3507	6.29268	6.81011	6.87046	6.62144	6.43466	5.88326	6.76778	6.53258	5.66629	6.3507	6.29268	6.81011	6.87046	6.62144
THOP1	rS-pS	5.94809	6.17903	6.58954	6.06615	5.77332	5.84474	6.82673	4.97506	6.86103	4.65063	5.94809	6.17903	6.58954	6.06615	5.77332	5.84474	6.82673	4.97506	6.86103	4.65063
TIMM17B	rS-pS	6.28275	7.02733	6.1887	6.00486	6.43663	7.15755	6.66308	6.12065	5.91808	6.53507	6.28275	7.02733	6.1887	6.00486	6.43663	7.15755	6.66308	6.12065	5.91808	6.53507
TKFC	rS-pS	3.9592	3.18442	3.64255	4.61097	3.00461	3.90768	5.63339	4.39749	3.26985	3.63092	3.9592	3.18442	3.64255	4.61097	3.00461	3.90768	5.63339	4.39749	3.26985	3.63092
TKT	rS-pS	11.224	9.72049	11.0153	9.32029	9.05375	8.55917	9.55922	9.58345	9.27365	7.89557	11.224	9.72049	11.0153	9.32029	9.05375	8.55917	9.55922	9.58345	9.27365	7.89557
TLN2	rS-pS	2.0639	4.20567	3.08704	3.06202	3.04956	0.603878	1.33917	2.16966	1.80645	4.85469	2.0639	4.20567	3.08704	3.06202	3.04956	0.603878	1.33917	2.16966	1.80645	4.85469
TMED10	rS-pS	6.98014	6.84758	7.15058	7.65604	7.01352	6.77647	7.90937	8.08604	7.074	7.07029	6.98014	6.84758	7.15058	7.65604	7.01352	6.77647	7.90937	8.08604	7.074	7.07029
TMED3	rS-pS	7.43497	7.05618	8.08456	7.17739	7.03608	5.7529	8.08061	7.33324	6.96226	6.11803	7.43497	7.05618	8.08456	7.17739	7.03608	5.7529	8.08061	7.33324	6.96226	6.11803
TMED4	rS-pS	5.409	6.58379	6.45165	6.00878	5.59501	5.28053	6.21355	5.46595	5.6449	5.75098	5.409	6.58379	6.45165	6.00878	5.59501	5.28053	6.21355	5.46595	5.6449	5.75098
TMED9	rS-pS	6.8459	8.10036	7.55086	7.59092	5.88511	7.08244	6.58985	7.04074	7.33691	6.21441	6.8459	8.10036	7.55086	7.59092	5.88511	7.08244	6.58985	7.04074	7.33691	6.21441
TMEM109	rS-pS	5.41356	5.48398	5.33964	3.72412	5.58977	3.91019	6.40171	5.52496	5.40876	4.59871	5.41356	5.48398	5.33964	3.72412	5.58977	3.91019	6.40171	5.52496	5.40876	4.59871
TMEM120A	rS-pS	5.13229	6.00704	4.51518	5.61834	5.30589	5.13316	5.81959	4.69606	5.18377	4.96896	5.13229	6.00704	4.51518	5.61834	5.30589	5.13316	5.81959	4.69606	5.18377	4.96896
TMEM14C	rS-pS	7.36863	8.12995	7.58011	7.48083	6.31572	7.8053	7.44537	7.32948	7.29638	7.2743	7.36863	8.12995	7.58011	7.48083	6.31572	7.8053	7.44537	7.32948	7.29638	7.2743
TMEM160	rS-pS	4.66468	1.48039	4.6157	4.04169	3.48878	1.60929	4.09255	3.27379	4.83519	3.85528	4.66468	1.48039	4.6157	4.04169	3.48878	1.60929	4.09255	3.27379	4.83519	3.85528
TMEM43	rS-pS	4.96831	4.84205	5.23944	5.26623	4.30766	3.73317	4.10009	5.28816	4.70803	4.97786	4.96831	4.84205	5.23944	5.26623	4.30766	3.73317	4.10009	5.28816	4.70803	4.97786
TMEM97	rS-pS	5.38565	4.77934	4.85175	5.038	4.49521	4.76432	5.69489	5.16724	5.75107	4.28278	5.38565	4.77934	4.85175	5.038	4.49521	4.76432	5.69489	5.16724	5.75107	4.28278
TMX3	rS-pS	4.59787	4.71389	4.87362	4.28256	4.48238	4.15624	4.68585	3.40699	4.6967	3.96971	4.59787	4.71389	4.87362	4.28256	4.48238	4.15624	4.68585	3.40699	4.6967	3.96971
TOMM40	rS-pS	7.94987	6.6538	7.26944	6.58323	5.31881	5.42405	6.2639	7.055	7.36576	5.88489	7.94987	6.6538	7.26944	6.58323	5.31881	5.42405	6.2639	7.055	7.36576	5.88489
TPD52L2	rS-pS	9.15972	9.81953	9.87667	10.252	8.36621	8.87893	8.75439	10.3745	10.3461	8.22877	9.15972	9.81953	9.87667	10.252	8.36621	8.87893	8.75439	10.3745	10.3461	8.22877
TPI1	rS-pS	9.47258	9.01884	9.39822	8.64916	7.34993	7.96954	9.15838	9.21665	9.80772	9.40854	9.47258	9.01884	9.39822	8.64916	7.34993	7.96954	9.15838	9.21665	9.80772	9.40854
TRAP1	rS-pS	7.85014	6.34361	8.38764	7.87632	7.00315	7.59507	8.07367	7.96892	8.38124	6.55546	7.85014	6.34361	8.38764	7.87632	7.00315	7.59507	8.07367	7.96892	8.38124	6.55546
TRIP10	rS-pS	6.68781	6.54511	6.66304	6.54809	3.17708	5.766	4.98478	4.8058	7.03915	6.46088	6.68781	6.54511	6.66304	6.54809	3.17708	5.766	4.98478	4.8058	7.03915	6.46088
TRMT10A	rS-pS	2.97509	1.94672	2.94267	2.58208	2.55237	3.03859	3.79832	3.27003	2.01962	2.42844	2.97509	1.94672	2.94267	2.58208	2.55237	3.03859	3.79832	3.27003	2.01962	2.42844
TSPO	rS-pS	6.17623	6.02121	7.23794	2.49351	0.388506	5.7771	7.33503	3.27422	7.23822	5.63113	6.17623	6.02121	7.23794	2.49351	0.388506	5.7771	7.33503	3.27422	7.23822	5.63113
TTLL12	rS-pS	5.24848	4.54828	6.72122	5.62346	4.74324	5.39172	7.15606	5.27385	6.45882	4.61736	5.24848	4.54828	6.72122	5.62346	4.74324	5.39172	7.15606	5.27385	6.45882	4.61736
TUBA1A	rS-pS	10.3615	9.99205	10.3974	9.18646	9.47775	9.16107	9.51759	10.5456	10.3342	10.2192	10.3615	9.99205	10.3974	9.18646	9.47775	9.16107	9.51759	10.5456	10.3342	10.2192
TUBA4A	rS-pS	7.9777	7.21881	9.51922	3.57829	2.7169	4.63843	7.12088	2.82614	6.76158	4.24665	7.9777	7.21881	9.51922	3.57829	2.7169	4.63843	7.12088	2.82614	6.76158	4.24665
TUBB2B	rS-pS	4.83697	4.61321	3.48117	5.52125	2.40717	4.70855	2.89856	3.28696	3.60401	5.93303	4.83697	4.61321	3.48117	5.52125	2.40717	4.70855	2.89856	3.28696	3.60401	5.93303
TUBGCP2	rS-pS	6.93798	6.86577	6.89458	6.46057	6.4609	6.32914	7.29753	6.8746	7.04508	6.27804	6.93798	6.86577	6.89458	6.46057	6.4609	6.32914	7.29753	6.8746	7.04508	6.27804
TUFM	rS-pS	7.13759	5.92802	7.44337	7.3432	6.23329	6.58927	7.00269	7.21032	7.9719	5.4636	7.13759	5.92802	7.44337	7.3432	6.23329	6.58927	7.00269	7.21032	7.9719	5.4636
TXNDC12	rS-pS	5.08396	5.41516	5.27307	6.08973	5.18546	6.02494	4.9612	4.82325	5.7073	5.1637	5.08396	5.41516	5.27307	6.08973	5.18546	6.02494	4.9612	4.82325	5.7073	5.1637
TXNDC17	rS-pS	4.92213	3.96761	4.79509	3.95266	3.00461	3.36525	5.0661	4.11912	5.16419	3.55378	4.92213	3.96761	4.79509	3.95266	3.00461	3.36525	5.0661	4.11912	5.16419	3.55378
TXNDC5	rS-pS	7.70156	8.57048	8.85389	9.6159	6.66813	7.3747	7.41496	7.73538	8.68177	7.77074	7.70156	8.57048	8.85389	9.6159	6.66813	7.3747	7.41496	7.73538	8.68177	7.77074
UBA1	rS-pS	7.90284	8.63489	8.55887	7.57213	7.53554	6.95382	8.01747	8.33246	8.28409	7.89353	7.90284	8.63489	8.55887	7.57213	7.53554	6.95382	8.01747	8.33246	8.28409	7.89353
UBA2	rS-pS	8.05924	6.49335	6.8132	7.196	6.33392	7.40451	5.34451	7.37993	5.93691	6.45292	8.05924	6.49335	6.8132	7.196	6.33392	7.40451	5.34451	7.37993	5.93691	6.45292
UBE2L3	rS-pS	6.56104	6.37949	6.58574	6.34242	5.61205	8.0292	6.99726	6.48341	7.13242	6.4812	6.56104	6.37949	6.58574	6.34242	5.61205	8.0292	6.99726	6.48341	7.13242	6.4812
UBE2V1	rS-pS	7.94414	7.69709	7.88228	8.50522	7.23987	7.59021	7.8232	9.11156	8.71212	7.89734	7.94414	7.69709	7.88228	8.50522	7.23987	7.59021	7.8232	9.11156	8.71212	7.89734
UCHL3	rS-pS	4.21462	4.80436	4.93879	4.75985	4.16373	4.14366	5.02484	4.59513	5.37009	3.34919	4.21462	4.80436	4.93879	4.75985	4.16373	4.14366	5.02484	4.59513	5.37009	3.34919
UCK1	rS-pS	5.26756	6.06935	6.22189	4.84454	6.12349	5.05962	6.50439	6.6753	7.05372	5.45697	5.26756	6.06935	6.22189	4.84454	6.12349	5.05962	6.50439	6.6753	7.05372	5.45697
UFL1	rS-pS	3.48456	3.88632	3.82926	4.29868	4.45037	4.92176	4.54648	4.42649	4.56992	3.02917	3.48456	3.88632	3.82926	4.29868	4.45037	4.92176	4.54648	4.42649	4.56992	3.02917
UGGT1	rS-pS	5.02289	4.72816	5.43256	6.49363	4.06281	4.00945	4.54613	4.91671	4.58788	4.60048	5.02289	4.72816	5.43256	6.49363	4.06281	4.00945	4.54613	4.91671	4.58788	4.60048
UGP2	rS-pS	6.82424	6.35567	6.16668	7.13603	6.2522	6.4165	4.99318	6.72463	5.90265	7.56641	6.82424	6.35567	6.16668	7.13603	6.2522	6.4165	4.99318	6.72463	5.90265	7.56641
UQCRC1	rS-pS	6.23274	7.32145	7.27975	6.79888	6.63168	6.13385	6.96735	6.33174	6.95865	6.50547	6.23274	7.32145	7.27975	6.79888	6.63168	6.13385	6.96735	6.33174	6.95865	6.50547
UQCRC2	rS-pS	6.81205	5.93767	7.16558	7.88351	7.01483	7.35244	7.30637	7.00793	6.15401	5.51972	6.81205	5.93767	7.16558	7.88351	7.01483	7.35244	7.30637	7.00793	6.15401	5.51972
UQCRH	rS-pS	7.68314	7.63296	8.57775	7.64564	7.80201	9.34915	8.85152	7.75087	8.80704	7.16238	7.68314	7.63296	8.57775	7.64564	7.80201	9.34915	8.85152	7.75087	8.80704	7.16238
USO1	rS-pS	5.89106	5.44599	5.5113	6.54233	5.08696	6.69138	6.13603	5.35805	6.04556	4.91593	5.89106	5.44599	5.5113	6.54233	5.08696	6.69138	6.13603	5.35805	6.04556	4.91593
USP5	rS-pS	6.78507	6.17638	6.94559	6.09709	4.74693	5.01356	6.75892	6.65722	6.58322	6.47644	6.78507	6.17638	6.94559	6.09709	4.74693	5.01356	6.75892	6.65722	6.58322	6.47644
VAC14	rS-pS	5.24555	5.45882	5.24502	5.69829	4.91456	4.48099	5.24564	5.18488	6.56517	5.06049	5.24555	5.45882	5.24502	5.69829	4.91456	4.48099	5.24564	5.18488	6.56517	5.06049
VAPB	rS-pS	4.92728	4.68178	5.4944	5.5218	4.65967	4.67032	5.56195	6.78577	5.52783	4.87441	4.92728	4.68178	5.4944	5.5218	4.65967	4.67032	5.56195	6.78577	5.52783	4.87441
VARS	rS-pS	5.76969	6.19775	6.61616	6.68515	4.66998	6.47347	6.99255	6.24957	6.59726	5.47938	5.76969	6.19775	6.61616	6.68515	4.66998	6.47347	6.99255	6.24957	6.59726	5.47938
VARS2	rS-pS	5.4848	5.97464	5.35948	7.36286	6.95109	7.05038	7.30032	6.16204	6.69512	6.10906	5.4848	5.97464	5.35948	7.36286	6.95109	7.05038	7.30032	6.16204	6.69512	6.10906
VAT1	rS-pS	7.44228	7.51669	7.14498	8.45247	8.4865	7.99203	7.01947	6.82481	7.72438	6.36251	7.44228	7.51669	7.14498	8.45247	8.4865	7.99203	7.01947	6.82481	7.72438	6.36251
VDAC1	rS-pS	8.8863	9.03622	9.07433	8.49706	6.94561	7.62395	8.92424	8.44758	8.61475	7.24324	8.8863	9.03622	9.07433	8.49706	6.94561	7.62395	8.92424	8.44758	8.61475	7.24324
VDAC3	rS-pS	8.38615	7.95983	7.93181	7.28753	7.51296	7.5385	7.76079	7.38642	8.9048	7.57145	8.38615	7.95983	7.93181	7.28753	7.51296	7.5385	7.76079	7.38642	8.9048	7.57145
VPS13C	rS-pS	3.96646	3.86026	3.61111	4.16923	5.52886	3.94803	3.96601	3.02849	3.31547	3.7068	3.96646	3.86026	3.61111	4.16923	5.52886	3.94803	3.96601	3.02849	3.31547	3.7068
VPS13D	rS-pS	3.19258	3.50263	4.01992	3.6851	4.37461	5.0856	4.08178	3.85705	3.34131	3.36836	3.19258	3.50263	4.01992	3.6851	4.37461	5.0856	4.08178	3.85705	3.34131	3.36836
VPS25	rS-pS	5.83941	5.22468	5.86929	6.02404	4.82266	5.32972	5.86321	5.67503	5.96116	4.94455	5.83941	5.22468	5.86929	6.02404	4.82266	5.32972	5.86321	5.67503	5.96116	4.94455
VPS26B	rS-pS	3.34905	3.57238	2.97405	3.51656	5.19313	3.80199	4.83	3.23212	3.74508	3.28114	3.34905	3.57238	2.97405	3.51656	5.19313	3.80199	4.83	3.23212	3.74508	3.28114
VPS35	rS-pS	6.44153	6.09848	5.848	6.55452	5.5425	6.14878	6.12293	6.30883	5.25623	5.71293	6.44153	6.09848	5.848	6.55452	5.5425	6.14878	6.12293	6.30883	5.25623	5.71293
VPS36	rS-pS	3.88605	3.49688	3.98112	3.54788	4.27666	4.29731	2.25687	3.7642	3.43978	3.39307	3.88605	3.49688	3.98112	3.54788	4.27666	4.29731	2.25687	3.7642	3.43978	3.39307
VPS45	rS-pS	5.94467	5.10656	6.10754	5.04957	6.30069	5.66041	5.85111	7.20381	5.63742	5.22088	5.94467	5.10656	6.10754	5.04957	6.30069	5.66041	5.85111	7.20381	5.63742	5.22088
VPS52	rS-pS	4.77838	5.33822	5.59303	5.87528	5.37961	5.84936	6.23588	6.66796	5.20635	5.15325	4.77838	5.33822	5.59303	5.87528	5.37961	5.84936	6.23588	6.66796	5.20635	5.15325
VWA5A	rS-pS	0.658578	2.29194	3.1985	2.37411	2.96797	4.77176	2.65165	0.221341	2.02025	2.98324	0.658578	2.29194	3.1985	2.37411	2.96797	4.77176	2.65165	0.221341	2.02025	2.98324
VWA8	rS-pS	2.67336	2.03155	2.83447	3.29036	2.55247	2.91678	3.15177	2.53114	2.98448	1.94771	2.67336	2.03155	2.83447	3.29036	2.55247	2.91678	3.15177	2.53114	2.98448	1.94771
WASHC1	rS-pS	6.30811	6.45606	6.19913	6.27523	6.53735	7.26787	7.14985	5.56622	6.52857	6.56347	6.30811	6.45606	6.19913	6.27523	6.53735	7.26787	7.14985	5.56622	6.52857	6.56347
WDR18	rS-pS	4.5895	2.57397	4.80122	5.33837	3.90694	4.96166	4.98319	3.86413	5.46034	4.15807	4.5895	2.57397	4.80122	5.33837	3.90694	4.96166	4.98319	3.86413	5.46034	4.15807
WDR92	rS-pS	4.91898	4.38169	4.28752	4.00383	4.48229	3.92795	3.08315	4.34514	3.95247	3.9703	4.91898	4.38169	4.28752	4.00383	4.48229	3.92795	3.08315	4.34514	3.95247	3.9703
XPNPEP1	rS-pS	5.46992	5.78716	5.30069	5.05668	6.55204	5.74279	6.40194	5.3685	6.10767	5.65113	5.46992	5.78716	5.30069	5.05668	6.55204	5.74279	6.40194	5.3685	6.10767	5.65113
XRCC5	rS-pS	7.7427	7.34656	8.2283	7.91998	6.61787	6.33673	7.30308	8.14479	7.94119	7.10574	7.7427	7.34656	8.2283	7.91998	6.61787	6.33673	7.30308	8.14479	7.94119	7.10574
YWHAE	rS-pS	10.7718	10.0704	10.8135	9.98281	9.77353	9.34091	11.117	10.8239	11.1205	9.44889	10.7718	10.0704	10.8135	9.98281	9.77353	9.34091	11.117	10.8239	11.1205	9.44889
YWHAQ	rS-pS	8.31297	7.74558	7.64242	7.38698	6.4354	6.14589	7.10098	7.85805	7.80942	7.60914	8.31297	7.74558	7.64242	7.38698	6.4354	6.14589	7.10098	7.85805	7.80942	7.60914
YWHAZ	rS-pS	11.0131	10.6796	10.7201	9.89296	9.472	10.0194	10.3487	11.7573	11.4236	10.0262	11.0131	10.6796	10.7201	9.89296	9.472	10.0194	10.3487	11.7573	11.4236	10.0262
ZC3H18	rS-pS	6.72757	5.60735	6.16896	6.56659	6.07392	5.90756	6.17298	7.08152	7.04707	5.6956	6.72757	5.60735	6.16896	6.56659	6.07392	5.90756	6.17298	7.08152	7.04707	5.6956
ZMPSTE24	rS-pS	4.70804	4.45661	5.19739	4.5282	3.29433	3.74678	5.15813	5.05712	4.51005	3.85398	4.70804	4.45661	5.19739	4.5282	3.29433	3.74678	5.15813	5.05712	4.51005	3.85398
AAAS	rS-pU	6.22568	5.59421	5.72329	5.57111	6.01618	5.96	5.86119	5.66935	5.47038	6.02286	6.22568	5.59421	5.72329	5.57111	6.01618	5.96	5.86119	5.66935	5.47038	6.02286
AAMP	rS-pU	6.92551	6.8468	6.88438	7.40382	6.18215	5.80675	6.91792	7.48921	7.70037	6.22174	6.92551	6.8468	6.88438	7.40382	6.18215	5.80675	6.91792	7.48921	7.70037	6.22174
ABCC4	rS-pU	6.02511	4.41581	4.81354	4.04848	3.91778	5.31871	7.70265	3.44388	4.6865	3.85982	6.02511	4.41581	4.81354	4.04848	3.91778	5.31871	7.70265	3.44388	4.6865	3.85982
ABCF2	rS-pU	6.23079	5.953	5.84065	5.12349	4.7784	5.59574	5.54829	5.63723	6.9921	3.88155	6.23079	5.953	5.84065	5.12349	4.7784	5.59574	5.54829	5.63723	6.9921	3.88155
ABCF3	rS-pU	5.17848	6.27389	5.91479	5.302	5.11718	4.829	6.36479	6.36012	6.00352	5.08955	5.17848	6.27389	5.91479	5.302	5.11718	4.829	6.36479	6.36012	6.00352	5.08955
ABHD12	rS-pU	5.89876	6.53095	4.59261	5.92588	4.80616	3.84603	5.61945	5.66442	5.75751	5.24525	5.89876	6.53095	4.59261	5.92588	4.80616	3.84603	5.61945	5.66442	5.75751	5.24525
ABHD5	rS-pU	2.04435	2.46207	3.65225	1.03324	1.79403	2.67889	2.67007	3.01898	2.59182	1.45142	2.04435	2.46207	3.65225	1.03324	1.79403	2.67889	2.67007	3.01898	2.59182	1.45142
ABR	rS-pU	7.59288	7.63794	5.89122	5.78603	5.84929	1.98614	6.39773	6.73957	6.70423	5.46382	7.59288	7.63794	5.89122	5.78603	5.84929	1.98614	6.39773	6.73957	6.70423	5.46382
ABT1	rS-pU	3.1368	3.4555	3.37045	4.60514	3.6036	3.8308	3.21139	3.77564	4.52509	3.08579	3.1368	3.4555	3.37045	4.60514	3.6036	3.8308	3.21139	3.77564	4.52509	3.08579
ACBD5	rS-pU	6.5042	5.47295	5.69901	5.28755	5.51145	4.51078	6.19356	6.80791	6.21778	4.4456	6.5042	5.47295	5.69901	5.28755	5.51145	4.51078	6.19356	6.80791	6.21778	4.4456
ACBD6	rS-pU	4.65039	3.77241	4.30894	3.94702	4.53583	4.83156	4.00978	4.75825	4.22219	3.94857	4.65039	3.77241	4.30894	3.94702	4.53583	4.83156	4.00978	4.75825	4.22219	3.94857
ACO1	rS-pU	5.65774	6.63441	6.41713	5.82203	5.30959	4.9475	5.91837	5.30154	5.88684	5.39248	5.65774	6.63441	6.41713	5.82203	5.30959	4.9475	5.91837	5.30154	5.88684	5.39248
ACOX1	rS-pU	4.28454	3.78507	4.29283	5.9447	4.14586	4.11348	5.53224	5.07446	4.54616	3.89642	4.28454	3.78507	4.29283	5.9447	4.14586	4.11348	5.53224	5.07446	4.54616	3.89642
ADAM10	rS-pU	7.12359	6.94245	6.5984	7.53444	6.09038	5.77689	6.59851	5.95429	5.81912	5.89395	7.12359	6.94245	6.5984	7.53444	6.09038	5.77689	6.59851	5.95429	5.81912	5.89395
ADAM17	rS-pU	5.98956	5.34704	4.79893	5.21441	4.69493	5.27519	3.65224	4.9489	5.16197	3.95831	5.98956	5.34704	4.79893	5.21441	4.69493	5.27519	3.65224	4.9489	5.16197	3.95831
ADD1	rS-pU	6.98979	7.5529	6.93638	7.70074	6.84125	6.69857	7.50456	7.20306	7.06166	6.5573	6.98979	7.5529	6.93638	7.70074	6.84125	6.69857	7.50456	7.20306	7.06166	6.5573
ADI1	rS-pU	5.00205	3.23229	4.33241	5.27739	3.47417	3.74234	5.74554	5.74921	4.11721	3.94394	5.00205	3.23229	4.33241	5.27739	3.47417	3.74234	5.74554	5.74921	4.11721	3.94394
AEBP1	rS-pU	0.101911	0.444344	0.116675	0.383077	8.51857	0.632489	0.377269	0.889906	0.0603452	5.78324	0.101911	0.444344	0.116675	0.383077	8.51857	0.632489	0.377269	0.889906	0.0603452	5.78324
AGL	rS-pU	4.0456	3.83198	5.39768	5.03566	4.12655	4.64297	4.42819	4.48161	4.72889	3.33092	4.0456	3.83198	5.39768	5.03566	4.12655	4.64297	4.42819	4.48161	4.72889	3.33092
AGPAT4	rS-pU	1.70933	3.5261	2.25863	0.277162	2.70959	3.22087	0.123646		0.776966	2.72366	1.70933	3.5261	2.25863	0.277162	2.70959	3.22087	0.123646		0.776966	2.72366
AHCYL1	rS-pU	7.57696	6.8986	7.42801	7.1675	7.12014	7.59493	7.19718	7.63378	7.05122	6.68574	7.57696	6.8986	7.42801	7.1675	7.12014	7.59493	7.19718	7.63378	7.05122	6.68574
AIP	rS-pU	4.49622	4.77287	5.27984	5.11854	6.20796	4.88274	5.08331	5.3486	4.96058	4.36217	4.49622	4.77287	5.27984	5.11854	6.20796	4.88274	5.08331	5.3486	4.96058	4.36217
AKAP9	rS-pU	4.49116	4.15992	4.90075	4.66936	3.66576	4.7056	5.39391	5.83976	3.9137	4.95375	4.49116	4.15992	4.90075	4.66936	3.66576	4.7056	5.39391	5.83976	3.9137	4.95375
AKT1	rS-pU	8.0504	7.67122	7.76228	8.49156	7.78565	7.22359	8.80509	9.55154	8.27856	7.23347	8.0504	7.67122	7.76228	8.49156	7.78565	7.22359	8.80509	9.55154	8.27856	7.23347
AKT1S1	rS-pU	6.57963	5.29631	6.59224	6.06282	3.80721	4.81837	7.18696	6.60736	5.97192	5.5081	6.57963	5.29631	6.59224	6.06282	3.80721	4.81837	7.18696	6.60736	5.97192	5.5081
AKT2	rS-pU	7.8153	5.95863	6.92784	6.83048	6.72203	6.28988	7.66689	7.18279	6.41431	6.35836	7.8153	5.95863	6.92784	6.83048	6.72203	6.28988	7.66689	7.18279	6.41431	6.35836
ALCAM	rS-pU	7.00869	6.30086	6.91125	5.77371	5.40781	0.975425	6.52372	5.40403	5.53816	6.61757	7.00869	6.30086	6.91125	5.77371	5.40781	0.975425	6.52372	5.40403	5.53816	6.61757
ALG3	rS-pU	7.06823	7.98011	7.14586	6.71994	5.96632	6.29097	7.75225	6.88805	7.41508	5.85904	7.06823	7.98011	7.14586	6.71994	5.96632	6.29097	7.75225	6.88805	7.41508	5.85904
ALS2	rS-pU	4.02523	3.95701	3.55396	4.46602	3.60671	3.33866	3.39323	3.77544	4.03749	3.56322	4.02523	3.95701	3.55396	4.46602	3.60671	3.33866	3.39323	3.77544	4.03749	3.56322
AMFR	rS-pU	5.25165	5.14499	4.25585	5.99494	5.14739	5.62718	5.76164	5.20586	5.78803	4.59472	5.25165	5.14499	4.25585	5.99494	5.14739	5.62718	5.76164	5.20586	5.78803	4.59472
ANAPC1	rS-pU	4.51086	3.85917	4.25616	4.90591	4.08919	3.88207	3.91822	4.37142	4.04007	3.49375	4.51086	3.85917	4.25616	4.90591	4.08919	3.88207	3.91822	4.37142	4.04007	3.49375
ANAPC2	rS-pU	5.33837	4.85391	6.19224	5.1668	5.28822	4.36202	5.70892	5.609	5.89716	4.71985	5.33837	4.85391	6.19224	5.1668	5.28822	4.36202	5.70892	5.609	5.89716	4.71985
ANAPC4	rS-pU	4.40023	5.01284	4.35733	4.03461	4.78721	5.01816	4.55198	4.89017	4.57	4.01788	4.40023	5.01284	4.35733	4.03461	4.78721	5.01816	4.55198	4.89017	4.57	4.01788
ANAPC7	rS-pU	5.54933	4.83717	5.36195	5.07829	4.80455	5.64181	5.32122	5.46363	4.72059	4.38391	5.54933	4.83717	5.36195	5.07829	4.80455	5.64181	5.32122	5.46363	4.72059	4.38391
ANGPTL2	rS-pU	0.0432165	1.3574	0.0834856	2.21335	1.16643	0.0362381	0.0393258			2.62438	0.0432165	1.3574	0.0834856	2.21335	1.16643	0.0362381	0.0393258			2.62438
ANKIB1	rS-pU	4.3809	4.91698	4.29523	3.74915	4.23517	3.46043	3.54734	5.06943	3.7725	4.86747	4.3809	4.91698	4.29523	3.74915	4.23517	3.46043	3.54734	5.06943	3.7725	4.86747
ANKRD13A	rS-pU	4.53335	6.00772	5.01027	5.4262	5.94549	6.07099	5.97273	4.75752	6.35744	3.8829	4.53335	6.00772	5.01027	5.4262	5.94549	6.07099	5.97273	4.75752	6.35744	3.8829
ANLN	rS-pU	7.57485	8.39943	8.01064	6.39708	5.36424	5.547	6.18331	7.93323	7.28152	7.8218	7.57485	8.39943	8.01064	6.39708	5.36424	5.547	6.18331	7.93323	7.28152	7.8218
ANO6	rS-pU	6.46644	5.72852	5.26928	6.72891	6.27402	5.22443	3.97612	5.4174	5.79008	5.32973	6.46644	5.72852	5.26928	6.72891	6.27402	5.22443	3.97612	5.4174	5.79008	5.32973
AP1S1	rS-pU	5.63635	5.92108	5.23438	4.84334	4.95952	4.8558	6.60249	6.75951	6.98017	6.0111	5.63635	5.92108	5.23438	4.84334	4.95952	4.8558	6.60249	6.75951	6.98017	6.0111
APBB1IP	rS-pU	1.71938	3.4841	0.721321		5.51848	0.0591321				0.0599475	1.71938	3.4841	0.721321		5.51848	0.0591321				0.0599475
APPL1	rS-pU	4.17215	4.78164	4.60052	4.03172	4.603	3.06822	4.50732	4.02833	4.14165	3.46498	4.17215	4.78164	4.60052	4.03172	4.603	3.06822	4.50732	4.02833	4.14165	3.46498
AQR	rS-pU	4.34522	3.51948	4.18362	3.50736	2.42484	3.335	3.43498	3.77822	3.46505	3.23447	4.34522	3.51948	4.18362	3.50736	2.42484	3.335	3.43498	3.77822	3.46505	3.23447
ARAP1	rS-pU	5.76084	6.11218	5.97057	6.91623	5.83158	6.45463	6.3777	5.74752	5.95721	5.46426	5.76084	6.11218	5.97057	6.91623	5.83158	6.45463	6.3777	5.74752	5.95721	5.46426
ARF4	rS-pU	5.87724	7.2585	7.12728	6.96679	5.02846	5.98353	6.73386	6.1809	6.643	6.0891	5.87724	7.2585	7.12728	6.96679	5.02846	5.98353	6.73386	6.1809	6.643	6.0891
ARFIP2	rS-pU	5.5197	5.00377	6.29847	5.4734	5.1148	4.84804	6.83101	5.28264	5.15893	4.9214	5.5197	5.00377	6.29847	5.4734	5.1148	4.84804	6.83101	5.28264	5.15893	4.9214
ARHGAP10	rS-pU	3.54788	3.75943	3.57553	1.15843	3.13414	0.126071	5.05582	4.46472	4.12413	3.65179	3.54788	3.75943	3.57553	1.15843	3.13414	0.126071	5.05582	4.46472	4.12413	3.65179
ARHGAP35	rS-pU	4.37504	4.49636	4.33353	4.26123	3.12891	3.1936	4.16109	4.69314	3.0994	3.42005	4.37504	4.49636	4.33353	4.26123	3.12891	3.1936	4.16109	4.69314	3.0994	3.42005
ARHGEF12	rS-pU	5.25004	5.91866	5.39922	6.03926	5.30645	5.66589	6.16205	5.33883	5.61652	4.93809	5.25004	5.91866	5.39922	6.03926	5.30645	5.66589	6.16205	5.33883	5.61652	4.93809
ARHGEF17	rS-pU	2.39504	2.34027	3.29103	2.8903	1.19609	0.07245	1.87444	2.61691	0.893082	3.83647	2.39504	2.34027	3.29103	2.8903	1.19609	0.07245	1.87444	2.61691	0.893082	3.83647
ARPC1A	rS-pU	7.48314	8.90752	7.64669	7.20289	6.48892	7.47579	7.54936	8.50303	8.41871	8.26701	7.48314	8.90752	7.64669	7.20289	6.48892	7.47579	7.54936	8.50303	8.41871	8.26701
ARPP19	rS-pU	6.38778	5.80982	6.46475	6.10398	5.43707	5.16009	6.33644	7.21554	5.98683	4.78431	6.38778	5.80982	6.46475	6.10398	5.43707	5.16009	6.33644	7.21554	5.98683	4.78431
ASCC1	rS-pU	6.36771	4.57958	5.89966	5.70579	6.05613	6.74392	5.98748	5.74411	5.35876	5.50922	6.36771	4.57958	5.89966	5.70579	6.05613	6.74392	5.98748	5.74411	5.35876	5.50922
ASH2L	rS-pU	5.39575	5.90053	5.67142	6.19406	6.50419	7.82689	6.17334	5.85812	5.78141	6.14691	5.39575	5.90053	5.67142	6.19406	6.50419	7.82689	6.17334	5.85812	5.78141	6.14691
ASPSCR1	rS-pU	5.48944	5.30613	5.5005	8.77341	4.66484	5.41174	5.68997	5.42732	4.97553	5.24743	5.48944	5.30613	5.5005	8.77341	4.66484	5.41174	5.68997	5.42732	4.97553	5.24743
ATG2B	rS-pU	1.98861	1.70514	2.00048	1.61421	2.51721	2.63703	2.52571	2.25448	1.82393	1.17796	1.98861	1.70514	2.00048	1.61421	2.51721	2.63703	2.52571	2.25448	1.82393	1.17796
ATG4B	rS-pU	6.5284	6.341	6.12493	7.74942	7.5218	6.33861	6.6563	7.13872	6.80497	6.07492	6.5284	6.341	6.12493	7.74942	7.5218	6.33861	6.6563	7.13872	6.80497	6.07492
ATG4C	rS-pU	2.97547	2.77922	3.00556	2.93963	4.24157	3.66573	3.0677	2.75464	3.55472	2.88395	2.97547	2.77922	3.00556	2.93963	4.24157	3.66573	3.0677	2.75464	3.55472	2.88395
ATM	rS-pU	3.57632	3.79253	3.2235	4.28804	4.89413	4.00328	2.92211	2.45368	3.42405	3.96462	3.57632	3.79253	3.2235	4.28804	4.89413	4.00328	2.92211	2.45368	3.42405	3.96462
ATP13A1	rS-pU	5.58893	4.89179	6.0446	5.90551	5.65664	5.27301	6.85149	6.18503	6.2464	3.36634	5.58893	4.89179	6.0446	5.90551	5.65664	5.27301	6.85149	6.18503	6.2464	3.36634
ATP1A1	rS-pU	7.83506	9.28292	9.32071	10.2388	7.88956	8.4073	9.11077	9.67827	8.97257	8.04395	7.83506	9.28292	9.32071	10.2388	7.88956	8.4073	9.11077	9.67827	8.97257	8.04395
ATP1B3	rS-pU	6.76363	7.75142	7.43923	6.6478	6.36689	6.67623	7.29789	6.49642	7.44329	4.64606	6.76363	7.75142	7.43923	6.6478	6.36689	6.67623	7.29789	6.49642	7.44329	4.64606
ATP2A2	rS-pU	8.35538	6.84755	6.96206	7.02121	5.62288	6.52787	7.23497	6.87833	7.3141	5.24691	8.35538	6.84755	6.96206	7.02121	5.62288	6.52787	7.23497	6.87833	7.3141	5.24691
ATP5MD	rS-pU	7.78269	7.18425	7.48139	6.75317	6.90713	7.08293	8.2934	7.10024	7.45523	6.95553	7.78269	7.18425	7.48139	6.75317	6.90713	7.08293	8.2934	7.10024	7.45523	6.95553
ATP6AP1	rS-pU	5.75341	6.48209	6.94547	6.30312	4.99061	6.20045	6.92943	7.10306	5.79167	5.99516	5.75341	6.48209	6.94547	6.30312	4.99061	6.20045	6.92943	7.10306	5.79167	5.99516
ATP6AP2	rS-pU	7.70906	8.03346	8.08866	7.63887	6.17296	6.71792	7.55216	8.20623	7.54929	7.90165	7.70906	8.03346	8.08866	7.63887	6.17296	6.71792	7.55216	8.20623	7.54929	7.90165
ATP6V0A1	rS-pU	6.93534	5.84182	6.51005	6.24001	5.15274	7.34906	6.87196	6.00877	6.89037	1.02477	6.93534	5.84182	6.51005	6.24001	5.15274	7.34906	6.87196	6.00877	6.89037	1.02477
ATP6V0C	rS-pU	7.20965	7.3875	8.03762	7.50999	6.18452	6.69773	8.33909	7.38524	7.89628	6.68663	7.20965	7.3875	8.03762	7.50999	6.18452	6.69773	8.33909	7.38524	7.89628	6.68663
ATP6V1C1	rS-pU	5.46006	5.71758	5.15339	5.65773	4.06084	4.56716	5.29725	6.19758	7.0254	4.40019	5.46006	5.71758	5.15339	5.65773	4.06084	4.56716	5.29725	6.19758	7.0254	4.40019
ATP6V1F	rS-pU	7.15361	7.91005	7.39197	6.94021	7.45947	7.9277	8.56224	7.69274	8.8293	5.80293	7.15361	7.91005	7.39197	6.94021	7.45947	7.9277	8.56224	7.69274	8.8293	5.80293
ATR	rS-pU	3.1849	3.4835	2.98006	2.61058	2.85406	2.61847	2.98561	3.16165	2.94403	1.62836	3.1849	3.4835	2.98006	2.61058	2.85406	2.61847	2.98561	3.16165	2.94403	1.62836
ATXN10	rS-pU	6.23201	5.51636	7.40276	6.29902	5.78984	5.29733	7.1442	5.71248	5.65322	5.39917	6.23201	5.51636	7.40276	6.29902	5.78984	5.29733	7.1442	5.71248	5.65322	5.39917
AUP1	rS-pU	9.10735	9.22248	8.81475	8.64631	8.65598	8.44299	7.56048	8.45651	8.79441	8.03884	9.10735	9.22248	8.81475	8.64631	8.65598	8.44299	7.56048	8.45651	8.79441	8.03884
AXL	rS-pU	8.05794	7.90773	7.16654	3.95342	0.144238	0.683079	0.0547763	0.348616	8.1269	6.21974	8.05794	7.90773	7.16654	3.95342	0.144238	0.683079	0.0547763	0.348616	8.1269	6.21974
B2M	rS-pU	8.30991	10.8741	10.8411	8.79234	10.049	9.56305	8.74002	8.38987	9.64556	8.70195	8.30991	10.8741	10.8411	8.79234	10.049	9.56305	8.74002	8.38987	9.64556	8.70195
BAG6	rS-pU	7.69036	8.31243	8.31894	9.16315	7.62568	8.72496	8.88651	8.51851	8.69185	7.7822	7.69036	8.31243	8.31894	9.16315	7.62568	8.72496	8.88651	8.51851	8.69185	7.7822
BCR	rS-pU	4.16313	3.84531	5.86945	5.28871	5.46122	5.23622	5.42478	5.08163	4.9748	0.585635	4.16313	3.84531	5.86945	5.28871	5.46122	5.23622	5.42478	5.08163	4.9748	0.585635
BIRC6	rS-pU	3.50108	2.91628	3.03847	3.76129	1.95622	2.91669	3.00367	3.55749	2.92741	3.01482	3.50108	2.91628	3.03847	3.76129	1.95622	2.91669	3.00367	3.55749	2.92741	3.01482
BLOC1S1	rS-pU	6.71428	6.40552	6.73706	6.21342	6.5029	5.79222	6.8452	6.79833	7.24644	7.32238	6.71428	6.40552	6.73706	6.21342	6.5029	5.79222	6.8452	6.79833	7.24644	7.32238
BMS1	rS-pU	4.23366	3.20529	3.99048	3.74199	3.05666	3.27455	3.90952	4.39814	4.87473	4.0433	4.23366	3.20529	3.99048	3.74199	3.05666	3.27455	3.90952	4.39814	4.87473	4.0433
BOP1	rS-pU	7.60095	6.49167	7.45325	6.22225	6.41367	5.94812	6.74172	6.2075	7.00648	7.02892	7.60095	6.49167	7.45325	6.22225	6.41367	5.94812	6.74172	6.2075	7.00648	7.02892
BPTF	rS-pU	5.13159	4.09536	4.97382	5.48991	4.8075	4.46335	4.96982	6.8259	4.60341	4.80189	5.13159	4.09536	4.97382	5.48991	4.8075	4.46335	4.96982	6.8259	4.60341	4.80189
BSG	rS-pU	9.67063	8.49139	10.5308	10.1746	8.10582	9.3218	10.261	9.89353	10.3198	9.1996	9.67063	8.49139	10.5308	10.1746	8.10582	9.3218	10.261	9.89353	10.3198	9.1996
BST2	rS-pU	0.658443	0.921832	7.57499	6.28383	2.27493	6.05979	0.698846	1.72925	8.05096	1.57213	0.658443	0.921832	7.57499	6.28383	2.27493	6.05979	0.698846	1.72925	8.05096	1.57213
BTF3	rS-pU	9.4947	9.39452	9.34941	9.23777	9.40843	9.19695	9.3037	9.51694	9.76124	8.60735	9.4947	9.39452	9.34941	9.23777	9.40843	9.19695	9.3037	9.51694	9.76124	8.60735
BUB1B	rS-pU	4.91769	5.36782	6.03062	4.69351	5.69424	4.87485	5.09101	4.98572	5.4826	5.18388	4.91769	5.36782	6.03062	4.69351	5.69424	4.87485	5.09101	4.98572	5.4826	5.18388
BUB3	rS-pU	7.57493	7.49428	7.91776	7.03548	7.71706	7.57114	6.83024	7.75179	8.22704	7.30213	7.57493	7.49428	7.91776	7.03548	7.71706	7.57114	6.83024	7.75179	8.22704	7.30213
BUD23	rS-pU	7.7514	8.18094	8.40311	6.84163	6.89287	7.11864	7.4534	7.96412	7.93801	6.88657	7.7514	8.18094	8.40311	6.84163	6.89287	7.11864	7.4534	7.96412	7.93801	6.88657
BYSL	rS-pU	4.5319	4.60304	4.65254	4.71657	3.84124	3.54605	4.37665	4.27039	4.74286	3.86569	4.5319	4.60304	4.65254	4.71657	3.84124	3.54605	4.37665	4.27039	4.74286	3.86569
BZW1	rS-pU	8.10039	7.3305	8.8789	8.07182	5.89052	5.90777	7.44495	8.44357	8.13758	6.82195	8.10039	7.3305	8.8789	8.07182	5.89052	5.90777	7.44495	8.44357	8.13758	6.82195
CACNA2D1	rS-pU	3.4263	2.83249	3.49365			0.0576279		0.00919239	2.75259	2.76587	3.4263	2.83249	3.49365			0.0576279		0.00919239	2.75259	2.76587
CALD1	rS-pU	8.04154	8.14348	8.64712	8.57145	0.420261	0.397858	9.72102	0.321712	5.59745	7.91001	8.04154	8.14348	8.64712	8.57145	0.420261	0.397858	9.72102	0.321712	5.59745	7.91001
CAPRIN1	rS-pU	7.83838	7.44222	7.98542	7.62923	7.24374	7.11179	7.76927	7.59956	7.55646	6.71424	7.83838	7.44222	7.98542	7.62923	7.24374	7.11179	7.76927	7.59956	7.55646	6.71424
CAT	rS-pU	4.72567	4.69137	4.71237	5.59768	4.55037	6.09972	6.20497	4.61632	3.8671	3.99567	4.72567	4.69137	4.71237	5.59768	4.55037	6.09972	6.20497	4.61632	3.8671	3.99567
CBY1	rS-pU	4.31114	4.27453	4.34336	5.00939	4.13217	4.13668	6.31858	4.74648	5.84767	5.02809	4.31114	4.27453	4.34336	5.00939	4.13217	4.13668	6.31858	4.74648	5.84767	5.02809
CC2D1A	rS-pU	4.496	4.26287	5.48945	4.88248	5.75375	5.10359	6.17625	6.43165	5.98335	4.2002	4.496	4.26287	5.48945	4.88248	5.75375	5.10359	6.17625	6.43165	5.98335	4.2002
CCDC124	rS-pU	6.85105	6.58067	7.06767	6.33267	6.773	6.16582	7.79981	6.79283	7.97703	6.71968	6.85105	6.58067	7.06767	6.33267	6.773	6.16582	7.79981	6.79283	7.97703	6.71968
CCND1	rS-pU	6.60538	7.74822	5.65251	7.50784	0.937475	0.814011	6.13157	7.50216	5.21815	5.25919	6.60538	7.74822	5.65251	7.50784	0.937475	0.814011	6.13157	7.50216	5.21815	5.25919
CCNH	rS-pU	5.08375	5.73482	5.70677	5.07408	4.71429	5.57566	6.73616	5.20067	5.69601	4.56112	5.08375	5.73482	5.70677	5.07408	4.71429	5.57566	6.73616	5.20067	5.69601	4.56112
CD109	rS-pU	5.26572	4.91766	5.24679	3.00842	2.40261	0.293003	0.113758	1.10351	2.39164	4.14881	5.26572	4.91766	5.24679	3.00842	2.40261	0.293003	0.113758	1.10351	2.39164	4.14881
CD151	rS-pU	10.2035	10.7789	9.59118	9.31374	6.42271	8.14027	9.01831	8.03757	10.2779	9.19068	10.2035	10.7789	9.59118	9.31374	6.42271	8.14027	9.01831	8.03757	10.2779	9.19068
CD34	rS-pU	0.0457236	0.370602	0.0249862	0.0285065	1.64445	0.0198479	0.189613			3.33481	0.0457236	0.370602	0.0249862	0.0285065	1.64445	0.0198479	0.189613			3.33481
CD44	rS-pU	8.82367	11.1906	8.72031	0.403759	1.05773	1.60635	0.247275	6.24091	7.68823	5.80101	8.82367	11.1906	8.72031	0.403759	1.05773	1.60635	0.247275	6.24091	7.68823	5.80101
CD74	rS-pU	1.13448	5.30792	5.07904	7.50084	1.14229	1.35818	0.417421	0.794042	1.66012	0.775115	1.13448	5.30792	5.07904	7.50084	1.14229	1.35818	0.417421	0.794042	1.66012	0.775115
CD81	rS-pU	6.82387	6.84711	6.2023	0.224811	6.46826	5.44793	7.41342	6.23463	7.19122	6.02244	6.82387	6.84711	6.2023	0.224811	6.46826	5.44793	7.41342	6.23463	7.19122	6.02244
CD9	rS-pU	6.99602	7.47869	7.42778	4.37168	5.06353	1.0949	9.02902	8.7856	7.94884	8.19462	6.99602	7.47869	7.42778	4.37168	5.06353	1.0949	9.02902	8.7856	7.94884	8.19462
CDC123	rS-pU	6.75011	5.95801	6.74053	6.28154	6.58972	5.72527	6.45841	6.21343	7.70931	5.8025	6.75011	5.95801	6.74053	6.28154	6.58972	5.72527	6.45841	6.21343	7.70931	5.8025
CDC37	rS-pU	6.62227	6.29068	6.8541	6.7947	6.35552	6.28003	6.98544	6.87832	8.0387	5.97595	6.62227	6.29068	6.8541	6.7947	6.35552	6.28003	6.98544	6.87832	8.0387	5.97595
CDC42BPA	rS-pU	5.54117	5.10085	5.89464	4.59397	5.10425	6.27918	6.40809	4.5753	5.13506	5.11237	5.54117	5.10085	5.89464	4.59397	5.10425	6.27918	6.40809	4.5753	5.13506	5.11237
CDC42BPB	rS-pU	5.47781	4.27549	5.26394	4.70036	2.6621	3.05237	5.14688	5.36016	4.1696	3.91857	5.47781	4.27549	5.26394	4.70036	2.6621	3.05237	5.14688	5.36016	4.1696	3.91857
CDH2	rS-pU	4.50274	4.25471	6.9462	6.3707	3.39007	0.152456	0.0276833			4.46825	4.50274	4.25471	6.9462	6.3707	3.39007	0.152456	0.0276833			4.46825
CDK4	rS-pU	7.74374	7.74713	7.36504	7.53935	7.25872	7.4719	7.90387	8.33217	8.63971	7.72279	7.74374	7.74713	7.36504	7.53935	7.25872	7.4719	7.90387	8.33217	8.63971	7.72279
CDK5RAP2	rS-pU	7.15616	6.44379	8.13404	7.55623	7.93294	7.0911	7.09149	7.39537	6.30428	7.16538	7.15616	6.44379	8.13404	7.55623	7.93294	7.0911	7.09149	7.39537	6.30428	7.16538
CEBPZ	rS-pU	5.36134	4.5727	4.75872	4.88927	3.23633	4.16681	3.79629	4.77601	4.64848	4.10456	5.36134	4.5727	4.75872	4.88927	3.23633	4.16681	3.79629	4.77601	4.64848	4.10456
CELF2	rS-pU	0.241508	0.3377	2.65216	0.0206552	6.7504	3.86569	0.0465808	0.0151793		2.226	0.241508	0.3377	2.65216	0.0206552	6.7504	3.86569	0.0465808	0.0151793		2.226
CEP131	rS-pU	4.90635	4.96117	5.47638	5.56154	5.83012	5.06222	5.73941	5.42487	4.98181	5.31591	4.90635	4.96117	5.47638	5.56154	5.83012	5.06222	5.73941	5.42487	4.98181	5.31591
CERS2	rS-pU	7.83338	7.50426	7.57359	7.92787	7.45086	6.92448	8.16831	9.44417	7.68867	6.22829	7.83338	7.50426	7.57359	7.92787	7.45086	6.92448	8.16831	9.44417	7.68867	6.22829
CETN2	rS-pU	5.3612	5.73546	4.65045	4.92314	3.32243	3.87666	4.70603	5.75187	4.9941	4.8925	5.3612	5.73546	4.65045	4.92314	3.32243	3.87666	4.70603	5.75187	4.9941	4.8925
CFAP298	rS-pU	6.59243	6.93749	7.18987	6.83029	6.7728	7.56462	7.1434	7.04694	7.89202	6.11221	6.59243	6.93749	7.18987	6.83029	6.7728	7.56462	7.1434	7.04694	7.89202	6.11221
CHD3	rS-pU	7.06539	5.2635	7.81012	3.85888	6.59423	4.73018	7.92545	7.31814	6.60835	6.79699	7.06539	5.2635	7.81012	3.85888	6.59423	4.73018	7.92545	7.31814	6.60835	6.79699
CHD4	rS-pU	6.85	6.53885	7.56197	7.45105	7.1772	7.00198	6.97575	7.95929	7.54971	8.22694	6.85	6.53885	7.56197	7.45105	7.1772	7.00198	6.97575	7.95929	7.54971	8.22694
CHMP1A	rS-pU	6.6346	6.67917	6.13078	7.25347	6.1565	5.6607	6.47897	7.61579	7.31684	6.47851	6.6346	6.67917	6.13078	7.25347	6.1565	5.6607	6.47897	7.61579	7.31684	6.47851
CHMP2A	rS-pU	7.43844	7.17242	7.06606	6.12277	7.15864	6.80025	8.02989	6.963	7.34229	5.20513	7.43844	7.17242	7.06606	6.12277	7.15864	6.80025	8.02989	6.963	7.34229	5.20513
CHMP3	rS-pU	7.2962	6.80765	6.46791	7.14927	5.55643	5.59456	6.33122	7.47952	6.85989	6.05322	7.2962	6.80765	6.46791	7.14927	5.55643	5.59456	6.33122	7.47952	6.85989	6.05322
CHMP4B	rS-pU	6.00405	6.52602	5.84018	6.32178	5.31714	4.67342	5.88997	5.58359	6.74989	4.58948	6.00405	6.52602	5.84018	6.32178	5.31714	4.67342	5.88997	5.58359	6.74989	4.58948
CHP1	rS-pU	7.06238	5.92665	6.90197	6.66157	5.95563	6.76032	7.27147	6.15218	6.57968	6.19882	7.06238	5.92665	6.90197	6.66157	5.95563	6.76032	7.27147	6.15218	6.57968	6.19882
CHTF18	rS-pU	5.39632	5.10658	6.0193	4.79203	6.83226	5.63796	6.06343	5.39544	5.78379	5.89906	5.39632	5.10658	6.0193	4.79203	6.83226	5.63796	6.06343	5.39544	5.78379	5.89906
CIAO1	rS-pU	4.58072	4.09324	4.22008	4.66366	4.48315	4.14286	4.21194	4.69029	4.91343	4.15414	4.58072	4.09324	4.22008	4.66366	4.48315	4.14286	4.21194	4.69029	4.91343	4.15414
CIAPIN1	rS-pU	6.28519	4.98594	6.56058	6.29317	5.61153	5.61637	6.15489	5.59567	6.45186	5.35589	6.28519	4.98594	6.56058	6.29317	5.61153	5.61637	6.15489	5.59567	6.45186	5.35589
CINP	rS-pU	5.92053	5.08882	5.77005	4.97767	4.65256	4.38944	5.91857	5.84517	5.44549	4.15161	5.92053	5.08882	5.77005	4.97767	4.65256	4.38944	5.91857	5.84517	5.44549	4.15161
CISD1	rS-pU	4.20444	3.57355	4.43386	3.88068	3.90631	4.20035	4.09869	3.64418	4.30263	3.45527	4.20444	3.57355	4.43386	3.88068	3.90631	4.20035	4.09869	3.64418	4.30263	3.45527
CISD2	rS-pU	3.06163	3.40613	3.11382	2.86439	1.89363	3.19154	3.23347	2.80623	3.35229	2.58288	3.06163	3.40613	3.11382	2.86439	1.89363	3.19154	3.23347	2.80623	3.35229	2.58288
CKAP5	rS-pU	7.2986	7.25577	7.02227	7.17219	6.93003	6.93936	6.91914	7.70036	6.93966	6.89734	7.2986	7.25577	7.02227	7.17219	6.93003	6.93936	6.91914	7.70036	6.93966	6.89734
CLCC1	rS-pU	5.05683	5.25363	5.47028	4.89572	4.27726	5.58142	5.50768	5.74375	5.16096	4.79767	5.05683	5.25363	5.47028	4.89572	4.27726	5.58142	5.50768	5.74375	5.16096	4.79767
CLINT1	rS-pU	7.07665	6.8851	6.8954	6.43223	6.69584	6.32182	6.17472	6.82648	6.66973	5.82819	7.07665	6.8851	6.8954	6.43223	6.69584	6.32182	6.17472	6.82648	6.66973	5.82819
CLNS1A	rS-pU	5.89839	5.39399	5.92931	5.84059	5.73455	6.41244	5.79718	6.18208	6.33811	5.66122	5.89839	5.39399	5.92931	5.84059	5.73455	6.41244	5.79718	6.18208	6.33811	5.66122
CLPTM1	rS-pU	8.15715	7.13628	7.53974	6.86902	6.08063	5.56495	2.65209	7.97929	7.54277	6.48036	8.15715	7.13628	7.53974	6.86902	6.08063	5.56495	2.65209	7.97929	7.54277	6.48036
CLSTN1	rS-pU	6.35207	6.55299	7.7805	7.03659	6.12179	5.09185	7.49299	6.49975	6.67932	6.11298	6.35207	6.55299	7.7805	7.03659	6.12179	5.09185	7.49299	6.49975	6.67932	6.11298
CMTM7	rS-pU	4.80809	3.9366	1.60197	4.81213	0.369203	0.293699	2.98265	0.699434	5.82797	5.25195	4.80809	3.9366	1.60197	4.81213	0.369203	0.293699	2.98265	0.699434	5.82797	5.25195
CNN2	rS-pU	7.78375	6.02429	8.51586	8.29268	7.54406	7.12058	6.24099	5.40314	8.27313	7.53861	7.78375	6.02429	8.51586	8.29268	7.54406	7.12058	6.24099	5.40314	8.27313	7.53861
CNN3	rS-pU	6.31675	7.74757	6.34331	7.99599	5.58358	0.89098	0.252303	0.153594	7.43645	8.50495	6.31675	7.74757	6.34331	7.99599	5.58358	0.89098	0.252303	0.153594	7.43645	8.50495
CNOT10	rS-pU	6.33342	5.35218	6.72314	5.78777	6.55621	7.47593	6.34578	6.53734	6.48578	5.44485	6.33342	5.35218	6.72314	5.78777	6.55621	7.47593	6.34578	6.53734	6.48578	5.44485
COG1	rS-pU	4.8816	5.0649	4.77545	5.10087	4.99753	4.24444	4.89608	5.26173	4.8342	5.25569	4.8816	5.0649	4.77545	5.10087	4.99753	4.24444	4.89608	5.26173	4.8342	5.25569
COL1A1	rS-pU	1.09403	1.39222	4.67789	5.52392	1.38985	0.451976	2.36534	1.70068	0.00705466	7.57861	1.09403	1.39222	4.67789	5.52392	1.38985	0.451976	2.36534	1.70068	0.00705466	7.57861
COL4A1	rS-pU	3.76485	3.5856	6.03249	0.0987556	0.0657956	0.00857489		0.0107515		5.13917	3.76485	3.5856	6.03249	0.0987556	0.0657956	0.00857489		0.0107515		5.13917
COL4A2	rS-pU	4.88936	5.04434	7.04921	0.53501	0.0652858	0.740232	0.266196	0.113588	0.010004	6.19455	4.88936	5.04434	7.04921	0.53501	0.0652858	0.740232	0.266196	0.113588	0.010004	6.19455
COL5A1	rS-pU	3.14641	3.39016	8.19593	0.913937	0.156439	0.088235	0.129063	2.31727	0.0319324	5.0434	3.14641	3.39016	8.19593	0.913937	0.156439	0.088235	0.129063	2.31727	0.0319324	5.0434
COL5A2	rS-pU	5.97099	3.00754	0.62158	0.800469	0.237743	0.291395	1.14317	0.478268	0.357149	3.7348	5.97099	3.00754	0.62158	0.800469	0.237743	0.291395	1.14317	0.478268	0.357149	3.7348
COL6A1	rS-pU	2.9925	7.05841	1.75737	3.23078	0.855502	0.481618	5.6933	1.81009	2.76926	5.37133	2.9925	7.05841	1.75737	3.23078	0.855502	0.481618	5.6933	1.81009	2.76926	5.37133
COL6A2	rS-pU	2.84147	8.32789	0.273827	1.96182	2.02267	2.39715	4.18851	2.58791	0.0360366	6.77007	2.84147	8.32789	0.273827	1.96182	2.02267	2.39715	4.18851	2.58791	0.0360366	6.77007
COMMD2	rS-pU	3.09048	3.11268	3.18423	2.85523	3.21109	3.1827	2.75837	3.19862	2.9217	2.05609	3.09048	3.11268	3.18423	2.85523	3.21109	3.1827	2.75837	3.19862	2.9217	2.05609
COMMD8	rS-pU	3.36123	4.62917	3.58193	3.08981	3.30186	3.05621	3.91035	3.06623	3.60775	3.82452	3.36123	4.62917	3.58193	3.08981	3.30186	3.05621	3.91035	3.06623	3.60775	3.82452
COQ7	rS-pU	3.8717	3.44271	3.95785	4.63472	3.17256	3.44052	4.53234	3.99936	3.12706	2.84029	3.8717	3.44271	3.95785	4.63472	3.17256	3.44052	4.53234	3.99936	3.12706	2.84029
CP	rS-pU	3.51158	5.33973	1.16202	7.94199	1.48641	1.37282	1.59188	2.39516	1.64247	0.777336	3.51158	5.33973	1.16202	7.94199	1.48641	1.37282	1.59188	2.39516	1.64247	0.777336
CPD	rS-pU	5.53535	5.50086	5.3922	6.37107	3.84815	4.62697	5.31334	3.83574	4.66473	3.86141	5.53535	5.50086	5.3922	6.37107	3.84815	4.62697	5.31334	3.83574	4.66473	3.86141
CPPED1	rS-pU	4.06851	2.20664	2.43637	5.91421	1.79139	2.43302	2.90239	3.08281	2.53499	1.91001	4.06851	2.20664	2.43637	5.91421	1.79139	2.43302	2.90239	3.08281	2.53499	1.91001
CPSF2	rS-pU	4.35722	3.62142	4.43288	4.05202	4.00383	3.5484	4.77693	4.69461	4.0359	2.81867	4.35722	3.62142	4.43288	4.05202	4.00383	3.5484	4.77693	4.69461	4.0359	2.81867
CPSF3	rS-pU	6.18185	5.26614	5.15209	6.06486	5.26685	5.82937	5.26191	6.08557	5.9903	5.12716	6.18185	5.26614	5.15209	6.06486	5.26685	5.82937	5.26191	6.08557	5.9903	5.12716
CPT1A	rS-pU	4.33721	4.79339	5.80858	3.46581	4.25457	3.39954	5.97684	5.85982	3.90914	0.370563	4.33721	4.79339	5.80858	3.46581	4.25457	3.39954	5.97684	5.85982	3.90914	0.370563
CRNKL1	rS-pU	3.99565	3.5335	2.56897	4.44901	3.12056	2.48811	3.75617	4.05265	3.98129	2.69426	3.99565	3.5335	2.56897	4.44901	3.12056	2.48811	3.75617	4.05265	3.98129	2.69426
CROT	rS-pU	3.25013	3.55135	2.52308	2.47396	3.32246	2.55273	4.57876	3.24611	2.84099	3.49359	3.25013	3.55135	2.52308	2.47396	3.32246	2.55273	4.57876	3.24611	2.84099	3.49359
CRTAP	rS-pU	6.64778	5.93275	6.6939	5.38922	4.63025	5.5	5.46821	5.7294	5.66504	5.63191	6.64778	5.93275	6.6939	5.38922	4.63025	5.5	5.46821	5.7294	5.66504	5.63191
CRYAB	rS-pU	0.330542	0.495132	5.03556	2.70906	0.134356	0.655487	2.09186			6.50612	0.330542	0.495132	5.03556	2.70906	0.134356	0.655487	2.09186			6.50612
CRYBG1	rS-pU	0.362833	2.84612	0.309253	4.0992	4.42406	0.381452	2.59722	4.05212	0.125722	0.559972	0.362833	2.84612	0.309253	4.0992	4.42406	0.381452	2.59722	4.05212	0.125722	0.559972
CSDE1	rS-pU	9.03996	9.40875	10.0068	9.60122	9.27239	9.34063	10.128	12.5075	9.21614	9.65331	9.03996	9.40875	10.0068	9.60122	9.27239	9.34063	10.128	12.5075	9.21614	9.65331
CSRP1	rS-pU	9.03492	7.32161	9.88759	5.98637	5.08676	5.39557	7.79766	7.94535	7.2429	7.01703	9.03492	7.32161	9.88759	5.98637	5.08676	5.39557	7.79766	7.94535	7.2429	7.01703
CSRP2	rS-pU	3.26899	3.17329	2.88303	3.36129	2.45641	1.14881	0.108694	2.42005	4.00094	4.74695	3.26899	3.17329	2.88303	3.36129	2.45641	1.14881	0.108694	2.42005	4.00094	4.74695
CST3	rS-pU	6.11517	5.88604	4.95535	8.2041	2.94624	4.09478	6.23371	5.25534	6.27204	5.01036	6.11517	5.88604	4.95535	8.2041	2.94624	4.09478	6.23371	5.25534	6.27204	5.01036
CSTF2	rS-pU	6.07795	6.77786	6.23859	5.28534	5.59857	5.46201	5.23568	6.28046	5.9435	5.71401	6.07795	6.77786	6.23859	5.28534	5.59857	5.46201	5.23568	6.28046	5.9435	5.71401
CTNNA1	rS-pU	8.95364	8.88882	9.7545	8.7187	7.07722	8.35252	8.80714	9.45817	8.59358	7.78722	8.95364	8.88882	9.7545	8.7187	7.07722	8.35252	8.80714	9.45817	8.59358	7.78722
CTNNB1	rS-pU	8.52126	7.95716	9.60713	10.11	6.63342	7.33776	8.76544	8.99189	9.14373	8.15329	8.52126	7.95716	9.60713	10.11	6.63342	7.33776	8.76544	8.99189	9.14373	8.15329
CTNND1	rS-pU	10.364	8.81421	9.37015	11.0248	5.05436	8.71327	10.3795	9.70097	9.03627	9.10759	10.364	8.81421	9.37015	11.0248	5.05436	8.71327	10.3795	9.70097	9.03627	9.10759
CTSL	rS-pU	9.75361	9.91473	8.26373	7.40778	0.604518	8.16873	7.32417	7.6598	9.70349	7.02924	9.75361	9.91473	8.26373	7.40778	0.604518	8.16873	7.32417	7.6598	9.70349	7.02924
CTSZ	rS-pU	6.82746	1.40416	7.85485	0.709952	0.392021	5.5153	6.44266	3.60269	7.24536	7.24091	6.82746	1.40416	7.85485	0.709952	0.392021	5.5153	6.44266	3.60269	7.24536	7.24091
CUL1	rS-pU	6.54024	6.7583	6.09831	6.14994	5.43228	6.39038	6.11147	6.56806	7.57313	4.44491	6.54024	6.7583	6.09831	6.14994	5.43228	6.39038	6.11147	6.56806	7.57313	4.44491
CUL2	rS-pU	5.86643	5.70343	5.91206	5.45767	5.12358	5.46405	6.03782	6.3541	6.77974	4.7836	5.86643	5.70343	5.91206	5.45767	5.12358	5.46405	6.03782	6.3541	6.77974	4.7836
CUL4B	rS-pU	5.54921	6.31581	5.57169	4.97994	4.52307	5.52459	5.95113	5.08701	4.51643	4.6789	5.54921	6.31581	5.57169	4.97994	4.52307	5.52459	5.95113	5.08701	4.51643	4.6789
CUL7	rS-pU	3.58152	4.60611	3.4574	6.10691	4.01107	5.2588	4.8006	4.78321	3.76733	4.51822	3.58152	4.60611	3.4574	6.10691	4.01107	5.2588	4.8006	4.78321	3.76733	4.51822
CUX1	rS-pU	4.69153	4.54667	5.23404	4.4593	5.00863	4.64388	4.78439	6.08431	4.58511	5.45687	4.69153	4.54667	5.23404	4.4593	5.00863	4.64388	4.78439	6.08431	4.58511	5.45687
CWC15	rS-pU	4.95622	5.4416	5.52967	5.1362	5.42469	5.09856	5.66947	4.85385	5.39308	4.19214	4.95622	5.4416	5.52967	5.1362	5.42469	5.09856	5.66947	4.85385	5.39308	4.19214
CYFIP1	rS-pU	7.1958	6.68745	6.79512	6.74418	6.80004	5.77009	6.81877	6.59157	7.15745	6.27368	7.1958	6.68745	6.79512	6.74418	6.80004	5.77009	6.81877	6.59157	7.15745	6.27368
DAP3	rS-pU	7.73671	7.42243	7.59206	7.56826	8.13692	8.7422	8.46196	8.20995	8.31097	6.90185	7.73671	7.42243	7.59206	7.56826	8.13692	8.7422	8.46196	8.20995	8.31097	6.90185
DAPK3	rS-pU	5.764	5.6782	6.07955	5.48323	4.8794	4.59634	6.30561	5.01177	6.50861	4.84079	5.764	5.6782	6.07955	5.48323	4.8794	4.59634	6.30561	5.01177	6.50861	4.84079
DCAF7	rS-pU	5.52692	5.52391	5.25728	5.91915	6.25569	6.21146	6.19014	7.18592	5.60754	5.56634	5.52692	5.52391	5.25728	5.91915	6.25569	6.21146	6.19014	7.18592	5.60754	5.56634
DCAKD	rS-pU	5.00521	4.66346	4.06697	5.56415	6.45947	5.37116	5.51257	4.98282	5.06175	4.43136	5.00521	4.66346	4.06697	5.56415	6.45947	5.37116	5.51257	4.98282	5.06175	4.43136
DCLK1	rS-pU	0.280933	2.79274	1.31913	0.0213571	0.0176338	0.0414402	0.0024018	2.74816	0.0196763	0.962398	0.280933	2.79274	1.31913	0.0213571	0.0176338	0.0414402	0.0024018	2.74816	0.0196763	0.962398
DCUN1D5	rS-pU	2.95604	2.76638	2.64422	2.75911	3.19346	3.46645	3.61806	1.98132	3.77278	2.24797	2.95604	2.76638	2.64422	2.75911	3.19346	3.46645	3.61806	1.98132	3.77278	2.24797
DDB1	rS-pU	7.84862	7.3151	8.13647	8.47592	6.64288	7.1127	6.6383	8.03392	7.71475	7.13427	7.84862	7.3151	8.13647	8.47592	6.64288	7.1127	6.6383	8.03392	7.71475	7.13427
DDRGK1	rS-pU	6.40534	6.39259	5.32397	6.73299	5.98458	4.84109	6.83534	5.38933	7.04596	4.73567	6.40534	6.39259	5.32397	6.73299	5.98458	4.84109	6.83534	5.38933	7.04596	4.73567
DDX1	rS-pU	7.91114	6.87787	7.65284	7.58894	5.9987	7.21468	6.48156	7.30531	7.39336	6.87709	7.91114	6.87787	7.65284	7.58894	5.9987	7.21468	6.48156	7.30531	7.39336	6.87709
DDX10	rS-pU	3.78335	3.33292	3.16624	3.41409	2.77962	2.86165	3.51532	3.06129	4.32092	2.95841	3.78335	3.33292	3.16624	3.41409	2.77962	2.86165	3.51532	3.06129	4.32092	2.95841
DDX11	rS-pU	7.25945	6.66126	7.35939	5.79701	7.66579	6.70433	6.66444	6.66194	7.49046	6.94811	7.25945	6.66126	7.35939	5.79701	7.66579	6.70433	6.66444	6.66194	7.49046	6.94811
DDX18	rS-pU	5.62975	4.57956	4.95802	5.38645	3.94005	4.26584	4.12075	5.4098	5.41098	4.88354	5.62975	4.57956	4.95802	5.38645	3.94005	4.26584	4.12075	5.4098	5.41098	4.88354
DDX24	rS-pU	7.02999	6.48242	7.1459	6.90933	6.88828	5.60014	7.61343	7.72149	7.66852	5.77914	7.02999	6.48242	7.1459	6.90933	6.88828	5.60014	7.61343	7.72149	7.66852	5.77914
DDX27	rS-pU	5.53488	5.52311	5.47155	5.50736	4.63131	4.17563	4.85775	6.0538	4.58595	4.65136	5.53488	5.52311	5.47155	5.50736	4.63131	4.17563	4.85775	6.0538	4.58595	4.65136
DDX41	rS-pU	6.82873	6.82308	7.06709	6.3943	6.73864	6.3283	7.09256	7.28089	6.90582	6.02484	6.82873	6.82308	7.06709	6.3943	6.73864	6.3283	7.09256	7.28089	6.90582	6.02484
DDX54	rS-pU	6.15477	5.71086	5.79062	5.5739	4.8536	5.14745	6.01736	5.96326	6.02257	4.97613	6.15477	5.71086	5.79062	5.5739	4.8536	5.14745	6.01736	5.96326	6.02257	4.97613
DEGS1	rS-pU	5.17799	5.15364	5.27241	3.5505	3.39513	4.41621	7.54229	3.61819	5.37637	3.50785	5.17799	5.15364	5.27241	3.5505	3.39513	4.41621	7.54229	3.61819	5.37637	3.50785
DENR	rS-pU	5.40143	4.98298	4.40187	4.68427	4.71133	5.06172	5.00789	5.40389	5.11111	4.7374	5.40143	4.98298	4.40187	4.68427	4.71133	5.06172	5.00789	5.40389	5.11111	4.7374
DERL1	rS-pU	5.38091	5.59673	5.17682	5.06191	5.03746	5.01311	5.49136	6.93805	6.14456	5.44932	5.38091	5.59673	5.17682	5.06191	5.03746	5.01311	5.49136	6.93805	6.14456	5.44932
DESI1	rS-pU	4.59561	4.14019	5.58543	4.5333	4.58153	4.70793	4.96303	3.54709	4.95719	3.15849	4.59561	4.14019	5.58543	4.5333	4.58153	4.70793	4.96303	3.54709	4.95719	3.15849
DHCR24	rS-pU	6.27242	7.9109	7.80988	9.47415	6.58736	6.91641	10.2228	8.37564	8.62711	7.3061	6.27242	7.9109	7.80988	9.47415	6.58736	6.91641	10.2228	8.37564	8.62711	7.3061
DHX16	rS-pU	5.2562	5.74181	5.67995	5.67693	5.58623	5.40631	5.59334	5.84606	5.65984	5.39565	5.2562	5.74181	5.67995	5.67693	5.58623	5.40631	5.59334	5.84606	5.65984	5.39565
DHX37	rS-pU	5.15386	4.37009	4.52538	4.08464	3.05341	2.71592	3.57555	4.17364	4.44196	3.02777	5.15386	4.37009	4.52538	4.08464	3.05341	2.71592	3.57555	4.17364	4.44196	3.02777
DHX38	rS-pU	5.47363	4.6656	5.36532	5.65531	4.96826	4.37176	5.02598	5.66031	5.74701	5.19392	5.47363	4.6656	5.36532	5.65531	4.96826	4.37176	5.02598	5.66031	5.74701	5.19392
DIAPH3	rS-pU	4.66038	4.47767	6.17149	4.06248	4.04647	4.67447	4.22324	4.31402	4.85554	4.11688	4.66038	4.47767	6.17149	4.06248	4.04647	4.67447	4.22324	4.31402	4.85554	4.11688
DLC1	rS-pU	3.90623	5.82854	0.395254	6.04285	0.368756	2.73334		3.6933	5.80488	4.50704	3.90623	5.82854	0.395254	6.04285	0.368756	2.73334		3.6933	5.80488	4.50704
DLG5	rS-pU	5.69353	5.22222	5.50654	5.90281	4.54553	5.44145	6.39046	6.68486	5.15847	6.5695	5.69353	5.22222	5.50654	5.90281	4.54553	5.44145	6.39046	6.68486	5.15847	6.5695
DLGAP5	rS-pU	5.6643	5.28253	5.63431	4.83369	5.16007	5.08357	5.12842	5.95991	4.88828	6.79008	5.6643	5.28253	5.63431	4.83369	5.16007	5.08357	5.12842	5.95991	4.88828	6.79008
DNAJA1	rS-pU	9.41403	8.46854	9.9603	8.68305	6.75768	6.91786	8.52366	9.28979	9.59255	8.40255	9.41403	8.46854	9.9603	8.68305	6.75768	6.91786	8.52366	9.28979	9.59255	8.40255
DNAJA2	rS-pU	5.0003	4.30019	4.22216	5.49147	4.1701	4.02309	5.25786	5.07836	5.50598	4.12547	5.0003	4.30019	4.22216	5.49147	4.1701	4.02309	5.25786	5.07836	5.50598	4.12547
DNAJA3	rS-pU	6.79129	5.84741	7.09692	6.53818	6.21897	6.85054	7.04663	6.73723	6.72126	4.84804	6.79129	5.84741	7.09692	6.53818	6.21897	6.85054	7.04663	6.73723	6.72126	4.84804
DNAJC17	rS-pU	4.66768	5.13469	5.5758	4.80064	5.59762	5.14596	5.07365	5.10558	5.85499	5.3688	4.66768	5.13469	5.5758	4.80064	5.59762	5.14596	5.07365	5.10558	5.85499	5.3688
DNAJC3	rS-pU	3.12205	3.89019	3.9123	4.11397	2.60105	3.19887	3.46109	3.82853	3.96415	2.23789	3.12205	3.89019	3.9123	4.11397	2.60105	3.19887	3.46109	3.82853	3.96415	2.23789
DNAJC9	rS-pU	5.93243	5.05483	5.56815	4.97703	5.80963	6.28369	5.16119	5.93122	6.07438	5.96827	5.93243	5.05483	5.56815	4.97703	5.80963	6.28369	5.16119	5.93122	6.07438	5.96827
DNMT1	rS-pU	7.32634	7.18492	7.60839	7.09084	6.93759	7.37245	7.52168	8.14438	8.14393	7.31088	7.32634	7.18492	7.60839	7.09084	6.93759	7.37245	7.52168	8.14438	8.14393	7.31088
DOCK1	rS-pU	5.12105	4.47983	4.57182	5.1998	0.061624	0.0592271	4.2584	3.77299	4.72185	4.60691	5.12105	4.47983	4.57182	5.1998	0.061624	0.0592271	4.2584	3.77299	4.72185	4.60691
DOHH	rS-pU	4.24765	3.78252	4.66544	4.69184	4.14546	3.43791	4.7635	3.52078	4.52788	3.54872	4.24765	3.78252	4.66544	4.69184	4.14546	3.43791	4.7635	3.52078	4.52788	3.54872
DPCD	rS-pU	3.78738	3.52036	4.23851	3.71576	2.75231	3.09823	4.75317	3.60357	5.08531	3.58156	3.78738	3.52036	4.23851	3.71576	2.75231	3.09823	4.75317	3.60357	5.08531	3.58156
DPH6	rS-pU	2.56221	3.24072	2.45894	2.23098	2.07524	2.65121	3.10409	2.28994	2.26564	2.17627	2.56221	3.24072	2.45894	2.23098	2.07524	2.65121	3.10409	2.28994	2.26564	2.17627
DPM3	rS-pU	4.98762	4.20202	4.8004	4.50637	5.43402	5.41494	6.15887	5.39855	6.27633	5.48919	4.98762	4.20202	4.8004	4.50637	5.43402	5.41494	6.15887	5.39855	6.27633	5.48919
DRAP1	rS-pU	7.05353	7.62914	5.93181	5.5695	6.37768	5.19407	6.27644	5.97253	8.25747	6.96566	7.05353	7.62914	5.93181	5.5695	6.37768	5.19407	6.27644	5.97253	8.25747	6.96566
DROSHA	rS-pU	5.9079	5.54196	7.45362	5.49782	5.7547	5.33232	5.77433	5.81259	5.09158	5.68849	5.9079	5.54196	7.45362	5.49782	5.7547	5.33232	5.77433	5.81259	5.09158	5.68849
DUT	rS-pU	6.23802	5.87298	7.26642	6.12926	7.44495	6.71954	6.52437	6.2534	6.86448	6.54927	6.23802	5.87298	7.26642	6.12926	7.44495	6.71954	6.52437	6.2534	6.86448	6.54927
DYNLL1	rS-pU	9.3494	9.12683	9.04902	8.94488	8.04592	8.31225	8.42194	8.60939	9.02648	8.45057	9.3494	9.12683	9.04902	8.94488	8.04592	8.31225	8.42194	8.60939	9.02648	8.45057
EBNA1BP2	rS-pU	8.00233	8.0623	8.14762	6.70633	5.75866	6.38923	6.41011	7.34817	8.36253	7.22681	8.00233	8.0623	8.14762	6.70633	5.75866	6.38923	6.41011	7.34817	8.36253	7.22681
ECM1	rS-pU	1.83264	4.218	3.63533	1.95748	1.44622	5.19594	1.05276	1.12456	6.70972	4.40273	1.83264	4.218	3.63533	1.95748	1.44622	5.19594	1.05276	1.12456	6.70972	4.40273
EDF1	rS-pU	9.54373	9.03291	10.1133	8.863	8.59433	8.75798	9.71564	9.88528	10.2346	8.56828	9.54373	9.03291	10.1133	8.863	8.59433	8.75798	9.71564	9.88528	10.2346	8.56828
EEF1AKMT1	rS-pU	3.38346	3.28615	2.84884	4.04259	3.60301	3.00197	3.87821	5.25254	5.49068	0.234403	3.38346	3.28615	2.84884	4.04259	3.60301	3.00197	3.87821	5.25254	5.49068	0.234403
EFR3A	rS-pU	4.18908	3.77889	3.42211	3.49945	2.71575	2.76695	2.9173	3.99239	3.93938	4.16908	4.18908	3.77889	3.42211	3.49945	2.71575	2.76695	2.9173	3.99239	3.93938	4.16908
EHBP1L1	rS-pU	4.42291	4.95852	5.17787	2.91162	3.95413	4.18424	2.09033	3.81104	5.05336	4.60519	4.42291	4.95852	5.17787	2.91162	3.95413	4.18424	2.09033	3.81104	5.05336	4.60519
EHD2	rS-pU	7.12967	5.20905	6.66345	1.24221	0.60073	4.93612	0.0225279	4.02586	3.10294	4.58421	7.12967	5.20905	6.66345	1.24221	0.60073	4.93612	0.0225279	4.02586	3.10294	4.58421
EHD4	rS-pU	4.14784	5.48518	4.44512	3.77002	3.01792	2.8218	4.2409	4.09233	4.32885	4.04953	4.14784	5.48518	4.44512	3.77002	3.01792	2.8218	4.2409	4.09233	4.32885	4.04953
EHMT2	rS-pU	5.88158	5.86777	5.95881	6.89961	5.76408	5.75592	6.65925	6.89848	6.65604	6.41822	5.88158	5.86777	5.95881	6.89961	5.76408	5.75592	6.65925	6.89848	6.65604	6.41822
EIF1AX	rS-pU	4.97648	4.725	5.17913	4.16323	3.52431	4.24721	4.59224	4.71843	5.37282	2.37921	4.97648	4.725	5.17913	4.16323	3.52431	4.24721	4.59224	4.71843	5.37282	2.37921
EIF3A	rS-pU	8.13446	7.74589	7.96238	7.7917	7.33006	7.44976	8.04044	7.58504	8.29384	7.17562	8.13446	7.74589	7.96238	7.7917	7.33006	7.44976	8.04044	7.58504	8.29384	7.17562
EIF3B	rS-pU	8.79959	9.11842	9.10325	8.37114	6.94579	8.07233	8.79243	9.4098	8.72433	8.29318	8.79959	9.11842	9.10325	8.37114	6.94579	8.07233	8.79243	9.4098	8.72433	8.29318
EIF3C	rS-pU	9.98971	10.0417	10.7603	10.8217	9.21999	9.84731	9.01423	11.0688	9.65238	9.09097	9.98971	10.0417	10.7603	10.8217	9.21999	9.84731	9.01423	11.0688	9.65238	9.09097
EIF3E	rS-pU	7.71782	7.2657	7.51997	8.04344	8.40903	8.76871	7.6225	8.49018	9.06518	7.36025	7.71782	7.2657	7.51997	8.04344	8.40903	8.76871	7.6225	8.49018	9.06518	7.36025
EIF3F	rS-pU	6.74124	6.85882	7.01755	6.8817	7.60637	6.84889	6.92302	5.70687	7.01758	6.6887	6.74124	6.85882	7.01755	6.8817	7.60637	6.84889	6.92302	5.70687	7.01758	6.6887
EIF3H	rS-pU	7.43799	7.11108	7.21963	7.62731	8.15703	8.11978	7.43674	7.84714	8.86865	7.26477	7.43799	7.11108	7.21963	7.62731	8.15703	8.11978	7.43674	7.84714	8.86865	7.26477
EIF3K	rS-pU	8.61514	6.97266	7.55441	6.88645	7.21746	7.92402	7.53288	7.63581	7.57496	6.69249	8.61514	6.97266	7.55441	6.88645	7.21746	7.92402	7.53288	7.63581	7.57496	6.69249
EIF3L	rS-pU	7.68008	7.3034	7.96809	8.41493	8.54116	8.05373	8.16295	7.36979	8.81288	8.08943	7.68008	7.3034	7.96809	8.41493	8.54116	8.05373	8.16295	7.36979	8.81288	8.08943
EIF4E2	rS-pU	5.93847	5.10541	5.81729	5.79639	3.85633	3.99226	5.64376	5.97364	5.40246	5.13021	5.93847	5.10541	5.81729	5.79639	3.85633	3.99226	5.64376	5.97364	5.40246	5.13021
EIF4G1	rS-pU	10.1206	10.7732	10.7186	9.90791	8.20395	8.7325	10.9828	10.9503	9.99966	9.15206	10.1206	10.7732	10.7186	9.90791	8.20395	8.7325	10.9828	10.9503	9.99966	9.15206
EIF4G2	rS-pU	10.6699	9.90299	10.2146	9.83726	8.48894	8.65353	10.2394	10.143	9.86804	9.15136	10.6699	9.90299	10.2146	9.83726	8.48894	8.65353	10.2394	10.143	9.86804	9.15136
EIF4H	rS-pU	8.40958	8.79751	8.60907	8.20721	7.7838	8.70712	8.53488	8.39693	8.36733	7.6514	8.40958	8.79751	8.60907	8.20721	7.7838	8.70712	8.53488	8.39693	8.36733	7.6514
EIF5	rS-pU	7.86335	6.85287	7.22143	6.97388	6.14603	6.22021	6.88619	8.07232	7.66399	6.06809	7.86335	6.85287	7.22143	6.97388	6.14603	6.22021	6.88619	8.07232	7.66399	6.06809
ELAC2	rS-pU	8.20191	6.69143	8.12909	7.15037	6.71996	5.79904	7.66183	7.75655	8.20131	5.99564	8.20191	6.69143	8.12909	7.15037	6.71996	5.79904	7.66183	7.75655	8.20131	5.99564
ELOB	rS-pU	7.23386	7.28885	7.48645	6.60685	7.20255	6.68388	7.70881	7.44518	8.27412	7.32804	7.23386	7.28885	7.48645	6.60685	7.20255	6.68388	7.70881	7.44518	8.27412	7.32804
ELOVL1	rS-pU	7.70431	8.52186	7.75819	6.4595	5.53968	5.98702	7.8548	7.21836	7.58983	7.07516	7.70431	8.52186	7.75819	6.4595	5.53968	5.98702	7.8548	7.21836	7.58983	7.07516
ELOVL5	rS-pU	7.17775	7.65857	7.37883	7.22112	8.33262	7.90836	9.75983	6.95193	0.202735	6.7026	7.17775	7.65857	7.37883	7.22112	8.33262	7.90836	9.75983	6.95193	0.202735	6.7026
ELP1	rS-pU	6.11334	5.72947	6.71488	7.60199	5.83279	5.57242	4.68116	5.99769	6.19019	4.98919	6.11334	5.72947	6.71488	7.60199	5.83279	5.57242	4.68116	5.99769	6.19019	4.98919
ELP3	rS-pU	6.36988	5.85323	5.95555	6.4456	6.28602	5.82686	5.79784	6.15369	6.0087	6.02652	6.36988	5.85323	5.95555	6.4456	6.28602	5.82686	5.79784	6.15369	6.0087	6.02652
ELP4	rS-pU	3.97814	3.89261	4.20189	3.94189	4.25372	5.10268	2.9496	4.3179	4.15782	4.03142	3.97814	3.89261	4.20189	3.94189	4.25372	5.10268	2.9496	4.3179	4.15782	4.03142
EMB	rS-pU	3.23985	0.373421	4.56836	0.18632	5.71288	0.0773767	5.57074	5.12052	4.19211	4.91446	3.23985	0.373421	4.56836	0.18632	5.71288	0.0773767	5.57074	5.12052	4.19211	4.91446
EMC3	rS-pU	5.64646	6.01874	5.60566	4.69392	4.47287	5.38326	5.62337	6.21699	5.10784	4.72156	5.64646	6.01874	5.60566	4.69392	4.47287	5.38326	5.62337	6.21699	5.10784	4.72156
EMC4	rS-pU	7.37918	7.04398	7.73066	6.46401	6.50024	6.05458	7.19458	6.88809	7.15881	6.34702	7.37918	7.04398	7.73066	6.46401	6.50024	6.05458	7.19458	6.88809	7.15881	6.34702
EMC7	rS-pU	6.21208	6.10885	6.79208	5.52215	5.24662	4.89729	5.77978	5.46065	6.27066	4.32616	6.21208	6.10885	6.79208	5.52215	5.24662	4.89729	5.77978	5.46065	6.27066	4.32616
EMD	rS-pU	5.55257	6.57788	6.31505	4.30703	4.75873	5.4792	5.59096	5.67915	5.34105	5.26761	5.55257	6.57788	6.31505	4.30703	4.75873	5.4792	5.59096	5.67915	5.34105	5.26761
ENY2	rS-pU	6.67101	5.81033	6.24231	6.43687	5.82726	6.21117	6.18254	7.32387	7.42444	6.40557	6.67101	5.81033	6.24231	6.43687	5.82726	6.21117	6.18254	7.32387	7.42444	6.40557
EPB41	rS-pU	4.94644	4.9231	6.56307	7.25344	7.49183	9.18397	7.43048	6.2508	6.44587	5.8006	4.94644	4.9231	6.56307	7.25344	7.49183	9.18397	7.43048	6.2508	6.44587	5.8006
EPHB2	rS-pU	5.47282	6.36594	2.33373	0.22465	4.61322	0.486669	2.70549	3.58989	4.06274	5.66929	5.47282	6.36594	2.33373	0.22465	4.61322	0.486669	2.70549	3.58989	4.06274	5.66929
EPS8	rS-pU	5.2021	6.03705	4.52718	5.98496	0.18471	0.234474	3.15021	5.85694	3.37238	4.33847	5.2021	6.03705	4.52718	5.98496	0.18471	0.234474	3.15021	5.85694	3.37238	4.33847
ERBB2	rS-pU	6.37391	5.06248	6.70736	8.01564	3.16735	3.71631	7.75934	6.41831	6.68835	6.42644	6.37391	5.06248	6.70736	8.01564	3.16735	3.71631	7.75934	6.41831	6.68835	6.42644
ERGIC3	rS-pU	3.98972	3.39907	3.83829	4.26933	3.0644	2.75972	3.27137	4.06033	3.78721	2.54041	3.98972	3.39907	3.83829	4.26933	3.0644	2.75972	3.27137	4.06033	3.78721	2.54041
ERMP1	rS-pU	6.0843	5.22088	6.09653	6.653	4.1652	5.26343	5.15146	6.95387	3.77576	3.82983	6.0843	5.22088	6.09653	6.653	4.1652	5.26343	5.15146	6.95387	3.77576	3.82983
ERP44	rS-pU	3.89828	4.56008	4.10004	4.50464	3.81441	4.57573	4.33014	4.56363	5.16933	3.89907	3.89828	4.56008	4.10004	4.50464	3.81441	4.57573	4.33014	4.56363	5.16933	3.89907
ESYT2	rS-pU	6.29085	6.29056	6.62036	5.8111	6.68682	6.23145	5.57075	6.32956	4.79804	4.62905	6.29085	6.29056	6.62036	5.8111	6.68682	6.23145	5.57075	6.32956	4.79804	4.62905
EVI5	rS-pU	2.34974	2.93588	2.79867	2.87329	0.409162	2.60293	3.21519	1.99926	3.09701	2.02914	2.34974	2.93588	2.79867	2.87329	0.409162	2.60293	3.21519	1.99926	3.09701	2.02914
EXOC3	rS-pU	4.22473	4.49214	5.70352	3.67205	3.80654	4.09178	3.90038	4.56365	3.73869	4.39913	4.22473	4.49214	5.70352	3.67205	3.80654	4.09178	3.90038	4.56365	3.73869	4.39913
EXOC4	rS-pU	6.07929	5.8502	6.16883	5.93197	6.39768	6.31569	6.044	5.9889	5.89544	5.1322	6.07929	5.8502	6.16883	5.93197	6.39768	6.31569	6.044	5.9889	5.89544	5.1322
EXOC7	rS-pU	7.64222	7.33304	7.46985	8.01579	7.42747	5.93995	8.15249	7.55207	7.91264	7.66166	7.64222	7.33304	7.46985	8.01579	7.42747	5.93995	8.15249	7.55207	7.91264	7.66166
EXOSC10	rS-pU	6.05226	5.80904	6.85329	6.15475	5.76257	6.29075	6.06731	5.94071	6.43159	5.88632	6.05226	5.80904	6.85329	6.15475	5.76257	6.29075	6.06731	5.94071	6.43159	5.88632
FADS2	rS-pU	7.9296	6.24688	4.42028	6.37904	8.23092	5.38801	9.98342	4.3408	4.15613	7.69761	7.9296	6.24688	4.42028	6.37904	8.23092	5.38801	9.98342	4.3408	4.15613	7.69761
FADS3	rS-pU	3.60806	4.58298	5.00805	3.57172	4.59896	4.35311	3.00552	3.1949	4.07184	4.59193	3.60806	4.58298	5.00805	3.57172	4.59896	4.35311	3.00552	3.1949	4.07184	4.59193
FAF1	rS-pU	5.29048	5.75666	6.24189	5.0621	5.89753	6.40263	5.67297	5.69328	5.56812	5.0684	5.29048	5.75666	6.24189	5.0621	5.89753	6.40263	5.67297	5.69328	5.56812	5.0684
FAM32A	rS-pU	5.27378	5.01819	5.39473	5.31278	5.36322	4.69777	5.28204	5.976	5.38485	4.62303	5.27378	5.01819	5.39473	5.31278	5.36322	4.69777	5.28204	5.976	5.38485	4.62303
FAM3A	rS-pU	5.6043	5.71859	6.36783	4.46103	4.94561	6.06347	6.13816	5.74206	5.38163	4.66826	5.6043	5.71859	6.36783	4.46103	4.94561	6.06347	6.13816	5.74206	5.38163	4.66826
FAM3C	rS-pU	4.16473	6.07377	3.98432	3.59693	3.46846	4.44169	4.12448	3.98452	5.72849	4.16109	4.16473	6.07377	3.98432	3.59693	3.46846	4.44169	4.12448	3.98452	5.72849	4.16109
FAM50A	rS-pU	5.78806	6.72037	6.38288	4.86576	4.83085	5.5871	5.80792	6.14261	5.58455	5.56504	5.78806	6.72037	6.38288	4.86576	4.83085	5.5871	5.80792	6.14261	5.58455	5.56504
FARS2	rS-pU	3.64537	3.59592	3.80687	3.93306	3.68976	3.43037	3.49248	3.49014	3.89009	3.04045	3.64537	3.59592	3.80687	3.93306	3.68976	3.43037	3.49248	3.49014	3.89009	3.04045
FIP1L1	rS-pU	6.13874	6.54261	6.35807	6.48076	6.96891	6.54444	6.1461	6.63602	6.9286	6.21994	6.13874	6.54261	6.35807	6.48076	6.96891	6.54444	6.1461	6.63602	6.9286	6.21994
FKBP10	rS-pU	6.1688	5.34618	7.13507	8.17107	0.479772	1.91327	7.16541	2.2034	7.08974	6.20081	6.1688	5.34618	7.13507	8.17107	0.479772	1.91327	7.16541	2.2034	7.08974	6.20081
FKBP14	rS-pU	3.50344	3.84817	4.70761	4.48267	3.08469	3.82158	2.94292	2.12419	3.01996	3.76128	3.50344	3.84817	4.70761	4.48267	3.08469	3.82158	2.94292	2.12419	3.01996	3.76128
FKBP8	rS-pU	7.2099	7.45546	8.18676	8.47166	8.34321	8.39902	9.10219	8.28227	8.20798	7.81415	7.2099	7.45546	8.18676	8.47166	8.34321	8.39902	9.10219	8.28227	8.20798	7.81415
FNBP1L	rS-pU	4.65353	4.38079	4.97176	5.55179	4.3491	2.61863	5.88614	5.00887	4.18646	5.27839	4.65353	4.38079	4.97176	5.55179	4.3491	2.61863	5.88614	5.00887	4.18646	5.27839
FOXK2	rS-pU	5.90297	5.54297	5.53624	6.37424	5.50828	5.48615	5.89568	6.06628	5.73655	5.0507	5.90297	5.54297	5.53624	6.37424	5.50828	5.48615	5.89568	6.06628	5.73655	5.0507
FRMD8	rS-pU	4.65141	4.59811	4.61279	4.09614	4.67052	5.08202	4.73522	4.74598	4.95106	4.82194	4.65141	4.59811	4.61279	4.09614	4.67052	5.08202	4.73522	4.74598	4.95106	4.82194
FRYL	rS-pU	3.67656	4.97574	3.8144	3.5594	4.24852	3.82065	3.82438	4.65348	3.54425	4.24435	3.67656	4.97574	3.8144	3.5594	4.24852	3.82065	3.82438	4.65348	3.54425	4.24435
FTH1	rS-pU	10.0853	10.32	10.0743	9.24796	9.72951	9.67364	8.83062	9.1131	7.26288	8.63476	10.0853	10.32	10.0743	9.24796	9.72951	9.67364	8.83062	9.1131	7.26288	8.63476
FTO	rS-pU	4.82006	4.12537	4.99912	5.31117	4.73805	2.97405	5.20605	3.97554	4.14978	4.61461	4.82006	4.12537	4.99912	5.31117	4.73805	2.97405	5.20605	3.97554	4.14978	4.61461
FTSJ1	rS-pU	5.94286	6.57793	6.94504	5.51209	5.77324	5.67239	5.66667	5.29343	6.11903	6.13683	5.94286	6.57793	6.94504	5.51209	5.77324	5.67239	5.66667	5.29343	6.11903	6.13683
FTSJ3	rS-pU	6.70271	5.50781	6.65786	6.03165	5.28947	4.29292	6.10232	7.7778	6.45416	5.80289	6.70271	5.50781	6.65786	6.03165	5.28947	4.29292	6.10232	7.7778	6.45416	5.80289
FUBP3	rS-pU	5.61113	5.26061	6.10097	5.33754	4.38659	4.82211	4.974	6.09556	6.12612	4.46219	5.61113	5.26061	6.10097	5.33754	4.38659	4.82211	4.974	6.09556	6.12612	4.46219
FUNDC1	rS-pU	3.82922	4.6205	4.1144	3.45346	3.57713	3.8691	0.0512417	4.14604	3.75785	3.99309	3.82922	4.6205	4.1144	3.45346	3.57713	3.8691	0.0512417	4.14604	3.75785	3.99309
FUNDC2	rS-pU	3.66772	3.53609	4.53339	3.08211	2.91671	3.45912	3.78309	4.2119	3.93327	3.99998	3.66772	3.53609	4.53339	3.08211	2.91671	3.45912	3.78309	4.2119	3.93327	3.99998
GABARAP	rS-pU	6.87409	6.52218	6.78717	6.79799	6.71633	6.38511	8.0545	6.65202	6.85588	5.96381	6.87409	6.52218	6.78717	6.79799	6.71633	6.38511	8.0545	6.65202	6.85588	5.96381
GABARAPL1	rS-pU	4.45058	5.15339	6.98954	4.75496	4.63181	4.72261	5.32613	1.57105	2.84619	5.34724	4.45058	5.15339	6.98954	4.75496	4.63181	4.72261	5.32613	1.57105	2.84619	5.34724
GAK	rS-pU	5.66024	6.6044	6.09015	5.82357	6.06445	5.69757	6.34356	6.26624	6.5274	4.72117	5.66024	6.6044	6.09015	5.82357	6.06445	5.69757	6.34356	6.26624	6.5274	4.72117
GALNT10	rS-pU	6.92795	5.8907	5.85171	5.33545	3.95915	3.88102	4.90343	4.67448	3.40312	4.53761	6.92795	5.8907	5.85171	5.33545	3.95915	3.88102	4.90343	4.67448	3.40312	4.53761
GALNT2	rS-pU	7.62485	7.27811	10.064	7.221	6.92619	6.3175	6.62927	5.28524	5.15178	6.90906	7.62485	7.27811	10.064	7.221	6.92619	6.3175	6.62927	5.28524	5.15178	6.90906
GATAD2A	rS-pU	5.74685	5.64698	6.34818	6.02095	5.74842	5.77967	6.49289	6.41228	6.77342	4.97821	5.74685	5.64698	6.34818	6.02095	5.74842	5.77967	6.49289	6.41228	6.77342	4.97821
GBA	rS-pU	7.03392	8.17598	7.61499	6.77023	5.16589	5.75502	7.81801	7.50629	7.39081	7.05416	7.03392	8.17598	7.61499	6.77023	5.16589	5.75502	7.81801	7.50629	7.39081	7.05416
GCC2	rS-pU	3.89496	2.87861	3.27111	4.29009	3.2242	4.15208	3.83321	3.35697	3.23189	3.68903	3.89496	2.87861	3.27111	4.29009	3.2242	4.15208	3.83321	3.35697	3.23189	3.68903
GFM1	rS-pU	5.92346	5.10363	5.7757	5.37758	4.69183	4.9229	6.31131	5.96127	5.69183	3.29186	5.92346	5.10363	5.7757	5.37758	4.69183	4.9229	6.31131	5.96127	5.69183	3.29186
GGA1	rS-pU	5.08395	5.14617	5.22721	5.49356	5.54946	6.01941	6.35017	5.23397	6.011	6.02295	5.08395	5.14617	5.22721	5.49356	5.54946	6.01941	6.35017	5.23397	6.011	6.02295
GGA2	rS-pU	4.20745	2.33915	4.23906	5.23347	3.30909	4.59434	4.25649	4.59786	3.91356	3.85057	4.20745	2.33915	4.23906	5.23347	3.30909	4.59434	4.25649	4.59786	3.91356	3.85057
GLG1	rS-pU	5.92057	5.89267	6.19383	7.66213	6.18418	4.98445	5.78763	6.41452	6.4195	6.08506	5.92057	5.89267	6.19383	7.66213	6.18418	4.98445	5.78763	6.41452	6.4195	6.08506
GLRX2	rS-pU	5.26557	4.77617	4.96772	3.94322	2.90245	5.67281	5.46612	4.94259	4.74483	1.59871	5.26557	4.77617	4.96772	3.94322	2.90245	5.67281	5.46612	4.94259	4.74483	1.59871
GLRX5	rS-pU	5.58697	4.75566	5.05435	5.90227	4.99396	4.69217	5.61165	5.93619	5.35738	4.75934	5.58697	4.75566	5.05435	5.90227	4.99396	4.69217	5.61165	5.93619	5.35738	4.75934
GLTP	rS-pU	3.69642	4.11572	3.47864	3.32322	3.79693	2.27664	4.29907	4.46541	4.99981	3.33797	3.69642	4.11572	3.47864	3.32322	3.79693	2.27664	4.29907	4.46541	4.99981	3.33797
GMPPA	rS-pU	4.89134	5.40015	5.1421	6.02434	4.42547	6.37641	4.6014	5.19904	5.23212	4.83454	4.89134	5.40015	5.1421	6.02434	4.42547	6.37641	4.6014	5.19904	5.23212	4.83454
GMPS	rS-pU	6.54876	6.11059	6.00198	5.95998	5.94921	6.91455	5.90942	6.98309	6.6191	5.26069	6.54876	6.11059	6.00198	5.95998	5.94921	6.91455	5.90942	6.98309	6.6191	5.26069
GNA11	rS-pU	4.28829	5.21618	4.57867	4.5411	1.99282	3.32518	5.23998	4.1946	4.58077	4.31601	4.28829	5.21618	4.57867	4.5411	1.99282	3.32518	5.23998	4.1946	4.58077	4.31601
GNAI1	rS-pU	4.30137	3.45557	4.30448	3.19992	0.0508128	0.0795978	3.44794	0.102496	2.73288	4.9631	4.30137	3.45557	4.30448	3.19992	0.0508128	0.0795978	3.44794	0.102496	2.73288	4.9631
GNAI2	rS-pU	6.61673	9.0791	8.73809	7.8483	7.95222	6.09102	6.69602	8.50274	8.74389	8.49277	6.61673	9.0791	8.73809	7.8483	7.95222	6.09102	6.69602	8.50274	8.74389	8.49277
GNAO1	rS-pU	0.049598	1.62955	0.726772	0.0274262	3.2816	0.331238	0.119386	0.106618	0.0134344	1.98298	0.049598	1.62955	0.726772	0.0274262	3.2816	0.331238	0.119386	0.106618	0.0134344	1.98298
GNAS	rS-pU	10.1317	10.6237	11.1985	11.5191	10.2873	9.60412	10.9837	12.4419	11.3729	11.0242	10.1317	10.6237	11.1985	11.5191	10.2873	9.60412	10.9837	12.4419	11.3729	11.0242
GNB1	rS-pU	7.386	7.68622	7.85644	7.75637	7.47417	7.242	8.09093	7.82167	7.45321	6.92379	7.386	7.68622	7.85644	7.75637	7.47417	7.242	8.09093	7.82167	7.45321	6.92379
GNB2	rS-pU	6.93081	7.57532	7.38844	6.53982	6.3522	6.80141	7.76414	8.23396	8.39668	7.60013	6.93081	7.57532	7.38844	6.53982	6.3522	6.80141	7.76414	8.23396	8.39668	7.60013
GNG12	rS-pU	5.26571	4.80597	5.35751	0.168705	0.10551	1.4283	3.71594	3.60829	4.83447	4.82489	5.26571	4.80597	5.35751	0.168705	0.10551	1.4283	3.71594	3.60829	4.83447	4.82489
GNG7	rS-pU	0.0424275	0.114051	0.0165901	2.07111	1.98893	0.327982	1.92459	0.663575	0.22782	1.64361	0.0424275	0.114051	0.0165901	2.07111	1.98893	0.327982	1.92459	0.663575	0.22782	1.64361
GOLGA2	rS-pU	5.0465	5.85103	6.37435	5.50491	5.86386	7.17715	5.26387	6.18774	6.01796	5.55274	5.0465	5.85103	6.37435	5.50491	5.86386	7.17715	5.26387	6.18774	6.01796	5.55274
GOLIM4	rS-pU	6.127	6.75282	8.06126	6.81125	0.320296	6.09546	5.44595	5.34277	6.19758	6.0025	6.127	6.75282	8.06126	6.81125	0.320296	6.09546	5.44595	5.34277	6.19758	6.0025
GOLM1	rS-pU	6.9865	6.60874	6.93869	2.3662	4.72956	2.17647	7.35189	3.99837	7.97465	5.67863	6.9865	6.60874	6.93869	2.3662	4.72956	2.17647	7.35189	3.99837	7.97465	5.67863
GPATCH11	rS-pU	3.7892	3.804	3.90117	3.33603	3.48947	3.6117	3.18843	3.85584	4.3483	3.68109	3.7892	3.804	3.90117	3.33603	3.48947	3.6117	3.18843	3.85584	4.3483	3.68109
GPC1	rS-pU	6.06564	5.22294	6.03866	4.49733	1.54698	0.526244	2.64487	3.84449	4.47396	6.16696	6.06564	5.22294	6.03866	4.49733	1.54698	0.526244	2.64487	3.84449	4.47396	6.16696
GPX1	rS-pU	7.04054	7.48984	7.95339	7.86524	6.04568	0.546782	8.24927	0.168522	8.29527	7.04159	7.04054	7.48984	7.95339	7.86524	6.04568	0.546782	8.24927	0.168522	8.29527	7.04159
GPX4	rS-pU	8.22431	7.53365	7.82648	8.92998	8.20565	8.32808	9.17443	8.4215	7.89957	7.78361	8.22431	7.53365	7.82648	8.92998	8.20565	8.32808	9.17443	8.4215	7.89957	7.78361
GRK2	rS-pU	3.9461	4.51464	4.32758	4.27353	6.14592	5.32546	5.67232	5.258	4.749	4.0303	3.9461	4.51464	4.32758	4.27353	6.14592	5.32546	5.67232	5.258	4.749	4.0303
GRK6	rS-pU	5.47577	6.60182	5.64577	5.66685	7.18755	6.20629	6.289	6.53044	6.00218	5.97751	5.47577	6.60182	5.64577	5.66685	7.18755	6.20629	6.289	6.53044	6.00218	5.97751
GRPEL1	rS-pU	5.57093	6.14442	5.55378	5.61692	4.2882	4.16324	6.08499	5.6491	6.58759	3.63443	5.57093	6.14442	5.55378	5.61692	4.2882	4.16324	6.08499	5.6491	6.58759	3.63443
GTF2H4	rS-pU	4.02004	3.92098	4.31035	5.09713	5.10339	5.25303	4.42069	4.36196	5.56241	4.52052	4.02004	3.92098	4.31035	5.09713	5.10339	5.25303	4.42069	4.36196	5.56241	4.52052
GTF2H5	rS-pU	1.93301	2.50851	1.85671	2.60642	1.85349	2.1985	1.93847	1.54624	2.22986	0.871431	1.93301	2.50851	1.85671	2.60642	1.85349	2.1985	1.93847	1.54624	2.22986	0.871431
GTF2I	rS-pU	8.4425	7.72561	8.23284	9.11386	7.77346	8.22568	8.3823	9.23871	8.00034	7.65016	8.4425	7.72561	8.23284	9.11386	7.77346	8.22568	8.3823	9.23871	8.00034	7.65016
GTF3C1	rS-pU	5.57063	4.68592	6.01146	5.84522	4.6364	4.43146	6.23004	6.03923	5.59518	4.22546	5.57063	4.68592	6.01146	5.84522	4.6364	4.43146	6.23004	6.03923	5.59518	4.22546
GTPBP1	rS-pU	2.18904	2.74338	3.62874	3.65911	3.65227	3.54096	3.908	2.26879	3.78778	3.30305	2.18904	2.74338	3.62874	3.65911	3.65227	3.54096	3.908	2.26879	3.78778	3.30305
GULP1	rS-pU	4.53037	2.99134	4.89115	0.174057	0.0426277	3.44375	7.37505	3.62888	3.71823	1.44595	4.53037	2.99134	4.89115	0.174057	0.0426277	3.44375	7.37505	3.62888	3.71823	1.44595
HACD2	rS-pU	4.71122	4.52309	4.5107	4.70663	3.70596	1.59074	5.3073	5.75455	3.73594	3.77373	4.71122	4.52309	4.5107	4.70663	3.70596	1.59074	5.3073	5.75455	3.73594	3.77373
HCFC1	rS-pU	4.58152	4.31275	4.66872	4.40431	4.41172	3.72646	4.72277	4.70478	4.47699	4.19422	4.58152	4.31275	4.66872	4.40431	4.41172	3.72646	4.72277	4.70478	4.47699	4.19422
HDLBP	rS-pU	8.15118	8.1541	8.37674	9.39284	6.94259	7.125	8.80162	8.41442	7.8211	7.56014	8.15118	8.1541	8.37674	9.39284	6.94259	7.125	8.80162	8.41442	7.8211	7.56014
HEATR3	rS-pU	5.22714	3.90248	4.81857	5.60709	4.24061	4.12958	5.18559	4.30883	4.78265	3.84942	5.22714	3.90248	4.81857	5.60709	4.24061	4.12958	5.18559	4.30883	4.78265	3.84942
HEATR5B	rS-pU	2.82939	2.742	2.52605	3.00772	2.11823	2.78807	3.11779	3.13336	2.4656	2.21234	2.82939	2.742	2.52605	3.00772	2.11823	2.78807	3.11779	3.13336	2.4656	2.21234
HECTD3	rS-pU	4.72796	5.47017	5.69136	4.88227	4.73896	5.52576	5.48559	5.12047	5.45732	5.13687	4.72796	5.47017	5.69136	4.88227	4.73896	5.52576	5.48559	5.12047	5.45732	5.13687
HERC1	rS-pU	2.58602	2.35279	3.60965	2.54884	3.09873	3.747	2.70958	3.03766	1.44089	2.61903	2.58602	2.35279	3.60965	2.54884	3.09873	3.747	2.70958	3.03766	1.44089	2.61903
HERC2	rS-pU	4.09842	4.05753	4.67113	2.99472	3.37874	3.66871	3.603	3.34423	3.45142	3.92432	4.09842	4.05753	4.67113	2.99472	3.37874	3.66871	3.603	3.34423	3.45142	3.92432
HIGD1A	rS-pU	5.73984	5.83535	6.20361	6.86423	5.78605	6.86411	6.65196	5.85511	7.13059	4.22354	5.73984	5.83535	6.20361	6.86423	5.78605	6.86411	6.65196	5.85511	7.13059	4.22354
HIGD2A	rS-pU	5.85222	6.01751	6.12819	5.83444	5.73557	6.33821	6.69466	5.92163	5.83326	5.8977	5.85222	6.01751	6.12819	5.83444	5.73557	6.33821	6.69466	5.92163	5.83326	5.8977
HIP1	rS-pU	5.04243	4.14086	3.02472	3.75794	2.53933	4.38919	4.26572	4.52673	4.45211	3.90338	5.04243	4.14086	3.02472	3.75794	2.53933	4.38919	4.26572	4.52673	4.45211	3.90338
HIRIP3	rS-pU	3.75641	3.39426	4.87203	4.01274	4.93659	3.97429	5.29003	5.37785	4.64395	3.67873	3.75641	3.39426	4.87203	4.01274	4.93659	3.97429	5.29003	5.37785	4.64395	3.67873
HMGCR	rS-pU	5.66462	6.99863	5.77291	6.65059	5.98227	6.71139	6.86234	6.62374	5.43461	5.6668	5.66462	6.99863	5.77291	6.65059	5.98227	6.71139	6.86234	6.62374	5.43461	5.6668
HNRNPA0	rS-pU	6.04432	5.6747	5.88525	6.16011	6.1032	5.07211	6.37597	5.91284	5.8433	5.7131	6.04432	5.6747	5.88525	6.16011	6.1032	5.07211	6.37597	5.91284	5.8433	5.7131
HNRNPLL	rS-pU	5.006	4.62706	4.86149	5.80385	4.88584	5.88246	4.49928	5.45071	4.88956	4.9428	5.006	4.62706	4.86149	5.80385	4.88584	5.88246	4.49928	5.45071	4.88956	4.9428
HOMER3	rS-pU	5.78588	7.76062	5.98056	6.61652	5.90236	5.74621	6.48942	6.81453	7.44672	6.66757	5.78588	7.76062	5.98056	6.61652	5.90236	5.74621	6.48942	6.81453	7.44672	6.66757
HS2ST1	rS-pU	3.20496	3.84713	3.63003	5.95531	3.50311	3.83354	2.80712	3.35334	3.5559	3.46884	3.20496	3.84713	3.63003	5.95531	3.50311	3.83354	2.80712	3.35334	3.5559	3.46884
HSPB8	rS-pU	2.74153	4.40352	5.52226	1.14982	0.0370212	0.0277915	1.58851	3.45867	0.0207863	2.74347	2.74153	4.40352	5.52226	1.14982	0.0370212	0.0277915	1.58851	3.45867	0.0207863	2.74347
HSPBP1	rS-pU	7.20007	5.1474	6.57609	6.03108	5.25497	5.64261	6.04889	5.64482	6.23708	5.61469	7.20007	5.1474	6.57609	6.03108	5.25497	5.64261	6.04889	5.64482	6.23708	5.61469
HSPG2	rS-pU	5.43104	2.13318	7.08287	6.4634	1.15586	5.60611	2.36169	2.56412	2.38727	5.63311	5.43104	2.13318	7.08287	6.4634	1.15586	5.60611	2.36169	2.56412	2.38727	5.63311
HTATSF1	rS-pU	6.27813	5.69874	6.3267	5.27162	5.78676	4.90563	5.67031	6.97202	5.66888	4.67692	6.27813	5.69874	6.3267	5.27162	5.78676	4.90563	5.67031	6.97202	5.66888	4.67692
HUWE1	rS-pU	5.89473	5.72257	6.40785	5.71263	5.41942	4.94274	6.09027	6.3735	5.17705	5.68585	5.89473	5.72257	6.40785	5.71263	5.41942	4.94274	6.09027	6.3735	5.17705	5.68585
IFITM2	rS-pU	4.2033	0.671202	5.77921	6.71448	4.10281	6.32848	4.23341	5.1022	8.57727	4.61567	4.2033	0.671202	5.77921	6.71448	4.10281	6.32848	4.23341	5.1022	8.57727	4.61567
IFITM3	rS-pU	2.59472	6.09676	7.35157	7.72677	2.17527	5.34824	6.27317	6.52515	7.0944	5.07835	2.59472	6.09676	7.35157	7.72677	2.17527	5.34824	6.27317	6.52515	7.0944	5.07835
IFT20	rS-pU	6.04641	5.06334	5.82731	5.39805	5.70903	6.04829	5.57949	4.92139	5.34316	5.19666	6.04641	5.06334	5.82731	5.39805	5.70903	6.04829	5.57949	4.92139	5.34316	5.19666
IFT27	rS-pU	3.65573	3.13443	1.33081	0.264522	2.81565	0.423815	3.79769	2.54412	2.22871	2.52479	3.65573	3.13443	1.33081	0.264522	2.81565	0.423815	3.79769	2.54412	2.22871	2.52479
IGFBP7	rS-pU	5.04813	5.99173	9.04414	4.63333	1.4039	1.0925	1.01287	1.02763	1.54457	5.87605	5.04813	5.99173	9.04414	4.63333	1.4039	1.0925	1.01287	1.02763	1.54457	5.87605
IK	rS-pU	6.81906	7.16694	7.49278	6.30856	6.39838	6.75271	6.96424	6.80243	6.04519	5.81834	6.81906	7.16694	7.49278	6.30856	6.39838	6.75271	6.96424	6.80243	6.04519	5.81834
ILK	rS-pU	8.18209	8.65101	8.25555	7.65552	6.91355	7.22352	7.41215	6.86479	8.31483	7.70511	8.18209	8.65101	8.25555	7.65552	6.91355	7.22352	7.41215	6.86479	8.31483	7.70511
IMP4	rS-pU	6.1898	5.69802	5.64585	6.0566	5.33207	5.14006	5.79184	6.10569	6.49831	5.47516	6.1898	5.69802	5.64585	6.0566	5.33207	5.14006	5.79184	6.10569	6.49831	5.47516
IMPDH1	rS-pU	8.22454	7.47491	8.82537	7.56602	6.69221	7.22048	8.4253	8.36708	9.60972	6.83291	8.22454	7.47491	8.82537	7.56602	6.69221	7.22048	8.4253	8.36708	9.60972	6.83291
INPPL1	rS-pU	5.36852	5.53755	6.8638	4.90178	5.62195	5.69646	5.41562	6.22739	5.5402	6.11215	5.36852	5.53755	6.8638	4.90178	5.62195	5.69646	5.41562	6.22739	5.5402	6.11215
INTS1	rS-pU	5.1491	5.65882	6.23232	5.06288	5.33975	4.4635	5.86226	5.47588	4.9668	5.51871	5.1491	5.65882	6.23232	5.06288	5.33975	4.4635	5.86226	5.47588	4.9668	5.51871
INTS11	rS-pU	7.4615	7.73845	7.99656	7.61716	7.53118	8.09303	8.20287	7.37734	8.08406	7.09475	7.4615	7.73845	7.99656	7.61716	7.53118	8.09303	8.20287	7.37734	8.08406	7.09475
INTS13	rS-pU	5.53533	4.84461	5.85232	4.80075	4.69669	4.99011	4.81093	5.27733	6.57029	4.51217	5.53533	4.84461	5.85232	4.80075	4.69669	4.99011	4.81093	5.27733	6.57029	4.51217
INTS3	rS-pU	6.37217	5.82111	6.99903	5.56999	6.26715	6.30579	7.29121	6.6621	6.40493	5.61672	6.37217	5.82111	6.99903	5.56999	6.26715	6.30579	7.29121	6.6621	6.40493	5.61672
INTS4	rS-pU	4.47921	4.73026	4.47946	4.27636	4.22419	4.69434	4.33809	4.62557	4.7991	4.89838	4.47921	4.73026	4.47946	4.27636	4.22419	4.69434	4.33809	4.62557	4.7991	4.89838
IPO8	rS-pU	5.12038	4.96533	5.4999	4.53133	4.36617	4.53629	5.25493	4.82648	6.12074	4.01362	5.12038	4.96533	5.4999	4.53133	4.36617	4.53629	5.25493	4.82648	6.12074	4.01362
IQGAP3	rS-pU	4.20248	4.13658	4.50233	3.10753	3.86539	3.85392	3.65065	4.17192	3.49608	4.93545	4.20248	4.13658	4.50233	3.10753	3.86539	3.85392	3.65065	4.17192	3.49608	4.93545
ISG15	rS-pU	1.53065	4.61401	6.41497	3.6819	4.57384	2.59407	5.89173	4.75921	5.31086	3.50627	1.53065	4.61401	6.41497	3.6819	4.57384	2.59407	5.89173	4.75921	5.31086	3.50627
ISY1	rS-pU	4.29036	4.53008	4.45176	4.27418	5.23005	4.58973	4.63653	5.44375	5.64613	4.60175	4.29036	4.53008	4.45176	4.27418	5.23005	4.58973	4.63653	5.44375	5.64613	4.60175
ITGA11	rS-pU	0.817319	3.62852	4.09136		0.0317463	0.00559349	0.12064	0.0139963		1.3833	0.817319	3.62852	4.09136		0.0317463	0.00559349	0.12064	0.0139963		1.3833
ITGA3	rS-pU	7.91314	9.10362	6.76589	3.33689	2.98027	0.231785	2.10579	4.45651	4.98907	6.78045	7.91314	9.10362	6.76589	3.33689	2.98027	0.231785	2.10579	4.45651	4.98907	6.78045
ITGAV	rS-pU	6.64585	6.29403	7.20238	7.68705	3.29697	4.49978	5.41407	5.89414	4.23306	5.73398	6.64585	6.29403	7.20238	7.68705	3.29697	4.49978	5.41407	5.89414	4.23306	5.73398
ITGB1	rS-pU	10.1722	9.67921	9.42725	8.93865	6.08943	7.78289	8.08525	7.86379	10.2193	9.06351	10.1722	9.67921	9.42725	8.93865	6.08943	7.78289	8.08525	7.86379	10.2193	9.06351
ITGB5	rS-pU	7.16068	6.70424	6.08332	6.92119	0.295227	2.76409	4.07923	5.44581	4.89136	6.39604	7.16068	6.70424	6.08332	6.92119	0.295227	2.76409	4.07923	5.44581	4.89136	6.39604
ITPR1	rS-pU	2.33844	3.56765	7.05791	4.13178	3.41303	4.86582	3.28141	2.04284	2.70558	2.57748	2.33844	3.56765	7.05791	4.13178	3.41303	4.86582	3.28141	2.04284	2.70558	2.57748
ITPR3	rS-pU	3.94117	6.01724	5.56032	5.02105	3.89254	3.34233	3.29382	3.9657	5.98992	3.84535	3.94117	6.01724	5.56032	5.02105	3.89254	3.34233	3.29382	3.9657	5.98992	3.84535
JUP	rS-pU	7.12542	2.12644	7.96263	7.54155	4.64151	7.00676	8.20625	9.39281	0.179528	5.12362	7.12542	2.12644	7.96263	7.54155	4.64151	7.00676	8.20625	9.39281	0.179528	5.12362
KANK2	rS-pU	5.36708	5.36292	6.11678	4.71801	3.8852	4.04828	5.5241	6.05964	4.52928	5.37752	5.36708	5.36292	6.11678	4.71801	3.8852	4.04828	5.5241	6.05964	4.52928	5.37752
KDM5C	rS-pU	5.93153	6.60413	6.23515	5.60851	5.61006	5.99651	5.86364	5.95658	6.09025	5.45238	5.93153	6.60413	6.23515	5.60851	5.61006	5.99651	5.86364	5.95658	6.09025	5.45238
KIDINS220	rS-pU	5.18157	5.23017	4.96718	5.42688	5.0668	5.03535	5.37867	5.35817	4.6082	4.91042	5.18157	5.23017	4.96718	5.42688	5.0668	5.03535	5.37867	5.35817	4.6082	4.91042
KIF1C	rS-pU	5.08497	4.29974	5.84577	5.04786	2.77866	2.83773	5.34578	4.66119	5.48574	4.41514	5.08497	4.29974	5.84577	5.04786	2.77866	2.83773	5.34578	4.66119	5.48574	4.41514
KIF20A	rS-pU	5.6483	5.74509	6.55589	5.18311	4.85794	4.5226	5.20818	6.38797	4.8103	5.86804	5.6483	5.74509	6.55589	5.18311	4.85794	4.5226	5.20818	6.38797	4.8103	5.86804
KIF23	rS-pU	7.63965	7.31196	7.43751	5.30982	6.41926	5.50678	5.21385	7.35223	6.82115	7.00219	7.63965	7.31196	7.43751	5.30982	6.41926	5.50678	5.21385	7.35223	6.82115	7.00219
KIF3A	rS-pU	4.66797	4.65474	3.65273	3.58991	4.51645	2.55864	4.8234	4.2901	4.66184	4.32079	4.66797	4.65474	3.65273	3.58991	4.51645	2.55864	4.8234	4.2901	4.66184	4.32079
KIFAP3	rS-pU	4.39875	3.2021	4.16715	3.74653	5.02901	4.36354	4.61868	3.53157	4.32998	0.74511	4.39875	3.2021	4.16715	3.74653	5.02901	4.36354	4.61868	3.53157	4.32998	0.74511
KLC1	rS-pU	7.63622	7.16413	7.69025	7.50478	7.15287	6.35629	7.1685	8.06185	7.23558	6.48016	7.63622	7.16413	7.69025	7.50478	7.15287	6.35629	7.1685	8.06185	7.23558	6.48016
KLC4	rS-pU	3.61817	4.31073	4.67689	6.42915	6.28996	5.77423	4.87942	4.81051	3.50079	5.29271	3.61817	4.31073	4.67689	6.42915	6.28996	5.77423	4.87942	4.81051	3.50079	5.29271
KNSTRN	rS-pU	6.50793	7.13317	7.55989	6.04976	7.0442	5.77694	6.48354	6.9203	6.86453	6.65125	6.50793	7.13317	7.55989	6.04976	7.0442	5.77694	6.48354	6.9203	6.86453	6.65125
KRTCAP2	rS-pU	5.63236	4.99248	5.65044	4.42814	5.63047	5.71668	5.68033	5.45845	5.80406	5.05417	5.63236	4.99248	5.65044	4.42814	5.63047	5.71668	5.68033	5.45845	5.80406	5.05417
LAMA5	rS-pU	6.92139	3.10802	6.68428	7.01999	0.158934	4.16793	4.65978	5.06529	3.16535	5.98675	6.92139	3.10802	6.68428	7.01999	0.158934	4.16793	4.65978	5.06529	3.16535	5.98675
LAMB1	rS-pU	7.55078	7.08064	6.89586	8.04043	3.19217	5.2155	2.11994	2.02632	5.70567	6.17839	7.55078	7.08064	6.89586	8.04043	3.19217	5.2155	2.11994	2.02632	5.70567	6.17839
LAMB2	rS-pU	4.38361	4.93072	4.5679	6.11858	0.165554	2.52723	5.58801	4.67799	3.93609	5.4521	4.38361	4.93072	4.5679	6.11858	0.165554	2.52723	5.58801	4.67799	3.93609	5.4521
LAMC1	rS-pU	6.01459	5.571	6.3116	6.81247	0.308489	0.342766	6.04206	3.91865	4.10963	4.89106	6.01459	5.571	6.3116	6.81247	0.308489	0.342766	6.04206	3.91865	4.10963	4.89106
LAMP1	rS-pU	6.31398	7.92357	7.93364	7.61861	5.56962	5.09413	6.63789	6.74435	7.40494	7.4	6.31398	7.92357	7.93364	7.61861	5.56962	5.09413	6.63789	6.74435	7.40494	7.4
LANCL2	rS-pU	2.33944	3.06765	2.63331	2.23071	1.32751	1.54906	2.86545	3.00327	2.24315	3.13682	2.33944	3.06765	2.63331	2.23071	1.32751	1.54906	2.86545	3.00327	2.24315	3.13682
LAPTM4A	rS-pU	6.94461	7.21321	7.23432	8.37947	5.1186	5.63662	6.76186	7.44957	6.70563	6.29944	6.94461	7.21321	7.23432	8.37947	5.1186	5.63662	6.76186	7.44957	6.70563	6.29944
LARP1	rS-pU	7.42591	7.33899	7.53173	7.02714	6.57304	6.53467	7.64665	7.53611	7.24575	6.13283	7.42591	7.33899	7.53173	7.02714	6.57304	6.53467	7.64665	7.53611	7.24575	6.13283
LAS1L	rS-pU	6.93642	5.929	6.99935	5.47938	5.58189	5.60251	6.0272	5.85129	6.36287	6.09437	6.93642	5.929	6.99935	5.47938	5.58189	5.60251	6.0272	5.85129	6.36287	6.09437
LGALS9	rS-pU	1.2697	1.03656	0.929616	0.656614	7.39001	3.30846	0.193945	1.11788		0.796862	1.2697	1.03656	0.929616	0.656614	7.39001	3.30846	0.193945	1.11788		0.796862
LIG1	rS-pU	7.14268	5.65042	6.77388	6.5239	7.01423	6.85444	5.71148	7.66204	7.0819	7.40687	7.14268	5.65042	6.77388	6.5239	7.01423	6.85444	5.71148	7.66204	7.0819	7.40687
LLGL2	rS-pU	5.88423	2.39221	4.84278	7.03907	4.34962	5.04718	6.16129	8.53018	5.1878	0.719354	5.88423	2.39221	4.84278	7.03907	4.34962	5.04718	6.16129	8.53018	5.1878	0.719354
LMO7	rS-pU	5.29844	4.17217	7.52354	6.66783	4.97913	1.58788	2.64141	4.17494	4.23533	5.01261	5.29844	4.17217	7.52354	6.66783	4.97913	1.58788	2.64141	4.17494	4.23533	5.01261
LOXL4	rS-pU	0.751157	0.835571	1.55162	4.71679	0.0603095	0.394092	0.032997	0.172395	0.0114164	5.4486	0.751157	0.835571	1.55162	4.71679	0.0603095	0.394092	0.032997	0.172395	0.0114164	5.4486
LPGAT1	rS-pU	4.70285	3.87813	4.50518	4.01452	4.20108	3.79451	3.11192	3.09663	4.34666	3.50486	4.70285	3.87813	4.50518	4.01452	4.20108	3.79451	3.11192	3.09663	4.34666	3.50486
LRBA	rS-pU	4.18755	3.65684	5.07556	5.27079	4.36783	5.70208	6.97608	4.99979	5.04677	4.46473	4.18755	3.65684	5.07556	5.27079	4.36783	5.70208	6.97608	4.99979	5.04677	4.46473
LRP1	rS-pU	2.46619	2.78248	3.4702	6.02774	1.31412	0.555309	1.92302	0.78547	2.19072	5.09356	2.46619	2.78248	3.4702	6.02774	1.31412	0.555309	1.92302	0.78547	2.19072	5.09356
LRRFIP2	rS-pU	5.73708	5.05194	6.03222	4.63606	5.46142	5.69065	5.87264	5.59541	5.38569	5.27878	5.73708	5.05194	6.03222	4.63606	5.46142	5.69065	5.87264	5.59541	5.38569	5.27878
LRWD1	rS-pU	3.68068	4.59248	3.78953	3.34739	3.89634	3.94929	2.83971	4.01242	4.94394	4.62948	3.68068	4.59248	3.78953	3.34739	3.89634	3.94929	2.83971	4.01242	4.94394	4.62948
LTN1	rS-pU	2.75065	2.75453	2.68159	3.20572	2.1437	3.33948	2.1806	2.93087	2.08351	3.4176	2.75065	2.75453	2.68159	3.20572	2.1437	3.33948	2.1806	2.93087	2.08351	3.4176
MAD1L1	rS-pU	5.93309	6.86704	6.68514	6.76399	6.17309	6.11322	6.20816	6.6792	6.31955	7.17939	5.93309	6.86704	6.68514	6.76399	6.17309	6.11322	6.20816	6.6792	6.31955	7.17939
MAGED1	rS-pU	6.10564	6.50354	1.1541	8.4966	6.67323	4.78738	7.97583	6.76877	6.24211	8.14847	6.10564	6.50354	1.1541	8.4966	6.67323	4.78738	7.97583	6.76877	6.24211	8.14847
MAGED2	rS-pU	6.59459	7.20783	7.49105	8.12037	6.50438	6.69245	7.90707	7.89144	6.49199	8.32982	6.59459	7.20783	7.49105	8.12037	6.50438	6.69245	7.90707	7.89144	6.49199	8.32982
MAN1B1	rS-pU	6.01515	6.96252	7.10519	6.74017	5.90262	5.65525	6.75206	6.53744	6.31191	5.74423	6.01515	6.96252	7.10519	6.74017	5.90262	5.65525	6.75206	6.53744	6.31191	5.74423
MAN2A1	rS-pU	3.20977	3.08371	3.44081	4.98357	3.13169	2.73875	2.32379	3.25681	2.09105	3.02912	3.20977	3.08371	3.44081	4.98357	3.13169	2.73875	2.32379	3.25681	2.09105	3.02912
MAN2B2	rS-pU	3.41074	5.31697	3.81777	4.10366	3.32918	3.12922	4.29404	3.66769	3.67478	3.18519	3.41074	5.31697	3.81777	4.10366	3.32918	3.12922	4.29404	3.66769	3.67478	3.18519
MAP1LC3B	rS-pU	5.11563	5.48317	5.60707	6.006	4.72135	6.90568	4.68879	5.19629	6.58443	4.4514	5.11563	5.48317	5.60707	6.006	4.72135	6.90568	4.68879	5.19629	6.58443	4.4514
MAP3K7	rS-pU	5.50767	5.80513	5.75918	6.13943	6.03391	6.06363	4.07175	6.32671	5.90992	5.23637	5.50767	5.80513	5.75918	6.13943	6.03391	6.06363	4.07175	6.32671	5.90992	5.23637
MAP3K8	rS-pU	3.71027	2.04711	2.96886	2.65621	0.25393	3.31373	2.21737	1.86042	1.26774	1.72447	3.71027	2.04711	2.96886	2.65621	0.25393	3.31373	2.21737	1.86042	1.26774	1.72447
MAP4K4	rS-pU	8.07283	8.00711	7.63219	10.5925	8.18126	7.34969	7.5366	7.44121	7.76674	7.82506	8.07283	8.00711	7.63219	10.5925	8.18126	7.34969	7.5366	7.44121	7.76674	7.82506
MAP7D1	rS-pU	7.69148	7.39987	7.8833	6.01537	6.75058	5.94234	7.78866	6.1266	6.99615	6.90743	7.69148	7.39987	7.8833	6.01537	6.75058	5.94234	7.78866	6.1266	6.99615	6.90743
MAPKAPK2	rS-pU	5.10406	5.1597	5.40442	5.25245	5.39197	5.12516	5.11848	6.36732	5.6291	5.29351	5.10406	5.1597	5.40442	5.25245	5.39197	5.12516	5.11848	6.36732	5.6291	5.29351
MAPRE1	rS-pU	6.43046	6.9297	6.32346	6.82316	6.06858	6.01794	5.53962	6.18726	6.33282	5.99742	6.43046	6.9297	6.32346	6.82316	6.06858	6.01794	5.53962	6.18726	6.33282	5.99742
MARC2	rS-pU	3.50416	1.75665	3.84239	3.23214	0.0663317	0.289018	4.80467	2.77009	3.38311	2.69381	3.50416	1.75665	3.84239	3.23214	0.0663317	0.289018	4.80467	2.77009	3.38311	2.69381
MARCH5	rS-pU	4.33876	3.82106	4.38381	4.60126	4.50898	4.16566	5.0885	4.64225	4.61154	3.93512	4.33876	3.82106	4.38381	4.60126	4.50898	4.16566	5.0885	4.64225	4.61154	3.93512
MBD3	rS-pU	6.21819	5.85537	6.63506	6.53293	6.18463	6.21596	7.5495	5.84987	6.7492	6.05213	6.21819	5.85537	6.63506	6.53293	6.18463	6.21596	7.5495	5.84987	6.7492	6.05213
MCM2	rS-pU	7.30325	7.47653	8.08442	7.64708	7.4325	7.10612	7.80355	8.14083	7.82256	7.2762	7.30325	7.47653	8.08442	7.64708	7.4325	7.10612	7.80355	8.14083	7.82256	7.2762
MCM3AP	rS-pU	5.23177	5.40385	5.38632	5.41326	5.67243	5.71364	5.31871	5.62097	5.34947	5.09729	5.23177	5.40385	5.38632	5.41326	5.67243	5.71364	5.31871	5.62097	5.34947	5.09729
MCM4	rS-pU	7.52226	6.93061	7.47025	7.134	6.62924	7.11631	7.09222	7.77689	8.01964	7.2793	7.52226	6.93061	7.47025	7.134	6.62924	7.11631	7.09222	7.77689	8.01964	7.2793
MDC1	rS-pU	4.48158	4.52673	5.10213	4.81083	4.62246	5.46031	6.08843	5.16909	5.2855	5.12599	4.48158	4.52673	5.10213	4.81083	4.62246	5.46031	6.08843	5.16909	5.2855	5.12599
MED12	rS-pU	4.78382	4.46858	5.63208	5.17986	5.72896	5.15173	5.06816	4.98042	4.83049	5.4398	4.78382	4.46858	5.63208	5.17986	5.72896	5.15173	5.06816	4.98042	4.83049	5.4398
MED14	rS-pU	4.1493	4.3036	3.92357	3.47119	3.5953	3.60667	3.29853	3.89137	4.18187	3.9267	4.1493	4.3036	3.92357	3.47119	3.5953	3.60667	3.29853	3.89137	4.18187	3.9267
MED28	rS-pU	3.87785	5.02408	4.84542	5.95573	5.50779	5.67484	5.36304	5.04571	5.50271	4.61855	3.87785	5.02408	4.84542	5.95573	5.50779	5.67484	5.36304	5.04571	5.50271	4.61855
MELK	rS-pU	8.32731	8.55836	8.52971	7.04165	8.21912	7.28126	7.56241	8.10805	7.91434	8.34184	8.32731	8.55836	8.52971	7.04165	8.21912	7.28126	7.56241	8.10805	7.91434	8.34184
METAP2	rS-pU	7.58827	6.8325	7.09175	7.05009	7.0324	7.08644	6.93308	7.37932	7.6782	5.77484	7.58827	6.8325	7.09175	7.05009	7.0324	7.08644	6.93308	7.37932	7.6782	5.77484
MFF	rS-pU	7.66335	6.58948	8.26442	7.61178	6.70008	5.96896	6.3701	6.60697	7.07372	6.30701	7.66335	6.58948	8.26442	7.61178	6.70008	5.96896	6.3701	6.60697	7.07372	6.30701
MFN1	rS-pU	5.19716	6.03519	5.61276	5.39895	5.04747	5.13277	6.31595	5.5833	5.57574	5.24291	5.19716	6.03519	5.61276	5.39895	5.04747	5.13277	6.31595	5.5833	5.57574	5.24291
MFN2	rS-pU	5.46884	6.14439	6.57871	5.9447	5.13755	6.00487	6.64258	5.69637	5.52521	5.42548	5.46884	6.14439	6.57871	5.9447	5.13755	6.00487	6.64258	5.69637	5.52521	5.42548
MGMT	rS-pU	1.97327	0.431284	3.14433	3.55093	4.96784	0.370088	4.03853	4.06686	4.3863	2.47376	1.97327	0.431284	3.14433	3.55093	4.96784	0.370088	4.03853	4.06686	4.3863	2.47376
MICU1	rS-pU	6.16433	5.31477	5.65652	6.10388	5.64548	6.41613	6.34692	5.71309	6.07512	5.73017	6.16433	5.31477	5.65652	6.10388	5.64548	6.41613	6.34692	5.71309	6.07512	5.73017
MICU2	rS-pU	4.41749	4.07539	4.60569	4.90523	4.46487	4.44243	5.10585	5.96941	4.49094	3.79476	4.41749	4.07539	4.60569	4.90523	4.46487	4.44243	5.10585	5.96941	4.49094	3.79476
MIGA2	rS-pU	3.95943	4.46053	5.42666	3.96018	4.79804	4.45721	5.49678	4.96675	5.86281	4.44845	3.95943	4.46053	5.42666	3.96018	4.79804	4.45721	5.49678	4.96675	5.86281	4.44845
MINDY1	rS-pU	2.87492	1.89979	3.7361	4.1115	3.68526	4.12616	4.4514	5.20944	4.19382	3.40628	2.87492	1.89979	3.7361	4.1115	3.68526	4.12616	4.4514	5.20944	4.19382	3.40628
MINK1	rS-pU	7.51129	5.68212	6.95425	6.80175	5.63857	5.46417	7.39296	6.90272	7.1384	5.17363	7.51129	5.68212	6.95425	6.80175	5.63857	5.46417	7.39296	6.90272	7.1384	5.17363
MKLN1	rS-pU	5.02466	4.75654	4.42606	4.79299	4.09224	4.96159	4.76815	4.30519	5.31112	3.58712	5.02466	4.75654	4.42606	4.79299	4.09224	4.96159	4.76815	4.30519	5.31112	3.58712
MLF2	rS-pU	8.13207	7.89553	7.71153	7.3621	7.42899	7.00438	8.7065	7.42278	8.57168	8.18224	8.13207	7.89553	7.71153	7.3621	7.42899	7.00438	8.7065	7.42278	8.57168	8.18224
MMUT	rS-pU	2.12163	3.29247	2.82473	3.32615	3.15858	3.59307	3.636	3.28882	3.13839	3.06594	2.12163	3.29247	2.82473	3.32615	3.15858	3.59307	3.636	3.28882	3.13839	3.06594
MNAT1	rS-pU	5.38547	4.69761	5.13169	5.24953	5.01348	4.84018	4.9158	5.94235	5.49758	5.26285	5.38547	4.69761	5.13169	5.24953	5.01348	4.84018	4.9158	5.94235	5.49758	5.26285
MOCS2	rS-pU	5.30168	6.02164	5.3385	4.64233	5.33693	4.74194	5.64119	5.35589	5.62626	4.95343	5.30168	6.02164	5.3385	4.64233	5.33693	4.74194	5.64119	5.35589	5.62626	4.95343
MPDZ	rS-pU	5.61159	4.64565	5.74056	5.27875	0.0661187	3.34514	4.57625	4.90337		3.55317	5.61159	4.64565	5.74056	5.27875	0.0661187	3.34514	4.57625	4.90337		3.55317
MPP1	rS-pU	4.36044	6.63857	2.96807	3.51839	6.02184	8.78018	0.376791	0.187765	0.170732	4.73591	4.36044	6.63857	2.96807	3.51839	6.02184	8.78018	0.376791	0.187765	0.170732	4.73591
MPRIP	rS-pU	8.06047	6.18163	7.31533	5.32146	6.24015	4.70736	6.04334	5.40667	5.57475	5.84551	8.06047	6.18163	7.31533	5.32146	6.24015	4.70736	6.04334	5.40667	5.57475	5.84551
MRC2	rS-pU	4.25163	3.51732	5.43095	0.123117	4.0296	3.91508	0.0385881	2.39719	0.0208691	6.3351	4.25163	3.51732	5.43095	0.123117	4.0296	3.91508	0.0385881	2.39719	0.0208691	6.3351
MRPL13	rS-pU	5.92943	5.42606	5.75236	6.02611	5.25994	5.62524	5.56449	5.90891	7.14829	5.51599	5.92943	5.42606	5.75236	6.02611	5.25994	5.62524	5.56449	5.90891	7.14829	5.51599
MRPL14	rS-pU	5.44598	5.72159	5.8141	6.41856	4.89	5.56714	5.64038	5.81303	5.8912	5.92425	5.44598	5.72159	5.8141	6.41856	4.89	5.56714	5.64038	5.81303	5.8912	5.92425
MRPL15	rS-pU	5.19829	4.93924	4.58723	4.58088	3.63619	4.44614	4.64208	4.65574	5.53938	4.06595	5.19829	4.93924	4.58723	4.58088	3.63619	4.44614	4.64208	4.65574	5.53938	4.06595
MRPL17	rS-pU	5.07247	4.47924	4.92947	4.24034	3.57133	2.59232	5.31453	4.16129	5.02985	3.22849	5.07247	4.47924	4.92947	4.24034	3.57133	2.59232	5.31453	4.16129	5.02985	3.22849
MRPL45	rS-pU	5.22487	4.21333	4.85299	5.61489	5.02323	4.93612	4.95999	3.84485	4.88762	3.86015	5.22487	4.21333	4.85299	5.61489	5.02323	4.93612	4.95999	3.84485	4.88762	3.86015
MRPL51	rS-pU	7.48606	6.82778	7.52915	6.51574	5.88535	5.48481	7.47296	7.26311	7.58781	7.20239	7.48606	6.82778	7.52915	6.51574	5.88535	5.48481	7.47296	7.26311	7.58781	7.20239
MRPL52	rS-pU	7.35245	7.57529	6.97198	8.27713	7.11676	7.10039	7.20308	7.28039	7.66788	6.53274	7.35245	7.57529	6.97198	8.27713	7.11676	7.10039	7.20308	7.28039	7.66788	6.53274
MRPL54	rS-pU	4.38677	4.29438	4.96605	4.47498	3.11648	4.5674	5.27962	4.30049	4.76724	3.85489	4.38677	4.29438	4.96605	4.47498	3.11648	4.5674	5.27962	4.30049	4.76724	3.85489
MRPS6	rS-pU	4.56862	5.32173	4.26959	4.07539	4.25698	4.22141	4.27605	4.82864	5.21379	4.17737	4.56862	5.32173	4.26959	4.07539	4.25698	4.22141	4.27605	4.82864	5.21379	4.17737
MRPS7	rS-pU	6.16991	5.51976	6.08522	5.80187	4.97406	4.61911	6.00507	5.87784	5.0851	5.50343	6.16991	5.51976	6.08522	5.80187	4.97406	4.61911	6.00507	5.87784	5.0851	5.50343
MSRB3	rS-pU	5.7592	4.46529	5.44511	2.80928	0.0663458	0.0162591	0.716624	0.146211	1.33464	4.22631	5.7592	4.46529	5.44511	2.80928	0.0663458	0.0162591	0.716624	0.146211	1.33464	4.22631
MTFR1L	rS-pU	6.10501	6.94559	6.99329	6.38161	6.13699	7.01818	6.48545	5.92373	6.66944	6.15696	6.10501	6.94559	6.99329	6.38161	6.13699	7.01818	6.48545	5.92373	6.66944	6.15696
MTOR	rS-pU	3.75068	3.89169	5.08138	4.26199	3.93327	4.4674	4.57195	4.45042	4.07157	3.62205	3.75068	3.89169	5.08138	4.26199	3.93327	4.4674	4.57195	4.45042	4.07157	3.62205
MTR	rS-pU	4.41178	3.62779	4.87507	5.11949	5.17391	4.896	4.90756	4.53819	4.48139	3.90305	4.41178	3.62779	4.87507	5.11949	5.17391	4.896	4.90756	4.53819	4.48139	3.90305
MTX2	rS-pU	5.35671	5.29228	5.04657	5.84981	5.22856	6.68291	5.23719	5.32362	5.44003	4.82333	5.35671	5.29228	5.04657	5.84981	5.22856	6.68291	5.23719	5.32362	5.44003	4.82333
MVB12A	rS-pU	4.49443	4.76903	5.10483	5.06607	5.3132	5.0725	5.29698	4.3563	5.30337	4.24509	4.49443	4.76903	5.10483	5.06607	5.3132	5.0725	5.29698	4.3563	5.30337	4.24509
MXD1	rS-pU	2.34694	2.12805	3.45612	3.50753	3.70008	4.66469	3.29355	4.80501	4.16211	1.32221	2.34694	2.12805	3.45612	3.50753	3.70008	4.66469	3.29355	4.80501	4.16211	1.32221
MYADM	rS-pU	9.03804	6.84308	7.64634	7.86719	4.97719	5.9866	7.14677	6.72974	7.33964	6.0868	9.03804	6.84308	7.64634	7.86719	4.97719	5.9866	7.14677	6.72974	7.33964	6.0868
MYCBP2	rS-pU	3.39271	3.14338	4.67326	3.84939	4.08222	2.74962	5.78601	3.49874	3.87005	2.86119	3.39271	3.14338	4.67326	3.84939	4.08222	2.74962	5.78601	3.49874	3.87005	2.86119
MYL12A	rS-pU	7.73976	7.92991	7.96738	7.74266	6.66536	8.35662	7.35663	8.64828	7.88433	7.54273	7.73976	7.92991	7.96738	7.74266	6.66536	8.35662	7.35663	8.64828	7.88433	7.54273
MYL9	rS-pU	3.12133	5.34661	8.78624	3.15349	0.233104	2.24648	3.392		6.32673	6.69895	3.12133	5.34661	8.78624	3.15349	0.233104	2.24648	3.392		6.32673	6.69895
MYLK	rS-pU	6.51404	7.49644	1.40843	5.30598	3.65087	0.993769	2.87253	2.04184	0.289789	5.10862	6.51404	7.49644	1.40843	5.30598	3.65087	0.993769	2.87253	2.04184	0.289789	5.10862
MYO1C	rS-pU	8.31922	7.56349	8.03805	7.24992	4.83263	5.56016	7.91391	7.70065	7.41262	7.78757	8.31922	7.56349	8.03805	7.24992	4.83263	5.56016	7.91391	7.70065	7.41262	7.78757
NAA50	rS-pU	6.53647	5.90166	6.50569	6.29272	5.61046	5.24371	6.74884	7.25244	7.39474	5.82122	6.53647	5.90166	6.50569	6.29272	5.61046	5.24371	6.74884	7.25244	7.39474	5.82122
NAB1	rS-pU	5.44212	5.53641	6.21183	4.99677	4.90181	4.31126	2.4514	3.77973	5.19378	5.63239	5.44212	5.53641	6.21183	4.99677	4.90181	4.31126	2.4514	3.77973	5.19378	5.63239
NACA	rS-pU	8.82869	8.18211	8.58246	8.32361	8.65284	8.87884	9.25854	8.64409	9.08722	8.16193	8.82869	8.18211	8.58246	8.32361	8.65284	8.87884	9.25854	8.64409	9.08722	8.16193
NACC1	rS-pU	4.43823	4.4843	4.97305	4.86376	3.82002	3.76873	5.68146	5.49994	5.17982	4.44937	4.43823	4.4843	4.97305	4.86376	3.82002	3.76873	5.68146	5.49994	5.17982	4.44937
NAP1L1	rS-pU	9.66538	8.56387	8.69451	8.89488	9.2151	9.31339	9.00441	9.07859	9.93524	8.94502	9.66538	8.56387	8.69451	8.89488	9.2151	9.31339	9.00441	9.07859	9.93524	8.94502
NAP1L4	rS-pU	7.60889	7.72488	7.99394	7.49789	7.3555	7.31703	7.50642	6.99236	7.75392	7.03251	7.60889	7.72488	7.99394	7.49789	7.3555	7.31703	7.50642	6.99236	7.75392	7.03251
NAPA	rS-pU	6.9297	6.97406	7.18338	6.53863	6.98422	6.55231	7.5093	7.42543	6.75131	6.11405	6.9297	6.97406	7.18338	6.53863	6.98422	6.55231	7.5093	7.42543	6.75131	6.11405
NASP	rS-pU	7.66563	7.75684	8.1086	8.39002	7.81262	8.52837	7.91083	7.91794	8.58761	8.80327	7.66563	7.75684	8.1086	8.39002	7.81262	8.52837	7.91083	7.91794	8.58761	8.80327
NAT2	rS-pU	0.019696	0.138859	0.0700006	0.445774	0.168877	0.0420376	0.696884	0.127963	0.150952	0.0818914	0.019696	0.138859	0.0700006	0.445774	0.168877	0.0420376	0.696884	0.127963	0.150952	0.0818914
NBEA	rS-pU	3.02065	2.53963	1.91153	2.0586	1.68015	0.145626	0.878232	4.02665		1.73427	3.02065	2.53963	1.91153	2.0586	1.68015	0.145626	0.878232	4.02665		1.73427
NCAM1	rS-pU	0.2862	2.36379	0.0231795	0.079511	0.779003	0.531289	0.274151	0.0144579	0.100126	5.94858	0.2862	2.36379	0.0231795	0.079511	0.779003	0.531289	0.274151	0.0144579	0.100126	5.94858
NCAPD2	rS-pU	7.47987	7.14347	7.23168	6.81505	6.62614	6.4505	6.64426	7.1888	7.41045	7.89512	7.47987	7.14347	7.23168	6.81505	6.62614	6.4505	6.64426	7.1888	7.41045	7.89512
NCAPG	rS-pU	5.11195	6.03926	5.69601	4.686	4.8123	5.60691	4.74429	4.70617	5.02605	4.84895	5.11195	6.03926	5.69601	4.686	4.8123	5.60691	4.74429	4.70617	5.02605	4.84895
NCAPH2	rS-pU	5.50594	5.81655	6.71115	5.79952	5.8585	5.8676	5.79486	5.30094	6.25595	6.16275	5.50594	5.81655	6.71115	5.79952	5.8585	5.8676	5.79486	5.30094	6.25595	6.16275
NCLN	rS-pU	6.59834	6.8717	7.10749	6.60217	5.65586	5.35106	6.89642	5.41929	7.03001	4.88953	6.59834	6.8717	7.10749	6.60217	5.65586	5.35106	6.89642	5.41929	7.03001	4.88953
NCOR1	rS-pU	7.10369	5.20397	6.78473	6.49608	6.85179	5.54353	7.24768	6.54326	3.76444	5.223	7.10369	5.20397	6.78473	6.49608	6.85179	5.54353	7.24768	6.54326	3.76444	5.223
NCOR2	rS-pU	8.11354	6.96176	8.36237	6.95166	6.65373	5.92322	7.63123	7.27054	5.31574	7.73657	8.11354	6.96176	8.36237	6.95166	6.65373	5.92322	7.63123	7.27054	5.31574	7.73657
NCSTN	rS-pU	6.10838	6.61175	7.31132	7.70405	5.99844	6.63153	6.83185	5.89599	6.38495	5.87293	6.10838	6.61175	7.31132	7.70405	5.99844	6.63153	6.83185	5.89599	6.38495	5.87293
NDC1	rS-pU	6.38261	6.07913	7.07915	6.27457	5.66613	6.31238	6.44575	6.16596	6.27522	5.85106	6.38261	6.07913	7.07915	6.27457	5.66613	6.31238	6.44575	6.16596	6.27522	5.85106
NDC80	rS-pU	3.02037	4.60259	4.29916	3.46426	4.23931	5.24385	4.39382	4.21133	4.27194	5.85084	3.02037	4.60259	4.29916	3.46426	4.23931	5.24385	4.39382	4.21133	4.27194	5.85084
NDRG3	rS-pU	5.9704	5.9836	6.01761	6.11708	5.86291	5.05901	6.80487	5.07809	5.32409	4.53598	5.9704	5.9836	6.01761	6.11708	5.86291	5.05901	6.80487	5.07809	5.32409	4.53598
NDUFA12	rS-pU	6.0515	5.56722	5.85846	5.61387	5.54524	5.7064	5.9991	6.08897	6.15004	3.75018	6.0515	5.56722	5.85846	5.61387	5.54524	5.7064	5.9991	6.08897	6.15004	3.75018
NDUFA2	rS-pU	6.25548	6.51572	6.77503	6.25136	5.78489	6.45207	6.91521	6.44052	6.38013	5.97898	6.25548	6.51572	6.77503	6.25136	5.78489	6.45207	6.91521	6.44052	6.38013	5.97898
NDUFA3	rS-pU	6.51812	5.80326	6.27353	5.44084	6.67124	5.57027	7.05331	6.42764	6.39071	6.06833	6.51812	5.80326	6.27353	5.44084	6.67124	5.57027	7.05331	6.42764	6.39071	6.06833
NDUFA4	rS-pU	5.45371	5.97183	5.91706	5.26701	4.61053	5.60436	6.34554	5.50189	5.48835	5.61152	5.45371	5.97183	5.91706	5.26701	4.61053	5.60436	6.34554	5.50189	5.48835	5.61152
NDUFA6	rS-pU	5.11459	5.55739	5.85494	4.85328	4.95536	5.0408	5.62767	5.11364	5.80648	5.14239	5.11459	5.55739	5.85494	4.85328	4.95536	5.0408	5.62767	5.11364	5.80648	5.14239
NDUFA7	rS-pU	4.61308	4.66726	5.43051	5.21391	5.98601	5.4415	6.63875	4.51092	5.47753	4.27947	4.61308	4.66726	5.43051	5.21391	5.98601	5.4415	6.63875	4.51092	5.47753	4.27947
NDUFA8	rS-pU	5.67163	6.1952	6.59662	5.37878	5.19345	5.8757	6.02844	5.7106	6.27857	5.22266	5.67163	6.1952	6.59662	5.37878	5.19345	5.8757	6.02844	5.7106	6.27857	5.22266
NDUFA9	rS-pU	6.54267	6.28564	7.12642	6.19588	6.48086	5.40036	6.55179	6.28574	6.84223	6.67328	6.54267	6.28564	7.12642	6.19588	6.48086	5.40036	6.55179	6.28574	6.84223	6.67328
NDUFAF7	rS-pU	5.57899	4.3951	4.58425	5.5919	3.87656	4.88115	4.13915	4.85547	5.11133	4.61964	5.57899	4.3951	4.58425	5.5919	3.87656	4.88115	4.13915	4.85547	5.11133	4.61964
NDUFB11	rS-pU	6.7031	6.74481	7.30851	6.41055	6.74949	6.93509	7.22278	6.85974	6.46248	6.54531	6.7031	6.74481	7.30851	6.41055	6.74949	6.93509	7.22278	6.85974	6.46248	6.54531
NDUFB5	rS-pU	6.14331	7.41967	7.21254	7.02394	6.72201	7.81451	7.29011	7.16162	6.47785	5.70219	6.14331	7.41967	7.21254	7.02394	6.72201	7.81451	7.29011	7.16162	6.47785	5.70219
NDUFC2	rS-pU	6.24477	6.15456	6.70769	7.18919	5.28671	7.00314	7.22685	6.70791	5.91531	5.97608	6.24477	6.15456	6.70769	7.18919	5.28671	7.00314	7.22685	6.70791	5.91531	5.97608
NDUFS1	rS-pU	7.28784	7.40473	8.26211	8.21331	6.5345	7.00695	7.77638	7.72228	7.34263	6.8867	7.28784	7.40473	8.26211	8.21331	6.5345	7.00695	7.77638	7.72228	7.34263	6.8867
NDUFS4	rS-pU	5.40058	5.38482	5.55299	5.18595	5.26101	5.23807	5.36808	5.01413	4.92995	4.51	5.40058	5.38482	5.55299	5.18595	5.26101	5.23807	5.36808	5.01413	4.92995	4.51
NDUFS6	rS-pU	6.68737	6.87677	8.7605	6.25171	5.95905	6.4522	7.11706	6.20687	6.53852	6.71735	6.68737	6.87677	8.7605	6.25171	5.95905	6.4522	7.11706	6.20687	6.53852	6.71735
NDUFS7	rS-pU	4.75525	4.26292	5.84368	5.52709	6.11932	6.78746	6.29758	4.2556	5.64581	4.76342	4.75525	4.26292	5.84368	5.52709	6.11932	6.78746	6.29758	4.2556	5.64581	4.76342
NDUFS8	rS-pU	7.14035	6.68376	7.35919	6.47721	6.70951	6.78678	7.44993	6.7608	6.44134	6.70478	7.14035	6.68376	7.35919	6.47721	6.70951	6.78678	7.44993	6.7608	6.44134	6.70478
NDUFV1	rS-pU	8.11099	7.91686	8.79934	7.86062	8.47818	8.73774	8.98024	8.00032	8.73976	7.49265	8.11099	7.91686	8.79934	7.86062	8.47818	8.73774	8.98024	8.00032	8.73976	7.49265
NDUFV2	rS-pU	5.22576	5.86172	5.74184	6.24573	5.13277	6.79316	6.97544	5.18317	6.55774	5.74322	5.22576	5.86172	5.74184	6.24573	5.13277	6.79316	6.97544	5.18317	6.55774	5.74322
NECTIN2	rS-pU	5.62289	4.35393	4.66834	6.42301	2.54248	4.98403	5.10562	6.35224	4.79834	5.26375	5.62289	4.35393	4.66834	6.42301	2.54248	4.98403	5.10562	6.35224	4.79834	5.26375
NEDD4	rS-pU	7.04116	6.51487	4.31409	4.55641	4.72751	5.53438	3.11773	4.70078	5.09672	4.39719	7.04116	6.51487	4.31409	4.55641	4.72751	5.53438	3.11773	4.70078	5.09672	4.39719
NELFCD	rS-pU	6.05752	6.64912	7.07872	7.34984	6.22198	6.40692	7.24246	8.32532	7.52253	6.91764	6.05752	6.64912	7.07872	7.34984	6.22198	6.40692	7.24246	8.32532	7.52253	6.91764
NELFE	rS-pU	6.52161	7.34525	6.61555	6.58794	6.76649	6.81391	6.61037	6.71334	6.55979	6.93817	6.52161	7.34525	6.61555	6.58794	6.76649	6.81391	6.61037	6.71334	6.55979	6.93817
NENF	rS-pU	5.8403	4.99704	5.75206	4.32912	4.86212	4.97825	5.66039	4.5039	6.23227	5.01975	5.8403	4.99704	5.75206	4.32912	4.86212	4.97825	5.66039	4.5039	6.23227	5.01975
NEO1	rS-pU	6.03414	5.05714	1.58662	4.73889	5.04625	0.888004	5.03531	6.05934	5.25295	4.96471	6.03414	5.05714	1.58662	4.73889	5.04625	0.888004	5.03531	6.05934	5.25295	4.96471
NFIC	rS-pU	6.23462	5.32541	6.92666	4.9971	3.92548	4.2177	7.54583	6.22528	6.23367	5.36074	6.23462	5.32541	6.92666	4.9971	3.92548	4.2177	7.54583	6.22528	6.23367	5.36074
NFKB2	rS-pU	7.89581	6.83275	5.4672	5.09045	5.53802	5.78393	6.05572	5.61177	6.39299	5.48862	7.89581	6.83275	5.4672	5.09045	5.53802	5.78393	6.05572	5.61177	6.39299	5.48862
NISCH	rS-pU	3.89738	4.48111	4.30562	4.84108	5.53743	5.02669	5.4641	3.88508	4.66758	5.07105	3.89738	4.48111	4.30562	4.84108	5.53743	5.02669	5.4641	3.88508	4.66758	5.07105
NME7	rS-pU	4.12598	3.7965	4.10623	3.6413	2.96528	3.30596	3.88462	3.41223	3.63524	3.96742	4.12598	3.7965	4.10623	3.6413	2.96528	3.30596	3.88462	3.41223	3.63524	3.96742
NOA1	rS-pU	3.43729	2.75655	3.22558	3.97975	3.85476	3.99866	4.52853	3.79345	3.94175	3.69806	3.43729	2.75655	3.22558	3.97975	3.85476	3.99866	4.52853	3.79345	3.94175	3.69806
NOC4L	rS-pU	4.93157	3.80414	4.21357	3.82465	3.64196	3.60248	3.99176	3.81054	4.69122	3.55988	4.93157	3.80414	4.21357	3.82465	3.64196	3.60248	3.99176	3.81054	4.69122	3.55988
NOL11	rS-pU	7.12424	6.22013	6.48027	6.58494	5.89467	5.86526	6.19564	7.94837	6.79992	5.50663	7.12424	6.22013	6.48027	6.58494	5.89467	5.86526	6.19564	7.94837	6.79992	5.50663
NOL12	rS-pU	4.32964	4.34988	4.54993	3.65725	3.97946	2.96993	4.49894	3.44641	4.51163	4.16153	4.32964	4.34988	4.54993	3.65725	3.97946	2.96993	4.49894	3.44641	4.51163	4.16153
NOL6	rS-pU	7.19774	6.14174	8.01513	5.95965	4.95909	4.88803	7.17221	6.2971	7.12736	5.47013	7.19774	6.14174	8.01513	5.95965	4.95909	4.88803	7.17221	6.2971	7.12736	5.47013
NOL7	rS-pU	6.06435	6.3541	6.15166	6.65919	5.44672	6.42215	6.28657	6.18578	6.67392	5.13665	6.06435	6.3541	6.15166	6.65919	5.44672	6.42215	6.28657	6.18578	6.67392	5.13665
NOMO1	rS-pU	6.2164	6.241	6.76656	8.03846	5.61373	5.08356	6.29993	7.00218	6.18327	4.82669	6.2164	6.241	6.76656	8.03846	5.61373	5.08356	6.29993	7.00218	6.18327	4.82669
NOP14	rS-pU	6.33609	6.15531	6.54153	6.5214	5.08176	5.80451	6.92365	6.65197	7.43122	4.15591	6.33609	6.15531	6.54153	6.5214	5.08176	5.80451	6.92365	6.65197	7.43122	4.15591
NOP16	rS-pU	7.4245	7.17001	7.35738	6.28771	5.05363	5.29226	7.17235	6.84554	7.59972	5.63778	7.4245	7.17001	7.35738	6.28771	5.05363	5.29226	7.17235	6.84554	7.59972	5.63778
NOP9	rS-pU	4.53702	3.93285	5.03681	5.72919	4.54867	3.3443	5.11252	5.19734	4.41589	2.83565	4.53702	3.93285	5.03681	5.72919	4.54867	3.3443	5.11252	5.19734	4.41589	2.83565
NOSIP	rS-pU	6.57492	5.82474	6.5506	6.11611	6.91986	6.12908	5.88746	6.67081	6.51732	6.19141	6.57492	5.82474	6.5506	6.11611	6.91986	6.12908	5.88746	6.67081	6.51732	6.19141
NRBP1	rS-pU	6.99995	6.90707	5.676	7.1467	5.27603	5.26746	6.033	7.64531	6.87758	7.20176	6.99995	6.90707	5.676	7.1467	5.27603	5.26746	6.033	7.64531	6.87758	7.20176
NSMCE1	rS-pU	5.07308	4.87966	5.22704	5.26195	5.03981	5.07101	6.03226	4.77325	5.46372	3.77646	5.07308	4.87966	5.22704	5.26195	5.03981	5.07101	6.03226	4.77325	5.46372	3.77646
NT5DC2	rS-pU	7.15953	7.66864	7.63941	8.40822	6.46275	7.17296	8.26053	7.26466	8.2687	7.98584	7.15953	7.66864	7.63941	8.40822	6.46275	7.17296	8.26053	7.26466	8.2687	7.98584
NUB1	rS-pU	5.36693	5.42132	5.06852	5.11773	5.34216	6.23482	5.24029	4.79195	5.67688	3.44602	5.36693	5.42132	5.06852	5.11773	5.34216	6.23482	5.24029	4.79195	5.67688	3.44602
NUBP2	rS-pU	5.6789	5.16528	6.33518	5.80447	5.71603	5.68324	6.56851	5.77498	6.18801	5.21459	5.6789	5.16528	6.33518	5.80447	5.71603	5.68324	6.56851	5.77498	6.18801	5.21459
NUCB1	rS-pU	7.08118	6.91411	6.9246	7.24061	6.07466	7.49053	5.82517	6.36746	6.83079	6.88941	7.08118	6.91411	6.9246	7.24061	6.07466	7.49053	5.82517	6.36746	6.83079	6.88941
NUDCD3	rS-pU	4.84325	5.66108	4.75011	4.54838	4.38238	4.23328	5.00288	5.31278	4.40935	4.87397	4.84325	5.66108	4.75011	4.54838	4.38238	4.23328	5.00288	5.31278	4.40935	4.87397
NUMA1	rS-pU	7.17617	7.1903	7.94332	7.38865	7.77437	7.06409	8.74779	8.15728	6.94388	7.45802	7.17617	7.1903	7.94332	7.38865	7.77437	7.06409	8.74779	8.15728	6.94388	7.45802
NUP188	rS-pU	5.36853	5.34469	6.79564	5.26587	5.41844	5.00784	5.51212	5.92489	7.07424	4.98778	5.36853	5.34469	6.79564	5.26587	5.41844	5.00784	5.51212	5.92489	7.07424	4.98778
NUP88	rS-pU	7.05108	6.15989	7.06805	6.15536	5.37005	5.30781	6.64503	6.89174	6.62856	5.27648	7.05108	6.15989	7.06805	6.15536	5.37005	5.30781	6.64503	6.89174	6.62856	5.27648
OAT	rS-pU	5.35364	5.9269	4.56803	5.45842	4.38514	6.03678	2.72309	5.24257	6.15343	5.51735	5.35364	5.9269	4.56803	5.45842	4.38514	6.03678	2.72309	5.24257	6.15343	5.51735
OCIAD1	rS-pU	7.78965	8.22149	7.73684	7.1467	7.79569	8.29241	8.63109	7.57365	8.21463	7.6911	7.78965	8.22149	7.73684	7.1467	7.79569	8.29241	8.63109	7.57365	8.21463	7.6911
ODC1	rS-pU	8.3636	9.28052	9.44699	8.6401	7.13711	8.11351	8.99618	7.72466	9.83228	8.12153	8.3636	9.28052	9.44699	8.6401	7.13711	8.11351	8.99618	7.72466	9.83228	8.12153
OGFOD1	rS-pU	5.41739	4.71738	5.44539	5.7675	4.67939	5.30312	5.04339	4.78418	5.88948	4.15124	5.41739	4.71738	5.44539	5.7675	4.67939	5.30312	5.04339	4.78418	5.88948	4.15124
OGFOD3	rS-pU	4.5079	4.72652	4.34792	5.80636	3.95043	4.1255	5.18825	4.48343	3.84737	5.26532	4.5079	4.72652	4.34792	5.80636	3.95043	4.1255	5.18825	4.48343	3.84737	5.26532
ORMDL2	rS-pU	4.84457	4.48916	4.66993	3.85257	3.37249	3.07867	5.03218	4.50181	4.37757	2.08388	4.84457	4.48916	4.66993	3.85257	3.37249	3.07867	5.03218	4.50181	4.37757	2.08388
OSBPL9	rS-pU	7.07162	7.52788	7.98288	8.45155	6.82639	8.34501	5.92035	7.36435	7.25057	6.95125	7.07162	7.52788	7.98288	8.45155	6.82639	8.34501	5.92035	7.36435	7.25057	6.95125
OXA1L	rS-pU	7.11472	6.06401	6.96414	8.3524	6.57483	6.48668	7.07209	6.99511	7.67444	5.98977	7.11472	6.06401	6.96414	8.3524	6.57483	6.48668	7.07209	6.99511	7.67444	5.98977
OXR1	rS-pU	4.66403	4.80292	5.0032	5.62881	5.76532	5.30411	5.63495	6.77293	6.17886	4.93884	4.66403	4.80292	5.0032	5.62881	5.76532	5.30411	5.63495	6.77293	6.17886	4.93884
P3H4	rS-pU	4.81997	3.96036	6.27154	5.97225	2.64768	2.04438	5.69788	4.21869	4.60042	5.05306	4.81997	3.96036	6.27154	5.97225	2.64768	2.04438	5.69788	4.21869	4.60042	5.05306
PACS1	rS-pU	5.39858	4.80545	5.63269	5.29576	4.36122	3.67168	5.11434	5.67157	4.90012	4.20284	5.39858	4.80545	5.63269	5.29576	4.36122	3.67168	5.11434	5.67157	4.90012	4.20284
PACSIN2	rS-pU	6.49875	5.63514	5.99167	7.15579	5.86775	6.1967	6.97332	4.98317	6.00615	5.83366	6.49875	5.63514	5.99167	7.15579	5.86775	6.1967	6.97332	4.98317	6.00615	5.83366
PAICS	rS-pU	8.6536	7.84199	9.27854	8.99526	7.84781	8.82324	9.35667	8.62176	9.4839	7.70232	8.6536	7.84199	9.27854	8.99526	7.84781	8.82324	9.35667	8.62176	9.4839	7.70232
PALM	rS-pU	3.67215	0.520094	4.74669	5.10221	3.28397	3.41846	1.68822	3.7092	0.0145111	4.95373	3.67215	0.520094	4.74669	5.10221	3.28397	3.41846	1.68822	3.7092	0.0145111	4.95373
PAM	rS-pU	4.02873	7.30311	6.94803	6.81962	3.9164	1.26574	1.75217	5.56612	6.08601	6.90387	4.02873	7.30311	6.94803	6.81962	3.9164	1.26574	1.75217	5.56612	6.08601	6.90387
PARP12	rS-pU	3.11351	3.35366	2.93824	2.43254	3.70079	3.49506	3.35003	1.9162	3.82674	2.82892	3.11351	3.35366	2.93824	2.43254	3.70079	3.49506	3.35003	1.9162	3.82674	2.82892
PARP4	rS-pU	4.82874	4.79755	4.84507	4.90894	4.29294	4.1138	3.81649	4.56745	5.22581	3.37179	4.82874	4.79755	4.84507	4.90894	4.29294	4.1138	3.81649	4.56745	5.22581	3.37179
PARVA	rS-pU	3.68387	2.85007	4.3667	3.2541	0.0376373	0.0138931	2.13203	2.88746	3.13652	3.35375	3.68387	2.85007	4.3667	3.2541	0.0376373	0.0138931	2.13203	2.88746	3.13652	3.35375
PCBP2	rS-pU	10.5	9.6597	10.2736	10.2802	10.1684	10.1324	10.1914	11.1913	10.5667	9.78289	10.5	9.6597	10.2736	10.2802	10.1684	10.1324	10.1914	11.1913	10.5667	9.78289
PCDH7	rS-pU	0.105285	0.529141	4.93303	0.0456323	0.0146709	0.0212971	0.204985	3.68038		1.96297	0.105285	0.529141	4.93303	0.0456323	0.0146709	0.0212971	0.204985	3.68038		1.96297
PCDHGC3	rS-pU	2.80102	6.51817	1.75047	2.31243	1.02586	0.265174	4.74285	5.31498	2.23055	3.67182	2.80102	6.51817	1.75047	2.31243	1.02586	0.265174	4.74285	5.31498	2.23055	3.67182
PCM1	rS-pU	6.4675	6.05748	6.18526	7.03527	7.19084	6.57448	6.27203	6.5756	6.56552	5.68686	6.4675	6.05748	6.18526	7.03527	7.19084	6.57448	6.27203	6.5756	6.56552	5.68686
PCNT	rS-pU	3.37453	4.18716	4.12278	3.04364	4.36646	4.12828	3.78405	4.65622	3.52893	3.15764	3.37453	4.18716	4.12278	3.04364	4.36646	4.12828	3.78405	4.65622	3.52893	3.15764
PCYT1A	rS-pU	5.07645	5.83814	5.39607	5.23729	4.29117	5.0708	5.39469	6.10411	5.16882	4.29937	5.07645	5.83814	5.39607	5.23729	4.29117	5.0708	5.39469	6.10411	5.16882	4.29937
PDCD5	rS-pU	8.66299	7.6162	7.41601	6.75698	6.35361	7.05991	7.38011	7.17672	7.60518	6.70789	8.66299	7.6162	7.41601	6.75698	6.35361	7.05991	7.38011	7.17672	7.60518	6.70789
PDCD6IP	rS-pU	6.48818	5.71502	6.45208	5.64345	5.53129	6.56959	6.1555	6.28994	6.02719	5.5227	6.48818	5.71502	6.45208	5.64345	5.53129	6.56959	6.1555	6.28994	6.02719	5.5227
PDK3	rS-pU	1.46513	1.33132	1.65891	1.55297	2.02827	0.431783	2.78674	2.72048	1.83372	1.04336	1.46513	1.33132	1.65891	1.55297	2.02827	0.431783	2.78674	2.72048	1.83372	1.04336
PDLIM2	rS-pU	3.71001	2.55672	3.45054	3.22864	3.61844	0.776234	3.42167	2.4274	3.84813	4.78415	3.71001	2.55672	3.45054	3.22864	3.61844	0.776234	3.42167	2.4274	3.84813	4.78415
PEPD	rS-pU	6.85603	4.98265	5.94513	6.82799	4.74003	3.86276	5.58073	5.246	6.12492	5.98984	6.85603	4.98265	5.94513	6.82799	4.74003	3.86276	5.58073	5.246	6.12492	5.98984
PES1	rS-pU	8.02055	6.9604	7.87156	7.26005	5.3904	5.52099	7.57517	7.38144	8.00139	6.51531	8.02055	6.9604	7.87156	7.26005	5.3904	5.52099	7.57517	7.38144	8.00139	6.51531
PEX19	rS-pU	5.29776	5.48517	5.94347	6.32321	6.35471	5.99203	6.86133	5.43713	6.02777	5.36045	5.29776	5.48517	5.94347	6.32321	6.35471	5.99203	6.86133	5.43713	6.02777	5.36045
PFDN5	rS-pU	7.73394	7.06551	7.51613	7.16589	7.55603	7.51016	7.39508	8.03623	8.62164	7.0915	7.73394	7.06551	7.51613	7.16589	7.55603	7.51016	7.39508	8.03623	8.62164	7.0915
PFDN6	rS-pU	7.21594	7.10157	7.62717	7.49473	6.62177	6.98588	7.71604	7.06617	7.83196	6.91829	7.21594	7.10157	7.62717	7.49473	6.62177	6.98588	7.71604	7.06617	7.83196	6.91829
PHF5A	rS-pU	5.13195	4.89036	5.38757	4.91049	4.96945	4.47687	4.50762	5.20599	5.88958	5.57223	5.13195	4.89036	5.38757	4.91049	4.96945	4.47687	4.50762	5.20599	5.88958	5.57223
PHKA1	rS-pU	5.23695	3.7226	4.13526	3.17554	3.73248	4.00609	4.23833	3.88359	4.75237	2.69137	5.23695	3.7226	4.13526	3.17554	3.73248	4.00609	4.23833	3.88359	4.75237	2.69137
PI4KA	rS-pU	3.92429	4.4914	4.5115	4.43342	3.96668	5.93326	5.40403	4.97587	4.40703	4.68979	3.92429	4.4914	4.5115	4.43342	3.96668	5.93326	5.40403	4.97587	4.40703	4.68979
PIGK	rS-pU	4.31964	4.6485	5.18826	4.75583	4.17515	4.28842	4.95444	4.11784	4.47542	4.49705	4.31964	4.6485	5.18826	4.75583	4.17515	4.28842	4.95444	4.11784	4.47542	4.49705
PIGS	rS-pU	6.09607	5.78901	6.59265	6.60589	5.57114	6.63106	6.71394	6.29657	5.50797	5.06158	6.09607	5.78901	6.59265	6.60589	5.57114	6.63106	6.71394	6.29657	5.50797	5.06158
PIGT	rS-pU	8.63705	9.83034	9.75906	9.78299	8.08709	8.19519	8.81157	9.16663	9.68115	9.66665	8.63705	9.83034	9.75906	9.78299	8.08709	8.19519	8.81157	9.16663	9.68115	9.66665
PLA2G12A	rS-pU	2.3287	2.51676	3.44042	3.176	3.80186	5.08663	4.67924	3.79009	2.74887	2.93836	2.3287	2.51676	3.44042	3.176	3.80186	5.08663	4.67924	3.79009	2.74887	2.93836
PLAC8	rS-pU	2.11053	2.64654	3.03289	5.41846	2.34789	0.206757	0.173782	0.728417	0.112573	4.54475	2.11053	2.64654	3.03289	5.41846	2.34789	0.206757	0.173782	0.728417	0.112573	4.54475
PLCB3	rS-pU	4.90707	4.61609	5.71742	4.26575	3.6027	4.37643	3.84855	4.67596	5.87557	5.13029	4.90707	4.61609	5.71742	4.26575	3.6027	4.37643	3.84855	4.67596	5.87557	5.13029
PLCG1	rS-pU	4.89791	5.90029	5.77072	7.03734	6.59768	5.12993	6.04983	6.44925	6.42322	6.32715	4.89791	5.90029	5.77072	7.03734	6.59768	5.12993	6.04983	6.44925	6.42322	6.32715
PLD3	rS-pU	7.61687	5.47386	6.63808	6.96439	6.12977	7.87665	7.57754	6.21964	5.46439	6.19761	7.61687	5.47386	6.63808	6.96439	6.12977	7.87665	7.57754	6.21964	5.46439	6.19761
PLIN2	rS-pU	4.9416	7.46657	3.25689	7.90094	0.44136	5.71362	0.908513	3.71135	5.46415	4.32179	4.9416	7.46657	3.25689	7.90094	0.44136	5.71362	0.908513	3.71135	5.46415	4.32179
PLK1	rS-pU	6.54642	5.64621	6.76829	6.29634	5.32762	5.40301	5.36934	6.5753	5.96058	5.11818	6.54642	5.64621	6.76829	6.29634	5.32762	5.40301	5.36934	6.5753	5.96058	5.11818
PLOD1	rS-pU	6.07438	6.70593	7.89783	7.86732	3.02356	6.01871	6.72634	5.33335	6.87666	6.96222	6.07438	6.70593	7.89783	7.86732	3.02356	6.01871	6.72634	5.33335	6.87666	6.96222
PLOD3	rS-pU	4.31997	5.65402	5.61204	5.64457	2.29442	4.3488	4.08206	5.48203	5.61417	5.11782	4.31997	5.65402	5.61204	5.64457	2.29442	4.3488	4.08206	5.48203	5.61417	5.11782
PLSCR3	rS-pU	5.77704	5.31803	6.18941	5.63314	5.75978	4.39074	5.61603	5.77286	6.84056	6.28161	5.77704	5.31803	6.18941	5.63314	5.75978	4.39074	5.61603	5.77286	6.84056	6.28161
PLXNA1	rS-pU	3.9541	4.58545	3.55752	4.34277	3.42138	4.48587	3.63083	4.44048	4.27402	4.46858	3.9541	4.58545	3.55752	4.34277	3.42138	4.48587	3.63083	4.44048	4.27402	4.46858
PLXNB2	rS-pU	6.22081	5.01833	7.45825	7.00749	0.839765	3.87251	6.9946	6.00131	6.00589	6.98472	6.22081	5.01833	7.45825	7.00749	0.839765	3.87251	6.9946	6.00131	6.00589	6.98472
PMF1	rS-pU	6.52151	5.69461	7.04041	6.61258	6.65393	6.36629	6.92023	7.09073	6.42492	6.19111	6.52151	5.69461	7.04041	6.61258	6.65393	6.36629	6.92023	7.09073	6.42492	6.19111
PML	rS-pU	5.11332	6.43046	5.92784	5.30465	6.60109	5.30831	5.39175	4.97806	5.65829	4.73307	5.11332	6.43046	5.92784	5.30465	6.60109	5.30831	5.39175	4.97806	5.65829	4.73307
PMM1	rS-pU	3.71531	4.54213	4.03616	4.44486	4.98843	4.62014	4.35272	3.44773	4.11212	4.64213	3.71531	4.54213	4.03616	4.44486	4.98843	4.62014	4.35272	3.44773	4.11212	4.64213
PMPCB	rS-pU	5.91781	6.33648	6.42494	6.16626	6.09243	6.86274	6.56442	6.21154	7.11195	6.36871	5.91781	6.33648	6.42494	6.16626	6.09243	6.86274	6.56442	6.21154	7.11195	6.36871
PNPLA6	rS-pU	5.62295	6.08298	5.78795	5.64719	6.11967	4.86807	6.3001	4.61365	6.5843	5.30266	5.62295	6.08298	5.78795	5.64719	6.11967	4.86807	6.3001	4.61365	6.5843	5.30266
POGLUT2	rS-pU	2.7861	2.59404	4.43417	4.60371	3.14843	3.2873	2.36248	2.79591	3.90166	2.93032	2.7861	2.59404	4.43417	4.60371	3.14843	3.2873	2.36248	2.79591	3.90166	2.93032
POLA1	rS-pU	3.95251	3.75258	4.84829	3.27887	3.02191	3.60918	3.28251	4.17163	3.53014	2.8245	3.95251	3.75258	4.84829	3.27887	3.02191	3.60918	3.28251	4.17163	3.53014	2.8245
POLD1	rS-pU	6.87978	5.51268	6.7954	6.21235	6.91437	7.13849	6.07551	6.11974	7.04257	6.65577	6.87978	5.51268	6.7954	6.21235	6.91437	7.13849	6.07551	6.11974	7.04257	6.65577
POLD2	rS-pU	7.66409	8.07879	8.1308	7.02456	7.39306	7.61846	8.67187	7.91736	7.96501	7.30828	7.66409	8.07879	8.1308	7.02456	7.39306	7.61846	8.67187	7.91736	7.96501	7.30828
POLDIP2	rS-pU	7.24581	6.11047	6.99972	6.36155	6.27446	5.54349	7.29664	6.76445	6.70027	4.99287	7.24581	6.11047	6.99972	6.36155	6.27446	5.54349	7.29664	6.76445	6.70027	4.99287
POLE	rS-pU	5.8198	5.17216	5.63015	4.90936	5.90994	5.86158	4.87927	5.85845	5.51815	5.70026	5.8198	5.17216	5.63015	4.90936	5.90994	5.86158	4.87927	5.85845	5.51815	5.70026
POLE4	rS-pU	5.74362	5.21835	5.27036	6.11344	3.63313	4.32957	5.719	6.05487	5.92148	4.14059	5.74362	5.21835	5.27036	6.11344	3.63313	4.32957	5.719	6.05487	5.92148	4.14059
POLR1A	rS-pU	5.44269	4.42548	4.77546	5.49648	3.39609	3.37702	4.40936	4.70853	5.10021	3.50266	5.44269	4.42548	4.77546	5.49648	3.39609	3.37702	4.40936	4.70853	5.10021	3.50266
POLR1E	rS-pU	6.34725	5.53827	7.07901	5.24032	5.60814	6.25716	5.93482	5.47053	6.57055	6.3002	6.34725	5.53827	7.07901	5.24032	5.60814	6.25716	5.93482	5.47053	6.57055	6.3002
POLR2A	rS-pU	6.20452	5.22484	6.39235	5.78427	5.98215	4.32212	5.46832	6.63356	5.63688	4.38891	6.20452	5.22484	6.39235	5.78427	5.98215	4.32212	5.46832	6.63356	5.63688	4.38891
POLR2B	rS-pU	6.94825	6.39189	7.03034	7.01702	6.15095	6.92409	7.46799	6.90651	7.64111	6.81678	6.94825	6.39189	7.03034	7.01702	6.15095	6.92409	7.46799	6.90651	7.64111	6.81678
POLR2E	rS-pU	6.38737	5.37149	6.82336	6.71545	5.36657	6.09452	7.33908	5.61332	6.91505	5.967	6.38737	5.37149	6.82336	6.71545	5.36657	6.09452	7.33908	5.61332	6.91505	5.967
POLR2I	rS-pU	6.95728	5.53856	5.39969	5.59382	5.80335	5.0015	6.37243	5.82431	5.95087	5.72391	6.95728	5.53856	5.39969	5.59382	5.80335	5.0015	6.37243	5.82431	5.95087	5.72391
POLR3B	rS-pU	3.00667	2.99309	3.62027	3.22056	1.88622	3.41471	4.046	3.31684	3.2249	2.73564	3.00667	2.99309	3.62027	3.22056	1.88622	3.41471	4.046	3.31684	3.2249	2.73564
POLR3H	rS-pU	5.56341	5.69555	6.54873	5.53755	4.87538	5.05444	6.88215	6.03337	6.13975	5.76356	5.56341	5.69555	6.54873	5.53755	4.87538	5.05444	6.88215	6.03337	6.13975	5.76356
POMP	rS-pU	5.5573	6.99015	5.96462	5.30346	4.99739	5.82471	5.4476	6.27179	6.51022	4.77235	5.5573	6.99015	5.96462	5.30346	4.99739	5.82471	5.4476	6.27179	6.51022	4.77235
PPFIBP1	rS-pU	5.61409	6.23079	5.10392	5.13506	5.05359	2.05077	5.50811	4.70762	5.83235	5.67503	5.61409	6.23079	5.10392	5.13506	5.05359	2.05077	5.50811	4.70762	5.83235	5.67503
PPIC	rS-pU	3.58931	5.3792	6.06282	4.96626	0.100541	3.18117	2.76822	6.10612	3.84076	4.69259	3.58931	5.3792	6.06282	4.96626	0.100541	3.18117	2.76822	6.10612	3.84076	4.69259
PPIL2	rS-pU	5.4805	5.01839	5.64513	6.1309	5.69848	7.62139	6.13422	5.92263	5.7513	5.97074	5.4805	5.01839	5.64513	6.1309	5.69848	7.62139	6.13422	5.92263	5.7513	5.97074
PPIP5K2	rS-pU	5.13489	4.94786	5.29038	4.63774	4.66075	5.21131	4.16612	4.94328	4.66276	3.68217	5.13489	4.94786	5.29038	4.63774	4.66075	5.21131	4.16612	4.94328	4.66276	3.68217
PPM1G	rS-pU	7.4241	6.94579	6.96795	7.17568	6.61988	6.03008	6.62916	7.49398	7.9038	6.88452	7.4241	6.94579	6.96795	7.17568	6.61988	6.03008	6.62916	7.49398	7.9038	6.88452
PPP1CA	rS-pU	8.7572	8.33542	8.53472	8.14264	7.86548	7.93429	8.05077	9.50807	9.15374	8.19003	8.7572	8.33542	8.53472	8.14264	7.86548	7.93429	8.05077	9.50807	9.15374	8.19003
PPP1R11	rS-pU	5.85917	6.50183	6.0039	6.02134	5.74734	5.63532	5.84532	6.05157	6.4669	5.01085	5.85917	6.50183	6.0039	6.02134	5.74734	5.63532	5.84532	6.05157	6.4669	5.01085
PPP1R14B	rS-pU	6.08478	5.73856	6.50105	4.83149	4.39833	4.38251	6.08877	5.65231	6.57171	5.69777	6.08478	5.73856	6.50105	4.83149	4.39833	4.38251	6.08877	5.65231	6.57171	5.69777
PPP1R2	rS-pU	2.92849	3.90217	3.85926	4.86307	3.45276	4.11821	4.12967	4.33616	3.46894	2.9031	2.92849	3.90217	3.85926	4.86307	3.45276	4.11821	4.12967	4.33616	3.46894	2.9031
PPP1R21	rS-pU	4.80649	4.40669	3.7379	5.18214	3.70974	3.86626	4.37474	5.12069	4.18636	3.97377	4.80649	4.40669	3.7379	5.18214	3.70974	3.86626	4.37474	5.12069	4.18636	3.97377
PPP2R5A	rS-pU	4.36797	3.45969	4.36902	4.26775	4.60812	5.60202	4.30187	4.56398	4.5121	3.00551	4.36797	3.45969	4.36902	4.26775	4.60812	5.60202	4.30187	4.56398	4.5121	3.00551
PPP2R5C	rS-pU	6.31036	5.72979	6.4711	6.3234	6.39596	8.31176	6.54407	7.05931	6.53501	5.64951	6.31036	5.72979	6.4711	6.3234	6.39596	8.31176	6.54407	7.05931	6.53501	5.64951
PPP6R1	rS-pU	6.69301	5.53872	5.97798	5.89939	6.82359	5.78833	5.78193	6.22408	6.67054	4.96892	6.69301	5.53872	5.97798	5.89939	6.82359	5.78833	5.78193	6.22408	6.67054	4.96892
PPT1	rS-pU	6.78733	7.08791	8.37591	8.14201	6.64689	7.21193	7.28491	7.6932	7.87719	7.46674	6.78733	7.08791	8.37591	8.14201	6.64689	7.21193	7.28491	7.6932	7.87719	7.46674
PQBP1	rS-pU	9.26187	9.47496	9.77332	8.70278	9.06237	9.27948	9.87709	9.47902	9.08867	9.17821	9.26187	9.47496	9.77332	8.70278	9.06237	9.27948	9.87709	9.47902	9.08867	9.17821
PREPL	rS-pU	6.32956	5.3912	5.64841	6.14231	4.8187	6.62146	5.5937	6.15666	5.76512	4.92867	6.32956	5.3912	5.64841	6.14231	4.8187	6.62146	5.5937	6.15666	5.76512	4.92867
PRIM2	rS-pU	3.72332	4.04648	4.16281	4.278	4.31456	4.13194	3.7784	4.3838	4.39449	4.8827	3.72332	4.04648	4.16281	4.278	4.31456	4.13194	3.7784	4.3838	4.39449	4.8827
PRKAR1A	rS-pU	8.37884	8.02792	8.43503	8.98661	7.2354	7.14884	8.10796	9.62591	7.87879	7.52685	8.37884	8.02792	8.43503	8.98661	7.2354	7.14884	8.10796	9.62591	7.87879	7.52685
PRKD1	rS-pU	1.41897	1.5326	0.137721	0.887923	0.00582183	0.41722	5.6844	1.13702		1.95151	1.41897	1.5326	0.137721	0.887923	0.00582183	0.41722	5.6844	1.13702		1.95151
PROCR	rS-pU	5.60137	5.46426	4.5052	1.26737	0.458661	1.89407	1.16657	1.01988	7.58226	3.7435	5.60137	5.46426	4.5052	1.26737	0.458661	1.89407	1.16657	1.01988	7.58226	3.7435
PRPF31	rS-pU	7.02997	5.54264	6.64158	5.68175	5.30163	5.22877	5.9167	6.10008	6.64745	6.02027	7.02997	5.54264	6.64158	5.68175	5.30163	5.22877	5.9167	6.10008	6.64745	6.02027
PRPF6	rS-pU	6.24475	6.61276	6.94412	7.30284	6.51041	5.64458	6.42354	7.80411	6.68494	5.98244	6.24475	6.61276	6.94412	7.30284	6.51041	5.64458	6.42354	7.80411	6.68494	5.98244
PRPF8	rS-pU	6.72709	5.88482	6.85747	6.02762	5.4219	5.06066	6.41877	6.59787	6.33889	5.08917	6.72709	5.88482	6.85747	6.02762	5.4219	5.06066	6.41877	6.59787	6.33889	5.08917
PRUNE2	rS-pU	0.076781	2.9727	3.75819		0.551371	0.193932	7.60237	0.08958	0.00664582	0.575916	0.076781	2.9727	3.75819		0.551371	0.193932	7.60237	0.08958	0.00664582	0.575916
PSAP	rS-pU	7.91844	8.36114	7.37422	7.8403	7.58495	8.73639	7.92742	7.01431	6.94173	7.86195	7.91844	8.36114	7.37422	7.8403	7.58495	8.73639	7.92742	7.01431	6.94173	7.86195
PSEN1	rS-pU	5.55203	4.69769	5.1817	5.33696	5.06641	4.19348	5.63773	5.96569	5.27124	5.24908	5.55203	4.69769	5.1817	5.33696	5.06641	4.19348	5.63773	5.96569	5.27124	5.24908
PSEN2	rS-pU	5.0598	4.10966	4.31146	3.73003	0.0772364	3.53664	5.47183	4.09958	4.26062	3.7177	5.0598	4.10966	4.31146	3.73003	0.0772364	3.53664	5.47183	4.09958	4.26062	3.7177
PSMB10	rS-pU	2.41746	1.97166	2.27169	2.17465	2.67174	2.0076	2.6128	1.76667	2.63193	1.98173	2.41746	1.97166	2.27169	2.17465	2.67174	2.0076	2.6128	1.76667	2.63193	1.98173
PSMC5	rS-pU	7.90385	7.72562	8.05655	7.14402	6.57531	6.49658	7.48268	9.1309	7.63572	7.62395	7.90385	7.72562	8.05655	7.14402	6.57531	6.49658	7.48268	9.1309	7.63572	7.62395
PSMD9	rS-pU	5.3968	4.86066	5.03191	4.39945	4.76429	4.84221	5.20484	5.5863	5.47501	4.20279	5.3968	4.86066	5.03191	4.39945	4.76429	4.84221	5.20484	5.5863	5.47501	4.20279
PSME3	rS-pU	8.70015	7.22564	8.35786	7.9129	6.7111	6.68779	8.07611	7.73023	8.59944	6.72255	8.70015	7.22564	8.35786	7.9129	6.7111	6.68779	8.07611	7.73023	8.59944	6.72255
PSMF1	rS-pU	7.48829	6.99411	5.58959	7.71781	6.7481	5.66829	6.97851	6.34006	7.20586	5.99397	7.48829	6.99411	5.58959	7.71781	6.7481	5.66829	6.97851	6.34006	7.20586	5.99397
PTGFRN	rS-pU	2.64764	3.88387	4.22328	2.08432	1.42153	2.81191	4.0591	3.71718	4.18949	3.44247	2.64764	3.88387	4.22328	2.08432	1.42153	2.81191	4.0591	3.71718	4.18949	3.44247
PTK2	rS-pU	8.41352	7.72912	7.29466	7.70895	7.30895	7.23706	7.17552	7.88807	8.78645	7.78591	8.41352	7.72912	7.29466	7.70895	7.30895	7.23706	7.17552	7.88807	8.78645	7.78591
PTK7	rS-pU	3.54902	6.70657	5.81029	9.07758	7.1572	4.81559	6.50696	5.63683	7.4975	7.2499	3.54902	6.70657	5.81029	9.07758	7.1572	4.81559	6.50696	5.63683	7.4975	7.2499
PTP4A2	rS-pU	7.14515	7.12052	7.58055	6.04586	8.37926	7.92958	6.3306	6.7713	7.1936	6.08449	7.14515	7.12052	7.58055	6.04586	8.37926	7.92958	6.3306	6.7713	7.1936	6.08449
PTPN14	rS-pU	3.81117	3.81804	4.45232	3.02526	0.684549	0.0753108	2.24409	1.62162	2.49546	4.29838	3.81117	3.81804	4.45232	3.02526	0.684549	0.0753108	2.24409	1.62162	2.49546	4.29838
PTPN2	rS-pU	4.71181	5.00407	4.00622	4.67525	5.47987	4.6419	4.33112	4.7983	5.02846	5.63002	4.71181	5.00407	4.00622	4.67525	5.47987	4.6419	4.33112	4.7983	5.02846	5.63002
PTPN23	rS-pU	5.35491	5.7665	5.48108	5.53368	4.67912	5.28627	5.70733	5.37078	4.93272	4.78344	5.35491	5.7665	5.48108	5.53368	4.67912	5.28627	5.70733	5.37078	4.93272	4.78344
PTPRA	rS-pU	6.6571	6.86252	5.42386	7.77642	6.76968	6.13646	6.81229	6.14208	6.88611	6.18461	6.6571	6.86252	5.42386	7.77642	6.76968	6.13646	6.81229	6.14208	6.88611	6.18461
PTTG1IP	rS-pU	6.05029	7.32447	6.28741	7.81216	5.46226	6.31608	5.86689	7.1004	6.31575	5.95951	6.05029	7.32447	6.28741	7.81216	5.46226	6.31608	5.86689	7.1004	6.31575	5.95951
PUM3	rS-pU	6.28401	5.46123	6.31578	5.37277	4.37825	4.13708	4.36263	5.56396	5.74895	4.62002	6.28401	5.46123	6.31578	5.37277	4.37825	4.13708	4.36263	5.56396	5.74895	4.62002
PWP1	rS-pU	6.47194	5.84921	5.76709	5.46842	5.0496	4.65544	5.26154	5.62834	6.16353	4.74967	6.47194	5.84921	5.76709	5.46842	5.0496	4.65544	5.26154	5.62834	6.16353	4.74967
PXDN	rS-pU	1.38534	1.98871	7.70687	0.00296312	4.87244	0.031231	2.32616	4.18067	0.0243731	5.61851	1.38534	1.98871	7.70687	0.00296312	4.87244	0.031231	2.32616	4.18067	0.0243731	5.61851
RAB18	rS-pU	6.50895	5.96087	6.14031	6.31104	5.21648	5.43677	7.20949	6.7324	6.45128	5.65683	6.50895	5.96087	6.14031	6.31104	5.21648	5.43677	7.20949	6.7324	6.45128	5.65683
RAB31	rS-pU	3.21006	6.20946	5.94568	0.848448	0.0681809	4.14668	0.824908	5.12157		4.49486	3.21006	6.20946	5.94568	0.848448	0.0681809	4.14668	0.824908	5.12157		4.49486
RAB5B	rS-pU	5.47547	5.60716	5.51581	5.79691	5.90891	5.58587	6.77944	6.55279	5.70831	5.32825	5.47547	5.60716	5.51581	5.79691	5.90891	5.58587	6.77944	6.55279	5.70831	5.32825
RAB5C	rS-pU	8.19139	7.64092	7.88408	8.19841	6.84978	6.04797	7.99443	7.68562	7.5102	6.94703	8.19139	7.64092	7.88408	8.19841	6.84978	6.04797	7.99443	7.68562	7.5102	6.94703
RAB8A	rS-pU	6.65346	6.44431	7.16124	6.4524	6.15246	5.33773	6.85617	7.63753	6.97875	5.71254	6.65346	6.44431	7.16124	6.4524	6.15246	5.33773	6.85617	7.63753	6.97875	5.71254
RABAC1	rS-pU	5.66231	5.56319	5.27344	5.46941	5.55981	4.94466	4.69825	4.28516	5.56865	5.62144	5.66231	5.56319	5.27344	5.46941	5.55981	4.94466	4.69825	4.28516	5.56865	5.62144
RABEPK	rS-pU	5.92168	5.43982	6.39892	5.69175	4.98353	4.92125	5.4385	4.88995	6.52893	4.36521	5.92168	5.43982	6.39892	5.69175	4.98353	4.92125	5.4385	4.88995	6.52893	4.36521
RACGAP1	rS-pU	7.40436	7.33359	7.47235	5.96181	6.73357	6.26485	6.82628	7.98576	6.76202	6.4884	7.40436	7.33359	7.47235	5.96181	6.73357	6.26485	6.82628	7.98576	6.76202	6.4884
RAD23B	rS-pU	7.88116	7.51992	7.96561	7.87773	6.63201	6.61835	8.32034	8.61364	8.28223	6.92986	7.88116	7.51992	7.96561	7.87773	6.63201	6.61835	8.32034	8.61364	8.28223	6.92986
RAD51	rS-pU	5.09187	5.15008	5.42402	4.88659	6.24699	6.46155	4.87358	5.6047	5.76535	5.17429	5.09187	5.15008	5.42402	4.88659	6.24699	6.46155	4.87358	5.6047	5.76535	5.17429
RALA	rS-pU	3.62323	4.86579	4.34544	3.95795	3.61832	4.94467	4.07938	4.88621	4.12685	3.75352	3.62323	4.86579	4.34544	3.95795	3.61832	4.94467	4.07938	4.88621	4.12685	3.75352
RALY	rS-pU	5.93076	6.47814	6.00169	7.04683	6.45749	5.66887	5.95748	5.66384	6.60184	6.82542	5.93076	6.47814	6.00169	7.04683	6.45749	5.66887	5.95748	5.66384	6.60184	6.82542
RANGAP1	rS-pU	7.33411	7.43569	7.66817	7.16239	5.87094	5.89687	7.51054	7.03878	8.0208	7.21612	7.33411	7.43569	7.66817	7.16239	5.87094	5.89687	7.51054	7.03878	8.0208	7.21612
RAPGEF1	rS-pU	5.32913	6.01779	6.68918	5.37108	6.11946	5.08091	5.13115	5.58088	6.19346	5.07648	5.32913	6.01779	6.68918	5.37108	6.11946	5.08091	5.13115	5.58088	6.19346	5.07648
RAVER1	rS-pU	4.79424	4.3583	4.96001	5.31427	4.77861	4.96457	4.6304	5.35869	4.97066	4.34436	4.79424	4.3583	4.96001	5.31427	4.77861	4.96457	4.6304	5.35869	4.97066	4.34436
RBBP4	rS-pU	5.73861	5.77928	6.35051	6.35623	7.38673	6.8826	6.72154	6.38667	6.86553	6.16055	5.73861	5.77928	6.35051	6.35623	7.38673	6.8826	6.72154	6.38667	6.86553	6.16055
RBBP7	rS-pU	7.77033	7.88516	8.09378	6.90908	7.04423	7.17719	7.00436	8.28976	7.25903	6.62325	7.77033	7.88516	8.09378	6.90908	7.04423	7.17719	7.00436	8.28976	7.25903	6.62325
RBFA	rS-pU	3.64512	2.72596	3.12037	3.34978	3.41813	2.33205	3.79719	3.10817	3.61621	3.64633	3.64512	2.72596	3.12037	3.34978	3.41813	2.33205	3.79719	3.10817	3.61621	3.64633
RBM10	rS-pU	7.08451	7.32898	7.3844	6.68866	7.27131	6.87216	7.25311	7.19644	7.21038	7.04973	7.08451	7.32898	7.3844	6.68866	7.27131	6.87216	7.25311	7.19644	7.21038	7.04973
RBM19	rS-pU	5.05196	4.89189	5.04585	5.30085	3.7495	3.69595	3.95125	4.29928	5.88383	4.12555	5.05196	4.89189	5.04585	5.30085	3.7495	3.69595	3.95125	4.29928	5.88383	4.12555
RBM28	rS-pU	5.90336	5.4018	5.61035	5.21986	4.39792	5.42039	4.9017	5.57669	6.36944	3.69171	5.90336	5.4018	5.61035	5.21986	4.39792	5.42039	4.9017	5.57669	6.36944	3.69171
RBM3	rS-pU	6.00533	5.37781	6.26821	4.88991	4.72605	5.12701	5.7449	5.49508	5.87458	5.4809	6.00533	5.37781	6.26821	4.88991	4.72605	5.12701	5.7449	5.49508	5.87458	5.4809
RBM42	rS-pU	8.33405	6.85299	7.44207	7.02842	6.98408	6.91578	7.32153	7.36911	7.12846	6.80299	8.33405	6.85299	7.44207	7.02842	6.98408	6.91578	7.32153	7.36911	7.12846	6.80299
RBM8A	rS-pU	5.55854	4.53598	5.26723	5.0377	5.44854	4.88629	5.91948	7.07592	6.39394	4.78866	5.55854	4.53598	5.26723	5.0377	5.44854	4.88629	5.91948	7.07592	6.39394	4.78866
RBMS2	rS-pU	4.864	3.33354	4.27033	4.0097	3.28473	1.86031	2.97777	2.33974	4.30789	4.41343	4.864	3.33354	4.27033	4.0097	3.28473	1.86031	2.97777	2.33974	4.30789	4.41343
RBX1	rS-pU	5.12716	5.30336	5.92974	5.56817	4.54746	5.27347	5.92906	5.02514	5.30603	5.71793	5.12716	5.30336	5.92974	5.56817	4.54746	5.27347	5.92906	5.02514	5.30603	5.71793
REEP3	rS-pU	3.79033	2.90561	3.19329	3.61361	2.2984	2.45056	4.64519	3.78679	3.47724	1.80797	3.79033	2.90561	3.19329	3.61361	2.2984	2.45056	4.64519	3.78679	3.47724	1.80797
REXO2	rS-pU	6.04967	6.71037	6.11243	6.1183	5.58538	6.73797	6.42465	4.32093	6.87608	6.51323	6.04967	6.71037	6.11243	6.1183	5.58538	6.73797	6.42465	4.32093	6.87608	6.51323
RFC1	rS-pU	4.74727	5.40848	5.44152	5.61955	5.37745	5.35141	5.61239	5.24098	5.35456	4.73434	4.74727	5.40848	5.44152	5.61955	5.37745	5.35141	5.61239	5.24098	5.35456	4.73434
RFK	rS-pU	4.40188	3.42641	4.79908	3.46535	3.6563	4.41306	4.44469	3.02079	4.13823	3.90821	4.40188	3.42641	4.79908	3.46535	3.6563	4.41306	4.44469	3.02079	4.13823	3.90821
RHOA	rS-pU	8.92487	8.90703	9.31734	8.37504	8.21033	7.98576	8.3182	8.62708	8.94457	8.37726	8.92487	8.90703	9.31734	8.37504	8.21033	7.98576	8.3182	8.62708	8.94457	8.37726
RHOC	rS-pU	7.85706	8.39091	8.18661	7.06877	6.90803	6.99527	8.34114	7.47317	8.70954	7.91856	7.85706	8.39091	8.18661	7.06877	6.90803	6.99527	8.34114	7.47317	8.70954	7.91856
RIC8A	rS-pU	7.05599	7.33548	6.7341	6.17206	6.37256	5.94424	6.81578	6.05395	7.55642	6.18416	7.05599	7.33548	6.7341	6.17206	6.37256	5.94424	6.81578	6.05395	7.55642	6.18416
RNASEH2A	rS-pU	4.86128	5.4813	6.00639	5.05651	6.03481	5.62732	5.73552	6.35629	5.32471	4.96458	4.86128	5.4813	6.00639	5.05651	6.03481	5.62732	5.73552	6.35629	5.32471	4.96458
RNASEH2C	rS-pU	4.68831	5.09667	5.06662	4.55574	5.68286	4.48358	5.0659	5.11514	4.90117	4.75164	4.68831	5.09667	5.06662	4.55574	5.68286	4.48358	5.0659	5.11514	4.90117	4.75164
RNF20	rS-pU	4.38637	3.95074	4.23367	4.03057	3.46759	3.41892	4.21357	4.32607	4.05244	3.50085	4.38637	3.95074	4.23367	4.03057	3.46759	3.41892	4.21357	4.32607	4.05244	3.50085
ROMO1	rS-pU	6.97812	7.87482	7.2695	7.97345	6.57374	6.43502	7.3941	6.59713	7.84367	7.43028	6.97812	7.87482	7.2695	7.97345	6.57374	6.43502	7.3941	6.59713	7.84367	7.43028
RP2	rS-pU	2.69908	3.22949	2.89414	2.39091	2.87597	1.91633	2.6611	2.06701	2.2277	2.53861	2.69908	3.22949	2.89414	2.39091	2.87597	1.91633	2.6611	2.06701	2.2277	2.53861
RPA1	rS-pU	5.38335	4.10307	5.66572	4.76562	4.79649	4.23815	5.19657	5.27582	4.91026	4.47165	5.38335	4.10307	5.66572	4.76562	4.79649	4.23815	5.19657	5.27582	4.91026	4.47165
RPAP1	rS-pU	2.73603	3.43788	3.51356	3.70679	3.50398	3.68154	3.41845	2.11317	3.21103	3.07549	2.73603	3.43788	3.51356	3.70679	3.50398	3.68154	3.41845	2.11317	3.21103	3.07549
RPAP3	rS-pU	5.67973	4.93685	5.01585	4.50508	4.15819	5.01308	5.1739	5.49218	5.26829	4.70236	5.67973	4.93685	5.01585	4.50508	4.15819	5.01308	5.1739	5.49218	5.26829	4.70236
RPL30	rS-pU	9.11642	9.06043	9.13751	9.31225	10.4236	9.29561	9.59895	10.1528	10.5313	8.9215	9.11642	9.06043	9.13751	9.31225	10.4236	9.29561	9.59895	10.1528	10.5313	8.9215
RPRD1A	rS-pU	5.15963	3.56097	5.6786	5.63021	5.10498	5.33688	6.03989	5.57328	5.80296	3.9895	5.15963	3.56097	5.6786	5.63021	5.10498	5.33688	6.03989	5.57328	5.80296	3.9895
RPS27A	rS-pU	9.35462	8.46587	9.00861	9.31002	9.48147	9.39835	8.46728	8.91268	9.61471	9.41165	9.35462	8.46587	9.00861	9.31002	9.48147	9.39835	8.46728	8.91268	9.61471	9.41165
RPS6KA4	rS-pU	7.15071	7.33492	7.54767	5.89754	5.12897	4.71471	6.3338	6.23285	7.59478	6.57992	7.15071	7.33492	7.54767	5.89754	5.12897	4.71471	6.3338	6.23285	7.59478	6.57992
RPS6KC1	rS-pU	5.20317	4.86881	5.2259	5.19981	4.34581	5.74076	5.39742	4.18745	4.55639	4.91067	5.20317	4.86881	5.2259	5.19981	4.34581	5.74076	5.39742	4.18745	4.55639	4.91067
RPTOR	rS-pU	5.28333	4.76726	5.24255	5.65949	4.18616	3.9313	4.76038	4.38982	4.74091	4.1175	5.28333	4.76726	5.24255	5.65949	4.18616	3.9313	4.76038	4.38982	4.74091	4.1175
RRAS	rS-pU	6.01554	4.97063	4.59028	3.093	1.67498	2.6782	3.8692	2.98124	2.82247	4.99007	6.01554	4.97063	4.59028	3.093	1.67498	2.6782	3.8692	2.98124	2.82247	4.99007
RRM1	rS-pU	7.90353	7.51385	8.74709	7.16399	7.65076	7.58579	8.0168	7.6883	8.52302	7.44069	7.90353	7.51385	8.74709	7.16399	7.65076	7.58579	8.0168	7.6883	8.52302	7.44069
RRP1	rS-pU	6.44484	6.5433	6.66195	6.10036	5.94588	5.67149	6.2382	6.93715	7.1682	5.49156	6.44484	6.5433	6.66195	6.10036	5.94588	5.67149	6.2382	6.93715	7.1682	5.49156
RSU1	rS-pU	6.09234	5.82381	5.85271	5.17404	5.37092	4.67673	5.07354	6.09563	5.75392	4.93995	6.09234	5.82381	5.85271	5.17404	5.37092	4.67673	5.07354	6.09563	5.75392	4.93995
RTCB	rS-pU	6.1058	6.19025	6.3313	6.51142	5.68676	5.62114	5.87169	6.14549	6.299	6.48089	6.1058	6.19025	6.3313	6.51142	5.68676	5.62114	5.87169	6.14549	6.299	6.48089
RTF2	rS-pU	7.23741	7.38389	7.72088	7.71839	7.20588	6.49575	6.90765	8.38718	7.58618	7.24803	7.23741	7.38389	7.72088	7.71839	7.20588	6.49575	6.90765	8.38718	7.58618	7.24803
RTN4	rS-pU	8.7494	8.60977	8.06221	8.21749	7.66034	8.93591	7.6368	7.28648	8.484	7.3709	8.7494	8.60977	8.06221	8.21749	7.66034	8.93591	7.6368	7.28648	8.484	7.3709
RUFY1	rS-pU	5.75387	5.57322	5.54125	5.41411	5.53323	4.94938	5.57285	6.29881	5.39107	4.23356	5.75387	5.57322	5.54125	5.41411	5.53323	4.94938	5.57285	6.29881	5.39107	4.23356
SART1	rS-pU	5.83025	5.69742	5.61942	4.81287	5.47164	4.45244	5.14115	5.97507	5.41112	5.46129	5.83025	5.69742	5.61942	4.81287	5.47164	4.45244	5.14115	5.97507	5.41112	5.46129
SBF1	rS-pU	4.6183	5.43081	6.18795	5.82199	5.61733	4.75035	5.88118	4.52862	5.08331	5.74837	4.6183	5.43081	6.18795	5.82199	5.61733	4.75035	5.88118	4.52862	5.08331	5.74837
SCAF1	rS-pU	5.13286	4.08683	4.46326	3.93885	3.12407	3.6086	5.33586	4.3269	3.97132	3.89372	5.13286	4.08683	4.46326	3.93885	3.12407	3.6086	5.33586	4.3269	3.97132	3.89372
SCAF11	rS-pU	5.30358	4.34666	5.51096	5.21633	4.64398	4.8886	5.4038	5.91159	5.24566	4.41729	5.30358	4.34666	5.51096	5.21633	4.64398	4.8886	5.4038	5.91159	5.24566	4.41729
SCP2	rS-pU	5.9149	5.74562	6.31844	6.3353	6.00353	6.12473	7.26483	6.06728	6.63742	4.62198	5.9149	5.74562	6.31844	6.3353	6.00353	6.12473	7.26483	6.06728	6.63742	4.62198
SCRIB	rS-pU	6.19469	5.33606	6.3372	5.62827	5.30782	5.40217	5.59079	6.28906	6.9627	5.95915	6.19469	5.33606	6.3372	5.62827	5.30782	5.40217	5.59079	6.28906	6.9627	5.95915
SCYL1	rS-pU	6.57418	7.40901	7.34542	7.07543	6.28625	7.16822	7.68655	7.43508	7.37779	6.41982	6.57418	7.40901	7.34542	7.07543	6.28625	7.16822	7.68655	7.43508	7.37779	6.41982
SDC1	rS-pU	7.74401	5.03488	5.42442	8.16665	0.651826	0.903891	5.75471	6.70331	6.52954	6.04963	7.74401	5.03488	5.42442	8.16665	0.651826	0.903891	5.75471	6.70331	6.52954	6.04963
SDC2	rS-pU	0.108249	3.17854	5.70969	7.28915	0.296602	0.147972	3.57564	3.07746		5.4412	0.108249	3.17854	5.70969	7.28915	0.296602	0.147972	3.57564	3.07746		5.4412
SDCBP	rS-pU	7.60236	8.17555	8.43258	6.45691	7.32507	7.45844	7.16415	7.17948	8.10623	6.21346	7.60236	8.17555	8.43258	6.45691	7.32507	7.45844	7.16415	7.17948	8.10623	6.21346
SDF4	rS-pU	6.63858	7.44346	7.81398	7.92901	5.79025	6.63397	7.71835	6.93687	7.30801	6.39196	6.63858	7.44346	7.81398	7.92901	5.79025	6.63397	7.71835	6.93687	7.30801	6.39196
SEC16A	rS-pU	6.9109	6.04201	7.41667	6.58636	6.2431	6.28681	7.29531	7.48667	7.83764	6.13407	6.9109	6.04201	7.41667	6.58636	6.2431	6.28681	7.29531	7.48667	7.83764	6.13407
SEC24D	rS-pU	4.35384	5.24483	5.35015	6.57994	4.78606	6.43088	4.89399	5.51001	5.42754	4.55599	4.35384	5.24483	5.35015	6.57994	4.78606	6.43088	4.89399	5.51001	5.42754	4.55599
SEC61A1	rS-pU	7.71124	8.86387	8.53772	8.44277	7.11009	7.87576	9.07453	8.5761	8.5824	7.62172	7.71124	8.86387	8.53772	8.44277	7.11009	7.87576	9.07453	8.5761	8.5824	7.62172
SEC61B	rS-pU	6.53136	6.88615	6.91873	6.7133	5.48662	6.80734	7.15201	6.73651	7.45449	6.57687	6.53136	6.88615	6.91873	6.7133	5.48662	6.80734	7.15201	6.73651	7.45449	6.57687
SEC62	rS-pU	5.25435	5.44812	4.52624	4.91033	3.82825	3.92442	4.96493	5.15783	5.13447	3.4976	5.25435	5.44812	4.52624	4.91033	3.82825	3.92442	4.96493	5.15783	5.13447	3.4976
SEL1L	rS-pU	4.06332	4.21455	3.50906	5.07007	3.8502	4.35911	4.26199	4.22456	3.13891	4.10532	4.06332	4.21455	3.50906	5.07007	3.8502	4.35911	4.26199	4.22456	3.13891	4.10532
SELENOH	rS-pU	4.88323	4.94402	4.62645	3.84263	5.38309	5.63414	5.56765	4.40993	5.58711	5.48155	4.88323	4.94402	4.62645	3.84263	5.38309	5.63414	5.56765	4.40993	5.58711	5.48155
SELENOT	rS-pU	4.40486	4.82933	4.12042	4.22238	3.63082	3.52765	4.5909	5.30661	5.51648	2.48189	4.40486	4.82933	4.12042	4.22238	3.63082	3.52765	4.5909	5.30661	5.51648	2.48189
SERBP1	rS-pU	7.44751	7.00432	8.5261	7.88939	6.50261	7.28585	7.92368	7.75018	7.91521	6.62038	7.44751	7.00432	8.5261	7.88939	6.50261	7.28585	7.92368	7.75018	7.91521	6.62038
SERPINF1	rS-pU	1.43323	0.810699	0.534535	8.1652	2.34021	5.3339	1.07299	1.07558	0.502784	3.13825	1.43323	0.810699	0.534535	8.1652	2.34021	5.3339	1.07299	1.07558	0.502784	3.13825
SETD3	rS-pU	5.70088	4.9881	5.29819	5.22468	5.33819	4.53634	5.46426	5.99437	5.13871	4.3501	5.70088	4.9881	5.29819	5.22468	5.33819	4.53634	5.46426	5.99437	5.13871	4.3501
SF1	rS-pU	9.32009	8.79631	9.22514	8.92797	8.3353	8.51982	9.12997	9.04618	8.96735	8.31212	9.32009	8.79631	9.22514	8.92797	8.3353	8.51982	9.12997	9.04618	8.96735	8.31212
SF3A1	rS-pU	5.89652	5.73243	6.37649	5.64847	5.19208	5.04316	6.09647	5.93693	6.45433	5.13441	5.89652	5.73243	6.37649	5.64847	5.19208	5.04316	6.09647	5.93693	6.45433	5.13441
SF3B1	rS-pU	6.68865	5.92668	7.16722	7.32352	6.22617	5.94982	6.13951	6.99879	6.43895	5.29525	6.68865	5.92668	7.16722	7.32352	6.22617	5.94982	6.13951	6.99879	6.43895	5.29525
SF3B2	rS-pU	6.80396	6.82433	6.90512	6.47716	6.31562	6.32545	6.88643	7.34008	6.98608	6.38217	6.80396	6.82433	6.90512	6.47716	6.31562	6.32545	6.88643	7.34008	6.98608	6.38217
SF3B6	rS-pU	6.93828	7.14833	6.80964	7.01364	6.40122	7.45294	6.70633	7.09534	7.81696	6.73835	6.93828	7.14833	6.80964	7.01364	6.40122	7.45294	6.70633	7.09534	7.81696	6.73835
SGTA	rS-pU	5.20744	5.16894	5.06632	5.3312	5.24537	5.07908	5.98129	4.35509	5.90382	4.19487	5.20744	5.16894	5.06632	5.3312	5.24537	5.07908	5.98129	4.35509	5.90382	4.19487
SH3D19	rS-pU	5.29042	4.3642	5.736	6.44965	0.722408	0.125755	5.63275	4.36378	4.66584	3.90279	5.29042	4.3642	5.736	6.44965	0.722408	0.125755	5.63275	4.36378	4.66584	3.90279
SH3GLB1	rS-pU	4.96071	5.3296	5.55492	6.22933	5.24137	5.22541	3.67531	4.2126	5.49151	4.29192	4.96071	5.3296	5.55492	6.22933	5.24137	5.22541	3.67531	4.2126	5.49151	4.29192
SH3KBP1	rS-pU	6.77636	6.86026	4.48383	5.20514	6.14529	2.65156	3.65291	3.91368	4.31827	5.35781	6.77636	6.86026	4.48383	5.20514	6.14529	2.65156	3.65291	3.91368	4.31827	5.35781
SHC1	rS-pU	8.11269	7.02419	7.8408	7.60217	5.06441	6.64997	7.25192	6.24827	8.83252	8.08797	8.11269	7.02419	7.8408	7.60217	5.06441	6.64997	7.25192	6.24827	8.83252	8.08797
SIN3B	rS-pU	4.45407	4.62689	4.86571	4.50118	4.90277	4.67476	5.43662	4.77579	4.71941	4.09088	4.45407	4.62689	4.86571	4.50118	4.90277	4.67476	5.43662	4.77579	4.71941	4.09088
SIPA1L1	rS-pU	3.67024	4.06744	5.96566	4.87065	4.8916	3.82561	5.19604	6.35656	6.04746	6.2021	3.67024	4.06744	5.96566	4.87065	4.8916	3.82561	5.19604	6.35656	6.04746	6.2021
SLC12A2	rS-pU	4.98298	3.84225	4.16055	4.01172	3.71809	2.94693	4.61201	6.46448	3.98791	4.24682	4.98298	3.84225	4.16055	4.01172	3.71809	2.94693	4.61201	6.46448	3.98791	4.24682
SLC12A7	rS-pU	3.22763	2.05366	2.49059	3.43773	2.87842	1.5221	4.56787	2.53649	3.3758	5.3706	3.22763	2.05366	2.49059	3.43773	2.87842	1.5221	4.56787	2.53649	3.3758	5.3706
SLC16A1	rS-pU	5.28261	5.26243	6.70422	6.63424	4.95251	6.90033	6.05716	4.08568	6.90519	5.23696	5.28261	5.26243	6.70422	6.63424	4.95251	6.90033	6.05716	4.08568	6.90519	5.23696
SLC29A1	rS-pU	7.91705	7.73613	7.93002	8.31682	8.54901	7.53167	6.95075	7.62168	8.85161	7.59313	7.91705	7.73613	7.93002	8.31682	8.54901	7.53167	6.95075	7.62168	8.85161	7.59313
SLC35B1	rS-pU	6.73618	6.59925	6.50068	6.59738	5.8876	5.93655	6.37148	7.43567	6.95239	5.90883	6.73618	6.59925	6.50068	6.59738	5.8876	5.93655	6.37148	7.43567	6.95239	5.90883
SLC38A1	rS-pU	7.31849	7.12077	7.99009	6.76868	7.05782	7.16654	6.81935	9.06241	8.31422	4.11466	7.31849	7.12077	7.99009	6.76868	7.05782	7.16654	6.81935	9.06241	8.31422	4.11466
SLC39A11	rS-pU	3.97567	3.31818	2.67377	4.20588	3.56508	3.72407	3.89805	4.55098	3.05128	3.68328	3.97567	3.31818	2.67377	4.20588	3.56508	3.72407	3.89805	4.55098	3.05128	3.68328
SLC44A2	rS-pU	3.23436	4.44212	7.23529	4.51725	5.48253	4.89753	7.27427	8.22244	4.60591	5.49108	3.23436	4.44212	7.23529	4.51725	5.48253	4.89753	7.27427	8.22244	4.60591	5.49108
SLC6A6	rS-pU	6.73712	5.27306	5.6948	5.12473	5.17006	6.56994	3.82414	5.86308	4.49299	5.71375	6.73712	5.27306	5.6948	5.12473	5.17006	6.56994	3.82414	5.86308	4.49299	5.71375
SLC7A5	rS-pU	9.35465	4.92153	9.14515	7.15455	7.27592	6.60717	2.08052	6.3481	5.93534	5.69274	9.35465	4.92153	9.14515	7.15455	7.27592	6.60717	2.08052	6.3481	5.93534	5.69274
SLIRP	rS-pU	6.98887	5.97598	6.64504	6.08732	5.46475	5.30789	6.85965	6.61762	6.79908	5.88613	6.98887	5.97598	6.64504	6.08732	5.46475	5.30789	6.85965	6.61762	6.79908	5.88613
SLIT2	rS-pU	0.0105141	0.373724	1.14858	0.0561167	0.0510851	1.02557	0.0564192	2.09664		1.64238	0.0105141	0.373724	1.14858	0.0561167	0.0510851	1.02557	0.0564192	2.09664		1.64238
SMAP1	rS-pU	5.09257	5.06246	4.90981	5.05031	4.41444	4.82972	4.27997	5.54305	4.6155	4.67488	5.09257	5.06246	4.90981	5.05031	4.41444	4.82972	4.27997	5.54305	4.6155	4.67488
SMARCA4	rS-pU	4.85084	4.91761	8.4788	8.50054	8.65279	7.67629	8.80298	8.99982	9.01455	7.23049	4.85084	4.91761	8.4788	8.50054	8.65279	7.67629	8.80298	8.99982	9.01455	7.23049
SMARCB1	rS-pU	7.52122	6.90812	7.68908	8.37865	7.75511	6.85522	8.19034	8.40189	8.26195	8.19623	7.52122	6.90812	7.68908	8.37865	7.75511	6.85522	8.19034	8.40189	8.26195	8.19623
SMARCC1	rS-pU	5.8781	5.41671	6.6668	6.72655	6.44967	6.59946	5.95477	6.44987	6.75945	6.10634	5.8781	5.41671	6.6668	6.72655	6.44967	6.59946	5.95477	6.44987	6.75945	6.10634
SMARCE1	rS-pU	8.63621	7.91642	7.81379	8.42754	8.01974	7.50801	8.55051	8.13056	8.55972	7.91898	8.63621	7.91642	7.81379	8.42754	8.01974	7.50801	8.55051	8.13056	8.55972	7.91898
SMC1A	rS-pU	6.23912	6.27077	6.64204	5.37157	5.52622	6.01529	5.80289	6.45306	5.93625	5.83359	6.23912	6.27077	6.64204	5.37157	5.52622	6.01529	5.80289	6.45306	5.93625	5.83359
SMC6	rS-pU	6.1459	4.5926	4.80381	6.04346	4.99035	6.15934	4.1039	5.65171	4.63571	4.61074	6.1459	4.5926	4.80381	6.04346	4.99035	6.15934	4.1039	5.65171	4.63571	4.61074
SMCHD1	rS-pU	4.43859	4.8469	4.58403	4.85416	4.44372	5.15813	5.5472	4.23828	4.9014	5.25626	4.43859	4.8469	4.58403	4.85416	4.44372	5.15813	5.5472	4.23828	4.9014	5.25626
SMG6	rS-pU	4.60392	3.53696	3.82091	4.24801	4.07395	3.49054	4.46293	4.27187	4.3082	3.78083	4.60392	3.53696	3.82091	4.24801	4.07395	3.49054	4.46293	4.27187	4.3082	3.78083
SMU1	rS-pU	4.5598	3.55559	5.4908	4.44091	4.21798	3.3745	4.58352	4.35683	4.71409	3.85239	4.5598	3.55559	5.4908	4.44091	4.21798	3.3745	4.58352	4.35683	4.71409	3.85239
SMYD3	rS-pU	3.71412	3.54759	4.25007	4.54662	4.4335	7.3496	4.55419	4.15857	4.01276	3.73355	3.71412	3.54759	4.25007	4.54662	4.4335	7.3496	4.55419	4.15857	4.01276	3.73355
SNAP47	rS-pU	4.94574	4.48537	5.21111	4.61319	4.97486	4.84314	5.58193	4.45652	4.69919	5.12997	4.94574	4.48537	5.21111	4.61319	4.97486	4.84314	5.58193	4.45652	4.69919	5.12997
SNRNP200	rS-pU	7.12946	6.78734	7.2553	7.328	6.56467	6.38783	6.5811	7.40365	7.04565	7.01831	7.12946	6.78734	7.2553	7.328	6.56467	6.38783	6.5811	7.40365	7.04565	7.01831
SNRNP70	rS-pU	8.58758	7.23626	7.80486	7.56807	6.8913	7.18524	7.41419	7.29923	7.90751	7.2935	8.58758	7.23626	7.80486	7.56807	6.8913	7.18524	7.41419	7.29923	7.90751	7.2935
SNRPC	rS-pU	7.4459	7.64616	7.76081	7.90938	7.26335	7.9224	7.40656	7.82269	8.10149	7.49405	7.4459	7.64616	7.76081	7.90938	7.26335	7.9224	7.40656	7.82269	8.10149	7.49405
SNRPD3	rS-pU	6.40515	6.05805	7.04135	6.67213	6.03073	5.99913	7.14728	6.88268	7.11081	7.14876	6.40515	6.05805	7.04135	6.67213	6.03073	5.99913	7.14728	6.88268	7.11081	7.14876
SNU13	rS-pU	6.62759	6.17439	7.66377	7.20211	6.40016	6.35037	7.4397	6.4337	7.76776	6.26287	6.62759	6.17439	7.66377	7.20211	6.40016	6.35037	7.4397	6.4337	7.76776	6.26287
SNX17	rS-pU	9.61634	9.14813	8.68636	9.40105	8.46704	8.10663	8.99484	9.2111	8.68057	8.43709	9.61634	9.14813	8.68636	9.40105	8.46704	8.10663	8.99484	9.2111	8.68057	8.43709
SNX3	rS-pU	7.14128	8.0376	7.49871	7.26009	6.6022	7.53209	7.12201	7.50909	8.07287	6.62937	7.14128	8.0376	7.49871	7.26009	6.6022	7.53209	7.12201	7.50909	8.07287	6.62937
SOAT1	rS-pU	5.26079	5.76335	5.14818	5.18306	4.84573	4.67539	5.58412	4.78729	5.17005	4.36124	5.26079	5.76335	5.14818	5.18306	4.84573	4.67539	5.58412	4.78729	5.17005	4.36124
SORBS3	rS-pU	6.21922	4.32903	5.62683	5.04309	5.81383	2.80682	4.61627	3.46166	6.04125	4.662	6.21922	4.32903	5.62683	5.04309	5.81383	2.80682	4.61627	3.46166	6.04125	4.662
SPARC	rS-pU	1.84807	7.29339	0.0697367	7.79593	2.85615	3.46909	0.773608		0.0264536	9.47599	1.84807	7.29339	0.0697367	7.79593	2.85615	3.46909	0.773608		0.0264536	9.47599
SPECC1	rS-pU	5.79199	5.3336	6.88551	3.4016	3.43952	3.90646	5.97444	6.4198	4.32846	4.31259	5.79199	5.3336	6.88551	3.4016	3.43952	3.90646	5.97444	6.4198	4.32846	4.31259
SPG21	rS-pU	7.30602	6.57813	6.82887	6.31168	5.97251	6.36903	7.29466	7.21437	6.96311	6.18133	7.30602	6.57813	6.82887	6.31168	5.97251	6.36903	7.29466	7.21437	6.96311	6.18133
SPTBN1	rS-pU	7.41181	5.98423	7.56364	8.39181	6.83586	5.09371	0.646116	5.62093	5.93728	6.43581	7.41181	5.98423	7.56364	8.39181	6.83586	5.09371	0.646116	5.62093	5.93728	6.43581
SPTLC2	rS-pU	3.19293	2.36999	2.67437	2.95403	2.99797	2.67701	2.74616	3.7863	3.41127	2.54178	3.19293	2.36999	2.67437	2.95403	2.99797	2.67701	2.74616	3.7863	3.41127	2.54178
SQOR	rS-pU	5.79248	5.88799	3.92483	3.88767	4.44765	1.57838	4.59994	3.71519	3.73726	1.51799	5.79248	5.88799	3.92483	3.88767	4.44765	1.57838	4.59994	3.71519	3.73726	1.51799
SRA1	rS-pU	5.95179	6.12873	6.50111	5.60992	5.63272	6.03922	5.91255	5.74988	6.6228	4.50097	5.95179	6.12873	6.50111	5.60992	5.63272	6.03922	5.91255	5.74988	6.6228	4.50097
SRP14	rS-pU	7.53861	7.99342	8.87825	8.01593	7.70688	7.30946	8.69989	8.02481	8.59342	6.99317	7.53861	7.99342	8.87825	8.01593	7.70688	7.30946	8.69989	8.02481	8.59342	6.99317
SRPRB	rS-pU	4.2475	4.71436	5.0835	4.53908	4.24012	3.96396	5.3216	4.82973	5.38331	3.07349	4.2475	4.71436	5.0835	4.53908	4.24012	3.96396	5.3216	4.82973	5.38331	3.07349
SSBP2	rS-pU	3.87111	3.98631	4.48166	0.173776	8.12362	5.92307	4.3535	5.5123	3.44243	5.0616	3.87111	3.98631	4.48166	0.173776	8.12362	5.92307	4.3535	5.5123	3.44243	5.0616
SSBP3	rS-pU	2.78874	3.02325	5.365	4.58504	5.42856	5.14408	5.79371	4.61916	4.42034	5.14843	2.78874	3.02325	5.365	4.58504	5.42856	5.14408	5.79371	4.61916	4.42034	5.14843
SSBP4	rS-pU	5.24722	4.00747	5.00302	5.39785	4.78134	5.09307	5.19934	4.7989	5.77778	4.8156	5.24722	4.00747	5.00302	5.39785	4.78134	5.09307	5.19934	4.7989	5.77778	4.8156
SSR3	rS-pU	6.22043	6.9978	6.28293	6.58131	5.5474	6.99546	6.58288	6.31611	8.3551	5.16013	6.22043	6.9978	6.28293	6.58131	5.5474	6.99546	6.58288	6.31611	8.3551	5.16013
SSRP1	rS-pU	7.84996	7.17639	7.61033	6.73528	7.89294	6.82101	7.21735	6.71555	7.80085	7.08813	7.84996	7.17639	7.61033	6.73528	7.89294	6.82101	7.21735	6.71555	7.80085	7.08813
STAG1	rS-pU	4.50954	5.33763	5.29993	4.38363	4.64992	2.83276	3.90136	5.64795	5.26228	5.35043	4.50954	5.33763	5.29993	4.38363	4.64992	2.83276	3.90136	5.64795	5.26228	5.35043
STAM2	rS-pU	3.13889	3.21638	2.75454	3.35137	2.47949	2.40931	2.50958	3.76721	2.69678	3.1681	3.13889	3.21638	2.75454	3.35137	2.47949	2.40931	2.50958	3.76721	2.69678	3.1681
STAT3	rS-pU	7.84584	6.235	7.34268	7.79311	6.71997	7.71712	7.88382	6.28998	5.98564	6.09366	7.84584	6.235	7.34268	7.79311	6.71997	7.71712	7.88382	6.28998	5.98564	6.09366
STAT6	rS-pU	7.35238	3.01919	7.37722	7.31002	6.35257	6.29559	1.25184	5.04231	8.52036	6.86366	7.35238	3.01919	7.37722	7.31002	6.35257	6.29559	1.25184	5.04231	8.52036	6.86366
STAU1	rS-pU	7.84568	7.8516	7.81634	9.41418	7.17639	7.29645	8.03784	8.93231	8.71864	8.07584	7.84568	7.8516	7.81634	9.41418	7.17639	7.29645	8.03784	8.93231	8.71864	8.07584
STEAP1	rS-pU	4.13867	5.5738	0.710018	3.54936	1.98386	1.75384	8.26837	0.365581	5.31432	2.31256	4.13867	5.5738	0.710018	3.54936	1.98386	1.75384	8.26837	0.365581	5.31432	2.31256
STEAP3	rS-pU	6.26573	7.30415	5.6775	5.79611	0.0708343	3.39503	4.28224	4.39813	5.55765	6.37428	6.26573	7.30415	5.6775	5.79611	0.0708343	3.39503	4.28224	4.39813	5.55765	6.37428
STIM1	rS-pU	5.59899	5.69842	4.97947	5.86051	6.73741	6.2098	6.55075	4.30575	5.28815	4.53862	5.59899	5.69842	4.97947	5.86051	6.73741	6.2098	6.55075	4.30575	5.28815	4.53862
STN1	rS-pU	2.63901	2.39018	1.35523	2.7279	3.80198	2.55329	2.83151	2.46211	1.86676	2.19567	2.63901	2.39018	1.35523	2.7279	3.80198	2.55329	2.83151	2.46211	1.86676	2.19567
STOM	rS-pU	6.14912	3.57466	7.56831	6.33674	3.60163	4.97566	0.556711	5.89182	0.0387222	4.44214	6.14912	3.57466	7.56831	6.33674	3.60163	4.97566	0.556711	5.89182	0.0387222	4.44214
STRBP	rS-pU	4.86055	4.85904	4.65127	4.76201	5.37264	5.64024	5.356	6.35811	5.66247	4.24651	4.86055	4.85904	4.65127	4.76201	5.37264	5.64024	5.356	6.35811	5.66247	4.24651
STRN4	rS-pU	7.02257	6.53833	6.84147	6.66934	6.33689	6.17056	6.0853	7.00705	6.58331	6.39909	7.02257	6.53833	6.84147	6.66934	6.33689	6.17056	6.0853	7.00705	6.58331	6.39909
STT3A	rS-pU	7.55038	8.83581	7.43236	8.95644	7.27741	8.10965	8.55905	7.63548	8.46415	7.21002	7.55038	8.83581	7.43236	8.95644	7.27741	8.10965	8.55905	7.63548	8.46415	7.21002
STUB1	rS-pU	6.6128	5.8405	7.11494	5.90305	5.8465	5.96523	7.75656	7.21312	7.09021	6.33328	6.6128	5.8405	7.11494	5.90305	5.8465	5.96523	7.75656	7.21312	7.09021	6.33328
STXBP1	rS-pU	4.2597	5.14729	5.16868	3.01703	5.24493	4.36588	3.8881	3.87041	5.53321	3.24709	4.2597	5.14729	5.16868	3.01703	5.24493	4.36588	3.8881	3.87041	5.53321	3.24709
SUGT1	rS-pU	5.91381	6.0659	6.2807	5.89487	5.4584	5.33195	4.74152	5.9122	6.27451	5.22548	5.91381	6.0659	6.2807	5.89487	5.4584	5.33195	4.74152	5.9122	6.27451	5.22548
SUMF1	rS-pU	4.35145	5.26781	5.44381	5.3556	2.62348	2.78713	5.52182	5.06595	4.39397	3.07049	4.35145	5.26781	5.44381	5.3556	2.62348	2.78713	5.52182	5.06595	4.39397	3.07049
SUMO1	rS-pU	6.72579	6.16997	6.73718	7.0476	6.22863	5.78464	6.08414	6.96448	7.18182	5.95635	6.72579	6.16997	6.73718	7.0476	6.22863	5.78464	6.08414	6.96448	7.18182	5.95635
SUMO3	rS-pU	6.01823	6.747	6.83139	6.76171	6.82011	6.31981	6.95116	8.17879	6.44688	6.58457	6.01823	6.747	6.83139	6.76171	6.82011	6.31981	6.95116	8.17879	6.44688	6.58457
SUN1	rS-pU	7.33083	8.25348	7.84603	7.36441	6.71144	7.5622	7.6995	7.97828	6.86642	7.3342	7.33083	8.25348	7.84603	7.36441	6.71144	7.5622	7.6995	7.97828	6.86642	7.3342
SURF1	rS-pU	4.02692	4.15779	4.59578	4.24174	4.68189	4.10982	5.38638	5.24967	3.99901	4.3718	4.02692	4.15779	4.59578	4.24174	4.68189	4.10982	5.38638	5.24967	3.99901	4.3718
SYMPK	rS-pU	6.23248	4.61188	5.56264	5.95442	5.74856	5.32021	4.85272	5.24001	5.1661	5.03814	6.23248	4.61188	5.56264	5.95442	5.74856	5.32021	4.85272	5.24001	5.1661	5.03814
SYNE2	rS-pU	4.1498	3.93239	4.52109	3.71546	5.098	0.951271	4.64425	5.76679	3.89253	5.73686	4.1498	3.93239	4.52109	3.71546	5.098	0.951271	4.64425	5.76679	3.89253	5.73686
TAF10	rS-pU	5.82824	5.26755	5.5485	4.89656	5.2416	4.70432	5.96787	4.29053	5.36277	5.01461	5.82824	5.26755	5.5485	4.89656	5.2416	4.70432	5.96787	4.29053	5.36277	5.01461
TAF9	rS-pU	7.96414	8.58907	8.18533	7.70758	7.78352	8.09913	7.94831	7.76058	8.11057	6.67088	7.96414	8.58907	8.18533	7.70758	7.78352	8.09913	7.94831	7.76058	8.11057	6.67088
TAGLN2	rS-pU	9.22282	8.52779	9.9432	5.85111	6.95268	8.17359	7.31747	8.18248	7.32418	8.95202	9.22282	8.52779	9.9432	5.85111	6.95268	8.17359	7.31747	8.18248	7.32418	8.95202
TAPBP	rS-pU	6.12336	6.83364	5.77385	6.53281	5.25033	6.09811	6.23778	6.0316	5.78536	5.52776	6.12336	6.83364	5.77385	6.53281	5.25033	6.09811	6.23778	6.0316	5.78536	5.52776
TAX1BP1	rS-pU	7.25893	7.17658	6.90247	7.38783	5.83106	6.99765	6.83084	7.1238	6.52445	6.9471	7.25893	7.17658	6.90247	7.38783	5.83106	6.99765	6.83084	7.1238	6.52445	6.9471
TBC1D22A	rS-pU	4.52762	3.8153	4.53333	5.11939	3.95828	3.8878	4.29431	3.60902	4.59176	4.73669	4.52762	3.8153	4.53333	5.11939	3.95828	3.8878	4.29431	3.60902	4.59176	4.73669
TBCB	rS-pU	6.61863	5.33265	4.83207	5.64558	4.97646	3.60596	5.6477	5.36972	4.87259	5.78054	6.61863	5.33265	4.83207	5.64558	4.97646	3.60596	5.6477	5.36972	4.87259	5.78054
TBL3	rS-pU	6.17325	5.66704	6.66855	6.24263	5.26331	5.85814	6.14903	5.94153	6.57592	5.06071	6.17325	5.66704	6.66855	6.24263	5.26331	5.85814	6.14903	5.94153	6.57592	5.06071
TDP1	rS-pU	4.58693	4.25176	4.77168	4.9071	5.89895	4.66051	5.8297	5.69288	5.95512	3.92676	4.58693	4.25176	4.77168	4.9071	5.89895	4.66051	5.8297	5.69288	5.95512	3.92676
TEX264	rS-pU	6.62764	7.26259	6.69107	6.29587	6.74141	4.91601	8.49906	6.7198	7.13903	5.74282	6.62764	7.26259	6.69107	6.29587	6.74141	4.91601	8.49906	6.7198	7.13903	5.74282
TFRC	rS-pU	7.92836	9.34371	8.31803	8.74325	6.8257	7.65332	8.3424	8.49424	7.49824	6.68621	7.92836	9.34371	8.31803	8.74325	6.8257	7.65332	8.3424	8.49424	7.49824	6.68621
TIMM10B	rS-pU	4.27842	3.91495	4.24854	4.42514	4.07078	4.87262	4.57086	3.82163	4.75308	3.81757	4.27842	3.91495	4.24854	4.42514	4.07078	4.87262	4.57086	3.82163	4.75308	3.81757
TIMM22	rS-pU	4.65725	3.87285	4.58839	3.81695	3.879	2.65246	4.11101	3.89812	4.53945	3.1139	4.65725	3.87285	4.58839	3.81695	3.879	2.65246	4.11101	3.89812	4.53945	3.1139
TIMM8B	rS-pU	5.46344	5.3132	5.45702	5.2913	4.86873	4.98443	6.89275	5.22534	6.06323	6.07388	5.46344	5.3132	5.45702	5.2913	4.86873	4.98443	6.89275	5.22534	6.06323	6.07388
TIMP1	rS-pU	6.63314	8.1038	7.32603	6.3333	1.13528	6.92701	0.0381663	5.74018	9.79707	8.54813	6.63314	8.1038	7.32603	6.3333	1.13528	6.92701	0.0381663	5.74018	9.79707	8.54813
TLE5	rS-pU	7.15904	6.80527	7.92612	7.44605	7.34354	7.83374	7.84823	7.2421	7.77162	6.64424	7.15904	6.80527	7.92612	7.44605	7.34354	7.83374	7.84823	7.2421	7.77162	6.64424
TLN1	rS-pU	5.81196	6.28347	6.53804	5.65477	4.91796	5.2296	4.76632	4.47825	5.34627	5.34651	5.81196	6.28347	6.53804	5.65477	4.91796	5.2296	4.76632	4.47825	5.34627	5.34651
TM4SF1	rS-pU	7.78062	7.78559	8.16907	8.05851	0.115737	0.115483	3.27233	0.0445636	6.55543	3.84816	7.78062	7.78559	8.16907	8.05851	0.115737	0.115483	3.27233	0.0445636	6.55543	3.84816
TM9SF2	rS-pU	5.98949	6.05884	6.97709	7.19688	5.35357	5.86981	6.47974	6.94219	5.98281	5.35582	5.98949	6.05884	6.97709	7.19688	5.35357	5.86981	6.47974	6.94219	5.98281	5.35582
TM9SF3	rS-pU	5.20773	4.93266	4.83404	5.24576	4.52497	4.29067	5.05143	4.92882	5.43906	4.15818	5.20773	4.93266	4.83404	5.24576	4.52497	4.29067	5.05143	4.92882	5.43906	4.15818
TM9SF4	rS-pU	5.99422	6.57693	6.05034	7.72895	6.0863	5.50143	6.05316	5.95413	6.33808	6.01074	5.99422	6.57693	6.05034	7.72895	6.0863	5.50143	6.05316	5.95413	6.33808	6.01074
TMCO1	rS-pU	5.64162	4.43051	6.04951	5.18549	4.58995	5.29882	5.98236	5.43811	5.78007	4.35775	5.64162	4.43051	6.04951	5.18549	4.58995	5.29882	5.98236	5.43811	5.78007	4.35775
TMEM131	rS-pU	3.82143	3.96179	3.39259	4.42652	3.57226	3.21655	3.6815	4.08105	3.98884	3.37256	3.82143	3.96179	3.39259	4.42652	3.57226	3.21655	3.6815	4.08105	3.98884	3.37256
TMEM173	rS-pU	0.423585	1.2136	3.4283	1.94724	0.963616	4.84938	0.621155	0.694013	0.038037	1.34299	0.423585	1.2136	3.4283	1.94724	0.963616	4.84938	0.621155	0.694013	0.038037	1.34299
TMEM214	rS-pU	6.08696	5.90583	5.77215	6.64983	4.96961	6.40234	5.58836	5.71867	6.24519	5.67014	6.08696	5.90583	5.77215	6.64983	4.96961	6.40234	5.58836	5.71867	6.24519	5.67014
TMEM33	rS-pU	4.05078	4.50756	4.57243	4.15165	3.72338	3.64547	5.48802	3.9882	5.28466	3.40347	4.05078	4.50756	4.57243	4.15165	3.72338	3.64547	5.48802	3.9882	5.28466	3.40347
TMEM50B	rS-pU	3.21213	4.28223	2.89305	4.21082	4.24008	4.80337	4.19771	3.99933	4.15179	3.84322	3.21213	4.28223	2.89305	4.21082	4.24008	4.80337	4.19771	3.99933	4.15179	3.84322
TMEM59	rS-pU	6.28797	6.62507	7.88662	7.53996	6.47672	7.09805	7.83895	7.39879	6.96089	5.70739	6.28797	6.62507	7.88662	7.53996	6.47672	7.09805	7.83895	7.39879	6.96089	5.70739
TMEM9	rS-pU	7.20947	7.37212	8.60305	7.06853	7.30006	7.79101	8.63527	8.01633	7.47468	7.47422	7.20947	7.37212	8.60305	7.06853	7.30006	7.79101	8.63527	8.01633	7.47468	7.47422
TMOD3	rS-pU	6.02361	4.22169	6.48738	4.03023	4.22184	4.33837	4.35307	5.90493	3.77962	3.94054	6.02361	4.22169	6.48738	4.03023	4.22184	4.33837	4.35307	5.90493	3.77962	3.94054
TMX1	rS-pU	5.8511	5.09401	5.75443	5.52123	4.89671	4.45973	4.91396	6.05529	6.10522	5.49327	5.8511	5.09401	5.75443	5.52123	4.89671	4.45973	4.91396	6.05529	6.10522	5.49327
TOMM20	rS-pU	5.68626	4.75925	6.35189	6.5497	5.40128	6.97253	6.38759	5.43894	5.93569	4.07632	5.68626	4.75925	6.35189	6.5497	5.40128	6.97253	6.38759	5.43894	5.93569	4.07632
TPR	rS-pU	5.00256	4.0174	5.26788	4.80032	3.73957	4.99441	4.35619	5.40694	4.60281	4.32148	5.00256	4.0174	5.26788	4.80032	3.73957	4.99441	4.35619	5.40694	4.60281	4.32148
TPT1	rS-pU	10.9731	10.8654	10.7101	12.0987	12.3143	11.0215	11.5629	12.5267	12.1499	10.7822	10.9731	10.8654	10.7101	12.0987	12.3143	11.0215	11.5629	12.5267	12.1499	10.7822
TPX2	rS-pU	7.37026	7.34925	7.33845	7.09678	6.84815	6.72035	6.14048	7.21962	7.53436	7.11178	7.37026	7.34925	7.33845	7.09678	6.84815	6.72035	6.14048	7.21962	7.53436	7.11178
TRAPPC2L	rS-pU	5.83879	5.47212	5.62663	6.06911	4.70798	4.97512	5.94942	7.0253	6.79071	4.3924	5.83879	5.47212	5.62663	6.06911	4.70798	4.97512	5.94942	7.0253	6.79071	4.3924
TRIOBP	rS-pU	4.78897	5.06294	4.51701	4.41042	4.45312	3.04885	4.35438	3.84654	3.1358	5.08726	4.78897	5.06294	4.51701	4.41042	4.45312	3.04885	4.35438	3.84654	3.1358	5.08726
TRIP12	rS-pU	7.32989	7.07119	7.02767	7.60773	6.57865	5.97384	6.54083	7.31065	7.00235	6.3832	7.32989	7.07119	7.02767	7.60773	6.57865	5.97384	6.54083	7.31065	7.00235	6.3832
TRIP4	rS-pU	3.78897	3.36521	3.63489	3.44476	2.88145	3.29749	3.11449	4.00364	3.20902	2.9343	3.78897	3.36521	3.63489	3.44476	2.88145	3.29749	3.11449	4.00364	3.20902	2.9343
TRRAP	rS-pU	4.99354	5.4301	5.01252	4.88929	5.42286	4.82171	4.85732	5.63225	5.46967	6.18536	4.99354	5.4301	5.01252	4.88929	5.42286	4.82171	4.85732	5.63225	5.46967	6.18536
TSC2	rS-pU	6.28929	5.41347	6.69112	6.10697	5.89468	5.69419	7.22716	6.42125	6.03606	5.72671	6.28929	5.41347	6.69112	6.10697	5.89468	5.69419	7.22716	6.42125	6.03606	5.72671
TSEN34	rS-pU	6.61986	5.5214	5.86047	5.97498	4.79657	4.87626	6.40335	6.76302	6.77278	5.88294	6.61986	5.5214	5.86047	5.97498	4.79657	4.87626	6.40335	6.76302	6.77278	5.88294
TSG101	rS-pU	5.9267	5.96906	5.52123	6.20796	5.46322	5.77118	6.13475	6.4706	5.54016	4.75687	5.9267	5.96906	5.52123	6.20796	5.46322	5.77118	6.13475	6.4706	5.54016	4.75687
TSPAN4	rS-pU	8.81587	8.4793	8.1748	8.02035	5.45333	6.03088	5.99283	5.36415	7.2379	7.33672	8.81587	8.4793	8.1748	8.02035	5.45333	6.03088	5.99283	5.36415	7.2379	7.33672
TSPAN6	rS-pU	4.68422	4.08897	4.54783	6.12861	0.0103303	0.0962734	3.29909	4.28692	4.26926	4.88435	4.68422	4.08897	4.54783	6.12861	0.0103303	0.0962734	3.29909	4.28692	4.26926	4.88435
TSR2	rS-pU	6.47048	6.66523	6.54309	5.84993	5.9045	5.61483	6.75526	6.47935	6.78888	6.35775	6.47048	6.66523	6.54309	5.84993	5.9045	5.61483	6.75526	6.47935	6.78888	6.35775
TTC19	rS-pU	5.51304	4.7051	4.87647	4.73996	5.6158	5.51123	6.04647	5.67336	5.78899	3.57761	5.51304	4.7051	4.87647	4.73996	5.6158	5.51123	6.04647	5.67336	5.78899	3.57761
TUBG1	rS-pU	6.53622	6.45636	6.48368	6.13884	5.63087	4.67971	6.58983	6.05071	6.08535	5.44415	6.53622	6.45636	6.48368	6.13884	5.63087	4.67971	6.58983	6.05071	6.08535	5.44415
TUBG2	rS-pU	5.48107	4.84653	5.0223	5.06231	4.86001	2.48096	5.10343	4.10518	4.76121	3.75272	5.48107	4.84653	5.0223	5.06231	4.86001	2.48096	5.10343	4.10518	4.76121	3.75272
TUBGCP4	rS-pU	3.54063	4.52227	5.59321	4.84692	4.95453	4.64905	4.2694	4.37422	5.052	4.44447	3.54063	4.52227	5.59321	4.84692	4.95453	4.64905	4.2694	4.37422	5.052	4.44447
TUSC3	rS-pU	4.67337	5.71871	4.88506	0.143667	3.44743	5.2613	4.39535	4.25522		5.31136	4.67337	5.71871	4.88506	0.143667	3.44743	5.2613	4.39535	4.25522		5.31136
TWSG1	rS-pU	4.17844	5.43467	4.1017	3.60079	3.22343	4.88621	4.429	4.75955	5.31563	5.41358	4.17844	5.43467	4.1017	3.60079	3.22343	4.88621	4.429	4.75955	5.31563	5.41358
TXNDC15	rS-pU	4.33751	4.22263	4.42466	4.18165	2.91597	2.43576	4.22052	3.47841	4.22167	3.13254	4.33751	4.22263	4.42466	4.18165	2.91597	2.43576	4.22052	3.47841	4.22167	3.13254
TXNL1	rS-pU	6.20659	5.84832	6.06998	5.85379	5.62561	5.31397	6.35446	5.7851	6.49473	5.1286	6.20659	5.84832	6.06998	5.85379	5.62561	5.31397	6.35446	5.7851	6.49473	5.1286
TXNL4A	rS-pU	6.62928	6.01011	6.99508	6.70432	5.97315	5.53303	7.51573	5.84656	7.44229	6.47307	6.62928	6.01011	6.99508	6.70432	5.97315	5.53303	7.51573	5.84656	7.44229	6.47307
TYMS	rS-pU	7.90615	8.10818	7.85815	8.14579	8.93305	8.45936	7.81717	7.03647	8.2227	9.85972	7.90615	8.10818	7.85815	8.14579	8.93305	8.45936	7.81717	7.03647	8.2227	9.85972
TYW1	rS-pU	4.86823	4.17989	4.68709	4.16969	4.31129	4.156	5.06189	4.3829	4.66867	3.10284	4.86823	4.17989	4.68709	4.16969	4.31129	4.156	5.06189	4.3829	4.66867	3.10284
UACA	rS-pU	5.93603	4.83742	4.821	4.26314	3.16504	0.360829	3.74984	4.50138	2.14817	5.00665	5.93603	4.83742	4.821	4.26314	3.16504	0.360829	3.74984	4.50138	2.14817	5.00665
UBAP2	rS-pU	7.08931	6.19376	7.72665	6.95191	6.17783	6.05	6.86396	6.70804	6.63505	6.47333	7.08931	6.19376	7.72665	6.95191	6.17783	6.05	6.86396	6.70804	6.63505	6.47333
UBAP2L	rS-pU	8.04752	7.63707	8.26455	7.96084	7.22698	7.64425	8.628	8.45635	8.43658	7.77068	8.04752	7.63707	8.26455	7.96084	7.22698	7.64425	8.628	8.45635	8.43658	7.77068
UBE2A	rS-pU	6.62102	6.74955	6.36089	4.98811	6.21757	5.61493	5.73413	6.73872	5.94766	4.27318	6.62102	6.74955	6.36089	4.98811	6.21757	5.61493	5.73413	6.73872	5.94766	4.27318
UBE2D3	rS-pU	8.83352	9.01377	8.86284	8.80691	9.14095	8.8867	9.27807	8.93996	9.78978	8.39759	8.83352	9.01377	8.86284	8.80691	9.14095	8.8867	9.27807	8.93996	9.78978	8.39759
UBE2J2	rS-pU	6.06932	6.62234	6.94788	6.27537	5.96063	6.29475	7.15756	6.46561	6.25952	5.54895	6.06932	6.62234	6.94788	6.27537	5.96063	6.29475	7.15756	6.46561	6.25952	5.54895
UBE2M	rS-pU	5.85088	5.90151	5.48739	4.55622	5.62585	4.90936	5.99407	5.3475	5.63237	3.71194	5.85088	5.90151	5.48739	4.55622	5.62585	4.90936	5.99407	5.3475	5.63237	3.71194
UBE2R2	rS-pU	4.49256	3.58917	4.78129	4.42569	4.57617	3.50759	4.54323	4.26412	4.22507	4.02541	4.49256	3.58917	4.78129	4.42569	4.57617	3.50759	4.54323	4.26412	4.22507	4.02541
UBE2Z	rS-pU	5.95032	5.90854	5.43011	5.70855	4.61195	4.05815	5.43271	6.68568	5.39475	5.52903	5.95032	5.90854	5.43011	5.70855	4.61195	4.05815	5.43271	6.68568	5.39475	5.52903
UBE3C	rS-pU	5.92306	6.07062	5.74596	5.3817	4.25698	5.15387	6.42627	6.03216	6.32381	3.89805	5.92306	6.07062	5.74596	5.3817	4.25698	5.15387	6.42627	6.03216	6.32381	3.89805
UBE4A	rS-pU	4.14158	4.62932	4.17663	4.31905	4.50063	4.60737	5.09446	5.70446	4.93451	4.24486	4.14158	4.62932	4.17663	4.31905	4.50063	4.60737	5.09446	5.70446	4.93451	4.24486
UBE4B	rS-pU	5.49926	5.04415	6.66993	6.03813	4.96317	6.2811	6.53201	6.40907	5.7798	5.65948	5.49926	5.04415	6.66993	6.03813	4.96317	6.2811	6.53201	6.40907	5.7798	5.65948
UBL5	rS-pU	7.60429	7.94508	7.69165	7.82081	7.94927	7.51061	8.44101	7.53672	8.86331	7.58979	7.60429	7.94508	7.69165	7.82081	7.94927	7.51061	8.44101	7.53672	8.86331	7.58979
UBL7	rS-pU	5.75097	6.67179	6.66247	6.91658	7.05807	5.93447	6.71178	6.31215	6.63034	5.56866	5.75097	6.67179	6.66247	6.91658	7.05807	5.93447	6.71178	6.31215	6.63034	5.56866
UBR4	rS-pU	5.76936	5.57544	6.06826	5.62189	6.02825	6.50266	5.12564	5.40689	5.57199	5.05908	5.76936	5.57544	6.06826	5.62189	6.02825	6.50266	5.12564	5.40689	5.57199	5.05908
UBR5	rS-pU	4.82792	4.41681	4.76985	4.91326	5.15974	5.05196	5.42144	6.15157	5.20089	4.97487	4.82792	4.41681	4.76985	4.91326	5.15974	5.05196	5.42144	6.15157	5.20089	4.97487
UBTF	rS-pU	7.39593	6.29352	6.8861	6.7698	6.6395	6.07102	6.72004	7.63988	7.07152	7.38646	7.39593	6.29352	6.8861	6.7698	6.6395	6.07102	6.72004	7.63988	7.07152	7.38646
UBXN1	rS-pU	7.22049	7.1364	7.47788	7.19465	8.2792	7.775	7.19327	7.10677	7.90506	6.46474	7.22049	7.1364	7.47788	7.19465	8.2792	7.775	7.19327	7.10677	7.90506	6.46474
UBXN4	rS-pU	6.0961	5.74815	5.89377	6.5957	5.91816	6.2134	5.6922	6.73834	6.3491	4.80171	6.0961	5.74815	5.89377	6.5957	5.91816	6.2134	5.6922	6.73834	6.3491	4.80171
UFC1	rS-pU	5.27933	5.12436	6.00306	5.17257	6.1422	5.75415	5.86034	5.71889	6.78884	5.49604	5.27933	5.12436	6.00306	5.17257	6.1422	5.75415	5.86034	5.71889	6.78884	5.49604
UFM1	rS-pU	4.44535	5.96847	4.37365	4.79054	4.67969	5.21665	4.58024	5.22682	4.8038	3.91219	4.44535	5.96847	4.37365	4.79054	4.67969	5.21665	4.58024	5.22682	4.8038	3.91219
UHRF1BP1L	rS-pU	3.70864	3.33866	3.71331	3.52453	3.08943	3.16729	3.6363	3.78121	2.88263	2.37014	3.70864	3.33866	3.71331	3.52453	3.08943	3.16729	3.6363	3.78121	2.88263	2.37014
UNC45A	rS-pU	6.49928	6.0391	7.00623	5.95092	5.8012	5.78115	6.97501	6.98059	6.88922	5.78259	6.49928	6.0391	7.00623	5.95092	5.8012	5.78115	6.97501	6.98059	6.88922	5.78259
UQCR10	rS-pU	6.51757	6.17998	6.89097	6.84923	5.27213	5.6005	7.5557	6.73964	6.98074	6.19673	6.51757	6.17998	6.89097	6.84923	5.27213	5.6005	7.5557	6.73964	6.98074	6.19673
UQCRQ	rS-pU	5.14901	5.90983	5.92569	4.7804	4.64142	5.15411	6.34352	5.24705	5.90768	5.78782	5.14901	5.90983	5.92569	4.7804	4.64142	5.15411	6.34352	5.24705	5.90768	5.78782
URM1	rS-pU	6.16818	5.59887	6.66165	5.67912	5.9113	5.4094	5.91526	6.08519	7.29066	5.47427	6.16818	5.59887	6.66165	5.67912	5.9113	5.4094	5.91526	6.08519	7.29066	5.47427
UROD	rS-pU	5.45816	6.60589	7.36315	7.30153	6.40589	9.03015	6.50783	5.75061	8.28752	6.43373	5.45816	6.60589	7.36315	7.30153	6.40589	9.03015	6.50783	5.75061	8.28752	6.43373
USE1	rS-pU	3.25982	3.02921	4.6358	3.55024	4.92585	4.20633	4.94956	3.21378	3.97439	3.58271	3.25982	3.02921	4.6358	3.55024	4.92585	4.20633	4.94956	3.21378	3.97439	3.58271
USP14	rS-pU	6.18394	6.47801	6.21609	6.15193	5.54493	6.20086	6.82057	6.27597	6.53804	6.21251	6.18394	6.47801	6.21609	6.15193	5.54493	6.20086	6.82057	6.27597	6.53804	6.21251
USP15	rS-pU	3.86722	3.34289	3.962	3.28789	3.27271	5.05745	3.9668	4.46351	4.18301	3.38031	3.86722	3.34289	3.962	3.28789	3.27271	5.05745	3.9668	4.46351	4.18301	3.38031
USP4	rS-pU	4.09426	4.67139	4.9831	4.70418	5.1107	3.9058	4.88947	5.30167	4.45425	4.36549	4.09426	4.67139	4.9831	4.70418	5.1107	3.9058	4.88947	5.30167	4.45425	4.36549
USP8	rS-pU	6.17556	5.94207	6.06106	5.6782	4.97489	5.92473	5.11841	7.11267	5.64728	4.82479	6.17556	5.94207	6.06106	5.6782	4.97489	5.92473	5.11841	7.11267	5.64728	4.82479
USP9X	rS-pU	5.31234	5.13974	5.34646	4.80817	3.92944	4.39891	4.53714	4.90479	4.67806	4.33898	5.31234	5.13974	5.34646	4.80817	3.92944	4.39891	4.53714	4.90479	4.67806	4.33898
UTP20	rS-pU	3.92593	3.43575	3.68951	3.53756	1.57222	1.7904	3.04207	3.17126	3.19861	2.40228	3.92593	3.43575	3.68951	3.53756	1.57222	1.7904	3.04207	3.17126	3.19861	2.40228
UTP6	rS-pU	6.13499	5.77376	5.99893	5.50297	4.92887	6.2793	5.56243	4.92578	5.87996	5.02057	6.13499	5.77376	5.99893	5.50297	4.92887	6.2793	5.56243	4.92578	5.87996	5.02057
VAMP8	rS-pU	3.79711	2.09016	5.07769	5.37753	0.507433	5.51498	5.88294	6.57591	3.63233	3.38704	3.79711	2.09016	5.07769	5.37753	0.507433	5.51498	5.88294	6.57591	3.63233	3.38704
VIRMA	rS-pU	4.9032	4.52933	4.6777	4.68316	4.47725	4.55388	4.28374	5.77512	5.08533	3.8571	4.9032	4.52933	4.6777	4.68316	4.47725	4.55388	4.28374	5.77512	5.08533	3.8571
VMA21	rS-pU	3.71108	3.69698	3.96807	3.54149	3.48176	3.50847	3.59264	3.57972	4.15551	2.77327	3.71108	3.69698	3.96807	3.54149	3.48176	3.50847	3.59264	3.57972	4.15551	2.77327
VPS28	rS-pU	6.08132	6.0426	6.07753	5.37459	6.95791	6.64093	6.59623	6.33774	7.29881	7.08243	6.08132	6.0426	6.07753	5.37459	6.95791	6.64093	6.59623	6.33774	7.29881	7.08243
VPS33A	rS-pU	5.399	4.82978	4.82117	5.28869	4.36966	4.88993	4.96406	5.28043	5.20316	4.57288	5.399	4.82978	4.82117	5.28869	4.36966	4.88993	4.96406	5.28043	5.20316	4.57288
VPS41	rS-pU	5.01667	5.72213	4.54089	4.77445	4.45217	4.91353	4.89618	5.54259	3.74751	4.7148	5.01667	5.72213	4.54089	4.77445	4.45217	4.91353	4.89618	5.54259	3.74751	4.7148
VPS50	rS-pU	4.02164	4.44498	4.78258	4.12694	4.0848	3.96068	3.87757	4.4425	5.16938	4.21363	4.02164	4.44498	4.78258	4.12694	4.0848	3.96068	3.87757	4.4425	5.16938	4.21363
VPS53	rS-pU	4.35957	3.49354	4.23477	3.65942	3.93768	2.7953	4.25839	4.39375	4.444	2.55577	4.35957	3.49354	4.23477	3.65942	3.93768	2.7953	4.25839	4.39375	4.444	2.55577
VRK1	rS-pU	3.99705	4.30429	3.44631	3.66648	4.89734	5.59112	3.95943	4.63138	5.03075	3.51934	3.99705	4.30429	3.44631	3.66648	4.89734	5.59112	3.95943	4.63138	5.03075	3.51934
VTI1A	rS-pU	3.3258	3.09264	3.21466	3.57244	3.93923	2.63191	2.75184	3.53111	3.20724	2.9752	3.3258	3.09264	3.21466	3.57244	3.93923	2.63191	2.75184	3.53111	3.20724	2.9752
VTI1B	rS-pU	6.85324	6.39885	6.48983	6.4823	5.97713	5.88308	7.37114	7.7745	7.13516	7.14365	6.85324	6.39885	6.48983	6.4823	5.97713	5.88308	7.37114	7.7745	7.13516	7.14365
WASHC3	rS-pU	3.6587	3.79776	3.08194	3.7379	4.64549	3.95032	4.2816	3.49679	3.1499	2.90146	3.6587	3.79776	3.08194	3.7379	4.64549	3.95032	4.2816	3.49679	3.1499	2.90146
WBP2	rS-pU	6.90887	7.61276	6.37777	7.10125	6.76276	7.33215	7.74468	7.03252	6.98337	6.1802	6.90887	7.61276	6.37777	7.10125	6.76276	7.33215	7.74468	7.03252	6.98337	6.1802
WDR3	rS-pU	4.8245	4.48537	5.29076	4.54405	3.41831	3.87146	5.15636	4.34303	5.38892	3.80294	4.8245	4.48537	5.29076	4.54405	3.41831	3.87146	5.15636	4.34303	5.38892	3.80294
WDR6	rS-pU	6.98554	6.97001	7.71337	7.30515	6.9101	5.55636	7.93673	7.61457	7.2677	7.63041	6.98554	6.97001	7.71337	7.30515	6.9101	5.55636	7.93673	7.61457	7.2677	7.63041
WDR70	rS-pU	4.07695	4.37657	5.3452	4.23728	4.44133	4.28112	4.23666	4.27909	4.14542	4.46661	4.07695	4.37657	5.3452	4.23728	4.44133	4.28112	4.23666	4.27909	4.14542	4.46661
WDTC1	rS-pU	3.63996	4.50133	4.40117	4.68195	4.64888	5.78588	5.45007	5.18371	1.7483	3.77021	3.63996	4.50133	4.40117	4.68195	4.64888	5.78588	5.45007	5.18371	1.7483	3.77021
WIPI2	rS-pU	5.76438	6.0855	6.15368	6.2478	6.24324	5.98333	6.19927	6.56585	6.97069	6.55908	5.76438	6.0855	6.15368	6.2478	6.24324	5.98333	6.19927	6.56585	6.97069	6.55908
WLS	rS-pU	2.82633	6.10729	6.45855	0.331486	4.20449	0.276467	4.70753	2.88075	6.65745	6.3332	2.82633	6.10729	6.45855	0.331486	4.20449	0.276467	4.70753	2.88075	6.65745	6.3332
WNK1	rS-pU	0.183553	0.745631	0.330041	0.941792	1.26991	0.602955	1.06144	0.120602	0.195554	1.06905	0.183553	0.745631	0.330041	0.941792	1.26991	0.602955	1.06144	0.120602	0.195554	1.06905
XPO6	rS-pU	6.39749	6.21267	7.31675	6.54922	6.05975	6.17467	7.11542	6.83756	7.17736	5.38693	6.39749	6.21267	7.31675	6.54922	6.05975	6.17467	7.11542	6.83756	7.17736	5.38693
XRN2	rS-pU	7.44555	7.23711	5.99228	7.88432	6.18916	5.95617	6.57388	7.14231	7.50644	6.56494	7.44555	7.23711	5.99228	7.88432	6.18916	5.95617	6.57388	7.14231	7.50644	6.56494
YBX1	rS-pU	7.88994	8.65957	9.01582	8.20676	8.61559	8.49555	8.31354	8.1258	8.97093	9.17395	7.88994	8.65957	9.01582	8.20676	8.61559	8.49555	8.31354	8.1258	8.97093	9.17395
YBX3	rS-pU	7.35346	6.2858	7.68009	6.48625	6.58825	6.11654	7.2976	6.32409	7.23467	7.0666	7.35346	6.2858	7.68009	6.48625	6.58825	6.11654	7.2976	6.32409	7.23467	7.0666
YIF1A	rS-pU	6.15594	6.40892	6.39833	6.4227	5.44235	6.16286	6.45161	5.97433	5.35357	5.05202	6.15594	6.40892	6.39833	6.4227	5.44235	6.16286	6.45161	5.97433	5.35357	5.05202
YIF1B	rS-pU	8.7492	6.91865	7.68106	6.48055	6.96745	9.30401	7.70106	6.35323	6.95733	7.44773	8.7492	6.91865	7.68106	6.48055	6.96745	9.30401	7.70106	6.35323	6.95733	7.44773
YIPF4	rS-pU	4.27784	3.69792	3.67573	4.77249	3.38237	4.45763	3.62799	3.90143	3.56982	3.16359	4.27784	3.69792	3.67573	4.77249	3.38237	4.45763	3.62799	3.90143	3.56982	3.16359
YME1L1	rS-pU	7.15031	6.3838	7.04687	6.93846	6.64878	6.88335	6.01976	7.49705	6.55358	5.52203	7.15031	6.3838	7.04687	6.93846	6.64878	6.88335	6.01976	7.49705	6.55358	5.52203
ZC3H14	rS-pU	7.34244	6.40512	6.7235	6.50027	6.66737	5.89948	7.33049	7.41838	7.22513	6.55118	7.34244	6.40512	6.7235	6.50027	6.66737	5.89948	7.33049	7.41838	7.22513	6.55118
ZC3H7B	rS-pU	4.23521	4.31677	4.97933	5.26041	4.024	4.36869	4.70987	4.01794	4.33048	4.66101	4.23521	4.31677	4.97933	5.26041	4.024	4.36869	4.70987	4.01794	4.33048	4.66101
ZFR	rS-pU	6.28336	6.13216	6.47538	6.13325	4.86254	5.61894	5.57195	5.93143	5.58968	5.63563	6.28336	6.13216	6.47538	6.13325	4.86254	5.61894	5.57195	5.93143	5.58968	5.63563
ZMAT2	rS-pU	6.07178	5.91167	6.27317	5.83038	5.80984	4.76463	5.70288	6.69602	6.39611	4.47548	6.07178	5.91167	6.27317	5.83038	5.80984	4.76463	5.70288	6.69602	6.39611	4.47548
ZNHIT6	rS-pU	3.7192	3.4972	3.77614	3.27767	3.54763	3.29112	3.53509	2.71079	4.4569	2.36463	3.7192	3.4972	3.77614	3.27767	3.54763	3.29112	3.53509	2.71079	4.4569	2.36463
ZSWIM8	rS-pU	5.40489	6.00297	5.22745	5.76089	5.84467	6.31059	6.42451	5.28351	5.75281	5.81166	5.40489	6.00297	5.22745	5.76089	5.84467	6.31059	6.42451	5.28351	5.75281	5.81166
ZYX	rS-pU	8.72057	8.09074	8.9796	7.95567	5.61393	7.55125	6.51871	7.1597	9.99336	7.48789	8.72057	8.09074	8.9796	7.95567	5.61393	7.55125	6.51871	7.1597	9.99336	7.48789
ZZEF1	rS-pU	4.14707	3.25461	4.30197	3.04871	4.04954	2.66371	4.08098	4.30924	3.21413	2.70199	4.14707	3.25461	4.30197	3.04871	4.04954	2.66371	4.08098	4.30924	3.21413	2.70199
ABHD10	rU-pS	4.55579	4.33983	4.28762	4.44677	4.58425	3.64071	5.34062	4.02773	4.56226	3.9592	4.55579	4.33983	4.28762	4.44677	4.58425	3.64071	5.34062	4.02773	4.56226	3.9592
ABHD14B	rU-pS	5.36806	4.55599	5.52957	6.79578	6.46696	6.81965	6.65705	4.58808	5.96686	6.0922	5.36806	4.55599	5.52957	6.79578	6.46696	6.81965	6.65705	4.58808	5.96686	6.0922
ACBD3	rU-pS	4.15695	3.73192	4.03183	4.34292	3.66635	4.43359	4.17375	4.28737	4.12684	3.22526	4.15695	3.73192	4.03183	4.34292	3.66635	4.43359	4.17375	4.28737	4.12684	3.22526
ACP1	rU-pS	8.16455	7.25157	7.57248	8.66988	7.82218	7.76469	6.91285	7.32379	7.45688	6.86974	8.16455	7.25157	7.57248	8.66988	7.82218	7.76469	6.91285	7.32379	7.45688	6.86974
ADAT3	rU-pS	2.70565	1.41653	2.58968	2.78888	1.42223	2.04022	3.98185	1.68993	2.69274	1.86373	2.70565	1.41653	2.58968	2.78888	1.42223	2.04022	3.98185	1.68993	2.69274	1.86373
ADPGK	rU-pS	7.50372	7.13708	6.93233	7.19715	6.21789	6.14858	6.8872	6.8025	6.83576	5.84672	7.50372	7.13708	6.93233	7.19715	6.21789	6.14858	6.8872	6.8025	6.83576	5.84672
AK2	rU-pS	7.06715	7.06456	8.1828	7.15282	7.06273	8.17124	7.40774	6.72384	8.0309	6.66088	7.06715	7.06456	8.1828	7.15282	7.06273	8.17124	7.40774	6.72384	8.0309	6.66088
AK4	rU-pS	3.71082	3.9957	4.23354	6.08056	3.71076	3.99478	6.62392	3.68118	5.90977	3.47499	3.71082	3.9957	4.23354	6.08056	3.71076	3.99478	6.62392	3.68118	5.90977	3.47499
AKR1B10	rU-pS	10.7795	1.36089	0.480136	3.68902	0.257775	0.392989	0.145381	0.467467	0.101402	0.576001	10.7795	1.36089	0.480136	3.68902	0.257775	0.392989	0.145381	0.467467	0.101402	0.576001
AP1G1	rU-pS	6.5399	5.78085	6.08855	6.63931	5.52812	5.50726	7.08195	7.34574	6.3381	5.63323	6.5399	5.78085	6.08855	6.63931	5.52812	5.50726	7.08195	7.34574	6.3381	5.63323
ARGLU1	rU-pS	5.09872	5.46758	5.89949	5.21674	6.66669	5.78984	5.17523	4.72881	5.70288	5.03071	5.09872	5.46758	5.89949	5.21674	6.66669	5.78984	5.17523	4.72881	5.70288	5.03071
ARL2	rU-pS	6.9613	7.29147	6.49288	6.20228	5.98412	6.37788	7.07901	5.88446	6.28738	5.96499	6.9613	7.29147	6.49288	6.20228	5.98412	6.37788	7.07901	5.88446	6.28738	5.96499
ARMC10	rU-pS	6.03514	6.24485	5.54754	4.82638	5.79982	6.65134	6.05079	6.6187	6.80923	5.77243	6.03514	6.24485	5.54754	4.82638	5.79982	6.65134	6.05079	6.6187	6.80923	5.77243
ARPC5L	rU-pS	5.56296	5.69166	6.62819	5.11751	5.29597	5.90344	6.28703	6.02548	6.40596	5.07425	5.56296	5.69166	6.62819	5.11751	5.29597	5.90344	6.28703	6.02548	6.40596	5.07425
ATAD5	rU-pS	3.014	2.45328	2.99182	2.27522	4.12217	4.21508	1.99878	1.97937	2.7831	3.03954	3.014	2.45328	2.99182	2.27522	4.12217	4.21508	1.99878	1.97937	2.7831	3.03954
BLOC1S3	rU-pS	2.90685	2.36865	2.22066	2.64032	2.18806	2.84907	2.59351	3.54525	2.80749	1.95321	2.90685	2.36865	2.22066	2.64032	2.18806	2.84907	2.59351	3.54525	2.80749	1.95321
BLOC1S4	rU-pS	2.65102	2.87303	2.31188	3.3046	2.68349	3.35015	3.65504	2.97709	3.5242	1.9565	2.65102	2.87303	2.31188	3.3046	2.68349	3.35015	3.65504	2.97709	3.5242	1.9565
C3	rU-pS	2.94328	6.06762	3.00414	9.15682	0.0556802	1.24504	0.019804	0.507373	0.0721206	0.863748	2.94328	6.06762	3.00414	9.15682	0.0556802	1.24504	0.019804	0.507373	0.0721206	0.863748
CAMK2G	rU-pS	6.27534	5.80762	5.81769	5.63124	6.72441	6.11878	6.22137	6.10999	5.72237	6.87285	6.27534	5.80762	5.81769	5.63124	6.72441	6.11878	6.22137	6.10999	5.72237	6.87285
CARF	rU-pS	1.8089	2.0142	1.06579	2.35458	4.64139	3.047	3.03107	2.83957	1.0467	1.98259	1.8089	2.0142	1.06579	2.35458	4.64139	3.047	3.03107	2.83957	1.0467	1.98259
CASKIN2	rU-pS	3.59052	3.43517	3.77433	3.29249	4.26403	2.39379	2.96003	5.20649	3.68477	3.76898	3.59052	3.43517	3.77433	3.29249	4.26403	2.39379	2.96003	5.20649	3.68477	3.76898
CASP3	rU-pS	4.57351	4.66029	4.28838	6.13089	4.77399	5.11646	5.26569	3.21846	5.41708	4.42779	4.57351	4.66029	4.28838	6.13089	4.77399	5.11646	5.26569	3.21846	5.41708	4.42779
CASP8	rU-pS	6.89847	5.73453	6.29241	6.4947	6.08989	6.02497	5.11717	5.4643	6.85837	5.69462	6.89847	5.73453	6.29241	6.4947	6.08989	6.02497	5.11717	5.4643	6.85837	5.69462
CCDC127	rU-pS	3.62751	3.92343	4.77875	3.52209	3.54142	2.93716	3.71423	3.33522	3.49324	3.31934	3.62751	3.92343	4.77875	3.52209	3.54142	2.93716	3.71423	3.33522	3.49324	3.31934
CCDC51	rU-pS	5.19659	4.0147	6.09251	4.93691	4.48757	3.87134	6.20351	4.81908	5.71158	4.52352	5.19659	4.0147	6.09251	4.93691	4.48757	3.87134	6.20351	4.81908	5.71158	4.52352
CCDC58	rU-pS	4.86484	4.54564	4.3409	4.9741	3.48257	3.85299	4.88679	4.6962	5.22332	3.48501	4.86484	4.54564	4.3409	4.9741	3.48257	3.85299	4.88679	4.6962	5.22332	3.48501
CCN1	rU-pS	5.46086	6.92716	6.47105	5.27752	0.814463	1.9691	2.42555	1.8111	6.47188	5.72903	5.46086	6.92716	6.47105	5.27752	0.814463	1.9691	2.42555	1.8111	6.47188	5.72903
CCNL1	rU-pS	5.42971	5.95236	4.99596	5.65789	6.31351	6.4078	5.55992	5.87384	5.28183	5.22811	5.42971	5.95236	4.99596	5.65789	6.31351	6.4078	5.55992	5.87384	5.28183	5.22811
CDKN2AIP	rU-pS	3.4379	3.52736	4.68788	4.07436	4.64418	4.32072	3.80267	2.66	4.37649	3.69618	3.4379	3.52736	4.68788	4.07436	4.64418	4.32072	3.80267	2.66	4.37649	3.69618
CDKN2B	rU-pS	0.013052	0.0647777	6.16121	2.9423		0.00703328	1.27248	2.64718	3.58287	0.323071	0.013052	0.0647777	6.16121	2.9423		0.00703328	1.27248	2.64718	3.58287	0.323071
CDKN2C	rU-pS	3.0828	3.95735	6.27008	3.27693	5.50382	4.88129	3.89008	3.9195	2.74648	4.48859	3.0828	3.95735	6.27008	3.27693	5.50382	4.88129	3.89008	3.9195	2.74648	4.48859
CFAP20	rU-pS	5.2883	5.14144	4.69397	5.74	6.00239	5.27306	5.37354	4.89089	6.01091	5.23615	5.2883	5.14144	4.69397	5.74	6.00239	5.27306	5.37354	4.89089	6.01091	5.23615
CHAC2	rU-pS	3.93259	2.68265	3.98037	2.28768	2.65936	2.05516	2.38384	3.00405	4.03698	2.60893	3.93259	2.68265	3.98037	2.28768	2.65936	2.05516	2.38384	3.00405	4.03698	2.60893
CHCHD4	rU-pS	5.26547	4.25668	4.84182	4.28769	4.45027	4.63926	5.23324	4.92253	5.02512	3.30646	5.26547	4.25668	4.84182	4.28769	4.45027	4.63926	5.23324	4.92253	5.02512	3.30646
CHD7	rU-pS	2.50882	1.91318	2.60401	3.87928	3.38097	2.94183	2.26079	3.1904	3.25025	2.90257	2.50882	1.91318	2.60401	3.87928	3.38097	2.94183	2.26079	3.1904	3.25025	2.90257
CHORDC1	rU-pS	5.93061	5.10807	5.46055	4.6566	3.95881	4.11897	5.26553	4.24928	5.80414	5.0033	5.93061	5.10807	5.46055	4.6566	3.95881	4.11897	5.26553	4.24928	5.80414	5.0033
CNOT3	rU-pS	6.45406	5.18408	5.88705	5.51961	5.7724	5.43038	6.08989	6.48098	6.01995	6.06695	6.45406	5.18408	5.88705	5.51961	5.7724	5.43038	6.08989	6.48098	6.01995	6.06695
CNOT9	rU-pS	6.16844	6.3427	6.58166	6.47938	5.9427	5.04416	6.16747	5.83187	6.52746	5.27641	6.16844	6.3427	6.58166	6.47938	5.9427	5.04416	6.16747	5.83187	6.52746	5.27641
COMMD6	rU-pS	5.46178	4.80265	5.10313	5.37315	5.5589	4.20822	5.42207	4.82384	5.70895	4.16866	5.46178	4.80265	5.10313	5.37315	5.5589	4.20822	5.42207	4.82384	5.70895	4.16866
COPS3	rU-pS	7.60879	6.5577	7.51495	6.34204	7.03754	6.58004	7.11102	7.40759	7.28771	6.62382	7.60879	6.5577	7.51495	6.34204	7.03754	6.58004	7.11102	7.40759	7.28771	6.62382
COPS8	rU-pS	5.66325	6.01488	5.8607	6.02961	5.0952	4.5929	5.46602	5.44113	5.98748	5.69109	5.66325	6.01488	5.8607	6.02961	5.0952	4.5929	5.46602	5.44113	5.98748	5.69109
COX15	rU-pS	4.91938	3.92746	4.51622	4.52309	4.94549	4.19282	4.19985	4.21309	5.1144	3.98311	4.91938	3.92746	4.51622	4.52309	4.94549	4.19282	4.19985	4.21309	5.1144	3.98311
COX20	rU-pS	5.60803	5.13124	5.88516	5.53524	5.43657	6.14024	6.01911	5.04028	5.41609	4.95963	5.60803	5.13124	5.88516	5.53524	5.43657	6.14024	6.01911	5.04028	5.41609	4.95963
CPT2	rU-pS	2.20114	2.2106	3.41889	2.61236	2.6538	3.31658	4.60952	3.33631	3.13728	2.18891	2.20114	2.2106	3.41889	2.61236	2.6538	3.31658	4.60952	3.33631	3.13728	2.18891
CRLF3	rU-pS	4.32827	4.18439	3.32755	3.16709	4.91577	4.61934	3.22716	2.81538	4.08231	3.50551	4.32827	4.18439	3.32755	3.16709	4.91577	4.61934	3.22716	2.81538	4.08231	3.50551
CRYZL1	rU-pS	4.47832	5.05798	4.98182	4.5591	5.55432	5.74045	4.96641	4.50017	4.52478	4.58632	4.47832	5.05798	4.98182	4.5591	5.55432	5.74045	4.96641	4.50017	4.52478	4.58632
CSN3	rU-pS		0.0438731	0.0289356							0.0490968		0.0438731	0.0289356							0.0490968
CSTF3	rU-pS	5.15848	4.38725	4.85819	4.95593	4.2697	4.78437	5.10932	4.36921	5.03568	4.33181	5.15848	4.38725	4.85819	4.95593	4.2697	4.78437	5.10932	4.36921	5.03568	4.33181
CTH	rU-pS	2.22907	2.38093	3.0074	4.15188	3.53287	7.36705	3.93688	2.17691	2.08568	2.87817	2.22907	2.38093	3.0074	4.15188	3.53287	7.36705	3.93688	2.17691	2.08568	2.87817
CYB5R1	rU-pS	3.9036	4.40021	5.12801	4.17425	4.27543	4.71808	5.61084	5.55909	4.869	3.71663	3.9036	4.40021	5.12801	4.17425	4.27543	4.71808	5.61084	5.55909	4.869	3.71663
CYP20A1	rU-pS	3.20006	2.80323	2.8775	4.3454	2.51873	2.55051	3.23363	3.49775	3.50011	2.92234	3.20006	2.80323	2.8775	4.3454	2.51873	2.55051	3.23363	3.49775	3.50011	2.92234
DCTN6	rU-pS	4.51763	4.80748	4.42711	4.20692	3.97237	4.23959	5.05079	3.84122	4.16505	6.17528	4.51763	4.80748	4.42711	4.20692	3.97237	4.23959	5.05079	3.84122	4.16505	6.17528
DDX31	rU-pS	4.69247	4.62398	5.1237	4.04037	3.84499	3.14586	4.4272	4.57884	5.74062	3.64938	4.69247	4.62398	5.1237	4.04037	3.84499	3.14586	4.4272	4.57884	5.74062	3.64938
DDX39B	rU-pS	8.91636	8.65704	8.72832	9.22109	9.059	9.04041	8.824	9.08733	9.50202	9.20896	8.91636	8.65704	8.72832	9.22109	9.059	9.04041	8.824	9.08733	9.50202	9.20896
DGUOK	rU-pS	6.8835	6.39712	5.55534	6.89201	6.71806	6.5673	5.64623	6.47563	6.67209	6.26557	6.8835	6.39712	5.55534	6.89201	6.71806	6.5673	5.64623	6.47563	6.67209	6.26557
DNM1L	rU-pS	7.5014	7.11813	7.37373	6.90689	6.35836	6.77186	7.37216	7.05023	7.64706	6.75304	7.5014	7.11813	7.37373	6.90689	6.35836	6.77186	7.37216	7.05023	7.64706	6.75304
DPH5	rU-pS	6.08178	5.92033	6.02948	6.36748	6.37036	6.53509	6.73166	5.04185	6.68496	5.84804	6.08178	5.92033	6.02948	6.36748	6.37036	6.53509	6.73166	5.04185	6.68496	5.84804
DPP7	rU-pS	4.90672	2.86897	6.37149	0.821744	5.84058	5.7132	6.65606	4.94209	6.85677	4.5005	4.90672	2.86897	6.37149	0.821744	5.84058	5.7132	6.65606	4.94209	6.85677	4.5005
DPYSL2	rU-pS	6.14758	5.99952	4.78905	6.16709	4.8623	1.70109	3.93576	5.02933	4.94187	5.20718	6.14758	5.99952	4.78905	6.16709	4.8623	1.70109	3.93576	5.02933	4.94187	5.20718
DR1	rU-pS	3.82201	4.49293	5.28179	4.24093	4.92304	4.50983	4.74828	3.69133	4.99574	4.00323	3.82201	4.49293	5.28179	4.24093	4.92304	4.50983	4.74828	3.69133	4.99574	4.00323
DYNC1LI1	rU-pS	5.44809	4.88878	5.23199	4.64474	4.65071	5.17314	5.37203	5.42731	5.31048	4.36172	5.44809	4.88878	5.23199	4.64474	4.65071	5.17314	5.37203	5.42731	5.31048	4.36172
EEA1	rU-pS	2.42013	3.04134	2.14134	3.63824	1.79993	2.32857	2.73883	3.32796	2.86977	1.84881	2.42013	3.04134	2.14134	3.63824	1.79993	2.32857	2.73883	3.32796	2.86977	1.84881
EEF1AKNMT	rU-pS	6.36342	5.44915	6.29953	5.52409	4.83055	5.30098	6.06064	6.71404	6.23541	5.22306	6.36342	5.44915	6.29953	5.52409	4.83055	5.30098	6.06064	6.71404	6.23541	5.22306
EEF1E1	rU-pS	4.72825	5.22532	4.68671	5.80817	4.94187	6.30177	5.09831	4.96116	5.10957	4.38514	4.72825	5.22532	4.68671	5.80817	4.94187	6.30177	5.09831	4.96116	5.10957	4.38514
EIF2B3	rU-pS	5.23359	5.64077	6.09329	5.271	4.7063	6.11507	5.26219	5.551	5.04997	4.87128	5.23359	5.64077	6.09329	5.271	4.7063	6.11507	5.26219	5.551	5.04997	4.87128
EIF4A2	rU-pS	7.4614	8.01001	7.4417	8.72294	8.10563	8.45098	8.12744	8.07933	7.94707	7.92422	7.4614	8.01001	7.4417	8.72294	8.10563	8.45098	8.12744	8.07933	7.94707	7.92422
ELP6	rU-pS	5.07772	6.0435	5.96334	5.33943	5.76304	6.26459	6.33717	5.56039	6.05048	5.9501	5.07772	6.0435	5.96334	5.33943	5.76304	6.26459	6.33717	5.56039	6.05048	5.9501
EML1	rU-pS	5.4333	4.69385	3.93471	2.37099	0.913016	0.345363	3.98764	5.1311	0.0848	1.97729	5.4333	4.69385	3.93471	2.37099	0.913016	0.345363	3.98764	5.1311	0.0848	1.97729
EML4	rU-pS	6.94426	5.70616	5.61836	9.41428	4.36081	4.90332	5.11199	6.0483	5.88398	5.78777	6.94426	5.70616	5.61836	9.41428	4.36081	4.90332	5.11199	6.0483	5.88398	5.78777
EXOG	rU-pS	4.9944	3.86209	5.08953	4.33204	5.58621	4.97479	4.76104	4.67096	5.40054	4.06754	4.9944	3.86209	5.08953	4.33204	5.58621	4.97479	4.76104	4.67096	5.40054	4.06754
EXOSC6	rU-pS	3.96	2.96435	3.2915	4.57696	3.50972	3.05033	4.42015	3.89968	4.84486	3.70028	3.96	2.96435	3.2915	4.57696	3.50972	3.05033	4.42015	3.89968	4.84486	3.70028
EXOSC7	rU-pS	5.93132	5.47702	6.27782	6.29855	6.31093	6.21025	7.00431	5.86507	7.37562	5.66412	5.93132	5.47702	6.27782	6.29855	6.31093	6.21025	7.00431	5.86507	7.37562	5.66412
EXTL2	rU-pS	3.73823	4.30191	4.92671	5.15118	4.33207	4.82762	4.74135	1.62336	5.87296	4.45567	3.73823	4.30191	4.92671	5.15118	4.33207	4.82762	4.74135	1.62336	5.87296	4.45567
FAM118B	rU-pS	3.59545	3.8611	3.23126	4.01684	3.83081	3.25434	4.00785	3.05263	4.38577	2.52273	3.59545	3.8611	3.23126	4.01684	3.83081	3.25434	4.00785	3.05263	4.38577	2.52273
FAM136A	rU-pS	6.94929	5.60048	5.82661	6.1876	6.01519	5.60463	5.59378	6.58324	6.62474	5.7553	6.94929	5.60048	5.82661	6.1876	6.01519	5.60463	5.59378	6.58324	6.62474	5.7553
FAM160A2	rU-pS	4.17109	4.11879	4.42778	3.43391	4.13741	4.02328	4.36123	3.08921	4.01093	3.77121	4.17109	4.11879	4.42778	3.43391	4.13741	4.02328	4.36123	3.08921	4.01093	3.77121
FCHO2	rU-pS	4.31951	4.1975	3.49692	3.44373	2.78842	3.68591	3.54961	3.89367	3.9079	2.83119	4.31951	4.1975	3.49692	3.44373	2.78842	3.68591	3.54961	3.89367	3.9079	2.83119
FGFR1OP2	rU-pS	4.45262	4.53206	4.60389	4.2336	4.58667	4.70875	3.38536	4.69566	4.68398	4.55253	4.45262	4.53206	4.60389	4.2336	4.58667	4.70875	3.38536	4.69566	4.68398	4.55253
FKBP3	rU-pS	5.86508	4.46853	5.2051	5.46593	4.58401	4.78237	5.55771	5.72251	5.16462	5.81063	5.86508	4.46853	5.2051	5.46593	4.58401	4.78237	5.55771	5.72251	5.16462	5.81063
FN3KRP	rU-pS	6.19002	5.16488	5.8802	5.64637	5.44875	4.91686	5.22982	5.62474	5.32302	5.09678	6.19002	5.16488	5.8802	5.64637	5.44875	4.91686	5.22982	5.62474	5.32302	5.09678
GATD1	rU-pS	6.17764	6.22045	5.2344	6.68295	5.9583	6.68786	6.69297	4.5736	5.72917	5.51292	6.17764	6.22045	5.2344	6.68295	5.9583	6.68786	6.69297	4.5736	5.72917	5.51292
GCLC	rU-pS	7.33193	5.2548	4.89364	6.09233	4.95136	4.07791	3.99481	5.37215	4.85503	4.91611	7.33193	5.2548	4.89364	6.09233	4.95136	4.07791	3.99481	5.37215	4.85503	4.91611
GEMIN2	rU-pS	5.31732	3.16739	4.91796	6.28177	5.23889	5.04235	5.09471	5.62443	4.56441	4.69054	5.31732	3.16739	4.91796	6.28177	5.23889	5.04235	5.09471	5.62443	4.56441	4.69054
GFER	rU-pS	4.50241	3.53455	4.197	4.54454	3.88936	4.04146	4.61945	4.48432	4.95084	4.36227	4.50241	3.53455	4.197	4.54454	3.88936	4.04146	4.61945	4.48432	4.95084	4.36227
GGPS1	rU-pS	4.18813	3.79173	3.96754	4.42598	4.39504	5.40193	5.11225	4.40401	4.16306	3.5276	4.18813	3.79173	3.96754	4.42598	4.39504	5.40193	5.11225	4.40401	4.16306	3.5276
GID8	rU-pS	3.37215	3.54801	3.79481	4.79222	3.71176	3.39769	4.50488	5.78644	4.35557	4.25024	3.37215	3.54801	3.79481	4.79222	3.71176	3.39769	4.50488	5.78644	4.35557	4.25024
GLO1	rU-pS	5.69159	6.52204	5.9165	6.13553	5.28898	6.77523	7.19166	6.46107	6.62234	5.2978	5.69159	6.52204	5.9165	6.13553	5.28898	6.77523	7.19166	6.46107	6.62234	5.2978
H1F0	rU-pS	6.01108	3.32628	4.71654	7.79075	6.55971	0.506493	6.20777	7.37494	5.74135	8.32557	6.01108	3.32628	4.71654	7.79075	6.55971	0.506493	6.20777	7.37494	5.74135	8.32557
H2AFX	rU-pS	6.14982	5.71657	4.60382	6.15324	6.10986	5.56691	7.04035	7.10753	7.04445	6.60579	6.14982	5.71657	4.60382	6.15324	6.10986	5.56691	7.04035	7.10753	7.04445	6.60579
HDHD3	rU-pS	4.21015	3.74204	3.56714	4.22771	3.84013	3.95906	4.80955	5.05629	4.73981	0.0742596	4.21015	3.74204	3.56714	4.22771	3.84013	3.95906	4.80955	5.05629	4.73981	0.0742596
HERC4	rU-pS	6.57525	5.79217	6.71371	4.1857	4.61821	5.27356	4.58434	4.98851	5.0407	4.73802	6.57525	5.79217	6.71371	4.1857	4.61821	5.27356	4.58434	4.98851	5.0407	4.73802
HMGA2	rU-pS	4.04993	6.21744	0.514807	7.06854	0.297668	0.062285		0.0783854	5.35039	4.81658	4.04993	6.21744	0.514807	7.06854	0.297668	0.062285		0.0783854	5.35039	4.81658
HMGCL	rU-pS	3.57832	4.58877	4.49388	5.18653	4.793	5.93318	4.90915	5.00477	4.84343	4.25143	3.57832	4.58877	4.49388	5.18653	4.793	5.93318	4.90915	5.00477	4.84343	4.25143
HNRNPA3	rU-pS	7.52705	6.75665	6.90774	7.77914	7.07184	7.24819	6.85128	7.63839	7.43494	6.798	7.52705	6.75665	6.90774	7.77914	7.07184	7.24819	6.85128	7.63839	7.43494	6.798
HNRNPH1	rU-pS	9.6094	9.18187	9.41266	9.35871	9.23673	8.67645	9.07523	9.87556	9.52217	8.92283	9.6094	9.18187	9.41266	9.35871	9.23673	8.67645	9.07523	9.87556	9.52217	8.92283
HPCA	rU-pS	0.35982	0.523767	0.20333	0.0355335	0.295555	0.310371	0.927989	0.961237	0.956212	0.376741	0.35982	0.523767	0.20333	0.0355335	0.295555	0.310371	0.927989	0.961237	0.956212	0.376741
HPCAL1	rU-pS	5.97349	7.40592	6.38147	5.28217	3.8757	5.11648	4.20927	4.75909	5.87977	3.48908	5.97349	7.40592	6.38147	5.28217	3.8757	5.11648	4.20927	4.75909	5.87977	3.48908
HS1BP3	rU-pS	4.21126	4.43404	2.70664	4.64405	2.4855	3.64072	4.07364	3.23541	3.17249	2.03633	4.21126	4.43404	2.70664	4.64405	2.4855	3.64072	4.07364	3.23541	3.17249	2.03633
HSPA2	rU-pS	5.43944	1.53961	2.25269	0.440479	0.757005	0.113744	0.934741	3.51568	0.0299614	0.142137	5.43944	1.53961	2.25269	0.440479	0.757005	0.113744	0.934741	3.51568	0.0299614	0.142137
IFIT1	rU-pS	0.621863	2.59104	3.39926	1.17295	1.22048	0.355198	2.70531	1.51708	0.201592	2.79266	0.621863	2.59104	3.39926	1.17295	1.22048	0.355198	2.70531	1.51708	0.201592	2.79266
IGF2BP1	rU-pS	5.3825	1.69561	4.05021	6.67381	4.2481	5.53379		0.384122	0.00952835	0.929851	5.3825	1.69561	4.05021	6.67381	4.2481	5.53379		0.384122	0.00952835	0.929851
IGF2BP2	rU-pS	5.30479	7.49686	2.29421	7.99766	5.10458	6.44172	0.286633	2.10144	6.68819	6.39088	5.30479	7.49686	2.29421	7.99766	5.10458	6.44172	0.286633	2.10144	6.68819	6.39088
ILKAP	rU-pS	6.47372	6.30573	6.02085	6.25172	5.43263	5.24413	6.08129	6.08836	6.5873	6.14676	6.47372	6.30573	6.02085	6.25172	5.43263	5.24413	6.08129	6.08836	6.5873	6.14676
IMPA2	rU-pS	5.51902	3.96785	6.10435	5.52904	5.07008	3.9146	5.72315	4.52442	4.04941	4.26008	5.51902	3.96785	6.10435	5.52904	5.07008	3.9146	5.72315	4.52442	4.04941	4.26008
INPP1	rU-pS	4.20558	3.03157	4.8638	3.7699	0.425106	1.60081	0.0385521	1.76698	4.64817	2.98187	4.20558	3.03157	4.8638	3.7699	0.425106	1.60081	0.0385521	1.76698	4.64817	2.98187
IRGQ	rU-pS	2.57686	2.71872	2.43169	2.98511	3.37534	2.41757	3.17196	3.32841	2.90589	3.00543	2.57686	2.71872	2.43169	2.98511	3.37534	2.41757	3.17196	3.32841	2.90589	3.00543
JAGN1	rU-pS	4.74392	4.61024	4.83644	4.42618	3.49585	4.28475	4.5467	4.67098	4.41104	3.52482	4.74392	4.61024	4.83644	4.42618	3.49585	4.28475	4.5467	4.67098	4.41104	3.52482
JMY	rU-pS	1.48523	1.23773	1.59709	1.89225	2.42134	2.13059	2.71809	2.37223	1.51692	1.23433	1.48523	1.23773	1.59709	1.89225	2.42134	2.13059	2.71809	2.37223	1.51692	1.23433
KLF13	rU-pS	3.82898	2.85642	4.86705	3.22391	4.11044	1.78658	2.85778	1.27019	2.65097	3.67762	3.82898	2.85642	4.86705	3.22391	4.11044	1.78658	2.85778	1.27019	2.65097	3.67762
LACTB2	rU-pS	4.60267	3.82511	2.41756	2.95924	2.3002	4.25575	4.68608	3.40544	4.1005	2.65217	4.60267	3.82511	2.41756	2.95924	2.3002	4.25575	4.68608	3.40544	4.1005	2.65217
LAMTOR3	rU-pS	3.26923	3.51897	3.7859	4.15772	3.18383	4.26456	4.38449	3.71286	3.97517	3.03363	3.26923	3.51897	3.7859	4.15772	3.18383	4.26456	4.38449	3.71286	3.97517	3.03363
LEMD2	rU-pS	5.3815	6.20515	4.9478	5.51359	5.70609	5.1017	5.25004	5.24929	4.62888	5.19735	5.3815	6.20515	4.9478	5.51359	5.70609	5.1017	5.25004	5.24929	4.62888	5.19735
LMAN2L	rU-pS	6.75632	6.78642	6.59112	7.42858	5.51533	5.32397	5.46864	5.96095	6.03961	6.21099	6.75632	6.78642	6.59112	7.42858	5.51533	5.32397	5.46864	5.96095	6.03961	6.21099
LMNB1	rU-pS	6.70437	6.21917	6.88655	6.85982	6.82399	6.99398	7.32271	8.02908	6.84787	7.29495	6.70437	6.21917	6.88655	6.85982	6.82399	6.99398	7.32271	8.02908	6.84787	7.29495
LSM3	rU-pS	6.08653	5.77324	6.67818	5.54702	5.41346	6.88556	6.25041	7.0882	6.57327	6.26591	6.08653	5.77324	6.67818	5.54702	5.41346	6.88556	6.25041	7.0882	6.57327	6.26591
LZIC	rU-pS	5.59632	5.11883	6.02721	6.46913	6.03628	6.27582	5.85529	6.14837	5.77211	5.3487	5.59632	5.11883	6.02721	6.46913	6.03628	6.27582	5.85529	6.14837	5.77211	5.3487
MAT2B	rU-pS	5.74342	6.16883	5.79257	5.50704	5.98054	5.49888	5.2216	5.71452	6.32183	5.12663	5.74342	6.16883	5.79257	5.50704	5.98054	5.49888	5.2216	5.71452	6.32183	5.12663
MCAT	rU-pS	4.02121	3.2629	4.75812	3.95077	2.81713	2.77346	5.19936	3.21902	4.62388	3.5385	4.02121	3.2629	4.75812	3.95077	2.81713	2.77346	5.19936	3.21902	4.62388	3.5385
MCTS1	rU-pS	3.65339	4.01579	3.62609	2.46814	3.23578	4.13889	3.32408	3.78884	2.60762	2.42745	3.65339	4.01579	3.62609	2.46814	3.23578	4.13889	3.32408	3.78884	2.60762	2.42745
MCU	rU-pS	6.5823	4.46212	5.73303	5.53549	4.98229	5.25859	5.17041	5.17561	5.21582	5.28066	6.5823	4.46212	5.73303	5.53549	4.98229	5.25859	5.17041	5.17561	5.21582	5.28066
MITD1	rU-pS	4.10295	4.6053	3.50719	4.0852	4.33145	4.00497	2.55609	3.46123	4.05001	4.12022	4.10295	4.6053	3.50719	4.0852	4.33145	4.00497	2.55609	3.46123	4.05001	4.12022
MLKL	rU-pS	4.64082	3.18439	3.90168	2.70376	3.10138	2.12568	1.23811	2.23554	4.91085	1.23641	4.64082	3.18439	3.90168	2.70376	3.10138	2.12568	1.23811	2.23554	4.91085	1.23641
MOB2	rU-pS	5.41303	5.03608	4.05584	5.06868	5.90659	4.82132	4.9257	4.24437	5.617	4.53304	5.41303	5.03608	4.05584	5.06868	5.90659	4.82132	4.9257	4.24437	5.617	4.53304
MOCS3	rU-pS	2.65516	2.72605	2.93351	3.1214	2.08789	1.88485	3.06701	3.79143	3.38217	2.33821	2.65516	2.72605	2.93351	3.1214	2.08789	1.88485	3.06701	3.79143	3.38217	2.33821
MOGS	rU-pS	6.51964	6.33065	6.3013	7.96622	6.59072	6.73508	5.74369	6.39854	6.96617	6.36475	6.51964	6.33065	6.3013	7.96622	6.59072	6.73508	5.74369	6.39854	6.96617	6.36475
MRPL10	rU-pS	6.74809	5.57179	6.3011	6.9153	6.10137	6.2253	6.22274	6.96703	6.95859	5.16727	6.74809	5.57179	6.3011	6.9153	6.10137	6.2253	6.22274	6.96703	6.95859	5.16727
MRPL24	rU-pS	7.53002	6.44173	7.06764	5.65236	5.52197	5.60371	8.03788	6.81316	7.48359	5.95846	7.53002	6.44173	7.06764	5.65236	5.52197	5.60371	8.03788	6.81316	7.48359	5.95846
MRPL43	rU-pS	6.66089	6.45266	6.54478	6.8068	6.29785	5.09082	6.2782	6.64536	6.81935	6.51578	6.66089	6.45266	6.54478	6.8068	6.29785	5.09082	6.2782	6.64536	6.81935	6.51578
MRPL44	rU-pS	4.28517	3.75624	4.21402	4.84312	3.888	3.36672	4.1816	3.83424	4.49127	3.08009	4.28517	3.75624	4.21402	4.84312	3.888	3.36672	4.1816	3.83424	4.49127	3.08009
MRPL47	rU-pS	5.82132	6.72039	6.49004	6.20798	5.57351	6.30107	6.39782	6.32444	6.61647	5.64783	5.82132	6.72039	6.49004	6.20798	5.57351	6.30107	6.39782	6.32444	6.61647	5.64783
MRPL55	rU-pS	7.42528	6.52099	7.67676	6.98754	7.22069	7.0777	8.09694	6.72399	7.82492	6.65981	7.42528	6.52099	7.67676	6.98754	7.22069	7.0777	8.09694	6.72399	7.82492	6.65981
MRPS10	rU-pS	5.4723	5.53731	5.25384	5.53352	5.46061	5.81957	4.64646	5.6178	5.79456	4.89553	5.4723	5.53731	5.25384	5.53352	5.46061	5.81957	4.64646	5.6178	5.79456	4.89553
MRPS18B	rU-pS	6.1862	6.28299	6.16874	6.33581	5.81977	6.83992	6.44292	6.37051	6.51471	4.47671	6.1862	6.28299	6.16874	6.33581	5.81977	6.83992	6.44292	6.37051	6.51471	4.47671
MRPS2	rU-pS	5.77907	5.14831	6.16976	5.29979	4.89569	4.85688	5.65697	5.79993	7.25789	4.65762	5.77907	5.14831	6.16976	5.29979	4.89569	4.85688	5.65697	5.79993	7.25789	4.65762
MRPS22	rU-pS	5.22427	6.05833	5.56304	5.72657	5.44826	6.12799	5.781	5.76201	5.93819	4.74302	5.22427	6.05833	5.56304	5.72657	5.44826	6.12799	5.781	5.76201	5.93819	4.74302
MRPS23	rU-pS	5.88956	5.31208	5.33877	5.70086	4.01943	4.73917	5.37035	6.77365	5.40099	5.07003	5.88956	5.31208	5.33877	5.70086	4.01943	4.73917	5.37035	6.77365	5.40099	5.07003
MRPS31	rU-pS	3.56267	4.02217	3.31363	3.71977	3.61254	3.26132	3.51885	3.81202	4.05224	2.61056	3.56267	4.02217	3.31363	3.71977	3.61254	3.26132	3.51885	3.81202	4.05224	2.61056
MRPS9	rU-pS	4.66101	3.99652	4.35332	4.80633	4.65762	4.85191	4.55907	4.68125	4.8212	4.5373	4.66101	3.99652	4.35332	4.80633	4.65762	4.85191	4.55907	4.68125	4.8212	4.5373
MTIF2	rU-pS	6.49126	5.23305	5.59167	6.16313	5.25856	6.40253	5.0091	5.84056	6.48691	5.21386	6.49126	5.23305	5.59167	6.16313	5.25856	6.40253	5.0091	5.84056	6.48691	5.21386
MTM1	rU-pS	3.93091	4.43359	3.63176	5.02376	3.82364	4.09594	4.27063	4.62736	3.07668	2.69657	3.93091	4.43359	3.63176	5.02376	3.82364	4.09594	4.27063	4.62736	3.07668	2.69657
MYCBP	rU-pS	4.22131	3.74348	4.90048	3.78203	4.51246	4.70463	4.84553	5.05399	5.27782	3.57382	4.22131	3.74348	4.90048	3.78203	4.51246	4.70463	4.84553	5.05399	5.27782	3.57382
MYEF2	rU-pS	4.84328	3.84248	0.0557313	3.11667	5.64771	1.03296	4.23179	5.49062	0.0607645	3.93434	4.84328	3.84248	0.0557313	3.11667	5.64771	1.03296	4.23179	5.49062	0.0607645	3.93434
NAA20	rU-pS	7.76348	7.35401	6.27927	6.97517	5.77978	6.12447	7.61336	6.94221	7.87561	5.66763	7.76348	7.35401	6.27927	6.97517	5.77978	6.12447	7.61336	6.94221	7.87561	5.66763
NAA25	rU-pS	5.28155	4.57999	4.81551	4.67896	3.6973	4.66643	4.82917	5.09027	4.90623	3.62556	5.28155	4.57999	4.81551	4.67896	3.6973	4.66643	4.82917	5.09027	4.90623	3.62556
NAE1	rU-pS	7.47302	6.75021	6.71704	7.51659	7.26656	7.63787	7.5193	6.30754	8.48457	6.79999	7.47302	6.75021	6.71704	7.51659	7.26656	7.63787	7.5193	6.30754	8.48457	6.79999
NCOA3	rU-pS	7.51669	5.6141	5.16268	6.75407	4.93425	5.55788	4.43316	10.1685	4.93856	4.95791	7.51669	5.6141	5.16268	6.75407	4.93425	5.55788	4.43316	10.1685	4.93856	4.95791
NDRG1	rU-pS	7.03924	6.68168	6.98205	7.09519	5.77576	4.1243	7.37917	4.58367	7.29912	6.32098	7.03924	6.68168	6.98205	7.09519	5.77576	4.1243	7.37917	4.58367	7.29912	6.32098
NDUFAF1	rU-pS	3.51634	4.09141	4.45808	3.59829	4.25403	4.62045	5.00074	3.54033	5.0535	3.12896	3.51634	4.09141	4.45808	3.59829	4.25403	4.62045	5.00074	3.54033	5.0535	3.12896
NIF3L1	rU-pS	6.36093	5.47112	6.17381	6.07579	5.58158	4.99985	5.45156	6.46206	6.1054	5.67264	6.36093	5.47112	6.17381	6.07579	5.58158	4.99985	5.45156	6.46206	6.1054	5.67264
NIT1	rU-pS	5.31293	4.95004	4.99459	5.03589	5.97237	5.7681	5.42908	4.44136	5.55306	5.39533	5.31293	4.95004	4.99459	5.03589	5.97237	5.7681	5.42908	4.44136	5.55306	5.39533
NIT2	rU-pS	5.6538	5.03725	4.77863	4.30898	4.65121	3.90753	5.57005	5.55297	5.15318	4.24272	5.6538	5.03725	4.77863	4.30898	4.65121	3.90753	5.57005	5.55297	5.15318	4.24272
NKRF	rU-pS	4.62543	3.74967	4.8755	3.62569	3.6307	4.1327	4.25722	5.02336	4.74872	3.08065	4.62543	3.74967	4.8755	3.62569	3.6307	4.1327	4.25722	5.02336	4.74872	3.08065
NOP56	rU-pS	9.02697	8.31438	7.67375	8.78378	7.1516	6.7223	8.34601	7.55175	9.46311	7.76547	9.02697	8.31438	7.67375	8.78378	7.1516	6.7223	8.34601	7.55175	9.46311	7.76547
NPM1	rU-pS	10.4928	10.3574	10.67	10.1129	9.03047	10.2588	10.2507	10.6674	10.7189	9.70234	10.4928	10.3574	10.67	10.1129	9.03047	10.2588	10.2507	10.6674	10.7189	9.70234
NT5C	rU-pS	7.10139	3.79503	6.54171	6.08005	5.42426	5.82868	5.57933	5.87438	6.69695	6.43266	7.10139	3.79503	6.54171	6.08005	5.42426	5.82868	5.57933	5.87438	6.69695	6.43266
NUP160	rU-pS	5.95202	5.19891	7.6009	5.97783	5.7803	5.81412	5.35009	6.64952	5.81651	5.59934	5.95202	5.19891	7.6009	5.97783	5.7803	5.81412	5.35009	6.64952	5.81651	5.59934
NUP37	rU-pS	6.08947	5.49089	5.21074	5.3417	5.47273	5.90136	4.35394	5.44981	5.39812	4.58376	6.08947	5.49089	5.21074	5.3417	5.47273	5.90136	4.35394	5.44981	5.39812	4.58376
NUP43	rU-pS	4.49937	4.46386	4.69291	5.37754	5.23541	5.09094	4.30481	4.24108	4.86903	4.56053	4.49937	4.46386	4.69291	5.37754	5.23541	5.09094	4.30481	4.24108	4.86903	4.56053
NUTF2	rU-pS	7.49144	6.88965	6.80558	7.66984	6.7815	6.28744	7.54556	7.28545	8.15262	7.38813	7.49144	6.88965	6.80558	7.66984	6.7815	6.28744	7.54556	7.28545	8.15262	7.38813
OSBPL10	rU-pS	2.85393	2.94085	4.83059	4.47788	0.0612802	0.131622	1.08957	3.90053	2.19523	5.67031	2.85393	2.94085	4.83059	4.47788	0.0612802	0.131622	1.08957	3.90053	2.19523	5.67031
OSBPL11	rU-pS	2.45082	2.92369	2.90575	2.73789	2.99183	1.5116	2.30236	3.20885	2.75434	2.82047	2.45082	2.92369	2.90575	2.73789	2.99183	1.5116	2.30236	3.20885	2.75434	2.82047
OSR1	rU-pS	1.48631	1.23682	0.0964534	2.17184		0.0196397		0.01849		0.413897	1.48631	1.23682	0.0964534	2.17184		0.0196397		0.01849		0.413897
OXNAD1	rU-pS	3.4305	2.78919	3.98859	3.30732	3.83226	4.34525	2.98758	4.35919	3.16392	1.75962	3.4305	2.78919	3.98859	3.30732	3.83226	4.34525	2.98758	4.35919	3.16392	1.75962
OXSR1	rU-pS	4.9546	4.64016	5.92408	5.23364	5.6464	5.04191	5.29233	5.33956	4.64708	4.95917	4.9546	4.64016	5.92408	5.23364	5.6464	5.04191	5.29233	5.33956	4.64708	4.95917
PANK4	rU-pS	3.5681	3.93043	4.51703	4.12337	4.12534	4.26781	4.71574	3.91618	4.25846	3.55406	3.5681	3.93043	4.51703	4.12337	4.12534	4.26781	4.71574	3.91618	4.25846	3.55406
PAXBP1	rU-pS	5.00251	4.96356	5.09867	5.28499	5.75781	5.58871	4.77577	5.05431	5.75067	5.52561	5.00251	4.96356	5.09867	5.28499	5.75781	5.58871	4.77577	5.05431	5.75067	5.52561
PCYOX1L	rU-pS	3.09298	4.62765	2.05815	2.95202	4.71529	4.79445	5.64465	4.60886	3.23409	3.18282	3.09298	4.62765	2.05815	2.95202	4.71529	4.79445	5.64465	4.60886	3.23409	3.18282
PCYT2	rU-pS	5.04484	6.22609	5.5861	7.8566	5.48251	7.15615	6.83981	6.10586	5.09405	5.28162	5.04484	6.22609	5.5861	7.8566	5.48251	7.15615	6.83981	6.10586	5.09405	5.28162
PDXP	rU-pS	2.95069	3.52852	3.9362	4.15613	4.35775	3.38298	4.27522	3.00221	4.40893	3.86702	2.95069	3.52852	3.9362	4.15613	4.35775	3.38298	4.27522	3.00221	4.40893	3.86702
PEX10	rU-pS	4.34303	4.80395	5.09744	4.95318	4.19815	3.98166	7.1027	4.6564	4.26649	2.45261	4.34303	4.80395	5.09744	4.95318	4.19815	3.98166	7.1027	4.6564	4.26649	2.45261
PEX11B	rU-pS	4.15514	3.47587	4.04293	4.96748	5.07673	4.37307	4.87748	5.6806	4.30973	3.73327	4.15514	3.47587	4.04293	4.96748	5.07673	4.37307	4.87748	5.6806	4.30973	3.73327
PFAS	rU-pS	6.47189	4.63344	6.50837	5.79402	4.55854	4.50696	4.64743	4.53029	6.22672	4.35638	6.47189	4.63344	6.50837	5.79402	4.55854	4.50696	4.64743	4.53029	6.22672	4.35638
PFDN4	rU-pS	4.79414	5.16751	4.43712	5.44705	4.25502	4.12488	4.09476	7.43449	4.42158	4.81425	4.79414	5.16751	4.43712	5.44705	4.25502	4.12488	4.09476	7.43449	4.42158	4.81425
PGAP2	rU-pS	6.40107	5.41978	5.95386	6.72443	7.02376	6.33587	7.44064	5.36037	6.62683	5.1088	6.40107	5.41978	5.95386	6.72443	7.02376	6.33587	7.44064	5.36037	6.62683	5.1088
PGP	rU-pS	4.06143	2.75701	4.01164	3.0847	3.20048	2.79654	4.4173	4.033	3.73371	3.54881	4.06143	2.75701	4.01164	3.0847	3.20048	2.79654	4.4173	4.033	3.73371	3.54881
PLPBP	rU-pS	4.0618	4.35762	3.17856	4.24112	4.69105	3.71935	2.62604	4.02225	4.87624	4.54281	4.0618	4.35762	3.17856	4.24112	4.69105	3.71935	2.62604	4.02225	4.87624	4.54281
PNKP	rU-pS	5.70485	4.79166	5.44435	5.25438	5.60473	5.22734	6.08621	5.41985	5.49963	5.13239	5.70485	4.79166	5.44435	5.25438	5.60473	5.22734	6.08621	5.41985	5.49963	5.13239
POM121	rU-pS	5.3519	5.52859	5.42112	5.73563	5.51642	5.71321	5.96777	5.49936	5.75482	4.78864	5.3519	5.52859	5.42112	5.73563	5.51642	5.71321	5.96777	5.49936	5.75482	4.78864
POP4	rU-pS	5.50017	4.09705	4.3229	3.72091	3.46717	3.54512	4.60281	4.85609	4.78253	4.47819	5.50017	4.09705	4.3229	3.72091	3.46717	3.54512	4.60281	4.85609	4.78253	4.47819
PPCS	rU-pS	4.60257	4.12687	4.94218	4.64618	4.8369	4.12113	5.89749	5.40248	4.69093	4.93081	4.60257	4.12687	4.94218	4.64618	4.8369	4.12113	5.89749	5.40248	4.69093	4.93081
PPIF	rU-pS	6.80451	7.64532	6.39417	7.42906	5.68435	6.58967	7.59775	6.81217	7.25822	5.9677	6.80451	7.64532	6.39417	7.42906	5.68435	6.58967	7.59775	6.81217	7.25822	5.9677
PPIH	rU-pS	5.49456	5.75269	6.41564	5.16889	6.3361	6.71074	5.30381	5.76598	6.68133	6.3626	5.49456	5.75269	6.41564	5.16889	6.3361	6.71074	5.30381	5.76598	6.68133	6.3626
PPIL1	rU-pS	4.7486	5.04966	4.75496	5.6968	4.23409	5.08012	4.77454	5.05884	5.23303	3.63359	4.7486	5.04966	4.75496	5.6968	4.23409	5.08012	4.77454	5.05884	5.23303	3.63359
PPP1R12C	rU-pS	5.97698	5.59892	5.43957	5.14637	5.22937	5.62005	4.6809	5.31246	5.46849	5.23427	5.97698	5.59892	5.43957	5.14637	5.22937	5.62005	4.6809	5.31246	5.46849	5.23427
PPP1R13L	rU-pS	3.61702	3.99951	5.92037	3.44659	3.27279	3.43842	2.81625	4.37781	1.4543	5.16737	3.61702	3.99951	5.92037	3.44659	3.27279	3.43842	2.81625	4.37781	1.4543	5.16737
PPP2R2A	rU-pS	5.63312	5.21953	5.50111	4.70233	5.20636	4.91635	6.45029	5.47409	5.84445	4.58709	5.63312	5.21953	5.50111	4.70233	5.20636	4.91635	6.45029	5.47409	5.84445	4.58709
PPP3CA	rU-pS	6.06953	5.1724	6.52774	5.8588	4.3183	3.21615	9.65496	7.36942	4.21116	6.13903	6.06953	5.1724	6.52774	5.8588	4.3183	3.21615	9.65496	7.36942	4.21116	6.13903
PPP3R1	rU-pS	4.95092	4.55234	4.44734	4.93012	4.66988	4.39602	4.01409	5.15351	5.11624	4.34465	4.95092	4.55234	4.44734	4.93012	4.66988	4.39602	4.01409	5.15351	5.11624	4.34465
PPP4R3B	rU-pS	6.46136	5.71531	6.04509	6.7154	5.59062	5.98133	5.3974	6.94767	5.99517	6.19963	6.46136	5.71531	6.04509	6.7154	5.59062	5.98133	5.3974	6.94767	5.99517	6.19963
PPP6C	rU-pS	5.555	5.43606	6.12458	5.75012	5.71533	5.51582	5.8345	6.80635	6.27838	4.87315	5.555	5.43606	6.12458	5.75012	5.71533	5.51582	5.8345	6.80635	6.27838	4.87315
PPWD1	rU-pS	5.34457	5.52573	5.28163	5.25888	5.55306	5.57496	4.56535	5.39997	5.78738	5.14497	5.34457	5.52573	5.28163	5.25888	5.55306	5.57496	4.56535	5.39997	5.78738	5.14497
PRPF38B	rU-pS	5.57818	5.54855	5.82398	5.44324	6.12467	5.67815	6.03395	6.55199	6.62608	5.29451	5.57818	5.54855	5.82398	5.44324	6.12467	5.67815	6.03395	6.55199	6.62608	5.29451
PRPF4	rU-pS	6.16648	5.81015	6.28641	5.25944	5.10433	4.52718	5.23351	6.38656	6.57763	4.87568	6.16648	5.81015	6.28641	5.25944	5.10433	4.52718	5.23351	6.38656	6.57763	4.87568
PRPF4B	rU-pS	4.86437	4.47306	4.7411	5.16969	4.45281	4.67947	4.96163	5.16356	4.31955	4.38197	4.86437	4.47306	4.7411	5.16969	4.45281	4.67947	4.96163	5.16356	4.31955	4.38197
PRPSAP2	rU-pS	6.76594	5.2418	6.19	6.17848	6.01859	5.95619	6.13933	6.80876	6.63508	5.36035	6.76594	5.2418	6.19	6.17848	6.01859	5.95619	6.13933	6.80876	6.63508	5.36035
PRR14L	rU-pS	3.09851	2.71367	3.11526	3.22843	3.43286	2.94064	3.67776	4.16943	3.23878	3.62619	3.09851	2.71367	3.11526	3.22843	3.43286	2.94064	3.67776	4.16943	3.23878	3.62619
PRUNE1	rU-pS	4.44184	3.10173	4.51387	4.85203	5.50651	5.54797	5.67001	6.71677	4.94715	3.79873	4.44184	3.10173	4.51387	4.85203	5.50651	5.54797	5.67001	6.71677	4.94715	3.79873
PSMD5	rU-pS	5.3672	4.49599	5.96469	3.84971	4.16975	5.52285	3.04991	5.50089	5.84641	3.84311	5.3672	4.49599	5.96469	3.84971	4.16975	5.52285	3.04991	5.50089	5.84641	3.84311
PSMG2	rU-pS	5.32619	5.79774	5.31024	5.72603	5.13176	5.62733	5.524	5.71976	5.99927	6.72298	5.32619	5.79774	5.31024	5.72603	5.13176	5.62733	5.524	5.71976	5.99927	6.72298
PSMG3	rU-pS	5.38411	5.37346	5.98164	4.2412	5.84085	4.64785	5.45507	5.6835	5.37944	5.3995	5.38411	5.37346	5.98164	4.2412	5.84085	4.64785	5.45507	5.6835	5.37944	5.3995
PTBP3	rU-pS	6.62977	5.63578	5.93487	6.72234	6.46197	7.12883	5.39585	7.61441	6.54147	5.47316	6.62977	5.63578	5.93487	6.72234	6.46197	7.12883	5.39585	7.61441	6.54147	5.47316
PTH2	rU-pS			0.0254988		0.0459914	0.310768				0.223521			0.0254988		0.0459914	0.310768				0.223521
PTPN12	rU-pS	6.8178	7.40923	6.09241	6.98001	2.0583	6.05858	5.15968	6.58556	6.11826	6.76541	6.8178	7.40923	6.09241	6.98001	2.0583	6.05858	5.15968	6.58556	6.11826	6.76541
PTRH2	rU-pS	5.36921	4.50764	4.36197	4.57898	2.88167	4.15129	5.12462	5.46485	5.18181	4.25032	5.36921	4.50764	4.36197	4.57898	2.88167	4.15129	5.12462	5.46485	5.18181	4.25032
PURA	rU-pS	2.24155	2.64602	2.32359	2.23855	3.01689	2.54715	3.91389	3.12935	2.79167	2.26069	2.24155	2.64602	2.32359	2.23855	3.01689	2.54715	3.91389	3.12935	2.79167	2.26069
PURB	rU-pS	2.9217	4.28219	3.47351	2.59574	4.3884	2.66251	4.00494	4.40156	3.31668	3.48127	2.9217	4.28219	3.47351	2.59574	4.3884	2.66251	4.00494	4.40156	3.31668	3.48127
PUS10	rU-pS	2.06225	1.97827	1.7708	3.59292	3.36531	3.33573	2.42069	2.06697	2.09856	2.46909	2.06225	1.97827	1.7708	3.59292	3.36531	3.33573	2.42069	2.06697	2.09856	2.46909
PUS7L	rU-pS	3.56918	3.23796	4.14549	4.14663	3.68941	3.73302	4.02095	3.88042	4.2444	3.21859	3.56918	3.23796	4.14549	4.14663	3.68941	3.73302	4.02095	3.88042	4.2444	3.21859
PUSL1	rU-pS	4.07315	4.26746	5.22387	4.43687	4.45326	4.77431	5.37089	4.75745	5.09664	3.50274	4.07315	4.26746	5.22387	4.43687	4.45326	4.77431	5.37089	4.75745	5.09664	3.50274
PYCR2	rU-pS	5.19028	4.96076	5.43214	5.43421	6.1142	7.17683	5.95887	5.09335	5.65848	4.74361	5.19028	4.96076	5.43214	5.43421	6.1142	7.17683	5.95887	5.09335	5.65848	4.74361
PYM1	rU-pS	5.06268	4.4952	4.97733	5.60001	3.56333	4.62116	6.33462	5.87959	5.18168	4.26356	5.06268	4.4952	4.97733	5.60001	3.56333	4.62116	6.33462	5.87959	5.18168	4.26356
RAB11FIP1	rU-pS	4.60996	0.716885	3.73493	4.32944	5.28078	5.90006	4.77326	5.04688	3.87939	4.79859	4.60996	0.716885	3.73493	4.32944	5.28078	5.90006	4.77326	5.04688	3.87939	4.79859
RAB32	rU-pS	4.324	5.25337	5.63379	4.72478	0.0865065	4.06726	2.96536	3.74065		4.23254	4.324	5.25337	5.63379	4.72478	0.0865065	4.06726	2.96536	3.74065		4.23254
RABGGTA	rU-pS	3.9111	3.71013	4.10514	5.24047	4.12661	3.73329	5.07817	4.66217	4.12425	2.95091	3.9111	3.71013	4.10514	5.24047	4.12661	3.73329	5.07817	4.66217	4.12425	2.95091
RABIF	rU-pS	2.56762	2.1657	2.39395	2.00028	2.69457	2.41576	2.32143	4.22672	2.43365	1.91679	2.56762	2.1657	2.39395	2.00028	2.69457	2.41576	2.32143	4.22672	2.43365	1.91679
RABL3	rU-pS	3.01385	2.9615	2.2889	2.52338	2.21099	2.27226	3.22337	3.06099	3.02535	2.10465	3.01385	2.9615	2.2889	2.52338	2.21099	2.27226	3.22337	3.06099	3.02535	2.10465
RAE1	rU-pS	6.89123	7.02188	6.91974	6.80975	6.20435	6.36598	5.72242	8.3453	7.27142	6.2055	6.89123	7.02188	6.91974	6.80975	6.20435	6.36598	5.72242	8.3453	7.27142	6.2055
RBBP9	rU-pS	3.35042	2.66909	1.88308	4.11437	2.70191	0.788185	3.55058	2.71258	2.93642	2.61135	3.35042	2.66909	1.88308	4.11437	2.70191	0.788185	3.55058	2.71258	2.93642	2.61135
RBM12	rU-pS	6.83664	6.48181	6.62576	7.13109	6.24372	5.94678	6.75545	6.59599	7.02119	6.38331	6.83664	6.48181	6.62576	7.13109	6.24372	5.94678	6.75545	6.59599	7.02119	6.38331
RBMX	rU-pS	8.01476	7.49573	7.79777	7.5581	8.36584	8.22308	7.22997	8.2927	7.9915	7.50694	8.01476	7.49573	7.79777	7.5581	8.36584	8.22308	7.22997	8.2927	7.9915	7.50694
RBMXL1	rU-pS	4.00737	4.03462	4.32332	4.08669	4.40534	4.21591	4.23182	4.28818	4.84154	4.01109	4.00737	4.03462	4.32332	4.08669	4.40534	4.21591	4.23182	4.28818	4.84154	4.01109
RCC1	rU-pS	8.21947	7.44959	8.54386	8.17068	7.70245	7.46641	8.18786	8.46982	9.02418	7.92264	8.21947	7.44959	8.54386	8.17068	7.70245	7.46641	8.18786	8.46982	9.02418	7.92264
RDH13	rU-pS	4.15027	3.4964	4.2894	4.04049	3.36263	4.9355	4.96986	4.38471	4.20043	2.80463	4.15027	3.4964	4.2894	4.04049	3.36263	4.9355	4.96986	4.38471	4.20043	2.80463
[truncated: 2,391 more rows]
