# Supplementary material for: Alteration of Proteotranscriptomic Landscape Reveals the Transcriptional Regulatory Circuits Controlling Key-Signaling Pathways and Metabolic Reprogramming During Tumor Evolution
Source: Front Cell Dev Biol. 2020 Dec 15;8:586479. doi: 10.3389/fcell.2020.586479 (PMC7769845; doi:10.3389/fcell.2020.586479)
Supplement: Supplementary file 6 [file Table_6.XLSX]

## Sheet: Column description
A. COAD					B. Non-tumor colon tissue
Column name	Column description	Sample type	Data type		Column name	Column description	Sample type	Data type
SYMBOL	Human gene Symbol	N/A	N/A		SYMBOL	Human gene Symbol	N/A	N/A
Stability Groups	Stability Groups	N/A	N/A		Stability Groups	Stability Groups	N/A	N/A
TCGA-A6-3807-01A	TCGA ID	Colon tumor (COAD)	Protein		TCGA-AZ-6601-11A	TCGA ID	Non-tumor colon	mRNA
TCGA-A6-3808-01A	TCGA ID	Colon tumor (COAD)	Protein		TCGA-A6-2671-11A	TCGA ID	Non-tumor colon	mRNA
TCGA-A6-3810-01A	TCGA ID	Colon tumor (COAD)	Protein		TCGA-A6-2675-11A	TCGA ID	Non-tumor colon	mRNA
TCGA-AA-3518-01A	TCGA ID	Colon tumor (COAD)	Protein		TCGA-A6-5665-11A	TCGA ID	Non-tumor colon	mRNA
TCGA-AA-3525-01A	TCGA ID	Colon tumor (COAD)	Protein		TCGA-AA-3522-11A	TCGA ID	Non-tumor colon	mRNA
TCGA-AA-3526-01A	TCGA ID	Colon tumor (COAD)	Protein		TCGA-A6-2682-11A	TCGA ID	Non-tumor colon	mRNA
TCGA-AA-3529-01A	TCGA ID	Colon tumor (COAD)	Protein		TCGA-A6-5662-11A	TCGA ID	Non-tumor colon	mRNA
TCGA-AA-3531-01A	TCGA ID	Colon tumor (COAD)	Protein		TCGA-AA-3516-11A	TCGA ID	Non-tumor colon	mRNA
TCGA-AA-3534-01A	TCGA ID	Colon tumor (COAD)	Protein		TCGA-AZ-6600-11A	TCGA ID	Non-tumor colon	mRNA
TCGA-AA-3552-01A	TCGA ID	Colon tumor (COAD)	Protein		TCGA-A6-2678-11A	TCGA ID	Non-tumor colon	mRNA
TCGA-AA-3554-01A	TCGA ID	Colon tumor (COAD)	Protein		TCGA-A6-2679-11A	TCGA ID	Non-tumor colon	mRNA
TCGA-AA-3561-01A	TCGA ID	Colon tumor (COAD)	Protein		TCGA-A6-2680-11A	TCGA ID	Non-tumor colon	mRNA
TCGA-AA-3664-01A	TCGA ID	Colon tumor (COAD)	Protein		TCGA-AZ-6605-11A	TCGA ID	Non-tumor colon	mRNA
TCGA-AA-3666-01A	TCGA ID	Colon tumor (COAD)	Protein		TCGA-AA-3655-11A	TCGA ID	Non-tumor colon	mRNA
TCGA-AA-3672-01A	TCGA ID	Colon tumor (COAD)	Protein		TCGA-AZ-6603-11A	TCGA ID	Non-tumor colon	mRNA
TCGA-AA-3684-01A	TCGA ID	Colon tumor (COAD)	Protein		TCGA-A6-5667-11A	TCGA ID	Non-tumor colon	mRNA
TCGA-AA-3710-01A	TCGA ID	Colon tumor (COAD)	Protein		TCGA-AZ-6598-11A	TCGA ID	Non-tumor colon	mRNA
TCGA-AA-3715-01A	TCGA ID	Colon tumor (COAD)	Protein		TCGA-AA-3496-11A	TCGA ID	Non-tumor colon	mRNA
TCGA-AA-3818-01A	TCGA ID	Colon tumor (COAD)	Protein		TCGA-A6-2686-11A	TCGA ID	Non-tumor colon	mRNA
TCGA-AA-3848-01A	TCGA ID	Colon tumor (COAD)	Protein		TCGA-AA-3527-11A	TCGA ID	Non-tumor colon	mRNA
TCGA-AA-3864-01A	TCGA ID	Colon tumor (COAD)	Protein		TCGA-AA-3514-11A	TCGA ID	Non-tumor colon	mRNA
TCGA-AA-3986-01A	TCGA ID	Colon tumor (COAD)	Protein		TCGA-AA-3525-11A	TCGA ID	Non-tumor colon	mRNA
TCGA-AA-3989-01A	TCGA ID	Colon tumor (COAD)	Protein		TCGA-A6-2684-11A	TCGA ID	Non-tumor colon	mRNA
TCGA-AA-A004-01A	TCGA ID	Colon tumor (COAD)	Protein		TCGA-AA-3663-11A	TCGA ID	Non-tumor colon	mRNA
TCGA-AA-A00A-01A	TCGA ID	Colon tumor (COAD)	Protein		TCGA-AZ-6599-11A	TCGA ID	Non-tumor colon	mRNA
TCGA-AA-A00E-01A	TCGA ID	Colon tumor (COAD)	Protein		TCGA-AA-3534-11A	TCGA ID	Non-tumor colon	mRNA
TCGA-AA-A00F-01A	TCGA ID	Colon tumor (COAD)	Protein		TCGA-AA-3713-11A	TCGA ID	Non-tumor colon	mRNA
TCGA-AA-A00J-01A	TCGA ID	Colon tumor (COAD)	Protein		TCGA-AA-3712-11A	TCGA ID	Non-tumor colon	mRNA
TCGA-AA-A00K-01A	TCGA ID	Colon tumor (COAD)	Protein		TCGA-AA-3662-11A	TCGA ID	Non-tumor colon	mRNA
TCGA-AA-A00N-01A	TCGA ID	Colon tumor (COAD)	Protein		TCGA-AA-3531-11A	TCGA ID	Non-tumor colon	mRNA
TCGA-AA-A00O-01A	TCGA ID	Colon tumor (COAD)	Protein		TCGA-AA-3660-11A	TCGA ID	Non-tumor colon	mRNA
TCGA-AA-A00R-01A	TCGA ID	Colon tumor (COAD)	Protein		TCGA-F4-6704-11A	TCGA ID	Non-tumor colon	mRNA
TCGA-AA-A00U-01A	TCGA ID	Colon tumor (COAD)	Protein		TCGA-AA-3511-11A	TCGA ID	Non-tumor colon	mRNA
TCGA-AA-A010-01A	TCGA ID	Colon tumor (COAD)	Protein		TCGA-A6-2685-11A	TCGA ID	Non-tumor colon	mRNA
TCGA-AA-A017-01A	TCGA ID	Colon tumor (COAD)	Protein		TCGA-AA-3489-11A	TCGA ID	Non-tumor colon	mRNA
TCGA-AA-A01C-01A	TCGA ID	Colon tumor (COAD)	Protein		TCGA-A6-2683-11A	TCGA ID	Non-tumor colon	mRNA
TCGA-AA-A01D-01A	TCGA ID	Colon tumor (COAD)	Protein		TCGA-AA-3520-11A	TCGA ID	Non-tumor colon	mRNA
TCGA-AA-A01F-01A	TCGA ID	Colon tumor (COAD)	Protein		TCGA-A6-5659-11A	TCGA ID	Non-tumor colon	mRNA
TCGA-AA-A01I-01A	TCGA ID	Colon tumor (COAD)	Protein		TCGA-AA-3697-11A	TCGA ID	Non-tumor colon	mRNA
TCGA-AA-A01K-01A	TCGA ID	Colon tumor (COAD)	Protein		TCGA-AA-3517-11A	TCGA ID	Non-tumor colon	mRNA
TCGA-AA-A01P-01A	TCGA ID	Colon tumor (COAD)	Protein		TCGA-AA-3518-11A	TCGA ID	Non-tumor colon	mRNA
TCGA-AA-A01R-01A	TCGA ID	Colon tumor (COAD)	Protein		JX0008.PROTEIN	CPTAC ID	Non-tumor colon	Protein
TCGA-AA-A01S-01A	TCGA ID	Colon tumor (COAD)	Protein		JX0025.PROTEIN	CPTAC ID	Non-tumor colon	Protein
TCGA-AA-A01T-01A	TCGA ID	Colon tumor (COAD)	Protein		JX0030.PROTEIN	CPTAC ID	Non-tumor colon	Protein
TCGA-AA-A01V-01A	TCGA ID	Colon tumor (COAD)	Protein		JX0041.PROTEIN	CPTAC ID	Non-tumor colon	Protein
TCGA-AA-A01X-01A	TCGA ID	Colon tumor (COAD)	Protein		JX0052.PROTEIN	CPTAC ID	Non-tumor colon	Protein
TCGA-AA-A01Z-01A	TCGA ID	Colon tumor (COAD)	Protein		JX0062.PROTEIN	CPTAC ID	Non-tumor colon	Protein
TCGA-AA-A022-01A	TCGA ID	Colon tumor (COAD)	Protein		JX0076.PROTEIN	CPTAC ID	Non-tumor colon	Protein
TCGA-AA-A024-01A	TCGA ID	Colon tumor (COAD)	Protein		JX0079.PROTEIN	CPTAC ID	Non-tumor colon	Protein
TCGA-AA-A029-01A	TCGA ID	Colon tumor (COAD)	Protein		JX0088.PROTEIN	CPTAC ID	Non-tumor colon	Protein
TCGA-AA-A02E-01A	TCGA ID	Colon tumor (COAD)	Protein		JX0093.PROTEIN	CPTAC ID	Non-tumor colon	Protein
TCGA-AA-A02H-01A	TCGA ID	Colon tumor (COAD)	Protein		JX0102.PROTEIN	CPTAC ID	Non-tumor colon	Protein
TCGA-AA-A02J-01A	TCGA ID	Colon tumor (COAD)	Protein		JX0108.PROTEIN	CPTAC ID	Non-tumor colon	Protein
TCGA-AA-A02O-01A	TCGA ID	Colon tumor (COAD)	Protein		JX0114.PROTEIN	CPTAC ID	Non-tumor colon	Protein
TCGA-AA-A02R-01A	TCGA ID	Colon tumor (COAD)	Protein		JX0122.PROTEIN	CPTAC ID	Non-tumor colon	Protein
TCGA-AA-A02Y-01A	TCGA ID	Colon tumor (COAD)	Protein		JX0128.PROTEIN	CPTAC ID	Non-tumor colon	Protein
TCGA-AA-A03F-01A	TCGA ID	Colon tumor (COAD)	Protein		JX0135.PROTEIN	CPTAC ID	Non-tumor colon	Protein
TCGA-AA-A03J-01A	TCGA ID	Colon tumor (COAD)	Protein		JX0141.PROTEIN	CPTAC ID	Non-tumor colon	Protein
TCGA-A6-3807-01A	TCGA ID	Colon tumor (COAD)	mRNA		JX0150.PROTEIN	CPTAC ID	Non-tumor colon	Protein
TCGA-A6-3808-01A	TCGA ID	Colon tumor (COAD)	mRNA		JX0156.PROTEIN	CPTAC ID	Non-tumor colon	Protein
TCGA-A6-3810-01A	TCGA ID	Colon tumor (COAD)	mRNA		JX0163.PROTEIN	CPTAC ID	Non-tumor colon	Protein
TCGA-AA-3518-01A	TCGA ID	Colon tumor (COAD)	mRNA		JX0169.PROTEIN	CPTAC ID	Non-tumor colon	Protein
TCGA-AA-3525-01A	TCGA ID	Colon tumor (COAD)	mRNA		JX0176.PROTEIN	CPTAC ID	Non-tumor colon	Protein
TCGA-AA-3526-01A	TCGA ID	Colon tumor (COAD)	mRNA		JX0186.PROTEIN	CPTAC ID	Non-tumor colon	Protein
TCGA-AA-3529-01A	TCGA ID	Colon tumor (COAD)	mRNA		JX0193.PROTEIN	CPTAC ID	Non-tumor colon	Protein
TCGA-AA-3531-01A	TCGA ID	Colon tumor (COAD)	mRNA		JX0201.PROTEIN	CPTAC ID	Non-tumor colon	Protein
TCGA-AA-3534-01A	TCGA ID	Colon tumor (COAD)	mRNA		JX0211.PROTEIN	CPTAC ID	Non-tumor colon	Protein
TCGA-AA-3552-01A	TCGA ID	Colon tumor (COAD)	mRNA		JX0223.PROTEIN	CPTAC ID	Non-tumor colon	Protein
TCGA-AA-3554-01A	TCGA ID	Colon tumor (COAD)	mRNA		JX0230.PROTEIN	CPTAC ID	Non-tumor colon	Protein
TCGA-AA-3561-01A	TCGA ID	Colon tumor (COAD)	mRNA		JX0236.PROTEIN	CPTAC ID	Non-tumor colon	Protein
TCGA-AA-3664-01A	TCGA ID	Colon tumor (COAD)	mRNA		JX0244.PROTEIN	CPTAC ID	Non-tumor colon	Protein
TCGA-AA-3666-01A	TCGA ID	Colon tumor (COAD)	mRNA
TCGA-AA-3672-01A	TCGA ID	Colon tumor (COAD)	mRNA
TCGA-AA-3684-01A	TCGA ID	Colon tumor (COAD)	mRNA
TCGA-AA-3710-01A	TCGA ID	Colon tumor (COAD)	mRNA
TCGA-AA-3715-01A	TCGA ID	Colon tumor (COAD)	mRNA
TCGA-AA-3818-01A	TCGA ID	Colon tumor (COAD)	mRNA
TCGA-AA-3848-01A	TCGA ID	Colon tumor (COAD)	mRNA
TCGA-AA-3864-01A	TCGA ID	Colon tumor (COAD)	mRNA
TCGA-AA-3986-01A	TCGA ID	Colon tumor (COAD)	mRNA
TCGA-AA-3989-01A	TCGA ID	Colon tumor (COAD)	mRNA
TCGA-AA-A004-01A	TCGA ID	Colon tumor (COAD)	mRNA
TCGA-AA-A00A-01A	TCGA ID	Colon tumor (COAD)	mRNA
TCGA-AA-A00E-01A	TCGA ID	Colon tumor (COAD)	mRNA
TCGA-AA-A00F-01A	TCGA ID	Colon tumor (COAD)	mRNA
TCGA-AA-A00J-01A	TCGA ID	Colon tumor (COAD)	mRNA
TCGA-AA-A00K-01A	TCGA ID	Colon tumor (COAD)	mRNA
TCGA-AA-A00N-01A	TCGA ID	Colon tumor (COAD)	mRNA
TCGA-AA-A00O-01A	TCGA ID	Colon tumor (COAD)	mRNA
TCGA-AA-A00R-01A	TCGA ID	Colon tumor (COAD)	mRNA
TCGA-AA-A00U-01A	TCGA ID	Colon tumor (COAD)	mRNA
TCGA-AA-A010-01A	TCGA ID	Colon tumor (COAD)	mRNA
TCGA-AA-A017-01A	TCGA ID	Colon tumor (COAD)	mRNA
TCGA-AA-A01C-01A	TCGA ID	Colon tumor (COAD)	mRNA
TCGA-AA-A01D-01A	TCGA ID	Colon tumor (COAD)	mRNA
TCGA-AA-A01F-01A	TCGA ID	Colon tumor (COAD)	mRNA
TCGA-AA-A01I-01A	TCGA ID	Colon tumor (COAD)	mRNA
TCGA-AA-A01K-01A	TCGA ID	Colon tumor (COAD)	mRNA
TCGA-AA-A01P-01A	TCGA ID	Colon tumor (COAD)	mRNA
TCGA-AA-A01R-01A	TCGA ID	Colon tumor (COAD)	mRNA
TCGA-AA-A01S-01A	TCGA ID	Colon tumor (COAD)	mRNA
TCGA-AA-A01T-01A	TCGA ID	Colon tumor (COAD)	mRNA
TCGA-AA-A01V-01A	TCGA ID	Colon tumor (COAD)	mRNA
TCGA-AA-A01X-01A	TCGA ID	Colon tumor (COAD)	mRNA
TCGA-AA-A01Z-01A	TCGA ID	Colon tumor (COAD)	mRNA
TCGA-AA-A022-01A	TCGA ID	Colon tumor (COAD)	mRNA
TCGA-AA-A024-01A	TCGA ID	Colon tumor (COAD)	mRNA
TCGA-AA-A029-01A	TCGA ID	Colon tumor (COAD)	mRNA
TCGA-AA-A02E-01A	TCGA ID	Colon tumor (COAD)	mRNA
TCGA-AA-A02H-01A	TCGA ID	Colon tumor (COAD)	mRNA
TCGA-AA-A02J-01A	TCGA ID	Colon tumor (COAD)	mRNA
TCGA-AA-A02O-01A	TCGA ID	Colon tumor (COAD)	mRNA
TCGA-AA-A02R-01A	TCGA ID	Colon tumor (COAD)	mRNA
TCGA-AA-A02Y-01A	TCGA ID	Colon tumor (COAD)	mRNA
TCGA-AA-A03F-01A	TCGA ID	Colon tumor (COAD)	mRNA
TCGA-AA-A03J-01A	TCGA ID	Colon tumor (COAD)	mRNA

## Sheet: A. COAD
Symbol	Stability Groups	TCGA-A6-3807-01A	TCGA-A6-3808-01A	TCGA-A6-3810-01A	TCGA-AA-3518-01A	TCGA-AA-3525-01A	TCGA-AA-3526-01A	TCGA-AA-3529-01A	TCGA-AA-3531-01A	TCGA-AA-3534-01A	TCGA-AA-3552-01A	TCGA-AA-3554-01A	TCGA-AA-3561-01A	TCGA-AA-3664-01A	TCGA-AA-3666-01A	TCGA-AA-3672-01A	TCGA-AA-3684-01A	TCGA-AA-3710-01A	TCGA-AA-3715-01A	TCGA-AA-3818-01A	TCGA-AA-3848-01A	TCGA-AA-3864-01A	TCGA-AA-3986-01A	TCGA-AA-3989-01A	TCGA-AA-A004-01A	TCGA-AA-A00A-01A	TCGA-AA-A00E-01A	TCGA-AA-A00F-01A	TCGA-AA-A00J-01A	TCGA-AA-A00K-01A	TCGA-AA-A00N-01A	TCGA-AA-A00O-01A	TCGA-AA-A00R-01A	TCGA-AA-A00U-01A	TCGA-AA-A010-01A	TCGA-AA-A017-01A	TCGA-AA-A01C-01A	TCGA-AA-A01D-01A	TCGA-AA-A01F-01A	TCGA-AA-A01I-01A	TCGA-AA-A01K-01A	TCGA-AA-A01P-01A	TCGA-AA-A01R-01A	TCGA-AA-A01S-01A	TCGA-AA-A01T-01A	TCGA-AA-A01V-01A	TCGA-AA-A01X-01A	TCGA-AA-A01Z-01A	TCGA-AA-A022-01A
AARS	rS-pS	6.89427	7.08253	7.00899	7.05416	7.54675	7.06863	7.96215	7.97823	6.73411	7.69603	7.4223	7.39321	7.52599	7.60401	7.72296	7.7179	7.70982	7.76124	7.63283	8.02742	7.06155	6.81082	7.44253	7.54461	7.21555	8.11169	7.6518	7.83853	7.48107	7.48231	7.56486	7.31674	7.94532	8.40558	7.36617	7.65394	7.37664	7.1721	8.16855	7.55356	7.94107	7.89583	7.96005	7.30016	8.13828	7.7404	7.47912	7.57562
ABCB7	rS-pS	5.36568	4.9135	5.04041	4.63164	4.65494	4.53455	4.89547	5.01157	5.03946	4.76003	5.51285	5.23209	4.48724	5.16952	4.55084	3.89264	4.55501	3.85571	5.2629	4.79542	5.04844	4.63858	4.54949	3.52443	5.09958	4.51048	4.61305	5.0392	5.2312	4.891	4.42389	5.61154	4.90392	4.90896	5.11192	4.87485	5.08058	4.83701	6.45053	4.68068	4.64175	4.20266	4.62852	4.09242	4.7035	5.04161	5.46023	5.01141
ABCD3	rS-pS	5.89907	6.59508	6.10474	6.49844	6.40256	6.69747	6.51786	5.86162	6.63013	6.63075	6.24157	5.80564	6.88819	6.87137	4.93705	4.9608	6.47278	5.18329	5.83101	4.66808	6.79328	6.71369	6.06196	3.96618	6.09639	6.35382	5.76941	6.55125	6.20333	6.2353	7.11106	5.81017	6.03858	6.21617	6.05506	5.4365	6.29351	5.59682	6.6336	5.55826	5.68034	4.54568	5.57646	3.99049	5.84905	4.98595	5.85929	5.01769
ACAA2	rS-pS	6.87432	7.3095	6.76505	5.37483	7.6639	7.49685	8.43204	6.71187	7.64214	7.27986	6.33125	6.57946	8.57428	7.05387	4.65014	7.51925	7.01162	6.24626	6.87347	6.61587	5.70924	8.00935	6.92432	6.9918	8.64893	6.70358	7.12075	3.75705	7.19181	7.09987	7.34738	5.90075	5.75654	8.18877	6.32424	7.44634	6.25815	7.26766	8.08055	6.45501	6.55792	5.47405	6.6774	6.91129	7.33869	6.89618	6.2427	6.81127
ACACA	rS-pS	6.60656	6.05973	5.34289	6.14699	5.69719	6.11586	7.1347	6.51853	6.28643	6.47038	6.5414	5.79487	6.42493	5.88731	6.37372	5.64809	6.04418	5.90231	6.11999	6.58755	6.57805	6.53845	5.94928	5.28075	6.0075	6.45014	6.29142	6.24372	6.68963	5.92943	6.76674	6.34496	7.06839	6.47022	6.18149	5.96055	6.09625	7.09522	6.70717	6.50535	5.68873	6.47672	7.6886	6.14266	6.54726	6.61294	6.90685	5.75491
ACAD9	rS-pS	5.70568	5.77305	5.45839	5.51986	5.12862	5.86048	5.84681	6.11408	5.65422	6.16776	5.46027	5.36422	5.47525	6.36444	6.0797	5.7389	5.45052	5.7752	5.35615	6.1398	5.52457	5.58996	5.30061	5.31019	5.82233	5.77066	5.73538	5.22781	5.88583	5.81114	5.40066	6.20977	6.15554	6.19258	5.83359	6.14182	5.97488	5.61318	5.29951	6.26562	5.74383	6.19328	5.99073	6.03725	6.05947	5.8979	5.84717	5.36642
ACADM	rS-pS	5.69813	6.1925	5.27179	6.27885	5.90073	5.53877	5.29484	3.53375	5.72185	6.29093	4.32627	4.95092	6.11476	6.24359	4.03322	3.87273	5.51091	3.63317	4.30099	2.98201	6.36409	5.67623	5.29373	2.41237	5.59997	5.28504	4.3993	6.03682	4.6605	5.13424	6.59233	4.79055	4.66816	4.57681	5.30611	4.37093	5.62076	3.66598	6.41597	4.50802	4.45765	3.20705	4.14707	1.97637	4.02371	4.11913	4.47394	3.93434
ACADSB	rS-pS	4.87053	4.56046	4.56506	5.81005	5.11104	4.98541	4.4427	3.77257	4.5955	5.43191	4.92643	4.63395	5.40188	4.10928	3.33304	2.91116	4.76494	2.0907	5.08611	2.99534	4.90336	4.96345	4.37131	0.62735	5.80893	4.68731	4.19411	6.04026	5.1385	4.55892	6.27621	5.14491	5.23129	4.89441	4.64495	4.04635	3.862	5.33923	5.92564	5.17412	3.32344	4.35353	4.58507	1.56817	4.63544	4.01942	4.88906	4.03676
ACAT1	rS-pS	6.01596	6.46232	4.66092	6.38509	6.60099	6.4973	6.46984	6.23881	4.72476	6.33817	5.69487	5.48229	5.43378	5.74691	5.38138	5.24267	6.15498	5.18842	5.75832	6.19715	6.1964	4.78021	5.04586	3.51	6.90582	6.72401	5.27005	6.99902	6.43445	5.75053	6.81098	7.03094	6.0533	6.29303	5.7416	5.30576	5.34635	5.78192	6.95435	6.22971	5.51497	4.98821	6.05086	5.11718	5.5819	6.05444	6.6362	5.66981
ACAT2	rS-pS	5.27983	5.90275	5.33128	4.91765	5.41788	6.2708	5.51099	6.81565	5.42655	5.06858	6.10399	6.64356	5.41259	5.42269	4.24354	5.22183	3.6328	4.80365	4.82058	5.26304	6.17365	5.61756	6.28143	2.69345	5.58147	5.95475	5.65755	5.41591	6.56079	4.6434	5.35016	4.96611	5.51442	3.71874	5.13277	6.11169	4.47119	6.2802	6.49681	4.92745	4.01077	5.32002	6.43583	5.84944	4.94324	4.37363	4.82559	3.25856
ACIN1	rS-pS	6.77561	7.01365	6.35915	7.12236	6.60519	6.99607	6.85778	6.6918	7.20057	6.84555	7.10599	5.39148	7.49734	6.33238	6.81509	6.77884	7.24178	7.06731	6.77559	7.37349	6.88238	7.08055	6.80713	7.21058	7.3011	7.41868	7.34494	7.3187	7.33112	7.08861	7.05436	7.70751	7.68296	7.77184	7.01794	7.27249	7.31156	6.85184	7.27996	7.11454	7.44207	7.70002	7.46001	7.06268	7.53574	7.21484	7.27874	7.33887
ACO2	rS-pS	6.62658	6.86933	5.8108	7.41105	7.13319	6.94284	6.8742	8.13388	6.78835	6.93725	7.21915	6.40554	6.52087	7.05877	8.01144	8.07821	6.94951	7.65601	7.13024	7.46194	6.79923	7.09652	7.42728	7.14205	7.40512	7.02988	6.42659	7.42854	7.1433	7.29314	7.61205	6.44359	6.09112	7.32271	6.90796	6.4004	7.1977	7.62724	6.72698	7.13296	6.87863	6.74768	8.18433	7.00721	7.86324	7.0112	7.22821	7.33259
ACOT9	rS-pS	5.87082	5.73871	5.33594	4.96448	5.06513	5.66289	4.88109	5.46371	4.50881	5.46776	6.37666	5.25147	5.27848	5.47135	4.08874	4.44014	6.24393	5.28011	5.7931	5.06872	5.16926	4.68901	4.57243	2.74364	5.13124	4.91044	5.51238	4.41604	5.72125	5.48653	5.48733	5.10224	5.01918	4.84987	5.87129	5.20338	4.83933	5.50431	6.14373	5.6791	6.59919	4.22325	4.38104	4.6219	4.5413	5.15036	5.26443	5.46156
ACSF2	rS-pS	5.85564	3.64027	5.72468	4.3364	4.17672	5.58689	6.42677	5.2476	4.82811	6.47479	3.7362	3.82299	4.29221	4.41121	5.28958	5.77153	3.30095	4.86576	5.26873	5.59607	4.25536	5.24707	2.45881	4.31223	5.67841	3.42701	5.07702	4.31375	5.13633	5.05163	6.67398	3.28823	4.80028	5.7868	6.57939	5.2789	4.34521	4.12241	4.79823	5.06807	4.58638	6.18805	7.22896	6.04857	4.2008	5.33528	4.66564	5.7871
ACTN1	rS-pS	8.06538	8.60007	8.56656	8.32099	7.84759	7.42228	8.16761	8.31611	8.19955	8.35547	8.74901	7.01282	8.08655	7.91464	8.96122	8.92853	7.95644	9.04707	7.99763	9.02341	7.8812	8.23017	8.16114	8.77042	8.55577	8.5438	8.28801	8.67978	8.28639	8.72942	8.34477	7.63611	8.56142	8.02316	7.6242	8.81965	9.00186	8.35136	8.28927	8.07372	8.86071	7.8623	8.64905	7.6948	8.68691	8.55478	8.45937	7.44318
ACTN4	rS-pS	9.6505	9.49175	9.22395	9.38144	9.27941	9.31005	10.3117	10.8626	9.47628	9.92157	9.94161	8.20647	8.97021	9.39932	10.1436	10.5435	9.42187	10.5109	9.90251	10.616	9.52148	9.42357	10.0193	10.0941	9.46035	9.72992	9.81246	9.40416	10.4704	9.57778	10.3675	9.66868	9.76712	9.60624	9.79392	10.3949	9.32555	9.75966	9.20839	9.69108	9.53748	9.43714	10.0459	10.4411	10.0172	9.82173	10.2066	9.63264
ACTR1A	rS-pS	7.06897	6.57913	6.91335	6.61678	6.6951	6.258	6.72791	6.80448	6.37749	6.87655	7.08615	6.36486	6.31503	6.486	6.88889	7.06212	7.19625	7.02209	6.7059	6.57762	6.94551	6.97579	7.33305	7.03779	6.97887	7.27104	6.86231	6.56086	6.90254	7.15247	6.76995	7.11297	7.28879	6.90512	6.9176	7.13911	6.32007	7.10939	6.84734	7.21412	7.1826	7.44665	7.12232	7.36326	6.98453	6.55279	7.19929	6.82147
ACTR1B	rS-pS	6.19281	6.67145	6.51915	6.8523	6.91532	7.25868	6.15831	7.56826	6.81956	6.82082	6.45854	6.83502	5.99692	7.28501	7.34956	7.74736	6.40496	7.20331	6.4227	7.63261	6.03516	6.86117	7.08896	6.65732	6.46348	6.31125	6.88033	6.6087	6.33732	6.15604	6.81471	6.39139	6.31162	6.53025	6.65698	6.48172	6.38858	6.25724	6.2593	5.85024	6.45348	6.97369	6.78873	6.92056	7.06036	7.55335	6.95637	6.08378
ACTR2	rS-pS	8.45323	8.64146	8.6741	7.84445	7.85054	8.34189	7.84359	7.38745	8.7084	8.06208	8.17753	7.66664	8.90437	8.73719	5.8927	6.15631	8.30723	6.06583	8.21332	5.84638	8.72238	8.46406	8.08941	6.24745	8.33608	8.08352	8.14659	8.01014	7.70695	8.37445	8.02296	8.12619	8.15442	7.93263	8.00637	7.6599	7.982	8.41808	9.10291	7.87267	7.93555	6.52867	6.08441	5.82825	7.24912	7.76398	7.3155	7.03605
ACTR3	rS-pS	8.57409	8.59986	8.81016	7.93101	7.88197	8.36193	8.06827	7.96358	8.28215	7.93692	8.35492	8.31807	8.12939	8.2594	7.8015	7.8667	8.37575	7.65045	8.0902	7.51147	8.58157	8.16909	8.30803	6.57134	8.14553	8.29555	7.7683	7.90883	7.93515	7.98754	7.65498	8.02042	7.85317	7.79258	7.84805	7.67101	7.76779	8.41627	9.10649	8.37434	8.32868	6.50433	7.6812	6.93282	7.35831	7.2564	7.35511	6.66968
ACY1	rS-pS	2.40508	3.58757	1.72634	4.19037	3.17744	3.71116	4.71001	4.4712	4.0197	4.15474	3.94076	3.5658	3.69768	3.76949	3.71817	4.86996	3.53749	3.86214	3.31075	5.36408	2.87808	3.95165	3.97919	2.90673	3.80101	3.06659	4.10096	2.58625	3.70249	2.47626	2.45442	2.62943	3.63264	2.98037	2.64305	3.66293	3.57713	3.32107	2.96861	3.48314	2.67335	4.87561	3.69448	4.8032	4.69581	4.54279	4.73308	2.12695
ADH5	rS-pS	6.95963	8.10731	6.79916	7.41232	7.34558	8.30727	7.60823	7.34748	7.48354	7.23273	7.01889	7.94863	6.41431	7.08667	7.00022	7.10827	7.75289	6.98869	7.29204	7.03339	8.19104	7.40217	7.66458	4.72208	7.62953	6.22503	6.72684	6.95175	7.03409	7.19858	6.74149	7.97104	7.32284	7.84269	6.99819	6.88809	7.17979	6.59598	7.83569	7.2786	6.87758	6.8951	6.71379	7.09032	6.93366	6.21414	6.80554	6.63676
ADK	rS-pS	5.79857	5.87553	5.16859	4.74329	4.97083	6.57255	5.96965	5.64829	5.33953	5.41181	4.87136	7.06902	5.23387	6.72778	3.43938	3.5184	5.29685	4.49987	5.64754	4.92293	5.7663	4.99986	5.47507	4.08775	4.62545	4.8889	4.49597	5.00444	4.91794	4.67719	4.98129	5.75615	5.98641	4.52109	4.78058	5.42954	4.21061	5.58764	5.78966	5.38472	4.62935	4.47873	5.31238	4.00218	4.76115	3.97673	5.4642	3.42518
ADSL	rS-pS	5.78795	6.48411	5.71756	6.43084	6.52043	7.36619	7.31752	7.13387	6.82597	5.64571	5.99284	6.75948	5.92579	6.70605	6.83308	6.55553	6.20236	6.83209	5.99814	6.41732	6.11755	6.63035	6.25332	5.79682	6.11729	5.6899	5.51439	6.12144	6.12752	5.3859	6.19937	6.59217	5.79344	6.01572	5.82593	5.88369	6.28944	6.51411	6.64547	6.17966	6.15446	6.56812	7.21744	5.73327	6.7422	6.10125	5.23449	5.57937
AFG3L2	rS-pS	6.0114	6.27607	5.35211	6.46137	6.32506	5.27463	6.45212	4.9907	6.02267	6.12799	6.52443	4.35971	6.64075	5.40353	5.67779	5.60246	6.45984	5.29919	6.31842	5.12133	6.47764	6.10642	5.43339	4.80715	6.86874	6.23929	5.8271	6.79719	6.37659	6.46739	6.05759	6.15808	6.44817	7.01509	5.68062	6.31232	7.0622	6.09062	6.77665	5.90216	5.83087	5.64664	5.53994	4.7864	6.26229	5.77192	7.01648	7.02467
AGA	rS-pS	3.1763	4.61744	4.7191	3.6349	4.80339	4.21184	4.30948	3.39767	4.11501	4.52847	3.16493	5.12915	3.60732	4.64453	2.69599	3.71762	3.43544	3.15635	3.874	3.48543	3.78883	4.32131	3.75192	3.20426	3.97684	4.85226	3.83137	3.88995	3.54067	4.21686	4.1247	2.77377	3.63264	4.21651	4.50806	3.7549	4.27784	3.63782	5.44759	3.52558	3.5027	3.15796	1.48979	4.81981	3.87726	3.51677	3.26163	4.33359
AGPS	rS-pS	6.21677	6.61084	6.05338	6.11518	7.03044	5.81915	6.29019	5.3899	7.01476	5.6363	6.14595	5.89239	6.76612	5.85523	4.42706	4.57772	6.19458	4.5244	6.32542	4.46276	7.46861	6.51278	6.11076	3.32457	6.51164	6.47686	5.84636	6.66395	6.30085	6.42028	6.20222	6.62506	6.48206	6.20147	5.57491	5.72219	5.93483	6.21616	7.63546	6.24461	5.93023	4.58069	5.87371	3.88712	5.86514	5.55958	5.5396	4.95149
AHCY	rS-pS	9.12289	8.44622	9.03435	9.02789	9.09463	10.1867	9.72229	10.8398	9.00711	8.42481	8.57018	10.954	8.72101	9.49486	9.83632	9.76857	8.23149	9.01893	9.4998	10.3572	8.93693	9.10967	9.69914	9.8729	8.07886	8.06762	8.35454	7.83458	8.83565	8.27064	9.09742	8.11098	8.66278	8.66858	9.66418	9.45973	8.23449	9.51018	8.67192	9.00399	7.8733	9.11267	10.5608	9.43984	9.06936	8.88469	9.45888	7.46401
AIFM1	rS-pS	6.93576	6.26247	5.98242	6.33518	5.7612	6.25237	6.17313	7.08732	5.50863	6.36693	7.21001	5.62423	6.59563	6.3515	5.97161	5.55951	6.16527	5.11494	6.95884	6.87751	6.16445	5.87117	6.27445	5.84647	6.43839	6.45503	6.47483	6.20342	7.44722	6.34449	6.18503	7.87993	6.50284	6.76423	7.24216	6.64386	6.44012	7.05983	7.84454	6.35658	5.79357	5.74369	6.48395	7.3902	6.59353	6.41497	7.87439	6.69012
AIMP1	rS-pS	6.23644	5.95959	5.86976	5.61541	5.43054	6.32319	5.71388	4.85003	6.0656	5.4836	5.33314	6.52837	6.57313	6.1842	3.97548	4.1404	5.84675	4.30597	5.83592	4.35833	6.38483	5.61886	5.54776	3.68718	5.84279	5.64348	5.71806	6.05958	5.60166	5.9709	6.31359	5.93442	6.06788	6.05221	6.28008	5.30195	5.71716	5.72114	6.38799	6.38182	5.51362	4.91835	5.30737	4.76254	4.91922	4.76659	5.7802	4.89807
AKR1A1	rS-pS	7.12069	7.3511	6.74681	7.67528	7.54711	7.81835	7.44678	8.09223	7.15848	7.67472	7.5298	7.586	7.12236	7.60442	8.04341	7.88048	7.76797	7.78216	7.54644	8.02417	7.44867	7.52766	7.57372	7.58303	7.57912	7.78323	6.86073	7.44289	7.78513	7.20496	6.75255	7.73863	6.99225	7.49167	7.38062	7.17701	7.72296	7.00508	7.4597	6.40474	7.63022	8.02389	7.71624	7.83129	7.9366	6.83991	7.15202	7.35919
ALAD	rS-pS	5.13646	5.30696	5.39289	5.29096	5.69719	5.78889	5.77476	6.1237	6.34301	5.93919	5.31889	4.82719	5.44165	5.55535	5.95975	6.05391	5.44865	5.68196	5.60441	6.46719	5.01403	5.77758	5.80059	6.33805	5.35218	4.83733	5.85748	5.60412	5.24743	5.67226	6.67055	4.70009	5.28026	6.05875	6.44583	6.14395	5.95756	5.24669	5.40167	5.61504	5.69588	5.59093	6.24048	6.04716	5.82809	6.67129	5.54148	6.20514
ALDH2	rS-pS	7.61168	8.64126	7.45005	7.76994	7.80632	8.58973	8.01851	8.04651	8.31446	7.86918	8.44745	7.61452	7.68796	8.09923	7.8015	7.97808	8.24151	6.7719	8.246	8.37739	7.47644	8.16085	8.74499	7.36486	7.78936	7.63041	7.97929	8.56976	9.05856	8.48924	8.67817	8.28821	7.87342	8.23713	8.57666	8.11136	8.03543	7.76137	8.4649	8.43728	7.56369	6.75123	8.82426	8.85467	8.55761	8.46884	8.55541	7.79608
ALDH4A1	rS-pS	3.94198	4.78773	3.6567	5.80491	4.7438	4.80032	4.50653	4.76654	6.00241	4.40079	4.90274	5.97951	3.74082	5.13972	4.89406	5.34258	4.32972	3.37894	4.57467	5.95267	3.50964	5.70347	6.37246	5.82332	4.36419	4.24251	4.9931	5.68684	6.63361	3.89372	6.81471	4.81857	5.82679	4.91617	4.58268	5.02555	6.01878	6.41595	5.01933	4.08474	3.1812	5.31043	5.50976	6.27981	6.52356	5.20686	5.80548	3.7304
ALDH7A1	rS-pS	5.91868	6.99607	4.85502	5.86416	6.14484	7.21444	6.31535	5.88584	5.98072	5.99307	5.35075	4.98079	6.53197	5.78146	5.65222	5.70926	5.91876	5.41086	5.60557	5.80913	5.18573	6.07073	5.74867	3.73759	6.35203	4.16096	5.52438	5.99847	6.01232	6.6639	5.357	1.15486	6.15763	6.3973	5.85382	5.65515	5.70622	5.6489	6.91753	6.26354	6.17166	6.18455	6.23434	5.88301	6.78994	6.61737	6.25995	5.44147
ALDH9A1	rS-pS	6.03256	6.87827	6.21498	6.90847	6.63556	6.27557	6.30283	5.68286	6.16412	6.5027	6.72278	7.34481	7.16812	7.4208	5.95378	5.29349	6.32771	5.91473	6.68862	5.69331	7.34906	6.39697	5.65238	4.22658	5.85232	6.18139	6.03304	7.53305	5.89487	6.56449	6.30743	6.6471	5.88621	6.40758	6.04079	6.08979	7.25763	7.18066	6.8493	6.39523	6.38949	5.26148	5.86692	5.01127	6.20203	6.67069	6.47022	5.83882
ALDOA	rS-pS	11.0015	10.929	10.3712	11.5304	11.1675	10.6103	10.4154	11.3222	9.93212	11.2384	11.5395	10.3371	10.568	10.3468	11.8323	11.4094	10.9279	11.3215	11.1967	11.4565	10.7926	10.5507	11.5506	11.0126	11.1315	10.8743	10.813	11.1363	11.616	11.1187	9.88274	11.4859	10.9368	11.2047	10.34	11.5081	10.7558	10.9448	9.48128	11.0556	10.2413	11.8236	11.6387	12.4376	11.2841	10.723	11.4658	11.031
AMACR	rS-pS	3.72896	4.56046	3.95179	2.80475	2.985	4.86926	5.33583	5.26509	6.23431	5.57188	2.70987	2.56701	4.54192	3.35643	2.34105	3.1724	2.59942	1.77352	4.02966	3.49485	2.96543	5.23863	5.2212	4.91513	5.39356	2.07622	4.27688	3.21616	5.18138	3.45345	4.31927	1.38209	3.32435	3.70213	5.7003	4.70655	3.12291	3.96129	4.6535	4.8179	2.73945	1.92863	4.38421	2.63173	5.38392	5.67209	3.06627	1.85522
ANKFY1	rS-pS	6.24553	5.95959	5.6556	6.11932	5.98784	5.89447	6.19267	6.1847	6.32409	5.88852	6.4422	4.49004	6.98017	5.5202	6.40904	5.79288	6.44303	5.52669	5.80418	5.8427	6.25043	6.38861	5.82467	5.38721	6.06805	6.11798	5.70229	6.07864	5.65434	6.25334	5.65896	6.56183	5.47626	6.06526	6.25273	5.60351	6.05084	6.19216	6.12043	6.08352	6.37024	6.13287	5.26325	4.97614	6.60315	6.43231	5.48782	5.70652
ANP32A	rS-pS	6.75121	7.36829	7.22702	6.8498	6.89092	7.31941	7.07701	6.52399	7.61201	6.56691	6.7798	6.65617	7.25476	6.8375	6.14664	6.0946	7.06142	6.02343	7.05427	6.12017	7.51712	7.06775	7.06793	6.26904	7.39701	7.45212	6.93683	7.50969	7.10484	7.15367	7.00026	7.51422	6.94626	7.75985	6.37936	6.92691	6.91212	7.42889	7.55686	7.14094	7.03108	6.81595	6.85083	5.62404	6.53869	6.35109	6.68214	6.36626
ANP32B	rS-pS	7.48368	7.52498	7.28414	7.71348	7.60198	7.42694	7.69365	7.2646	7.99863	7.26975	7.41143	7.3179	7.79878	7.95896	6.8998	6.79832	7.59659	6.93251	7.57611	7.51263	7.8207	7.39269	7.43316	7.78528	7.92367	7.92583	8.05781	8.17733	7.9156	7.6525	7.31264	8.80629	8.43477	8.96893	7.67837	8.43138	7.41336	7.39931	8.48517	7.94284	8.04251	7.84551	7.68828	7.96831	7.15969	7.46275	7.48745	8.28175
ANXA2	rS-pS	9.86837	10.2803	9.94616	10.2547	10.1597	10.2049	9.63975	8.92817	9.32071	8.82944	11.2116	10.1746	9.2778	10.229	9.95162	10.0417	10.9196	11.2957	10.2327	9.39576	10.1932	8.6218	9.94682	8.37212	9.90773	10.9431	9.58784	9.47707	9.28319	10.1953	9.33169	10.0265	8.9126	10.0767	8.43048	9.26086	10.1561	10.5958	10.4151	10.4403	10.8169	9.93701	9.38115	9.58085	9.18238	9.1345	8.93007	9.70709
ANXA4	rS-pS	8.59811	8.53022	8.94538	8.41272	8.02232	8.70582	7.94065	8.53374	8.82592	8.19553	8.86998	8.91308	8.69766	10.1101	7.35862	8.17151	8.73785	6.73996	8.8813	7.75909	8.95225	8.34882	8.96882	6.96957	7.79029	8.03693	7.97784	7.24616	8.35026	7.88536	7.35679	7.81883	7.80846	7.96779	8.26521	8.16473	8.32587	8.63262	9.14333	8.96373	9.11418	6.33566	6.51684	7.94503	8.0126	7.55862	7.14894	7.54445
ANXA5	rS-pS	7.79704	8.09968	8.38448	7.15856	7.79107	8.21758	7.89726	7.24655	8.16352	7.13969	8.11088	7.87782	7.35674	7.84746	6.9396	7.42667	8.68144	8.45431	7.247	6.36053	7.61153	7.63766	7.27699	6.15079	7.6962	8.05881	7.58791	7.90977	6.61887	7.91044	6.97326	7.87993	7.23862	7.85024	7.44036	7.48546	8.1164	6.60146	7.63121	7.6558	8.44979	7.43455	6.49646	5.76791	6.58453	6.61294	7.31165	7.51813
ANXA6	rS-pS	6.77023	7.40112	7.99954	6.8074	6.79633	6.59689	6.30103	6.33303	6.72315	6.78433	6.64924	5.79847	5.5692	7.18645	6.68242	7.84812	6.60375	8.45484	5.4334	5.76702	5.69909	6.6823	6.67296	7.15949	6.30249	5.96508	6.73548	6.97288	6.30279	7.03162	8.32921	6.79754	6.4516	5.87464	7.00612	6.87662	6.78905	7.64857	7.96421	6.94121	7.03626	6.33329	5.70635	5.55232	5.51062	7.66143	6.47417	6.5485
AP1B1	rS-pS	6.90414	7.36878	6.55652	7.22931	7.25512	7.08977	7.51393	7.87239	7.1193	7.29939	7.88444	6.15257	7.16019	7.24035	8.2079	8.09263	7.60333	8.12598	7.12101	7.74387	7.1588	7.52558	7.66358	7.84326	7.24524	7.82543	7.24023	7.0691	7.6386	7.51351	6.93722	7.69849	6.85804	7.42871	7.07452	6.97073	7.716	7.45333	6.69525	7.42589	7.48054	7.71646	8.06485	7.7595	7.97867	7.38957	7.27252	7.19677
AP2A2	rS-pS	6.49124	6.4796	6.22128	6.90247	6.85089	6.05196	6.77467	7.00774	6.2799	7.1218	6.75157	5.40728	6.49968	6.27239	7.10357	7.48741	6.55678	7.46223	6.67881	7.25939	6.80812	6.26607	7.10183	7.46457	6.786	6.75411	6.90656	6.91104	6.59449	6.68648	6.9882	7.03632	6.93713	7.01173	6.81558	6.37526	7.55966	6.66389	6.3422	6.32289	6.3695	6.16517	6.87527	6.29889	6.98873	7.1469	6.97739	6.51192
AP2B1	rS-pS	8.51385	8.31407	7.95522	8.32234	8.47772	8.98805	8.05366	8.0303	7.99123	8.53408	8.50049	8.56938	8.42852	7.54052	7.67751	7.70341	8.72033	8.46913	8.43079	7.94355	9.46546	8.07647	7.64341	6.89657	8.70933	9.29304	7.84291	8.51606	7.7931	8.26037	7.90168	9.03332	8.72848	8.73488	7.89548	7.99005	7.31036	8.90289	8.12098	8.02217	8.7366	8.60393	9.25782	7.18438	8.2839	8.36283	8.76084	7.59008
AP2M1	rS-pS	8.00435	8.25668	8.0436	7.79381	8.07867	8.1043	8.19329	8.22298	7.92521	8.64626	8.40066	7.78564	7.8787	8.59052	8.69888	9.02679	8.06966	8.88641	7.81459	8.70543	8.09117	7.98357	7.74091	7.69808	8.27473	8.12019	8.24693	7.96956	7.93421	8.31478	8.02162	8.54954	8.12898	8.21535	7.87768	8.34847	8.70257	7.43759	6.9152	8.32963	8.31133	8.68273	8.63347	8.53228	8.18802	7.97092	8.68069	8.20018
AP2S1	rS-pS	6.60152	6.78333	6.80756	6.72411	6.88576	6.65173	6.68442	6.88303	6.08927	6.60039	6.97811	7.18675	5.90887	6.58457	7.50865	7.77668	6.56197	7.49052	6.96827	7.62513	6.66933	6.36863	6.51913	7.91893	7.06591	6.65973	6.6622	6.43946	7.30857	6.90615	6.9937	7.01529	7.04478	6.70295	6.61241	6.91076	6.98232	6.56173	5.77018	6.82001	6.69748	7.68401	7.54184	7.85766	6.70373	6.61167	7.11584	6.61554
AP3D1	rS-pS	7.28016	7.23596	7.41363	7.68964	7.61831	7.25787	7.75011	8.49698	7.52791	7.41268	7.93814	6.71575	7.76627	6.56831	8.33273	8.14995	7.95545	8.10342	7.825	8.53796	6.961	7.85999	8.1538	8.75406	7.91204	8.268	8.13391	7.32763	8.00692	7.7124	6.85087	7.94268	8.26439	7.88377	8.09641	7.78923	7.54438	8.34919	7.28683	7.86167	7.99474	8.39287	8.41724	7.76894	8.56766	8.02738	8.2748	7.97308
AP3M1	rS-pS	6.2286	6.07417	6.14509	5.85424	5.79461	6.16681	5.94337	5.3597	6.38794	5.40073	5.53305	6.1088	6.17891	6.51128	3.85255	4.25253	6.05651	4.78347	6.28431	4.44829	6.45895	6.05158	6.25243	3.25706	5.80034	6.13638	5.52438	6.25362	5.42204	5.80504	6.23969	5.90336	5.99112	6.05549	6.05833	5.24759	5.36038	6.10355	6.1485	6.24884	5.81344	5.14036	5.56951	4.16701	5.38392	5.00152	5.30045	5.14353
APOBR	rS-pS	5.06199	6.29571	5.87936	4.93891	5.05699	3.91647	4.86414	5.26943	4.43684	5.69645	6.21008	2.87033	5.14352	4.22294	6.60837	6.26216	4.98991	4.20841	5.23341	5.17209	5.72685	5.81552	5.98712	6.56612	8.35736	4.91044	6.63753	2.94023	6.49008	5.96544	3.34755	5.29203	4.67697	5.00686	6.84367	5.75875	4.43631	5.69233	5.45274	3.97673	4.1903	5.92122	5.06202	8.38856	6.06545	5.6974	6.02587	4.05315
APOOL	rS-pS	5.36568	4.55017	5.28148	4.94126	4.42136	4.12641	4.37934	4.82372	5.16018	4.89779	5.15413	4.73255	5.19717	4.51484	3.71817	3.36528	4.73457	3.25737	5.46292	3.81346	2.51093	4.69642	4.34491	2.44308	4.82738	4.84481	4.16883	5.31361	5.34116	4.65701	4.69063	3.89957	4.15789	4.64791	5.23656	4.17677	4.66948	5.00076	5.98199	4.7055	3.90365	3.22077	3.44995	3.06965	4.07205	4.31876	4.43397	4.03263
APRT	rS-pS	7.42661	7.04086	6.81758	7.83062	7.43581	7.46363	7.23184	6.57221	6.70027	7.76067	7.40723	7.73521	6.49338	7.34951	7.70086	7.87339	6.8679	7.86253	6.84451	7.70334	7.61424	7.01387	7.63833	7.13502	7.16004	7.3375	7.72776	7.0385	7.30228	7.21879	6.61532	7.62861	7.58774	7.28696	6.93907	7.9272	6.60561	6.84493	6.01024	7.02987	6.83718	7.85296	7.73873	8.82269	7.47412	7.51284	7.8811	6.86852
ARHGDIA	rS-pS	8.17509	8.32568	7.69889	8.57242	8.43617	8.00655	7.86475	8.51559	7.49889	7.9382	8.38877	8.02075	7.24954	7.48282	8.73457	8.75467	8.21288	8.64769	7.79504	8.72281	7.93521	7.94259	8.26049	9.98669	8.36799	8.47437	8.10055	7.80829	8.48063	8.27919	8.04641	8.37802	8.3677	8.42089	8.08602	8.68513	7.73557	7.93234	5.93672	8.23638	8.39921	8.71733	9.14053	8.71916	8.29455	8.28862	9.47263	8.71002
ARHGDIB	rS-pS	6.1381	7.6455	6.21119	5.98493	5.4003	7.0474	7.04834	4.74489	6.30859	7.05445	6.41735	7.73709	6.51094	6.07096	6.3981	6.75728	6.82169	7.422	5.61016	6.53491	6.92659	6.86062	6.62645	6.01688	5.74642	6.27018	7.06635	5.40351	7.88739	7.03162	6.38973	7.4341	6.30501	5.55676	5.67352	6.71714	6.41271	3.89145	6.62792	6.41041	7.03907	6.75713	5.35343	5.9704	6.38375	6.45369	5.32906	6.08677
ARL3	rS-pS	4.57753	4.52936	5.50047	4.63744	4.77886	4.2862	4.17846	4.59737	4.5559	4.79713	4.36492	5.87318	5.17532	4.35647	4.40972	4.06635	5.01034	4.35694	4.83243	3.68777	4.84468	4.49858	4.36475	3.51	3.70434	5.0399	4.29569	5.38921	3.88475	4.50348	5.31549	4.64796	4.61112	4.56767	4.85271	4.62968	3.79932	4.76723	5.05027	4.60355	4.52077	4.33472	4.17665	4.28174	4.06808	3.84485	2.68543	4.18166
ARL8B	rS-pS	5.66562	6.43461	6.39751	6.26113	6.03417	6.41863	6.21194	5.40576	6.55795	6.35166	6.30167	6.19779	6.32357	6.89488	5.18137	5.206	6.42982	5.54279	6.28718	4.85511	6.60142	6.24432	5.72583	3.62158	6.30335	6.18139	6.61712	6.43772	6.03588	6.25222	5.58081	6.07807	6.15343	6.09419	5.988	5.95813	6.17595	5.65769	6.73388	6.05966	6.10069	4.8271	5.41986	4.89383	5.39979	5.64136	5.45225	5.70134
ARPC2	rS-pS	8.83541	8.68249	8.78676	8.16531	8.09912	8.45772	8.34699	8.17609	8.6472	8.20325	8.45174	8.59806	8.02549	8.3689	7.92866	8.42044	8.47071	8.3784	8.12173	7.61384	8.41508	8.36034	8.46316	7.899	8.13727	8.35504	8.36376	7.93552	8.23797	8.20004	7.91448	8.42319	8.18406	8.1617	8.04647	7.99831	8.20737	8.2378	8.86843	8.45019	8.19121	7.69696	8.46709	8.03134	7.81228	8.28604	7.88666	7.82469
ARPC4	rS-pS	7.00237	7.55788	6.92421	6.96829	7.23001	7.9896	6.75575	6.86236	6.60199	7.46417	7.13169	7.84398	6.70425	7.64088	6.4414	6.90757	7.39043	6.69924	6.96782	6.8802	7.21513	7.11323	7.10773	7.55167	6.97778	7.33883	7.82845	6.53186	7.28174	7.16085	6.76095	7.57871	7.4086	6.94448	7.40095	7.58357	7.07265	6.68726	6.7104	6.77967	7.34722	7.46442	7.23336	8.10805	6.76382	7.32065	7.35671	7.15231
ASAH1	rS-pS	7.0123	7.61208	7.48505	7.17009	7.03873	7.56045	6.60281	6.53755	7.82498	6.45617	7.46941	7.50278	6.52828	6.56401	6.88733	7.37569	7.78029	7.51776	7.50724	6.05961	7.8113	7.19533	6.88191	5.98333	7.50743	7.34543	6.08531	7.82366	7.10094	7.18219	8.15459	7.05351	5.66509	7.28835	6.1974	6.42335	7.41597	7.24275	7.66519	6.68924	7.34608	6.6754	6.23697	5.16735	6.66945	7.42572	5.81329	6.99158
ASL	rS-pS	6.10709	5.74324	5.70502	5.86045	6.17523	7.08502	6.90827	7.22381	6.37749	6.47391	6.49622	6.79174	6.15678	7.45889	6.75972	7.36801	5.68937	6.03486	6.67936	6.873	6.14494	6.69777	6.92988	7.86397	6.11334	6.11489	6.49328	5.32304	6.17284	6.22962	5.40231	6.04999	6.01562	5.79073	7.09431	6.06978	6.29107	7.98394	5.06718	5.78769	5.42888	6.48598	6.25528	7.23849	6.95958	6.98599	6.3572	5.21263
ASNS	rS-pS	5.47348	5.51531	5.68327	4.94826	6.18273	5.87836	7.41262	5.78489	5.33593	5.07789	4.39579	7.33246	6.21148	7.6376	5.12406	5.44728	5.15955	5.7752	7.31122	6.06752	6.95781	4.66653	5.85305	5.55824	2.33574	7.35594	6.17818	6.46354	5.00644	5.34654	5.79732	5.60351	5.83468	7.62098	5.49988	5.33213	4.42745	5.57841	7.18519	5.81931	6.28981	3.8913	6.1687	4.23297	6.72151	5.8352	5.50529	4.84259
ASPH	rS-pS	7.13473	7.93013	7.17016	8.66342	7.53178	8.03238	8.09888	5.87449	7.14929	7.33621	7.89528	7.81998	9.34348	7.157	7.12098	6.36196	8.92853	7.94889	7.35638	5.87189	8.78899	7.25847	6.67561	5.52274	7.23161	8.38613	7.4969	9.16071	7.91877	7.57978	7.97294	7.75467	7.8667	7.51563	6.62497	6.41809	7.32989	7.72334	7.62123	7.34724	8.31094	5.39001	7.76178	5.38385	7.00904	6.09945	6.91704	6.31877
ATIC	rS-pS	7.65032	7.23596	7.38641	6.84606	6.76233	7.36096	7.65369	7.59789	8.07092	6.9108	6.78499	7.1986	7.11827	7.04709	6.60457	6.99077	6.94686	6.44352	7.07769	6.91656	7.26505	7.16937	7.4584	6.68006	7.40674	6.9798	7.38939	7.32529	7.2629	6.85761	7.24469	7.19058	7.70393	7.28417	7.26736	7.51536	7.07407	7.54243	8.43151	6.45501	7.36901	6.40641	8.1206	7.73169	7.26783	8.18632	7.24967	6.54416
ATOX1	rS-pS	5.46683	5.00928	5.53731	4.81149	4.85358	5.90014	5.65454	5.16617	4.73024	4.86322	5.24547	5.92348	4.59462	5.52375	5.62619	6.28117	5.20457	6.22396	5.02201	6.11407	4.89893	5.37424	5.24994	6.68488	5.10158	5.28504	5.11457	4.70004	5.19818	5.27772	4.94772	6.19167	5.52421	4.94469	5.541	5.25941	4.61852	5.54089	5.20644	5.60518	5.70891	5.88935	5.90386	6.69699	5.31698	5.85997	4.36336	5.44768
ATP6V0D1	rS-pS	6.93014	7.13455	6.96159	6.82781	7.30063	6.79344	7.18433	7.75274	6.50774	7.55069	7.61024	7.36962	6.29346	7.29128	7.72121	8.51422	7.67346	7.55495	7.01798	7.93233	7.00341	7.06822	7.44331	8.55366	7.22383	7.39595	7.71385	6.68312	7.18287	7.19333	7.4214	7.15697	7.07673	6.99649	7.23976	7.22604	7.58874	7.51705	6.85564	7.21951	7.19905	6.74768	7.5365	8.18024	7.33992	7.31365	7.48842	7.07769
ATP6V1A	rS-pS	6.42651	6.41961	6.90476	6.11932	6.14292	6.22015	5.99879	5.54291	6.55254	6.59635	6.43809	6.44051	6.61547	6.96387	5.28007	4.8965	6.52607	5.41086	6.15737	4.79923	6.3528	6.34524	5.66977	2.95013	6.28588	6.32469	5.69699	6.48891	5.25748	6.15124	6.20032	6.182	6.42135	6.33941	5.68203	5.37623	6.1083	5.84332	6.48238	6.44399	6.21046	4.4586	5.61072	4.01377	5.60809	5.33374	5.85021	4.99242
BANF1	rS-pS	6.54691	7.2429	6.55652	6.85167	6.7049	7.85705	7.31128	6.46563	6.31134	7.03964	6.56272	7.53765	6.14238	6.65106	5.70292	5.60045	6.89218	5.97975	6.88205	6.17096	7.04761	6.50717	6.88992	5.96493	6.7685	6.54732	7.23415	6.77948	6.91148	6.68233	6.55714	7.19433	7.0572	6.80563	6.7155	7.26273	6.33277	6.31729	5.91354	6.57603	6.72454	6.69151	6.79232	7.33003	6.36932	6.37444	6.79295	6.45756
BAX	rS-pS	6.04896	7.33171	6.01761	6.55386	6.37909	6.75809	7.31796	6.13325	6.22657	6.28491	6.17886	5.89911	6.40361	6.09505	5.48434	7.19369	6.5145	6.83455	7.49144	6.79704	6.15147	6.84736	7.07998	7.62129	6.39178	6.71587	6.49226	4.78987	7.76307	6.83458	6.18311	6.48788	6.96854	6.47267	6.8188	6.78552	6.63347	6.62047	6.40803	6.71697	5.88402	7.01168	7.09256	7.24281	7.25218	6.70318	6.60503	5.89671
BCAP31	rS-pS	8.88486	8.09497	8.44713	7.96768	8.17392	8.23544	8.50025	9.26366	7.92132	8.64156	8.8588	8.56745	8.34919	8.73432	8.06017	8.23073	7.94554	8.13364	8.94488	8.79173	8.17097	7.93504	8.6354	9.1387	8.2125	8.2894	8.58746	7.87234	9.32119	8.31398	8.48087	9.54796	8.29068	8.16852	9.41768	9.15301	9.31138	8.89603	8.76849	8.49892	7.97968	8.56697	8.52231	10.3738	8.18	8.91866	9.43173	9.35573
BCAT1	rS-pS	3.96102	4.59759	4.91225	3.12642	2.02052	3.29192	3.13929	1.21093	3.4033	1.88521	4.88593	2.02754	3.17575	2.54304	3.4222	4.04871	4.14344	2.94242	1.87528	1.34984	3.84519	2.58313	2.86398	-0.221495	3.99416	3.54191	4.58274	4.36215	2.94599	5.31683	3.49738	4.20564	1.79913	3.30024	3.53373	3.33069	4.44218	0.875879	2.20958	5.08235	4.28503	2.33414	-0.18143	-0.648481	2.47288	1.63587	3.19622	2.73649
BCL2L13	rS-pS	5.52982	5.81807	5.39735	5.98947	5.98998	5.99622	5.90954	5.60603	5.90394	5.65973	5.69349	4.51651	6.01461	5.42269	4.9905	5.18462	5.82385	5.75806	5.94546	5.02391	6.03516	5.68122	5.25526	4.76525	6.07315	6.04518	5.60951	6.15353	5.45212	5.56082	6.18791	5.95223	5.02839	6.43799	6.03305	5.18283	5.76715	5.92425	6.08518	5.99065	5.81124	5.52748	5.61208	5.16475	5.67872	5.37915	4.92411	5.64299
BIN1	rS-pS	5.15587	6.01053	6.08552	6.09637	5.51909	5.99478	6.75838	7.38196	7.03817	6.99489	5.5315	6.30118	6.56475	6.00258	6.00374	6.37382	5.65735	5.71785	6.4357	6.69457	5.51592	6.67981	6.81376	6.99569	6.61322	6.09621	6.71903	5.98308	6.33732	5.52786	7.23962	6.57092	7.45199	5.50504	6.98908	6.856	7.27089	7.52139	6.21448	6.63051	5.91907	4.64316	7.66401	7.40017	7.00697	7.18234	6.64322	6.15193
BLVRB	rS-pS	5.40097	5.7848	6.21877	6.15105	6.52707	5.7018	5.42771	6.75428	5.02837	5.9519	6.83089	5.95607	5.75744	6.49418	7.6108	7.86376	6.60794	8.42556	6.23605	7.99669	6.35117	5.74934	5.09223	8.35809	6.56405	5.66476	6.01896	5.51143	6.34959	5.67394	5.97668	6.74887	5.3443	6.0056	5.66782	5.79711	5.70255	6.56827	4.90739	5.96518	6.70931	7.04773	6.8054	8.02312	6.4262	6.67312	6.33024	6.23865
BRI3BP	rS-pS	5.61643	6.67382	5.30778	7.29583	6.73899	6.51455	6.57852	6.25203	7.01532	6.14026	6.81448	7.11111	8.36892	6.84178	6.60266	5.42466	7.52696	5.99299	6.84937	6.27843	7.48274	6.41506	6.40157	5.86076	6.48202	7.03642	6.18197	8.29179	7.43221	6.64354	6.63584	7.09876	6.84898	7.23595	5.89589	5.8292	6.35395	6.14416	7.01876	6.70471	6.36053	6.35756	6.58736	5.09279	6.65167	6.20995	6.27587	6.56073
CAD	rS-pS	6.21941	6.12822	5.74056	6.65441	6.26892	6.39032	7.45732	7.83665	7.36648	6.65893	6.59264	5.4688	6.75458	6.16271	6.99442	7.56081	6.65816	7.38284	6.02679	8.30967	6.63378	6.73245	6.56202	7.82225	7.13488	7.22306	7.24568	6.83856	7.18287	6.42625	7.05541	7.35071	7.49245	7.09518	6.98278	6.95627	6.97576	6.49853	6.67885	7.21195	6.46259	7.82123	8.46503	7.07449	7.49901	8.12568	7.55981	6.48801
CALM1	rS-pS	8.29561	9.37548	8.28478	8.5059	8.94213	8.96805	9.19036	8.47366	8.70979	8.79863	9.15789	9.03439	8.82666	8.44747	9.09196	9.20726	9.13841	9.03609	8.98768	9.27751	9.10094	8.55964	8.75097	9.24053	8.79073	9.05946	8.82908	8.48404	9.01197	9.1707	8.64504	9.04448	8.97194	9.75405	8.05796	9.11935	9.11281	8.35569	9.23501	8.517	9.40128	8.55179	9.34364	8.19655	7.93958	8.06028	8.89	8.86568
CALR	rS-pS	10.2081	10.1917	10.1072	10.5051	10.8408	10.2764	10.2181	9.92285	9.68669	9.97827	10.1197	10.318	9.2688	10.022	10.5788	10.0026	11.2334	10.2136	10.1278	10.1218	10.6163	9.89366	10.0464	9.73587	10.2013	10.8598	9.91103	10.0441	10.1489	10.1697	9.886	10.1836	10.4223	10.6415	9.48093	10.3785	9.52135	9.82347	9.86919	9.65111	10.5178	10.9956	9.81897	11.0263	10.0682	9.69534	9.66902	10.4396
CAND1	rS-pS	6.39885	7.09143	6.69974	7.12648	6.79143	6.97814	7.43083	6.34644	7.6713	6.45796	6.86561	7.26946	7.65677	7.17914	6.0687	5.71859	7.73728	6.57948	7.67704	5.96627	7.57138	6.98086	6.62096	3.77427	7.2275	7.39468	6.79534	7.818	7.37287	7.13495	7.16659	6.41268	7.0572	7.34427	6.87803	6.57771	6.80509	6.36639	7.79973	7.34626	7.19443	5.97484	6.16593	4.89696	6.37414	6.52881	6.51976	6.5643
CANX	rS-pS	10.051	9.83114	10.2499	9.44444	10.181	9.64328	9.57023	9.05109	9.74254	9.29452	8.84224	9.91382	10.7119	10.0927	8.41486	8.25529	9.98825	8.82355	9.59628	8.21851	9.78493	9.49961	9.56279	7.79126	10.0431	10.6014	8.97967	9.95665	9.29214	9.44432	9.16142	9.14026	9.91624	10.1403	9.49156	9.2206	9.11763	9.91413	9.97537	9.94243	9.62789	9.06009	8.9681	7.98865	8.76249	9.15019	9.20557	8.91484
CAPG	rS-pS	7.80804	7.84638	7.96277	7.38933	7.93093	7.70285	7.90705	8.22578	7.62126	8.31472	8.78363	6.43974	6.55753	8.04648	7.08321	7.84344	7.99539	8.5155	7.59304	7.47923	6.90962	7.09652	6.85176	8.26288	7.97283	8.06362	7.45516	6.15247	6.96461	7.7936	5.80359	6.96166	6.58388	7.08241	7.25553	7.70959	7.36857	8.23634	7.41253	7.94805	8.11077	8.37649	5.3157	8.50866	6.1268	8.17049	7.58102	7.59778
CAPN1	rS-pS	8.88465	8.80928	8.03253	9.25421	8.94668	8.40981	8.97432	9.31638	8.36249	9.01197	8.45988	8.55065	8.27004	8.59284	9.38926	9.69369	8.78586	9.04052	8.41314	9.4202	8.50383	8.61921	9.38816	9.7077	8.9639	8.90031	9.27949	8.16532	8.71481	8.8239	8.80388	8.29646	8.41254	8.27482	8.93219	8.72013	8.81463	8.69716	7.58354	8.38446	8.64334	8.89499	9.11617	9.07335	8.91202	9.17679	9.5336	8.62643
CAPN2	rS-pS	8.19332	8.0205	8.16955	8.73151	8.48853	7.33034	7.02565	7.18529	6.80013	7.409	8.81077	7.1317	8.53744	8.36172	6.82983	7.73501	8.73843	8.62211	8.15416	7.04305	8.03625	6.73365	7.43003	6.40391	8.51116	8.62749	8.44128	8.18615	7.62157	8.22024	6.95648	8.24268	7.44342	7.91383	8.41567	7.3547	8.39658	8.13451	8.33901	8.25173	8.70829	7.52132	4.29263	7.46125	6.52138	7.83712	7.56584	8.25875
CAPNS1	rS-pS	9.50052	9.28307	8.5779	8.93981	9.04933	8.68094	8.93803	9.18631	8.58083	8.94202	9.27044	8.56516	7.88159	8.76392	9.17126	9.66768	9.0211	9.66424	9.24725	9.25033	9.02813	9.23937	8.99743	9.7142	9.23508	8.91903	9.10973	8.60111	9.39647	8.81463	9.13978	8.64062	8.91167	9.18154	8.45572	9.10631	8.41443	9.01302	7.67018	8.80627	9.27315	9.47189	9.13124	9.90468	9.37128	8.78995	9.53726	8.91848
CAPZB	rS-pS	8.23921	8.51111	7.98034	7.8284	7.9178	7.20822	7.73187	6.7395	7.53184	7.75306	8.18933	7.94051	7.42908	8.14032	7.35183	7.55145	8.25254	7.71181	7.9027	6.68226	8.28932	7.97826	7.80071	8.21365	7.90777	8.10002	7.93837	7.80896	7.96827	8.20063	7.84506	8.38483	8.13085	7.90841	7.37756	7.89913	8.11502	7.68386	7.66102	7.56038	8.22579	7.88617	7.79255	7.81357	7.76099	7.12308	7.59105	8.12346
CARS2	rS-pS	7.27447	6.36487	6.97657	6.0677	6.03521	5.97439	6.72858	7.07992	6.37662	6.41546	6.17788	6.85934	6.59915	6.93213	6.11222	6.45754	6.27487	5.86277	6.57094	6.88379	6.0412	6.23162	6.86459	7.04656	5.93312	5.95129	7.47644	5.84058	6.50703	5.83977	6.3939	6.4136	6.52577	6.39472	7.33727	7.05342	7.26841	7.28309	6.4786	6.53508	6.05507	6.13378	5.76716	7.24466	6.58938	6.76663	6.45632	6.48349
CASK	rS-pS	6.69451	6.74248	6.63888	5.775	5.93886	6.41251	6.35664	7.13268	6.972	6.78788	7.4047	5.40571	6.85126	7.26232	5.7206	5.24008	5.96398	4.43665	7.39917	6.30543	6.63311	6.88245	6.20735	5.49371	6.16491	6.01234	6.83284	6.4644	7.07956	6.30289	6.50885	6.90465	6.60017	6.58336	7.55792	6.70566	7.2787	7.08548	7.71538	6.63213	5.72531	5.8413	6.0267	6.08886	6.61203	7.11996	6.92931	6.92247
CAST	rS-pS	8.2799	8.23247	8.0043	8.26433	8.27538	8.03695	7.68437	6.88162	8.17161	7.47081	8.0992	7.95778	8.15991	8.43361	5.72411	6.20091	8.30568	6.77275	8.32728	5.69331	8.32175	8.25067	8.40085	5.33496	8.18142	8.13094	7.6339	8.14976	7.97985	7.94136	7.06013	7.33818	7.63067	8.07487	7.88262	6.9779	6.7434	8.31847	8.67316	8.12407	8.04298	6.34273	7.12184	6.4822	7.27473	6.64179	7.30002	6.75854
CAV1	rS-pS	4.86042	6.30186	5.72468	4.99639	5.82608	5.1963	4.26219	3.76029	5.09578	5.0639	5.16413	4.44789	5.0811	5.2808	5.6922	5.8174	6.18225	8.20809	4.50234	4.24576	5.19117	5.37886	5.02107	3.48071	5.11351	4.33038	6.45091	5.10193	4.87419	6.39105	6.1783	4.89422	4.74832	4.08178	4.76997	5.08434	6.01681	3.83054	4.74249	6.32289	5.42458	3.63875	2.43915	3.22735	3.93937	4.6405	4.48572	4.80196
CCT2	rS-pS	7.64836	8.38262	7.53651	8.07509	7.67657	8.97863	8.93803	7.928	8.62382	7.57718	6.95238	8.11419	7.90217	8.36519	8.13197	7.22348	8.68721	7.89582	8.29321	7.80332	8.60794	7.76505	8.06611	6.89101	7.89946	7.86919	7.75179	8.57726	8.3901	7.59842	7.45166	8.2847	8.35701	8.27972	7.63264	7.86922	7.71903	7.26881	8.8636	7.99411	7.6959	8.11075	7.90809	7.44742	7.58272	7.30112	7.61538	7.74782
CCT3	rS-pS	8.76629	8.69305	8.90425	8.47085	8.5062	9.05587	8.90732	8.49258	8.51543	8.54125	8.31083	9.67762	8.81029	9.04323	8.41703	8.31216	8.65432	8.32994	8.30761	8.47039	9.01718	8.30503	8.25074	7.91278	8.58053	8.71172	8.46431	8.50533	8.60039	8.47993	8.39546	9.1672	9.23052	8.84535	8.38037	8.15157	8.87218	9.27957	8.86179	8.73233	8.53035	8.67699	8.88962	8.0866	8.62007	9.36233	8.72981	7.99842
CCT6A	rS-pS	8.63587	8.20731	8.94557	7.93543	7.94809	8.33648	8.86382	7.93382	8.81725	7.83939	7.78721	8.18853	9.11435	8.67063	7.584	7.47205	7.43833	7.67759	8.47146	7.50275	8.7586	7.83278	8.02902	7.18242	8.02142	8.3326	8.62628	8.29826	7.91051	7.81273	8.01461	8.40275	8.3677	8.63616	8.4112	8.43269	7.8587	8.839	8.60678	8.41253	7.34419	7.53888	7.8	7.6313	7.63493	8.38637	8.33627	6.52739
CCT7	rS-pS	8.84825	8.64691	8.54737	8.6169	8.49325	8.85336	8.94826	9.28109	9.0171	8.35188	8.1544	8.69134	8.02636	8.93547	8.72934	8.79183	8.60354	8.89897	8.52112	8.83938	8.83059	8.23336	8.77357	8.44124	8.54534	8.46712	8.52359	8.68106	8.77062	8.44921	8.17697	8.55267	9.07947	8.9378	8.57647	8.91275	8.6415	8.76138	9.19442	8.77876	8.4633	9.08656	8.06238	9.10452	8.80601	9.03387	9.2576	8.26602
CCT8	rS-pS	8.23856	8.22925	8.05846	8.12954	7.7402	8.55427	8.24379	6.3153	8.03592	7.62161	7.43102	8.71581	8.00352	8.24924	6.22306	6.16588	8.19123	6.78465	7.96862	5.74352	8.7881	7.61077	7.77869	3.98716	7.75294	8.25613	7.71777	8.28842	8.05555	7.78238	7.66672	8.19459	8.4556	8.14797	7.73536	7.39278	7.59798	7.49759	8.59138	7.56717	7.97748	7.03904	7.36485	6.90896	7.4377	7.39695	7.65287	6.58276
CDK5	rS-pS	4.63793	4.59425	4.82884	4.56937	4.399	5.26267	3.89342	4.77572	4.58646	4.53862	4.11165	5.01625	4.41981	4.85381	4.08874	4.59808	4.78879	4.37953	5.16633	3.97688	4.03482	4.38998	4.80325	5.25502	4.27489	4.42324	4.9403	4.05757	4.23335	4.2621	4.13667	4.6132	4.19105	4.48271	5.15127	5.02093	4.2209	5.40127	3.94891	5.26876	4.25306	4.7582	4.27222	5.63722	4.62738	4.97416	3.70623	5.10476
CHCHD3	rS-pS	6.55945	6.26771	5.8601	6.24415	6.15632	6.50375	5.92597	5.57306	6.27896	5.9992	5.94146	6.6522	6.0647	7.0102	5.13991	5.45176	6.11192	4.77327	6.59781	5.25752	6.44837	5.74815	6.11663	5.87209	6.06703	5.87297	6.44882	6.31354	5.83168	5.92803	5.84064	6.55352	6.66503	6.76023	6.52523	6.21043	5.70255	6.71364	6.30206	6.15735	5.96321	5.59752	6.56167	5.82825	5.99094	6.1201	7.90652	5.35985
CKAP4	rS-pS	6.16708	7.8091	6.64827	7.5287	7.83218	6.82821	7.63988	6.51214	7.65698	7.08535	7.08878	6.26609	7.08685	6.87137	6.3981	6.12016	8.10125	6.76505	8.02414	6.39989	8.66025	6.99746	7.027	5.71112	7.30284	8.50361	6.98614	8.58689	7.51037	7.76009	6.91133	6.68639	7.42959	7.61323	6.11495	6.48508	6.88326	5.68719	8.24669	7.13182	7.77963	6.3086	6.63608	6.71486	7.70526	7.52164	6.89439	7.03553
CLPP	rS-pS	6.09278	6.72429	6.38969	6.93811	6.71398	6.485	6.44562	7.3719	5.44168	6.02108	6.7824	6.69788	5.97541	6.90445	7.38769	7.23523	6.70435	6.94089	6.7409	7.44261	6.59321	6.40152	6.77474	7.88649	6.62716	6.74615	6.23652	5.62105	6.76132	6.58599	4.77472	7.26424	6.78594	6.34744	6.34583	6.73419	5.83791	6.80591	4.97703	6.5437	6.26358	6.99331	6.96647	6.82918	6.7833	5.92876	7.06636	6.54705
CLTA	rS-pS	7.9038	7.86311	7.57639	7.62878	7.70971	7.80288	7.82368	8.04303	8.25886	8.2067	7.50091	8.35295	7.46426	8.19372	7.27013	7.38919	7.91437	7.60181	8.10412	7.28131	8.25007	7.61632	8.2079	7.92234	8.16239	7.55831	7.87648	7.61905	8.17014	8.0086	7.41896	7.88656	8.03137	8.07245	8.13152	8.53311	7.93748	7.71326	8.02733	7.98717	7.79081	7.7476	7.99445	8.06028	7.71607	7.87592	7.804	8.23314
CLTB	rS-pS	7.6006	7.23863	7.3003	6.74371	7.43306	6.49185	7.42878	7.19445	6.38011	7.20379	7.92174	6.62206	6.97114	7.09147	6.9183	8.07095	7.02424	9.0541	6.83717	7.39187	7.25771	6.65402	7.13543	8.94213	7.02331	7.20864	7.46402	6.57829	6.79415	7.72659	6.66368	7.52319	7.22668	7.14826	7.32917	7.32781	6.55637	7.62411	6.40737	7.57224	7.14085	6.79718	7.42269	8.74047	6.85239	7.22109	7.1384	7.79851
CLTC	rS-pS	8.79708	8.83565	8.82348	8.62639	8.58719	8.72273	8.74415	8.34928	9.2904	8.55797	8.74636	8.73924	8.96111	8.22434	7.95579	8.07458	9.09005	8.26105	8.74008	7.99876	9.49769	8.744	8.32691	6.82988	9.18364	9.40162	8.55832	9.07145	8.8601	8.51889	9.1867	9.05173	9.05449	9.39743	8.7826	8.44439	8.83151	8.45991	9.27866	9.19986	9.07346	8.04477	9.09103	7.43292	8.65305	8.5819	8.42715	8.19211
CMPK1	rS-pS	7.88191	8.36976	7.93772	7.60791	7.65044	8.4225	7.11282	6.91454	7.56521	7.94648	7.73452	7.95778	8.53499	8.41651	5.11873	5.46734	7.75024	5.24855	8.20575	5.33817	9.166	7.78606	7.29218	5.03586	7.96598	7.39213	7.38775	8.35063	7.45903	8.20902	8.57604	7.63414	7.61854	7.50609	7.99617	7.28892	7.99355	7.71705	8.64317	7.7924	8.38858	5.05867	6.43277	5.44293	7.29099	6.32348	7.7759	6.28708
CNDP2	rS-pS	7.35584	8.04086	7.00899	8.60752	7.63924	7.33967	8.51623	6.98021	8.03287	7.97758	8.01001	6.69079	7.03059	8.03998	8.88132	7.92668	7.47875	7.49363	7.70551	7.37094	7.81071	8.13425	7.44719	7.03023	8.21896	8.18572	7.63528	6.5424	7.97163	7.93613	8.1321	9.0083	7.11341	7.59085	6.94968	6.8364	7.78782	8.04352	8.22275	7.52421	8.85127	9.18991	7.16629	7.39796	8.63171	8.35148	7.20048	8.64698
CNPY2	rS-pS	3.84965	4.3824	4.27631	4.2483	4.61116	5.11702	4.9238	4.24313	4.81785	4.16787	3.56569	4.53963	4.56131	4.24464	4.07781	3.25677	4.7098	3.76254	4.78036	3.69595	4.38457	3.96399	4.43527	4.68403	4.50073	4.68731	4.52016	5.2733	4.91286	4.44191	4.60421	4.74165	4.50634	4.14458	4.88747	4.64177	4.60287	3.81805	5.64965	4.42825	4.48543	4.99021	4.43098	4.92793	4.43751	4.71322	4.01341	5.30104
CNPY3	rS-pS	6.09852	6.1792	6.89217	6.08051	6.50631	6.36257	6.00875	6.60691	6.35104	6.80199	5.67683	7.67906	5.62783	7.2164	6.58153	6.04504	6.30101	5.9753	5.64193	6.3121	5.65378	5.95392	6.67296	8.73674	6.19143	6.46962	6.66491	6.00318	5.9944	6.05941	7.66603	6.38204	6.05443	6.52554	6.22872	7.05794	6.09811	6.51797	5.45403	6.69079	6.58063	6.753	6.5763	7.06895	6.12298	6.06467	5.83648	7.15231
COASY	rS-pS	6.86171	6.44391	6.53137	6.82019	6.71204	6.53889	6.8306	6.9076	6.48115	6.9998	6.65776	6.67848	6.20841	6.09624	6.6606	6.95806	6.56715	7.09896	6.49965	7.58548	6.66673	6.68168	6.7193	7.81933	6.80943	7.15399	6.4551	5.54246	7.10984	6.91538	6.83137	7.4681	7.05495	6.96028	7.08792	6.92691	6.74637	7.19644	6.17759	6.78841	6.47512	7.49262	8.00762	7.36099	7.40897	7.41777	7.17464	6.85105
COMTD1	rS-pS	5.45792	5.56728	4.7543	5.65877	6.36762	4.93203	5.56295	6.64247	4.4863	5.95063	5.95304	5.86862	5.09114	6.93946	6.25496	6.24419	5.48742	5.51246	5.35888	7.39439	5.5474	5.30964	6.55771	7.58389	6.14857	5.76672	6.00474	4.8195	6.62742	5.59304	3.95486	5.67267	6.0966	5.5842	6.6541	7.06806	3.9757	6.17511	4.0442	5.70702	4.98898	5.45095	6.26822	7.65278	5.7248	4.64298	6.87884	5.85643
COPA	rS-pS	8.20967	7.98178	8.09531	8.1618	8.20048	7.9159	7.83461	7.98022	7.94156	8.55589	8.05664	7.93969	8.80801	8.89797	7.89635	7.71511	8.2469	7.59989	7.64408	7.67256	8.14572	8.02513	7.59453	6.75691	8.0322	8.76444	8.01413	8.09822	7.86192	7.98079	8.08681	7.85478	7.79403	7.96257	8.17237	7.63893	8.76086	8.57205	8.07324	8.22354	7.90733	8.16964	7.85334	7.27749	8.04953	9.06094	7.94293	7.48001
COPB1	rS-pS	7.64444	7.60629	7.17796	7.30904	7.56909	7.90003	7.53704	6.84937	7.2328	7.50355	7.18175	7.79167	7.36503	7.48008	6.31672	6.39957	7.82386	6.61227	7.29988	6.19571	8.06546	7.31334	7.28655	4.28707	6.8926	7.59868	7.14169	7.56799	6.855	7.16622	7.38257	7.1141	6.95171	7.3721	6.98507	6.73701	7.81183	6.572	7.54514	7.03966	7.11707	6.13468	6.4795	5.75243	6.83616	6.93976	6.54249	6.85806
COPB2	rS-pS	7.68842	7.52147	7.62807	7.44448	7.47566	7.53033	7.45611	7.12072	7.20992	7.88518	7.33341	7.10966	7.34839	7.84107	6.97244	6.77079	7.95182	6.96349	7.34746	6.73881	8.11692	7.26014	6.98915	4.70951	7.17245	8.17092	7.37565	7.73137	7.15679	7.7282	6.60459	7.56389	7.38192	7.58747	7.27628	7.05568	7.716	6.87087	7.81782	7.66611	7.79359	6.94865	6.78574	6.55245	7.11329	7.21693	7.119	6.38499
COPE	rS-pS	7.02818	7.32669	7.43928	7.64433	7.89487	7.91819	7.51897	8.49002	6.83172	7.21333	7.5996	8.01096	6.55873	7.585	7.9513	8.22518	7.87628	8.13596	7.86546	8.27321	7.72257	7.46357	7.9875	8.5854	7.3393	7.96325	7.4138	7.24219	7.75067	7.29477	6.71713	7.66494	7.42306	7.41731	6.96371	7.78583	6.75642	7.64371	5.45531	7.47724	7.7045	8.2821	7.94401	8.36471	7.92184	7.03315	8.13095	7.69919
COPG2	rS-pS	5.25947	5.38625	5.59864	5.22324	4.86061	5.35795	4.02128	4.63821	6.2372	5.669	5.22461	5.07677	5.5668	6.25004	4.38332	4.71081	5.21561	4.11996	5.11873	4.51458	5.78323	4.90492	4.84859	3.20426	5.21303	4.14893	6.01755	4.90993	5.03009	4.67385	5.55429	5.24326	5.6383	5.45139	5.6947	5.49767	4.7187	6.45279	5.8179	4.9484	4.80278	5.47548	5.51411	5.16735	5.56933	5.91547	5.52064	4.44333
COPS4	rS-pS	5.44446	5.76268	5.75801	5.31826	5.64386	6.03986	5.44899	4.57651	5.34132	4.957	5.07157	6.33874	5.2429	5.55013	4.05569	4.00668	5.73918	4.75265	5.36434	3.99025	6.12705	5.33678	5.24459	3.11174	5.23868	5.4012	4.48782	5.33615	4.67857	5.15597	5.12037	5.87163	5.42665	5.44642	5.11612	4.55489	5.31629	4.83081	5.7304	5.39238	5.27501	4.0838	3.50345	3.68442	4.45584	4.06088	4.57297	4.5131
COPS5	rS-pS	6.21545	6.01553	6.11967	5.76181	5.69588	6.78063	6.83247	5.41949	6.23624	6.15243	5.54992	6.86621	6.55027	5.5326	4.96699	5.22707	6.09528	5.88977	5.73536	5.54488	6.27714	5.50947	5.49322	4.7953	5.73616	5.48497	5.6792	5.81674	6.01114	5.92943	5.88625	6.3536	6.35249	6.07174	6.03637	5.97496	6.19172	6.03502	6.03365	6.31485	5.66463	5.22109	6.53693	5.24072	5.41548	5.33835	6.21466	5.51872
COPS6	rS-pS	6.83358	6.83441	6.69068	6.71044	6.85559	6.91763	6.90176	7.38845	6.79556	6.94617	6.51821	7.23888	6.30788	7.47412	7.39652	7.53781	6.78733	7.52588	7.27694	7.46074	6.94174	6.33102	6.60019	8.04125	6.57847	7.44722	7.44098	6.84512	6.54364	6.65968	6.74084	6.9053	7.06672	7.0792	7.30136	7.54384	6.43497	7.76747	6.736	6.50181	6.71577	7.07914	7.32948	7.81936	6.66223	7.45782	6.94717	6.55066
CORO1B	rS-pS	7.86811	7.73644	7.15509	7.185	7.50661	7.30393	8.16983	8.75739	7.17968	8.3937	7.91968	7.74892	7.14502	7.6628	8.81661	9.12634	7.65005	8.78028	7.58868	8.78383	8.12713	7.62314	8.55167	9.1922	7.45562	7.64548	8.41733	7.01308	7.80925	7.86057	7.74112	6.93568	7.46094	7.48562	7.81135	8.10154	7.88454	7.5156	6.36288	7.0421	7.72416	8.28475	8.17199	9.01829	8.06305	8.29791	8.01074	7.92631
COTL1	rS-pS	7.76535	7.69188	6.59974	6.98031	7.31136	8.11631	6.78243	6.72377	6.54011	8.36595	8.29909	6.68821	7.15462	7.54796	6.564	6.98305	7.61338	7.23214	6.75965	7.22303	7.3062	7.59631	6.58969	7.36887	6.62021	7.45945	7.21823	6.15141	7.93421	7.75179	6.76546	8.67875	8.06194	7.73047	6.15218	7.44462	7.69955	5.40337	5.20797	7.92644	7.78746	7.05636	7.34666	6.12405	7.1662	7.06267	5.96686	6.56858
COX4I1	rS-pS	8.99345	8.65573	8.67318	9.29921	9.10305	9.29721	8.94179	9.47648	8.34918	9.30087	8.80103	10.1884	8.32813	9.49577	9.64378	9.52916	9.09693	9.16162	8.83185	9.64531	8.68088	8.51159	9.35775	9.68118	9.21144	8.50124	9.1917	9.05682	8.96918	9.10285	8.92858	9.43974	9.05604	9.31723	9.01354	9.67126	8.68596	9.41589	9.39771	9.2034	8.73905	9.51343	9.96617	10.2882	9.1222	9.41305	9.80598	9.51364
COX5A	rS-pS	7.19628	7.74737	7.26413	8.32121	8.01944	8.12316	7.32683	7.2684	7.54318	7.24414	7.60805	8.95493	7.29294	8.16698	7.66295	7.73868	7.74377	7.16156	7.84367	8.0107	8.02282	7.69862	8.16185	7.84972	8.13532	7.61955	7.35001	7.66094	7.98803	7.77499	7.33229	7.95125	7.19281	7.92996	6.80328	7.48714	6.8472	7.95926	7.8763	7.63415	6.74882	7.5933	8.42919	7.88908	7.89382	7.35211	8.52363	7.35176
COX5B	rS-pS	8.29154	7.78333	8.21858	8.30788	8.19401	8.19887	7.86658	8.35159	7.75507	8.41474	7.91199	9.78174	7.46426	8.92325	7.55473	7.94349	8.37845	7.51368	7.93832	7.98839	8.00593	7.54042	8.36538	6.94027	8.15759	7.4124	7.93124	8.1877	7.90892	8.18544	8.0674	8.17224	8.06502	8.38946	8.00553	8.45385	7.34525	8.27542	8.21935	8.18931	7.68785	8.16853	9.22424	8.94279	7.97152	8.37259	8.89185	8.60193
COX6A1	rS-pS	6.59848	6.79935	6.32443	7.30677	7.3912	8.06132	7.50965	7.68493	6.72932	7.0997	7.0623	8.4511	6.22522	7.67083	8.18897	7.48468	7.82782	8.02751	7.459	7.87581	6.95087	6.61934	7.45763	6.55913	7.1241	6.94716	6.75599	7.49891	7.50616	7.32653	6.61746	7.02854	6.86191	6.98452	6.95203	7.26664	6.7176	6.26416	6.4278	7.11917	6.62752	7.03953	8.07249	7.76036	6.984	7.2269	8.16034	7.75316
COX6B1	rS-pS	8.50847	7.44576	7.91145	7.95092	7.80024	8.23289	7.80032	7.88411	7.06825	7.57102	7.57995	8.81315	6.83044	7.79586	8.09041	7.8784	7.67306	7.57564	8.06259	8.1956	7.58143	7.17336	8.04628	7.58303	7.85127	7.39722	7.91347	7.64636	8.36428	7.93369	8.15164	8.04582	7.84928	7.8736	7.68438	7.88902	7.17935	8.12472	7.94445	7.67948	7.56792	8.2311	8.50365	8.86191	7.7186	7.3892	8.50469	8.14798
COX6C	rS-pS	6.96906	6.49488	6.8898	6.68898	6.64441	7.06197	7.32418	5.37387	6.47708	7.16666	6.38779	7.62164	7.13858	7.00194	6.27185	6.21943	6.66704	6.53389	6.33656	6.48619	6.48947	6.15745	5.9427	6.5415	7.1038	6.57457	6.69709	7.37149	7.7324	7.43371	7.00842	8.14622	7.62916	7.4771	7.68403	6.93922	7.01372	7.15419	7.1657	7.77491	6.64548	6.76476	8.24841	7.17408	6.65894	6.6104	8.02259	7.27132
COX7A2	rS-pS	7.44475	7.60588	7.69482	7.71211	7.69733	8.38556	7.5081	7.05752	7.30349	7.75705	7.01889	8.83973	7.03406	7.90956	6.1879	6.32946	7.7472	6.08107	7.721	5.63064	7.59314	6.81707	7.54284	6.16006	7.25874	7.03806	7.0526	7.71569	7.06647	7.61464	7.09837	7.57214	7.02365	7.83128	6.96661	6.93676	6.19434	7.12342	8.09525	7.21628	7.16682	6.70377	7.36966	6.9004	6.89947	6.37892	7.44131	7.11524
COX7C	rS-pS	7.07845	8.1076	7.59593	8.47247	8.16756	8.27369	7.63275	7.33512	7.52673	7.74396	7.78947	9.12424	7.53888	8.21668	7.48402	7.29755	8.02581	7.63128	7.89354	7.15638	7.99766	7.438	7.88501	6.09146	8.31621	7.74677	7.50247	8.23094	8.24177	8.28249	6.82399	8.48873	8.14784	8.1768	8.17538	8.24324	7.36239	8.20579	8.31001	8.50025	8.01847	7.78618	8.20331	8.02884	8.07397	8.22994	8.70693	8.04345
CPNE1	rS-pS	8.21199	6.08491	8.27724	5.81133	6.76608	8.62107	8.09836	9.62641	7.58389	8.4796	6.81829	9.64975	7.30593	8.69723	8.02574	6.27612	7.05958	7.06453	6.50027	8.9511	6.79208	7.83082	8.10817	8.94347	5.96421	7.08934	7.37675	6.20035	7.62895	7.01454	9.10365	7.37873	8.1481	6.71955	9.4695	8.78428	7.88723	8.8713	6.99643	7.60559	6.52349	7.60021	8.25188	9.54883	7.45792	8.15751	8.29335	7.20138
CPSF6	rS-pS	6.29763	6.4559	6.29605	6.43998	5.89503	6.35094	6.65233	6.38993	6.72795	6.27281	6.39375	5.97527	6.95291	6.54926	6.61216	5.65199	6.56629	5.76494	6.46708	6.16508	6.92059	6.43218	6.0518	6.07929	6.42728	6.43287	6.28202	6.97408	6.68665	6.30613	6.3914	6.55102	6.34331	6.79196	6.27821	6.34413	6.26397	6.05911	6.53801	6.57266	6.42579	6.4874	6.29375	5.35679	6.39883	6.37145	6.42199	5.60876
CRAT	rS-pS	5.66948	6.80586	5.72468	6.96254	5.80922	5.65254	4.2323	5.02189	6.32771	5.30886	6.55894	5.45822	6.2038	5.95731	7.85532	7.49882	6.12953	6.61893	5.46165	6.10334	5.42177	5.67122	5.89459	7.97056	7.31968	6.9244	6.34205	5.62258	5.10326	6.48085	8.16995	6.83024	5.36443	5.38531	5.76181	5.55956	6.27553	7.59648	4.58473	5.53768	6.50529	7.66688	5.18537	6.33516	8.21068	8.2177	7.93365	7.75629
CS	rS-pS	7.26875	7.66113	7.15575	7.87573	7.56408	7.6498	8.3613	7.90726	8.25387	7.5173	7.90276	7.63546	7.69456	8.06183	8.71264	7.71231	8.19626	8.29857	8.35305	8.12195	8.09964	7.82011	8.06939	6.12024	8.23476	7.7939	7.72863	8.89116	8.2706	7.84802	7.64105	8.31206	8.17036	8.0265	7.75868	7.57492	7.24382	7.67046	7.79009	8.30396	7.20867	7.269	8.40362	6.81848	8.05355	7.63204	8.2872	8.11836
CSE1L	rS-pS	7.94024	7.12995	7.69799	7.24172	6.77541	8.19458	7.79649	7.32369	7.81275	6.9082	7.07666	7.54446	8.20413	8.1735	5.95975	5.79288	7.33785	6.03058	7.55986	6.48028	7.97311	7.33883	7.14359	5.56174	7.08624	7.24159	7.70684	7.10509	7.79067	6.94758	7.97489	7.66494	8.0597	7.57726	7.91967	7.92411	8.60515	8.10106	8.23477	7.67556	7.07609	6.76007	7.26296	7.29897	6.68248	6.93875	7.44182	6.19317
CSTB	rS-pS	8.01881	8.38817	8.25928	8.09995	8.03195	8.07553	7.6565	6.7293	7.00065	7.34972	8.67876	7.36437	7.94523	8.17209	7.38547	7.86837	8.76102	9.40907	8.16825	8.06385	7.82099	7.72574	7.94474	7.01242	8.96486	7.91432	8.51309	7.10126	8.86947	8.78724	6.96769	8.37755	8.19662	8.24288	7.47791	7.8576	7.58841	7.84919	8.32503	7.53896	7.82926	8.46293	8.83893	9.22475	7.92978	8.34177	7.94542	7.02882
CTNNBL1	rS-pS	6.28005	5.6354	6.52221	4.94593	5.27085	6.49287	6.3523	6.39986	6.1073	6.0917	5.4619	5.43066	5.7384	6.00893	4.93098	5.30592	5.6312	4.88484	5.7448	5.59169	5.60021	5.60711	5.75244	6.38822	5.4527	5.00026	6.35219	5.65282	6.15789	6.04524	6.66437	6.09878	6.68263	6.09736	7.25458	7.02715	6.08033	7.00714	6.46144	6.3027	6.06707	5.97585	6.51756	6.72283	5.08346	5.86423	5.87281	5.37296
CTSA	rS-pS	7.84523	7.38625	8.11237	7.06011	8.11047	7.77802	8.10533	8.00743	8.43334	8.76517	7.95551	6.52909	7.214	8.15758	8.17493	9.18623	7.87314	8.01998	7.58168	8.18619	7.00134	8.04705	8.01758	9.94741	8.84364	7.81309	8.6985	7.42591	8.7917	8.22625	10.1351	7.87926	7.78286	7.50968	9.75084	8.38716	9.79789	8.58271	8.49629	7.92446	7.59813	8.03801	8.50146	9.53984	7.61774	8.33794	8.6263	8.7503
CTSD	rS-pS	9.72549	9.50369	9.71097	8.82108	9.65503	8.4493	8.77509	8.69887	8.62309	9.99349	10.0122	7.43697	8.72692	9.08802	10.2509	10.8072	9.60396	10.2602	8.79321	8.71099	8.99712	9.26328	9.62711	10.9847	9.76391	10.1601	9.56416	9.923	9.42608	9.79909	10.2949	9.83657	8.80142	9.69337	9.57865	9.08294	10.5769	9.80062	7.21773	9.31849	10.0549	9.66948	8.80707	9.2679	9.60165	9.92094	9.25888	9.62616
CUTA	rS-pS	7.53381	6.79863	7.98849	7.24267	7.25067	6.97521	6.28018	7.18415	6.78242	7.34202	6.26033	7.3944	6.45633	7.23006	6.8282	6.71129	6.54457	6.66655	7.03731	6.90071	6.98314	6.88299	7.35925	6.4762	7.26722	7.03479	7.4635	7.34209	6.62897	6.65291	7.15094	7.06992	6.95955	7.14672	7.45988	7.62453	6.74815	7.71494	6.89167	6.90952	6.61751	8.29594	7.56019	8.20068	7.15736	7.0322	7.73823	7.41097
CYB5B	rS-pS	7.78818	7.08134	7.35865	7.13213	6.77974	7.39423	7.4201	7.16098	7.27563	7.53978	6.82271	7.66861	7.3964	8.09744	6.39369	7.77176	7.09469	5.81882	7.06352	6.66464	7.53579	7.02912	7.6542	7.24474	7.21139	7.22019	8.12474	7.53711	7.47592	6.98314	8.50818	7.57132	7.53706	7.59085	7.7697	7.54142	6.69441	8.92108	8.31922	8.21547	6.88802	6.60913	7.38716	7.07241	7.15596	7.92164	7.36471	5.78955
CYB5R3	rS-pS	7.21755	7.8793	7.09526	8.19826	8.09912	7.31285	7.5699	8.10321	7.9548	7.27583	8.19055	6.56475	6.67785	7.07158	8.32408	8.76911	7.64066	8.7047	7.43944	8.22665	7.45999	7.83082	8.00314	8.87475	7.73567	7.96497	7.46766	8.10644	7.96429	7.85431	8.17625	7.6294	6.86384	7.65913	7.51728	7.65543	8.08296	8.03578	5.62817	7.95	7.85104	7.81276	7.68764	7.95709	7.86152	7.87671	7.15694	7.74561
CYC1	rS-pS	8.37228	8.47348	7.4861	8.90931	8.63426	9.26009	9.56275	8.71567	7.75608	8.70581	8.61897	9.27929	8.70992	8.81121	9.24917	9.3392	7.96497	9.43828	7.8351	9.12806	8.03978	8.08403	8.45238	9.96239	8.19131	7.71549	7.2481	7.63277	8.88203	8.00495	7.42425	9.02718	8.5764	8.2978	7.96047	8.13509	8.51834	8.18769	7.30725	8.33511	7.21615	8.6273	10.2056	8.74177	8.52579	8.1407	9.17876	8.00554
DAD1	rS-pS	6.75939	7.46003	7.38304	6.47275	7.44207	7.59949	6.8541	6.02963	6.60124	7.18454	7.18519	7.10095	6.62931	6.88248	5.01936	5.54909	7.6472	6.15625	7.18673	5.48945	7.7144	6.80054	6.71673	5.9463	6.97778	7.36897	6.59167	7.1921	6.94235	7.21535	6.10709	7.23803	7.22968	7.18158	6.2053	7.15924	7.41485	6.62137	7.1782	6.79131	7.20199	6.38676	6.44801	5.31523	6.4742	6.15271	6.72169	6.39787
DARS	rS-pS	7.25403	7.10672	7.3655	6.68898	6.58198	6.93306	6.56584	6.47693	7.38615	6.49924	6.05648	6.31548	6.98197	6.64128	5.327	5.20068	6.09169	5.06843	6.69567	5.85554	7.12695	6.79191	6.54037	3.30799	6.74055	6.42041	6.69886	6.80932	6.21162	6.35497	6.23784	5.71948	6.72428	6.76023	6.56335	6.64235	6.22106	6.69412	7.08915	6.91219	5.71126	5.51221	6.73632	6.40616	5.90349	6.32348	6.21112	5.31299
DBI	rS-pS	7.18418	7.34218	7.26657	7.19338	7.26972	8.518	7.53933	7.3974	7.81598	7.56068	7.32407	8.69697	6.85224	7.11933	5.84512	5.92607	7.41362	5.81882	7.19593	6.41856	7.36681	7.08055	7.63934	5.93824	7.46186	7.13886	7.12864	6.9866	8.11564	7.31262	7.50687	7.37402	7.47152	7.67411	7.53892	7.90039	6.58386	7.40088	8.47396	7.31333	6.39901	7.20572	8.50164	7.71669	6.62018	7.27813	7.36736	6.85456
DBN1	rS-pS	6.25327	6.26667	6.55353	6.99392	6.65658	5.84452	6.24319	5.46371	6.26013	6.13804	6.88569	3.53737	5.14352	4.80207	5.84512	6.55969	5.60458	8.03322	4.47991	4.88406	4.5799	5.14961	5.47659	6.2431	7.31711	6.70153	5.80758	7.13164	4.46615	5.75529	6.05759	6.34207	6.70647	7.06303	4.92858	6.16296	5.39713	5.44459	5.51321	7.2087	6.24257	5.69291	5.59848	4.3969	6.51046	7.22731	5.63789	7.70989
DCPS	rS-pS	5.2336	4.37075	4.12316	6.03406	5.36613	4.43716	4.53742	4.40569	3.65471	4.7455	4.69781	4.31686	4.72496	4.44534	6.07421	4.69199	4.36979	5.2777	4.6323	5.78632	4.69426	4.38998	4.39402	4.94761	4.30643	5.30144	4.33258	5.49316	4.78804	5.19382	4.24382	5.7576	5.5468	4.82708	4.71297	4.58025	4.63143	5.04164	4.44427	4.49384	4.56571	5.43779	5.18718	4.73128	5.09715	6.06467	3.99704	3.55741
DCTPP1	rS-pS	6.73102	6.9014	6.358	6.77229	6.90855	7.93374	6.68442	6.69503	5.8844	7.15791	6.12972	7.98224	6.42889	6.86298	5.73459	5.96107	6.30515	5.29682	6.81046	6.49677	7.07683	6.40981	6.9693	5.8522	6.55678	6.30584	6.44145	6.18284	6.15036	6.60279	5.77197	6.3411	6.76889	6.02576	6.44999	6.87918	5.88395	6.42421	5.8179	6.68613	6.00412	5.77425	7.10512	6.29889	5.84326	6.09854	6.70331	5.03635
DDOST	rS-pS	8.65646	8.73246	8.41285	8.62257	9.35156	8.07027	9.03874	8.18358	8.58083	8.5488	8.37313	9.26603	8.17925	8.74521	9.27812	8.82156	8.99859	9.27303	8.60454	8.54845	9.06543	8.79237	8.62241	8.07656	8.30063	9.58782	8.06262	8.5644	8.45858	8.62334	8.37308	8.2375	8.74636	7.80333	7.5354	8.37181	8.61867	8.23722	8.52181	7.78368	8.40776	8.57668	9.00193	8.946	9.06725	8.51855	8.70546	8.58618
DDT	rS-pS	3.50511	3.29881	3.1649	4.54493	4.11535	5.71239	3.30641	3.82657	3.61968	3.64274	4.19592	3.37975	3.60732	3.86223	2.88349	2.55906	3.82381	3.66294	3.30509	3.25002	3.18512	4.11916	4.31802	0.730517	4.41007	4.27609	3.54741	3.59204	4.84515	4.55529	3.74678	3.33553	3.14983	4.11979	4.2804	4.2015	4.16517	4.10194	3.0525	2.97167	3.10445	3.34501	2.87772	3.14539	4.55836	3.37455	4.77528	3.39336
DDX17	rS-pS	8.25408	8.43087	8.38476	8.45761	8.08943	8.54014	8.50006	8.46518	8.75438	8.42891	8.36253	8.1084	9.41598	8.49554	7.97138	7.82757	8.70239	8.05548	8.57634	8.07134	8.55963	8.67719	8.11331	6.8728	8.70029	8.88043	8.43678	8.99028	8.35002	8.4475	9.1897	8.77785	8.16724	8.78453	8.89439	7.97996	8.63623	8.79106	8.96495	9.12104	8.55285	8.50629	7.98612	7.2422	8.61363	8.33583	7.71507	8.20637
DERA	rS-pS	5.54882	6.00803	5.87457	5.80104	5.81406	6.31626	6.17412	4.91517	6.49732	5.79709	5.47801	6.60092	5.86079	6.07218	4.26298	4.58181	6.02799	4.74571	6.10215	4.36348	6.08281	5.65609	5.50965	3.42026	5.16413	5.09739	5.68634	5.13015	5.46432	5.10723	4.87814	5.17988	4.8736	5.58873	5.48212	5.32839	4.80783	4.57269	6.02243	5.56845	4.66623	4.36284	4.98052	4.94922	4.39697	4.84203	4.92987	5.16254
DHRS4	rS-pS	2.77863	4.33122	2.93877	4.25961	4.44025	4.44283	3.79461	3.68433	3.81814	3.83065	4.6273	2.73667	2.88404	3.1875	5.35897	5.09291	3.59273	4.10377	4.0365	4.98102	4.33295	4.1338	3.62053	4.48447	5.00235	4.8889	3.31831	3.85395	4.70232	4.59118	3.51583	4.96611	3.64466	4.69902	3.41622	4.57395	4.15805	3.12197	4.25364	3.28331	4.26593	4.85596	4.76378	3.86809	4.21163	3.51134	4.75271	4.45262
DHRS7	rS-pS	5.04127	6.72276	6.51299	5.89712	7.1586	5.9542	5.99546	5.73869	5.5878	5.84693	6.12256	5.8629	6.09993	5.19871	6.07421	6.62066	5.61961	6.67479	6.27058	6.07067	6.2179	6.04192	6.12344	5.03082	6.08229	6.55646	5.71107	6.25559	5.55024	6.4751	4.56637	5.80037	5.75099	5.47113	4.90211	6.06754	5.41217	6.26876	6.34566	5.15172	5.43601	4.04576	6.2431	5.34766	6.64369	5.69262	5.42191	5.79929
DHX29	rS-pS	5.2205	5.32921	4.69393	4.6432	4.63322	5.17689	5.11611	4.17538	4.96698	4.31287	4.87623	4.38226	5.27554	5.33844	3.91533	3.86603	4.83819	4.39291	5.08611	3.64613	5.82353	5.03732	4.77387	2.10196	4.8981	5.339	4.75908	5.47804	4.79081	5.72168	4.55155	5.18635	5.13234	5.40597	5.3672	4.52907	4.36699	5.51402	5.26769	5.7906	5.27342	3.77055	4.51732	3.18695	4.82129	4.78695	4.66564	4.63512
DHX9	rS-pS	7.60967	7.65594	7.53499	7.68405	7.39927	7.8832	7.94929	7.42781	7.96675	7.54943	7.57658	7.38845	8.34849	7.87798	7.27612	7.05108	7.88598	7.15764	7.78186	7.61869	7.7664	7.67817	7.39708	6.14846	7.87162	8.02051	7.60309	8.01276	7.74639	7.65505	7.57698	8.16462	8.11285	8.41898	7.50494	7.32125	8.0055	7.68902	8.01845	7.95065	7.86115	8.03752	8.00454	6.91206	7.5993	8.09698	7.76788	7.18381
DIABLO	rS-pS	2.59581	2.77013	2.48177	3.07613	3.3472	4.07627	3.55001	2.64459	3.47038	2.93693	2.97811	4.06131	3.50091	3.38797	2.6671	2.38253	3.56537	2.9545	3.43513	2.70219	3.02357	3.01338	2.9187	1.36474	2.83591	2.58502	2.76466	3.48852	3.04216	2.59416	2.76313	2.97635	3.23973	2.74122	2.96471	3.36027	2.65137	2.27532	3.31843	2.90894	3.03094	2.70991	2.97352	2.81519	2.9316	3.00908	3.3242	3.56885
DKC1	rS-pS	7.43571	6.85477	6.93345	6.80418	6.61423	7.15787	7.4005	7.35414	7.03207	6.8712	7.07401	6.89002	7.7093	7.0297	6.05203	5.85341	6.56457	5.92705	7.4783	7.47627	7.26891	6.7557	6.86981	6.30291	6.94085	6.94542	7.39649	7.2521	7.60946	6.64097	7.016	7.50477	7.60245	7.45001	7.79738	7.48882	7.48446	7.45988	8.09751	7.15903	6.73326	6.95636	7.28222	7.20412	6.82327	7.36157	7.78307	6.65767
DLAT	rS-pS	6.6136	6.39202	5.4282	6.59537	6.08608	6.48568	6.13527	5.39785	6.14884	6.00409	6.19748	6.29355	6.22066	6.18868	5.2753	5.02236	5.43926	4.82026	5.80618	5.45851	6.65035	6.14937	6.22374	3.90132	6.6655	5.12223	5.21431	5.55692	5.98959	5.97226	5.89567	5.41455	6.46352	5.81796	5.50628	5.32839	5.5707	5.55601	6.37719	6.44214	5.74038	5.28779	5.93989	3.94882	5.53669	5.44326	6.5528	4.72223
DNAJB11	rS-pS	6.46147	6.71817	6.99949	6.21539	6.7945	6.41467	6.30642	5.84427	5.95284	6.49577	6.26962	6.20684	7.13939	7.02156	5.21669	5.32559	7.37131	5.46467	5.93726	5.02391	7.00186	6.38172	6.15132	5.4528	6.18955	6.99669	6.32499	6.50972	6.42912	6.95449	6.54447	6.74595	6.87472	7.05488	6.15013	6.36252	6.43276	6.01052	6.86195	6.72154	6.84417	6.59602	5.82083	6.40726	6.021	5.91341	5.7754	5.90914
DNAJC13	rS-pS	5.63631	5.42244	5.79736	5.32186	5.17823	5.45224	5.50787	4.9907	5.34132	6.2054	5.82909	4.66582	6.24484	6.23169	4.40097	4.62213	5.84106	4.44095	5.25412	4.43857	5.86614	5.56452	4.67931	3.32457	6.01812	6.02885	5.69168	6.18077	5.31829	5.77882	5.19476	5.63063	5.81354	5.80636	5.86508	5.27503	5.18059	5.38865	6.30918	6.31686	6.10606	4.95164	5.09143	4.51174	5.20584	5.64136	5.57679	5.25928
DNM1	rS-pS	5.71505	3.75824	4.65721	5.16026	4.60837	3.05355	3.48812	3.17523	4.78397	4.21081	5.65289	3.22434	3.72372	3.72079	3.64598	5.46513	3.21555	4.45378	2.44774	3.85059	3.5554	4.36228	3.19481	6.4762	2.72617	2.43452	5.01596	3.64716	3.67874	3.89946	4.91103	3.38882	2.50055	3.25542	4.60075	4.64177	4.66697	5.26981	1.68683	6.31686	3.50813	4.35041	3.75455	3.24713	2.6318	3.85774	3.76541	5.60876
DNPEP	rS-pS	7.64395	6.68484	6.78901	7.47876	6.8444	7.39405	7.55413	8.20611	7.62679	7.54776	6.9025	7.1298	6.86498	7.08787	7.7602	7.49122	7.01794	8.19827	7.0987	7.58933	7.52073	7.19271	7.44797	7.6388	7.27255	7.00004	7.3176	6.68532	7.2569	6.76322	7.21772	7.0393	7.28255	6.46531	7.68049	7.50629	7.1469	7.26249	6.85758	7.29607	7.16553	7.61067	8.25644	8.02706	7.13336	7.4992	7.71757	7.22009
DOCK6	rS-pS	6.50211	5.97121	6.31857	6.06125	5.81647	6.07175	6.65866	7.73599	6.50134	6.53008	6.68231	5.91024	6.47434	5.89556	6.49581	6.89446	5.60121	6.43816	6.52239	8.13066	5.20559	6.42848	6.72251	7.97779	6.50636	6.59689	7.07862	6.53511	6.6282	6.33394	6.97382	5.62112	6.94626	6.39213	7.08579	6.66475	6.58253	7.01538	5.55814	6.81717	6.44006	6.65344	7.21477	6.63359	7.13051	6.5315	6.81179	6.14239
DPM1	rS-pS	6.0899	5.51708	6.65387	4.96679	5.05699	6.96171	5.25823	5.31422	5.41127	5.5335	4.65024	6.49253	5.86274	6.38021	3.4222	3.89922	5.11072	3.48273	5.50796	4.26789	5.36668	5.43312	5.17511	3.73759	4.90955	5.27953	5.77612	5.06642	5.23527	4.94193	6.2852	4.74165	5.46444	5.4809	6.63597	5.96296	3.81751	6.13789	5.68513	5.99569	4.52077	4.1172	5.12216	5.35223	4.07995	4.61289	5.0511	4.10121
DPP3	rS-pS	6.93255	6.86657	5.65001	6.63427	6.29942	6.8301	7.2342	7.00839	6.44825	6.79636	6.59854	6.23101	6.29635	6.09385	6.5283	6.59658	6.66623	6.69834	6.60185	7.11883	6.32003	6.65275	7.64848	6.96164	6.57919	6.82957	7.04775	6.26835	6.921	6.57079	6.31183	6.50263	6.66282	6.80951	6.54481	6.22859	6.82545	6.23273	6.54768	6.50181	6.47789	7.1818	7.04575	7.01227	7.19513	7.15127	7.11331	6.7135
DYNC1H1	rS-pS	7.79881	7.80333	7.46075	8.23764	7.94864	7.89938	8.3895	8.76221	8.18814	8.32012	8.69746	6.76624	8.58023	7.56315	9.44909	8.9036	8.35418	8.64816	8.01983	9.04979	7.96757	8.29692	8.14856	9.0326	8.98422	9.12927	8.85863	8.28528	8.67242	8.69003	8.46038	9.21145	8.91741	8.92622	8.04125	8.60012	8.78345	8.62793	8.68772	8.03201	9.16747	9.00836	9.05664	8.50147	9.1667	8.76636	8.99608	8.7898
DYNC1I2	rS-pS	6.8785	6.58166	6.89533	5.6387	5.88702	6.72998	6.37214	6.50111	6.81698	6.06971	6.04679	6.34285	6.36828	5.94411	5.74154	6.06857	5.90109	5.45619	6.51811	5.73957	6.31255	6.246	6.42224	4.3693	6.42489	5.65628	6.25345	5.66028	5.81952	6.26894	6.35686	6.31282	6.11723	6.89967	6.13265	6.08758	5.95139	6.43653	7.39154	6.46594	6.26998	5.78353	6.50158	5.74375	5.87312	6.2324	5.59684	5.30275
DYNLL2	rS-pS	7.33227	7.13741	6.8	7.20708	6.9743	6.89379	6.72389	6.90969	6.89657	7.24672	7.65204	5.62423	7.11089	6.57518	7.86807	6.90757	6.91674	6.53992	6.79692	7.61005	7.00958	7.0687	6.64212	7.82006	7.2814	7.62716	7.44362	7.6079	7.23874	7.51911	7.80281	7.25606	7.65983	7.52746	7.91276	7.59528	6.4157	6.84801	7.05608	7.44444	7.3362	7.79509	8.21516	7.18117	6.73908	8.11789	7.66759	7.41731
EBP	rS-pS	6.72081	6.31509	6.60842	6.82464	6.86959	6.93357	6.28747	8.3917	5.72734	6.45974	8.0483	7.60838	6.37788	7.67843	7.50865	7.22283	5.84675	6.85967	7.34711	8.33969	7.21156	6.25941	7.24478	6.96428	7.09229	7.23449	6.75854	6.51631	8.57851	6.75216	6.35002	6.85005	6.86769	7.10785	7.37275	7.68715	6.51935	7.69287	7.48979	6.41982	5.82109	7.11035	7.56124	8.47236	6.63031	6.83775	8.44988	7.22823
ECI2	rS-pS	3.87664	5.14542	4.47085	5.0298	5.27787	5.75798	4.78399	4.44459	4.12337	5.69191	5.14205	3.67424	5.50808	4.45654	3.71817	4.38965	5.15038	4.16746	4.40252	3.72023	6.00764	4.87037	3.89071	1.93918	3.11459	2.96042	3.25246	4.42658	3.98979	5.35073	3.87137	6.24735	5.1302	4.42316	3.66545	4.0823	4.36699	0.214535	5.16778	5.93139	4.93962	1.5262	5.52277	2.57024	4.72381	3.97673	5.06425	4.59091
EEF1A1	rS-pS	12.1109	12.5016	12.8391	12.8369	13.0218	12.7642	12.6676	13.1551	13.5456	12.482	11.9976	12.9781	12.1406	12.7886	13.6327	12.8926	12.6217	12.6489	12.7743	12.3877	12.6174	12.6287	13.2143	9.46001	12.3138	11.6401	11.8521	12.3374	11.6631	12.055	11.8519	12.0965	12.1386	12.2727	11.9141	11.949	11.7673	12.5273	12.8872	12.4013	11.9131	12.29	12.1996	11.3935	12.8231	12.0971	12.2069	12.0581
EEF1A2	rS-pS	1.5092	0.424533	1.4454	-2.68178	-2.34127	-2.62006	-0.743845	2.36535	-1.29124	-1.19693	0.798788	-0.416216	-1.15203	-2.14634	3.71817	4.79434	0.664955	3.69931	-0.332464	1.68198	1.02087	-1.00253	-1.56671	-0.959735	0.0765745	-4.15538	2.86879	0.2681	-0.0600487	1.72848	4.56637	-0.293721	-1.44461	-0.601936	0.0877148	-0.00858208	1.0309	3.85521	-1.04183	4.09417	0.274569	0.0990198	-1.80853	0.684974	2.48483	2.21879	3.72622	-1.06514
EEF1B2	rS-pS	9.26453	8.85529	9.1967	9.45821	9.72579	9.76748	9.42512	9.50701	9.9739	8.71796	8.27022	10.4483	9.06598	9.84072	8.27885	8.71794	9.03222	7.92452	9.27438	8.4677	9.21639	8.98177	9.48758	7.44004	8.92858	8.59182	8.54315	8.58787	8.51456	8.53603	8.2212	9.4069	9.008	8.84014	8.75514	8.99019	8.51242	9.0904	9.31768	9.24076	7.73288	8.53369	8.93306	8.31959	8.94511	9.18916	9.01483	8.21619
EEF1G	rS-pS	-1.94178	-2.15933	-1.39064	-3.23808	-2.03263	-1.11722	-1.50953	-4.15538	-1.48098	-1.38871	-3.24286	-2.36014	-2.89011	-3.14935	-4.15538	-3.01168	-4.15538	-4.15538	-2.24127	-4.15538	-1.80824	-2.40339	-3.27889	-4.15538	-3.27005	-4.15538	-2.0182	-4.15538	-2.62267	-1.50524	-3.25768	-2.60258	-1.9234	-1.48401	-0.493323	-0.792851	-2.79148	-1.23722	-1.16276	-0.99664	-3.33874	-1.45399	-2.06124	-1.99964	-1.58556	-1.67115	-2.49348	-2.34577
EFHD2	rS-pS	8.23531	7.99985	7.42569	8.0684	7.61173	6.98422	7.56241	7.65581	7.56176	8.19231	8.44212	7.90895	7.64829	7.90036	7.77466	8.1558	7.78289	8.4757	8.07864	7.83841	7.67542	8.46515	8.73755	9.01929	7.91119	7.81119	7.97127	7.82631	8.81486	8.13982	7.82671	7.82782	8.06082	7.80235	8.69369	8.3668	8.38214	7.63394	6.68215	7.74305	8.50614	7.92048	8.14255	8.90184	8.09239	7.68241	8.19394	8.25078
EIF2A	rS-pS	7.40649	7.11023	8.16236	7.19829	7.03304	6.8656	6.66357	6.14511	7.43609	6.63469	6.05648	7.74052	7.04271	7.83858	4.86891	5.03137	6.98993	5.19097	6.7954	5.32504	7.5315	6.76865	6.82216	2.47314	6.90696	6.57457	6.63569	7.22418	6.22603	6.54082	6.76031	6.71275	7.06672	6.93385	6.48446	6.50673	6.09904	6.95816	7.58412	7.04939	6.22207	5.45821	5.75127	4.87806	6.08619	6.11742	6.34648	6.03821
EIF2B5	rS-pS	6.03405	6.06094	5.96599	5.88622	5.76869	5.79444	6.26918	6.03346	6.01483	6.27078	5.8712	6.07359	6.50469	6.53613	6.53631	6.12858	5.73151	6.30289	5.77172	6.6636	5.93485	6.01746	5.56359	5.17954	5.9925	6.09307	6.15262	6.14823	6.24636	6.13187	6.13421	6.40161	6.34423	6.35011	6.25273	6.07425	6.30725	5.61679	6.21978	6.24037	6.0156	6.23106	6.71001	6.66426	6.28639	6.45652	6.57226	6.21882
EIF2S1	rS-pS	6.53743	6.94133	6.2238	6.58716	6.50332	6.58925	6.53403	5.22096	6.45655	6.04144	6.45773	6.19597	6.89106	6.58882	5.17112	5.20865	6.84534	5.50836	6.57094	5.15734	7.48385	6.33182	6.03332	4.39308	6.47894	6.7561	6.41159	6.67945	6.29598	6.72657	5.57496	7.00801	6.95292	6.98795	5.54723	6.10952	6.4913	5.98	6.81918	6.06446	6.51745	5.95445	6.16317	4.34736	5.72983	5.19675	6.30275	5.59624
EIF2S2	rS-pS	7.25531	6.59257	7.55858	6.35201	6.48296	8.04186	7.29781	7.39492	6.91174	6.60683	6.27424	8.35784	7.25029	7.42603	6.48343	6.61368	6.79839	6.60941	7.29846	7.12338	7.38316	6.56029	7.06742	6.68809	6.50107	6.96786	7.12995	6.84839	7.08183	6.94966	8.11682	7.2535	7.5451	6.91596	7.96164	7.244	6.6437	7.62096	8.00404	7.55527	6.80942	6.65912	7.78297	7.17602	6.30505	6.56332	6.77866	6.17738
EIF3I	rS-pS	8.25537	8.13167	7.84606	8.21288	8.15499	8.59579	8.34415	7.26731	7.9108	7.21912	7.9604	9.00796	7.6841	8.38413	8.41051	7.7244	8.14579	8.18295	8.21332	7.83006	8.59276	7.87205	7.95595	7.59845	8.15085	8.35242	7.7925	8.17577	8.33491	8.0482	7.74991	8.33624	8.6563	8.26637	7.38366	7.9698	7.97468	7.94819	8.71827	7.49693	8.02653	8.57768	8.79192	8.57155	8.32749	7.71111	8.66783	7.74782
EIF4E	rS-pS	4.98966	5.55703	4.83872	5.16828	4.93797	6.05011	5.09758	4.13314	5.35736	4.5114	5.18784	6.03242	5.32458	5.09743	3.25753	2.88489	5.37966	3.35178	5.42037	3.64613	6.31338	5.22331	5.11389	1.54539	5.46362	5.25728	4.54395	5.64832	5.03944	5.37975	4.96796	5.23497	5.59095	5.2996	4.71574	4.47601	4.97718	4.56149	6.07936	5.49204	5.00057	3.47092	4.05452	3.43994	4.4127	3.4216	4.95551	3.8193
EIF5B	rS-pS	7.45262	6.67303	6.95555	6.4056	6.02898	6.89998	7.07963	6.02707	7.21629	6.81387	6.70987	5.98162	7.62315	6.86227	4.88154	5.15469	6.69096	4.02573	7.29096	5.18958	7.29275	6.77392	6.87097	4.57736	6.05263	6.98658	7.41273	7.81097	7.00336	6.68316	7.31044	7.8558	8.04674	7.72534	6.79022	6.69118	6.38401	7.77234	8.18588	7.15565	7.18218	6.02653	6.73134	6.74994	6.43316	6.61989	6.61132	6.85398
EMC8	rS-pS	6.03405	5.56387	5.38617	5.67153	5.59833	5.77941	5.616	5.83844	5.29211	5.75564	6.02172	5.91024	5.30171	6.13277	6.1335	5.80169	5.86789	5.80053	5.50672	6.21292	5.87294	5.38499	6.06297	6.02705	5.26746	5.63918	6.02461	5.45762	5.55514	5.67394	5.11433	6.04051	6.01099	5.38531	5.25379	5.90643	5.34322	5.80426	5.18647	5.78478	5.32507	5.89364	6.37014	6.216	5.49888	5.6036	5.95703	5.74863
ENAH	rS-pS	6.4514	6.81161	7.14981	5.61834	6.08408	6.72824	6.05963	5.80595	6.25538	6.40255	4.92877	5.66291	7.5468	6.57775	4.81066	4.67292	5.61462	5.18586	6.52543	5.36665	6.33322	5.85139	4.4905	4.21773	3.59507	6.1118	5.43604	6.96928	6.04403	6.06707	6.0877	4.94085	6.74187	6.99308	6.21608	6.02431	6.46341	5.82627	6.60031	6.606	5.76892	3.71345	5.57368	3.93059	5.90571	6.32038	3.09732	5.36969
ENO1	rS-pS	10.6352	11.1096	9.79937	11.2884	11.0853	10.1117	10.9293	10.2266	10.4082	10.515	11.1607	10.5752	10.5383	10.3082	11.3283	10.7718	11.0916	11.1273	10.6858	10.5853	11.1937	10.4894	10.5477	10.9586	11.3131	11.0346	10.0938	10.6444	11.6077	11.0687	9.59205	11.6432	11.3535	11.4894	10.4092	10.7833	10.7624	9.80597	10.5578	10.3483	10.9166	11.4329	11.6678	10.7242	11.0573	10.006	11.002	10.2965
ENO3	rS-pS	2.24859	1.98917	1.57706	2.65289	1.61766	2.33409	2.28575	3.27355	2.56004	2.76321	2.09252	0.89423	3.2252	2.06595	3.64598	3.2152	2.06735	3.26709	1.8444	4.18309	1.23286	2.73485	2.50723	4.24412	3.51334	2.78489	2.83061	2.57366	2.97552	2.8526	2.44161	2.55145	1.48835	2.56875	3.06355	1.8054	1.89583	2.16123	1.94274	3.78045	2.72087	3.97059	1.48979	3.94277	3.36569	3.49493	3.17698	2.7466
EPB41L1	rS-pS	6.41159	5.41867	6.30913	5.06462	5.64114	5.71415	6.70633	7.04048	6.16006	7.45616	6.54982	5.35773	6.61431	7.11992	4.7151	6.05243	5.15497	4.72822	6.09315	6.46599	4.90115	6.18933	5.5259	7.10293	6.48202	5.02681	7.19775	5.49817	6.1482	6.00323	6.90843	3.58423	6.38778	5.8333	8.11617	6.94411	5.96879	7.63439	6.57984	6.61258	6.87705	5.02973	7.21343	7.38127	5.71976	7.84523	6.42709	4.99878
EPHX1	rS-pS	5.06493	5.85058	5.58697	5.16828	5.903	5.59518	5.92363	4.84713	5.08939	7.06443	5.47159	4.6789	6.11804	5.07095	5.20669	5.82606	5.57059	5.37982	5.68505	4.98102	5.11681	5.47683	4.25206	6.85293	5.55399	4.76821	5.65937	5.74975	5.50708	5.87369	7.96848	5.694	6.24509	6.36865	5.81049	4.57395	6.39692	5.29257	4.82232	5.49204	5.86722	5.37168	5.97503	5.69417	6.1975	8.62337	5.6778	5.65244
ERAP1	rS-pS	6.98465	6.72657	6.24623	7.51697	6.21874	6.74782	5.91895	6.88162	7.22214	5.71446	6.59485	6.63955	7.20402	7.03904	6.92747	5.73706	7.8644	6.78718	6.04388	5.93721	7.05061	7.45594	6.47644	5.95963	6.80453	7.06712	5.90571	6.83527	6.42288	6.56358	6.7428	6.8902	5.93473	6.64548	5.83487	5.94842	5.38346	6.51411	7.27159	7.19672	6.75111	5.95957	6.18061	4.9462	6.83849	5.10784	5.7786	6.02892
ERGIC1	rS-pS	7.60716	7.81448	8.03361	7.92036	8.31367	7.52567	7.7188	8.23773	7.16152	7.75343	7.73452	7.47382	7.82207	8.2164	8.53616	8.98933	7.46633	8.2393	7.79074	8.25463	9.05688	7.93373	8.3664	7.27706	8.14384	8.15746	8.00416	8.26683	7.92887	7.68401	6.96657	7.51036	7.90092	7.48925	8.09747	7.78651	7.64712	8.54293	7.52325	7.50931	7.78718	8.04718	8.27129	8.37795	8.44245	8.06329	7.14708	8.00527
ERLIN2	rS-pS	6.46147	6.00928	5.77353	6.46218	6.90799	6.44886	5.65313	5.80146	6.8923	6.2819	6.50726	6.78692	6.99718	5.33844	5.9205	5.57807	6.44678	5.88347	5.93817	5.50584	6.98576	6.36941	5.9261	3.94488	6.61602	6.26461	5.43391	6.58144	6.1792	6.00323	6.72969	6.97292	5.16191	6.41779	6.40871	5.8502	6.39994	6.25028	6.42387	5.38087	5.75529	5.19872	5.37272	5.44721	6.35066	6.29927	7.06244	5.86805
ERP29	rS-pS	6.26353	7.3387	6.66871	7.33646	7.95822	7.56191	7.34309	6.79322	7.52278	6.70771	6.91676	6.62409	6.37651	7.01652	8.17686	7.45094	7.92349	7.90597	7.54223	7.32352	7.29233	7.13386	7.13398	7.3149	7.65901	6.72401	7.1719	7.95719	7.85498	7.8602	7.12465	7.65449	7.47993	7.43877	7.80649	7.2529	6.80452	6.76419	8.16699	7.14208	7.36078	7.6432	7.51965	7.95522	7.32795	7.71819	7.22177	8.60939
ESD	rS-pS	7.75038	7.1236	7.96577	6.70975	6.89207	7.19191	6.37812	6.33406	7.22068	6.85776	6.02391	8.35356	5.96635	8.00513	4.45268	4.29306	6.74301	4.82356	7.41107	4.79161	7.1184	7.04615	6.94589	2.69345	6.44628	6.6254	7.40787	7.14925	6.35428	6.56177	6.22762	7.12648	6.89875	6.72161	6.40871	7.21191	6.13574	7.19463	7.50724	6.87164	6.45489	4.68088	5.7525	5.15169	5.9365	5.85462	5.92998	5.75741
ESYT1	rS-pS	6.49015	7.429	6.62753	7.68055	7.30922	7.41744	7.67398	7.55677	7.69674	7.33718	7.4068	6.95917	7.49419	6.78739	7.49844	7.09472	7.31186	7.99387	7.49113	6.99411	7.90873	7.2643	7.47218	6.43861	7.70279	7.60089	7.13126	8.22491	7.55099	7.22737	7.64105	8.02673	7.62348	7.74979	7.00443	7.37658	6.93625	6.92723	7.74484	7.11454	7.57763	7.86421	7.78357	6.1025	7.47112	7.43364	7.64019	7.8223
ETF1	rS-pS	7.64051	7.39682	7.23639	6.94863	7.06838	7.27306	7.07227	6.54024	7.20845	6.67435	7.11787	7.20584	7.48851	7.44396	5.94177	6.10032	7.28486	6.32051	6.93522	5.95267	7.96889	7.10629	7.0327	5.48266	7.08422	7.57302	6.76698	7.22216	7.05845	7.09363	6.27531	7.3726	7.64645	7.43375	7.06207	6.68973	6.87677	7.21621	7.69948	7.70432	7.15259	6.50433	6.78813	5.97188	6.88319	6.92453	7.23054	6.68815
ETFA	rS-pS	6.80137	8.20485	6.58319	7.58823	7.20214	8.07701	7.52746	7.07497	7.21922	7.1813	7.52205	8.24082	7.49419	7.356	6.85246	7.36978	7.61713	7.16676	7.47924	7.21949	7.61086	7.09838	7.45416	5.29344	7.30761	6.94542	6.67123	7.49807	7.58252	7.5468	7.16318	7.55891	6.20912	7.55893	5.95092	6.61653	7.21195	7.11451	7.99876	7.07699	7.00156	6.16339	7.17273	6.29771	7.31838	6.26904	6.54343	6.46447
ETFB	rS-pS	5.63433	5.84918	5.56335	6.35728	6.74344	6.34112	6.54167	7.0594	5.74506	5.77723	6.37752	5.80683	5.47525	6.3495	6.65141	7.15917	5.61795	6.44994	6.15972	7.35875	4.33295	5.75999	5.78103	8.72897	6.09439	6.08993	5.94941	6.03338	6.78653	5.46734	6.77442	6.63533	5.88747	6.91596	6.56105	6.58869	6.91634	6.48179	5.06718	6.18187	5.83843	7.28542	7.20314	7.76466	6.40199	6.77572	6.45732	6.36871
ETFDH	rS-pS	3.93558	4.29058	4.12316	4.47548	4.53411	3.96649	4.47497	3.54811	3.92244	4.52847	4.7755	4.5048	3.55026	5.00129	3.13628	3.84574	4.84674	3.05895	4.69206	3.75981	4.56879	4.32131	4.00471	2.21302	4.57167	4.54762	4.32344	4.95917	3.98979	4.60178	5.90968	4.57429	4.03544	5.28294	4.69627	3.26964	4.63656	4.48451	5.1216	3.78045	3.62764	3.20014	3.01504	3.45702	4.63812	3.58036	4.39285	3.68906
ETHE1	rS-pS	6.91068	7.06697	6.71679	7.73559	7.7738	6.88107	7.57326	6.86594	5.48124	7.12965	7.5911	7.07695	6.31503	7.26286	8.15946	8.31769	7.18225	7.75262	8.08071	8.10092	7.7335	7.17557	7.39266	7.51782	7.30978	7.52377	7.44467	6.0102	8.36079	6.95999	5.38402	7.6898	6.60479	6.96551	6.55024	6.86892	7.46872	7.22984	6.87832	6.16855	6.69391	7.35707	7.95579	8.52065	7.3267	6.35715	8.43931	7.44474
EXOC5	rS-pS	5.78261	5.92283	5.67961	5.14	5.00507	5.02466	5.26193	3.7908	5.90878	5.22337	5.52686	4.47213	6.22826	5.34649	3.64598	3.23614	5.38554	3.53195	5.60095	3.283	6.16445	5.63824	4.88797	1.75568	5.75788	5.41634	5.41254	5.75394	5.10326	5.39811	4.68249	5.26785	5.49297	5.8333	4.42937	5.10196	5.22555	5.00352	6.17292	5.30981	5.41016	3.64386	4.21991	2.23597	4.51822	3.9885	4.99451	3.83833
EZR	rS-pS	9.02583	8.66152	8.41807	8.94551	9.11204	8.50224	8.81628	8.36736	8.64412	8.86364	9.89067	8.26356	8.64412	8.64883	8.57604	8.87092	9.24811	9.87881	8.79157	8.69168	8.93788	8.24899	8.6941	9.15993	8.68787	8.99537	9.16862	8.9587	8.67692	9.05369	8.68549	9.04463	8.97358	9.4509	8.335	8.79854	8.55809	9.48804	9.63537	9.10306	10.1755	9.41194	8.51002	9.22412	7.70398	7.66816	9.22824	9.27202
FABP5	rS-pS	5.71505	6.06697	3.68616	4.48836	5.26556	6.81271	6.06918	3.12823	4.12754	4.5487	4.69781	5.30474	4.48724	3.44905	3.83967	4.1404	4.92145	4.0819	5.13796	4.62157	6.19188	3.78548	3.14212	5.41845	4.31334	5.32302	4.4379	4.7624	5.83303	4.72321	3.31982	5.55438	5.66657	6.00222	4.14332	5.30195	4.18632	2.61572	4.64001	5.29353	3.87453	5.57633	6.78454	5.45574	4.15666	2.59226	5.35712	5.21263
FAM114A1	rS-pS	5.88086	5.91751	5.78889	6.42164	6.79694	5.35645	5.25637	4.14264	4.74927	5.40073	6.27424	4.74752	5.1816	4.64126	5.21669	5.91638	6.10362	5.58422	5.56115	4.36861	5.46886	5.00385	5.16572	4.625	5.36055	6.338	5.91334	6.59006	5.1877	6.46062	6.01068	5.97605	4.33521	4.60388	5.76849	5.23965	6.02466	4.7109	5.61098	5.74643	6.17252	5.06248	3.72483	5.15169	4.74881	4.42649	5.16048	6.11045
FAM120A	rS-pS	8.34325	7.84111	7.51563	8.0989	8.16188	7.93675	7.87748	8.02229	8.26242	7.7914	8.33382	7.93016	8.3641	8.41627	8.27466	7.84088	7.9069	7.88757	8.15691	8.33085	8.79899	7.92849	8.02643	7.84038	8.13386	7.70628	8.03666	8.31609	7.93608	8.11537	8.14005	8.37165	8.2529	7.93352	8.32054	8.12973	8.43427	7.74	8.43444	8.12234	7.99667	7.49262	8.41064	7.54204	7.90914	8.01928	8.20674	8.3542
FAM162A	rS-pS	6.32238	6.57322	6.05197	6.41996	6.61976	6.96195	6.49523	5.3392	5.43833	6.52158	6.234	7.57904	6.03555	6.76879	4.56657	5.10435	5.98992	4.24331	6.20752	5.0999	7.13968	5.89285	5.73348	4.46216	6.72312	6.08046	5.92848	6.84709	6.58733	6.14159	5.81604	6.15699	6.40996	7.04339	5.7416	6.16086	5.9317	5.54468	6.38597	6.4768	5.2477	5.45241	6.03984	6.22351	6.2804	5.77646	6.33675	4.7451
FARSA	rS-pS	6.58525	6.74399	6.55153	7.02131	6.87191	7.13027	6.99594	7.3714	6.24393	6.33623	7.0687	6.82388	6.36828	6.77253	7.22748	7.07597	6.84747	7.24818	7.01971	7.66997	7.03807	6.67731	7.12819	8.45542	6.90181	7.20719	6.81584	6.64225	7.05557	6.93367	5.65619	7.21608	7.45541	7.25458	6.79546	7.14762	6.4489	7.07632	5.90979	6.87027	6.94065	7.61555	7.64264	7.32014	7.19103	6.71149	7.5533	6.81787
FARSB	rS-pS	6.42308	6.78918	5.96449	6.79967	6.2925	6.71015	6.40433	5.80446	6.23431	5.89643	6.71871	7.10628	6.85028	7.10695	4.66483	5.11569	6.52607	5.07398	6.47403	5.36665	7.30703	5.7961	6.1627	5.0756	6.08026	6.9764	6.42659	6.68459	6.41572	6.17272	5.7079	7.00558	6.80012	6.96377	6.09065	6.27398	6.21678	6.90377	7.11458	6.61422	5.80795	5.95033	6.76215	5.68332	6.20203	6.28821	6.81335	5.48137
FBL	rS-pS	7.77882	7.82306	7.83706	8.00625	7.80965	7.80824	8.87836	8.632	7.84407	7.39231	7.83461	7.36962	7.772	7.69507	9.14334	8.30969	7.58387	8.52541	8.48622	9.31619	8.06817	7.73657	7.91083	9.12011	8.05094	7.84328	8.00416	7.95051	9.14341	8.02674	7.97988	8.19832	8.9084	8.11463	8.31781	8.61553	7.98225	8.23163	7.89867	8.22623	7.41163	9.01293	9.13289	8.73741	7.967	7.90415	8.34061	7.5742
FKBP11	rS-pS	4.96472	5.34913	4.80889	5.84301	7.53508	6.03424	5.62177	5.26943	5.47472	5.39701	4.91226	5.4808	5.01937	4.91191	5.15039	5.36176	6.2664	4.63367	5.27163	5.68921	6.58082	6.16993	5.84365	5.52991	4.4133	6.7836	5.40606	5.2537	5.01595	5.00183	4.77728	5.03936	5.38607	4.47296	5.24616	5.81324	5.3804	5.18477	4.28865	5.36148	5.55747	4.39346	4.85579	5.00547	5.01505	4.84419	5.24839	6.55066
FKBP2	rS-pS	5.65591	5.35703	5.07979	5.88622	6.25743	5.58113	5.56894	4.89846	4.63989	5.07789	5.65147	4.42324	4.9512	4.04644	5.73807	5.7389	5.77693	5.85796	4.92204	5.36151	5.02627	5.23014	5.66043	6.87562	6.04849	6.47686	6.13184	5.59947	5.82494	6.61156	5.8148	6.06059	5.37348	5.63321	6.3671	5.6611	4.74031	5.23028	4.98772	4.87371	5.72996	6.50573	5.87258	6.68072	4.85622	5.44468	5.53394	6.42881
FKBP4	rS-pS	8.59988	7.80838	7.67337	7.8265	7.5911	8.1359	8.42813	7.44325	7.74155	7.76752	8.0172	8.0076	7.21094	7.5786	8.24991	7.40661	8.44609	8.32994	8.30495	7.63687	8.45694	6.76807	7.54972	7.61034	8.06817	8.53227	8.38394	8.35455	8.47805	7.63627	7.82486	8.36834	8.70068	8.20802	7.79738	7.68276	7.83015	7.4624	7.94901	7.67006	7.85584	8.05247	8.42612	8.3155	7.59242	7.67818	8.06672	8.43711
FKBP9	rS-pS	7.63509	7.04025	7.45915	7.09526	7.19057	6.31819	7.3068	6.58183	6.94159	7.57513	6.95872	5.98689	7.25624	7.35051	6.61972	7.53887	6.69649	7.16546	7.03474	7.41002	6.98157	6.46511	6.83585	6.87983	7.04581	6.61012	7.60309	7.24567	6.20333	7.48661	7.70473	6.91182	7.43479	6.86652	7.49773	7.42375	6.69072	7.58177	6.61418	7.11339	7.1095	6.4493	6.87019	7.64161	6.44773	7.82213	7.28886	7.23453
FLII	rS-pS	7.65812	7.34467	7.40812	6.94221	7.43228	7.10481	8.0424	7.91247	7.31859	7.48355	8.17975	6.36162	7.3449	7.16953	8.36457	8.44481	7.89425	9.07691	7.07686	7.81558	7.40637	7.63734	7.32968	7.85258	7.76213	8.1317	7.51105	7.03964	7.54362	7.81006	7.2083	7.85884	7.82638	7.23307	7.96018	7.37658	7.39266	7.20126	7.13356	7.00259	8.40358	8.38509	6.92077	7.80609	7.97046	8.57817	7.61314	8.27805
FLNA	rS-pS	9.60886	10.5604	9.13827	8.68612	8.01446	8.57256	9.46191	9.89705	8.88734	9.29664	10.9966	6.24953	8.50152	8.00099	10.6265	11.0809	9.21879	11.7257	8.14982	9.82945	8.54783	8.50087	8.47081	10.1461	9.36381	8.4197	10.2458	9.07968	9.98597	9.89985	9.36312	9.88547	8.37335	8.36065	9.2302	10.7211	10.581	7.21204	8.61399	9.96493	10.796	9.77024	7.67991	9.73546	7.87549	10.6056	9.26929	8.84686
FLNB	rS-pS	8.2688	8.27268	7.5284	8.24359	8.67255	8.26232	8.82851	8.91283	8.00118	9.17344	9.70748	6.92446	8.78836	8.38095	9.52904	9.56851	9.06875	11.3498	8.79397	9.20356	8.41178	8.38654	8.11843	7.93994	9.09548	9.22767	9.50302	8.90584	8.89626	9.35567	8.5333	8.43568	8.73622	8.62464	8.62196	9.00753	9.48625	8.72713	9.24767	8.12694	9.56475	9.45213	9.10972	9.2367	8.98523	9.04236	9.20987	8.68953
FLNC	rS-pS	5.51701	6.61249	4.34257	6.54849	3.51698	2.85541	6.15134	5.07492	4.99914	2.17266	7.17534	2.268	4.15859	3.21413	7.337	7.18093	5.50372	7.73258	3.3984	5.04969	5.63526	4.08567	4.70807	3.79822	4.64203	6.31125	6.24016	5.43169	6.02768	5.23297	4.90405	5.56103	4.63541	3.70213	5.32072	4.65973	7.06124	6.49755	3.36292	5.4	6.44431	5.42895	2.83198	2.38625	4.52692	6.69243	5.92854	4.39594
FLOT1	rS-pS	7.03494	7.4111	8.25866	7.46905	7.27674	7.79099	7.31351	7.80822	7.67023	7.9433	7.48903	7.60633	6.7682	8.48942	7.42807	7.89782	7.64271	7.62231	7.21114	7.54867	6.57111	7.38162	7.83342	6.97352	7.34985	7.3507	8.0279	7.83128	6.93171	7.43124	7.85596	7.83091	7.28063	6.91596	7.47015	7.62148	7.50424	7.82832	6.25636	7.655	7.35552	9.10922	6.74683	8.31726	7.56805	7.06776	7.41126	7.92102
FNTA	rS-pS	6.47588	5.66431	5.93411	5.39035	5.77242	6.42186	5.51875	4.8178	6.60498	6.0247	5.12167	6.89058	5.94805	5.68795	4.87524	5.20334	5.89836	5.34582	5.58002	5.13042	5.83285	5.66997	5.40493	5.13322	5.61963	5.17659	5.84476	5.52621	5.72849	5.4082	6.19079	5.9835	5.96859	5.86348	5.82081	5.30195	5.00324	5.86475	5.71868	5.35757	5.564	5.59489	6.45557	5.79504	4.99848	5.58176	5.78497	5.55225
FSCN1	rS-pS	5.12525	6.7174	5.77867	8.30538	8.60247	5.01803	6.66567	4.73237	4.71372	5.74983	8.62892	3.93622	5.69738	4.68	6.37372	8.23983	7.83392	8.75524	4.27228	7.78761	5.24802	5.54549	5.14674	7.03401	7.46846	5.85456	6.08936	8.84476	5.13196	7.37315	7.98043	5.78626	5.90881	6.00898	5.66639	6.368	7.27418	3.83675	3.41667	6.87575	6.22207	5.09451	3.47992	4.3196	5.29678	4.72733	5.75932	7.56673
FUBP1	rS-pS	7.05131	6.57998	6.29126	6.68479	6.19112	6.69243	6.95077	5.80744	7.03872	6.79	6.27793	6.80014	7.23301	6.61654	5.52918	5.6961	6.4856	6.12985	5.86794	5.8427	7.18497	6.69654	6.481	4.12609	6.67695	6.86678	6.37669	6.44379	6.4634	6.7306	6.35686	6.64319	7.04818	7.02514	6.41042	6.04949	6.4913	5.84332	7.00961	6.2125	6.43721	6.27447	6.21041	5.8397	6.5572	6.41788	6.0459	5.66715
GALK1	rS-pS	4.78051	5.26142	4.98518	5.63581	6.0269	5.94674	6.01095	6.23881	5.31965	5.46776	5.56207	4.95952	5.44165	4.37626	6.26223	5.9325	4.65246	6.74779	5.03574	6.87751	5.65903	5.56587	5.29889	6.98269	5.43061	4.9595	4.79257	4.99738	5.3009	5.00183	4.84934	5.09539	5.19088	4.42316	5.19355	5.69342	4.52199	4.73103	2.72621	5.43382	4.58381	6.42357	6.01549	6.36602	5.70195	5.57397	4.38449	5.54936
GALK2	rS-pS	4.59389	5.19911	3.9818	4.63454	5.31075	5.22371	4.95616	4.41356	4.58948	4.61093	4.4093	4.1466	5.07437	4.14202	4.0104	4.71826	5.12484	3.67029	4.60953	4.72117	5.26361	4.43795	4.73881	3.95557	5.30438	4.02271	3.90057	5.10631	5.14934	4.76152	4.88289	4.71507	3.09832	4.89441	3.89265	4.06443	4.94652	5.57285	5.70578	4.5836	4.78053	4.2702	4.6655	3.29543	5.32697	4.34035	5.41782	4.56258
GANAB	rS-pS	8.64104	8.98576	8.1492	8.9892	9.48757	8.69028	9.4968	9.05235	9.01948	9.35319	8.89211	8.37902	8.5692	8.63842	9.53605	8.94769	9.23312	9.05235	8.86613	9.40374	9.31572	9.08917	9.13247	8.07656	8.90888	9.33944	9.19296	8.61309	8.93592	8.92	8.73471	9.2225	9.23512	9.20861	8.93145	8.89138	8.53732	8.19767	8.63285	8.29121	8.93198	8.96176	9.18975	8.58909	9.31455	9.21099	9.18419	9.00683
GARS	rS-pS	7.85756	7.22468	8.00393	6.85354	7.13705	7.31826	8.10017	7.13208	7.48314	6.56938	7.26585	7.26513	8.14594	8.25299	6.50604	6.76899	7.28277	6.74519	8.34117	6.7721	8.20883	6.8131	7.32421	6.74464	6.81249	7.9871	7.95288	7.62783	7.44062	7.65547	7.16708	7.69585	8.47487	8.18877	7.51926	7.36477	6.88704	7.91997	8.31055	7.68495	7.67976	6.69827	7.12517	6.83491	7.93306	7.5334	7.79061	6.84165
GART	rS-pS	7.40069	6.83724	6.63038	6.92455	6.75857	7.67228	7.20564	5.43309	6.80078	6.58252	6.58744	7.26946	7.24355	7.20095	5.30373	5.66748	7.12427	5.75978	6.78426	6.11254	7.71282	6.69901	6.44416	4.72208	7.17103	6.91021	6.75259	6.4956	6.81608	6.69228	6.47469	7.20233	7.54108	7.41858	6.75838	6.28173	6.66583	6.48772	7.33926	6.30879	7.0078	6.46091	6.89654	5.54634	6.74344	6.6816	7.6234	5.21263
GBE1	rS-pS	3.86321	5.78187	4.97029	5.38175	5.0156	4.89221	4.36219	4.50471	4.5804	4.69499	5.42911	3.7848	5.90508	4.58455	4.45268	4.15147	4.63941	4.13597	5.02717	4.01008	5.23577	4.77322	4.78373	1.6009	4.68266	4.71206	5.38426	5.42995	5.09432	4.49593	4.31927	5.08158	4.7922	4.36104	3.82253	4.28099	3.85321	2.9494	4.59875	4.66811	4.43218	3.66409	3.9935	3.19716	5.04361	4.26172	4.53946	3.43146
GBF1	rS-pS	6.49124	5.69734	6.03918	6.54849	6.53515	5.34136	6.77985	7.18702	6.46726	6.9998	7.02713	5.63366	6.64643	5.95336	7.27253	7.1977	7.10184	7.27071	6.38094	7.28403	6.46345	6.85124	6.90129	6.74926	6.79961	7.36767	6.64305	7.09796	6.75849	6.98517	6.84176	6.93632	6.79203	6.86279	6.9361	6.79638	5.98195	7.13543	6.29203	7.2786	7.01306	6.97216	7.12706	6.82343	7.19922	6.87732	7.12089	6.95825
GBP2	rS-pS	6.74847	6.12591	6.97731	7.01131	6.46231	6.62924	4.97659	5.19839	5.03725	5.69342	5.65715	4.18743	6.14238	6.13044	6.14139	4.88329	7.40449	5.9347	5.18955	3.78305	4.79785	6.61413	5.58066	4.59797	7.52168	4.95259	5.14341	7.00782	5.63905	5.58772	7.12314	8.28821	4.05808	6.25369	6.0681	5.33213	5.73999	5.63115	6.20153	5.93664	8.97976	7.0749	3.40067	5.65399	5.72858	4.09393	3.87695	8.18562
GDI1	rS-pS	7.19494	6.64187	7.02925	6.97288	6.48068	6.1016	6.34882	7.63199	6.0656	7.02528	7.26539	6.54346	7.08936	6.70527	7.10492	7.46763	6.54019	7.83133	7.08597	7.62299	6.12136	6.26773	6.73463	8.21253	6.79468	6.94542	7.34381	6.95115	6.92542	7.04463	7.30427	6.77341	6.85804	7.13594	7.49048	6.79232	6.97119	7.30452	6.38664	6.90149	6.704	6.95738	6.90429	7.97907	6.87243	7.28928	7.54112	8.25787
GDI2	rS-pS	9.09928	8.85564	9.01615	8.82394	8.82453	9.08299	8.63254	8.26325	8.63337	8.23584	8.36946	9.42532	8.7245	9.60872	7.45367	7.17957	8.85314	7.05894	8.75857	7.05503	9.19453	8.47164	8.50828	7.0528	8.53354	8.57111	8.05643	8.50139	8.07983	8.36929	8.41073	9.02056	8.6844	8.94487	8.28303	8.07	7.54575	8.58364	9.32806	8.54778	8.49389	7.80367	7.73718	7.18502	7.91108	7.53039	7.96344	7.87625
GFPT1	rS-pS	8.15008	8.29724	7.72308	8.01767	7.31349	8.16981	8.05499	7.5953	7.98951	7.83974	7.3766	9.20746	9.13916	8.5191	6.65326	6.95412	7.94222	6.33445	7.79453	8.04635	9.32875	7.61012	7.82449	5.22442	8.43472	8.301	8.20651	8.64277	8.56966	8.0205	7.66017	7.48262	8.98026	8.17154	8.50911	7.24301	8.02299	8.07241	9.34098	7.43705	7.80466	6.51968	6.37892	7.08964	7.71955	7.80365	8.33003	6.82803
GLB1	rS-pS	6.63747	7.18476	6.93652	6.39538	7.68847	7.1641	7.52245	7.348	7.12035	7.32892	6.93789	7.70996	6.47817	7.56961	6.5522	6.79392	6.94089	6.38556	7.50415	6.99659	7.30285	7.33923	7.24879	5.58602	6.90066	6.8125	7.00982	6.6948	7.1054	7.04657	7.19548	6.15039	7.09983	7.00158	7.17139	7.25979	7.07973	6.40554	7.37229	5.94709	6.74939	6.09984	6.98957	7.58736	7.48644	7.61727	6.88107	7.04119
GLOD4	rS-pS	6.85579	6.62644	6.58417	6.48886	6.57985	6.70486	6.45859	6.07867	6.04375	6.14137	5.54839	5.40728	6.87566	6.40161	5.74845	5.8902	6.28224	5.73897	6.15815	5.80725	7.00753	6.25774	5.83063	5.69527	6.82947	6.12721	6.08396	6.69552	6.02415	6.51955	5.83453	7.07167	5.93228	6.91055	6.34583	6.32551	5.91701	6.71785	6.76892	6.59109	6.33937	6.5828	5.87934	5.99839	6.09011	6.3526	5.63083	6.37035
GLRX3	rS-pS	6.83013	6.43927	6.97508	6.37559	6.16107	7.30529	6.65303	5.99468	6.23238	6.0247	6.01179	7.46931	6.38061	7.0661	4.80404	4.79787	6.92147	5.11224	6.81793	5.05606	7.1795	5.85581	6.19447	5.52633	6.38851	6.6145	5.74738	6.52615	5.86888	6.14763	6.15887	6.19809	6.67019	6.44549	6.19542	5.90141	5.06354	6.78279	6.9818	6.56928	6.07532	6.04978	5.80197	5.45786	5.34183	4.83987	6.4879	5.28725
GLUD1	rS-pS	7.69127	6.79209	7.38697	7.72475	7.17984	6.84729	7.48808	7.15923	7.02874	7.06677	7.32095	8.19514	6.40897	8.17435	6.45625	6.46974	7.72342	7.72951	7.29597	6.57873	7.51603	7.37085	7.14693	4.84788	7.35237	7.25007	6.87174	7.90066	6.99977	6.91042	7.27704	7.15257	7.01036	7.26593	7.1724	6.96592	6.76991	7.80199	7.59902	7.2889	7.05816	6.3707	6.73445	5.65584	6.90281	6.47336	7.14708	7.28526
GMDS	rS-pS	7.08208	8.54757	6.84315	8.29854	8.18633	7.90337	7.01142	7.48769	6.59299	8.19766	8.55355	6.74153	7.4105	7.20593	6.94713	6.64435	7.87488	6.97392	7.92916	6.92702	9.03483	7.40104	8.63063	6.57654	7.8963	8.42595	7.20523	8.44439	8.2051	8.07094	5.54084	8.31083	7.34096	7.68471	7.27112	7.90604	8.2907	7.66741	8.42628	6.68144	8.12497	8.04694	8.00299	7.25934	8.6126	5.8706	8.03867	6.19963
GNE	rS-pS	6.25584	5.71126	2.96305	7.02076	6.23596	5.33299	5.84681	4.12837	3.31846	6.49924	5.30631	5.40098	6.49464	5.03405	5.12406	6.3331	7.21947	6.63404	5.77888	5.24363	7.60577	4.73533	4.86028	3.77427	6.90467	4.51986	6.04559	6.40877	6.4712	7.29205	4.60134	5.44362	6.38689	4.15682	5.88733	6.18998	6.18561	5.07353	6.49493	6.32289	6.86864	3.57073	5.72023	4.19274	6.14763	5.67816	6.65196	4.76265
GNL1	rS-pS	6.42993	5.8987	6.8084	5.55395	6.06999	5.96703	5.61455	6.29523	5.8318	6.30586	5.88697	4.49004	5.44165	5.74234	5.79926	6.009	5.67984	5.81882	5.42951	5.58289	5.89758	5.81892	5.89459	5.54414	5.64864	6.42541	6.42659	5.91982	5.49183	6.08355	6.34659	6.42549	6.28499	5.51933	6.63743	6.34968	5.66161	6.0802	5.91727	5.89139	5.81234	6.97874	6.19242	6.60225	5.5467	6.00702	5.43615	6.65566
GNS	rS-pS	6.66191	7.32317	7.35178	7.02297	7.39403	6.48774	7.75374	6.23438	7.4536	7.184	7.61535	6.65617	7.35187	7.73163	6.86205	6.5282	8.27804	6.94846	7.64212	5.95096	7.40481	7.10629	6.596	5.43382	7.55744	7.89193	6.91495	8.60305	7.08013	7.4587	7.72172	7.19166	7.07729	7.12508	7.47056	6.70854	8.12647	6.81773	7.831	7.80967	7.84516	6.41688	6.36934	5.29161	6.69861	7.18745	6.82653	7.79364
GOLGA4	rS-pS	5.55092	5.98146	5.53529	6.12036	5.79828	5.89447	6.23001	5.06746	6.31955	5.96701	6.154	4.9292	7.20402	5.77401	3.48975	3.34615	6.38555	2.63218	6.05741	3.12223	6.63378	6.23501	5.52737	2.44308	6.19985	7.09719	6.74663	7.29588	6.29207	6.53253	7.16172	6.36599	6.84247	6.91055	6.67415	5.92634	6.38172	6.13033	7.36615	6.12321	6.42076	4.42935	5.04608	3.82267	5.61082	4.88464	6.11453	5.86689
GORASP2	rS-pS	7.6707	7.19415	7.37005	7.28387	7.41408	6.96319	7.0728	7.38995	7.25913	7.23896	7.14235	7.27506	6.9945	6.85524	7.31738	7.41982	7.46448	7.17969	7.06603	7.07478	7.60407	7.19227	7.2519	6.60058	6.99348	7.42618	7.13583	7.27707	6.84903	7.22452	6.96042	6.91052	7.00221	6.91416	6.94202	7.06694	7.35307	7.18918	7.32458	7.15453	7.0221	7.22116	7.88112	6.8752	7.18555	7.61759	7.07224	6.92302
GOT2	rS-pS	7.87063	8.0124	7.33792	7.80511	7.36507	7.80315	7.423	7.59098	7.11249	7.89968	7.78333	7.47906	7.43697	7.75978	7.19369	7.58141	7.76421	7.22965	7.61751	7.67101	7.88624	7.45485	7.95323	6.36836	7.93941	7.81595	7.90278	7.77292	7.91433	7.66393	7.05278	7.8659	7.97686	7.92907	7.26594	8.37453	7.24466	7.89973	8.01606	8.04666	7.15562	7.3798	7.80503	8.22083	7.55464	7.48957	8.31029	7.05142
GPD1L	rS-pS	5.31725	5.83229	5.04894	5.00537	5.838	5.78555	5.72062	5.50108	5.21009	6.3507	5.28997	6.08641	5.95173	6.16839	4.45268	4.93543	5.80643	4.34781	6.01557	5.06557	6.2703	5.96215	5.34624	3.68718	6.1004	5.14664	6.26662	6.08642	5.77402	5.74258	6.15102	5.48091	6.21216	6.23361	6.49093	5.57225	5.60383	5.57656	5.7866	5.11514	5.11526	4.94132	6.51105	4.54807	5.95057	4.69657	6.13462	5.35985
GPD2	rS-pS	6.04451	6.18476	5.61979	6.24035	5.93886	5.85039	5.77217	5.07739	6.13029	5.88984	6.29532	5.76208	6.97295	6.07218	5.02507	4.77659	6.4737	5.02897	6.10541	4.58678	6.25391	5.83804	5.25171	2.7681	6.29813	6.28125	5.97151	5.71003	5.8168	6.02307	5.31021	6.87027	5.92737	6.36865	5.5269	5.4708	5.58802	6.09839	6.85174	6.17966	5.54432	4.93509	5.5555	4.22302	4.75128	5.30893	5.72991	5.5246
GPHN	rS-pS	4.13876	5.9387	3.91493	5.30194	5.51761	3.55776	4.08538	4.74489	4.63405	4.57523	4.8517	3.8277	4.62257	4.05629	6.15966	5.04329	4.70667	5.12834	5.14273	5.52204	4.61274	4.57565	4.38433	3.64818	5.55253	5.37044	4.57121	5.94936	5.88453	4.27098	4.39429	5.29602	5.86453	6.97591	3.65396	4.81201	5.72561	4.82457	5.69059	3.64587	4.50185	5.35311	6.16686	3.26664	5.76456	5.57917	5.31373	4.25077
GRHPR	rS-pS	6.9533	6.65714	6.00012	6.68759	6.99415	6.59594	6.96617	7.17897	6.50854	6.71965	6.56649	6.68432	6.22218	7.02657	7.52585	7.42211	6.4117	7.46276	6.35105	7.33143	6.85634	6.56367	6.60088	7.00086	6.88275	6.18729	6.45719	6.26737	6.52129	6.81042	6.48409	6.96354	6.87089	6.54197	6.46322	6.88936	7.10401	6.35778	6.4219	6.57771	6.60743	7.24024	7.53114	7.16111	6.88037	7.39621	7.05125	7.59078
GSN	rS-pS	8.47133	8.5888	8.07457	7.16509	8.59827	7.14381	9.42471	7.85769	8.05407	8.17697	8.72203	5.42136	7.71634	6.88248	8.63691	9.90555	8.13972	10.1217	8.64934	7.69826	8.95798	8.45407	8.12717	9.72985	8.46104	7.62607	9.56319	7.36053	8.82521	8.41807	8.82299	7.25042	7.31252	7.87082	8.03821	8.90994	9.3384	6.51701	7.82405	8.4026	9.48176	7.56197	7.39032	8.62213	7.49015	8.01784	6.69826	10.1751
GSS	rS-pS	7.01609	6.38625	6.66316	6.87024	6.90232	7.30257	6.43991	7.75738	6.38707	7.01381	6.48271	8.1789	7.2607	6.93079	6.79687	6.98923	6.30205	6.77956	6.59607	8.01684	6.72546	6.01647	6.88935	7.91757	6.82282	6.72604	7.00125	6.28582	6.51208	6.69228	8.17311	6.2161	7.30402	6.56969	8.07233	7.84915	6.63155	7.27682	7.03776	7.1534	6.49576	7.022	8.83994	8.72314	6.48093	7.50774	7.60101	5.29071
GSTM2	rS-pS	2.04951	2.16134	1.66847	2.41733	1.47837	0.798669	3.9404	1.61719	2.98394	3.32086	1.19176	0.574222	1.94009	2.81075	1.39268	2.28545	1.94534	1.53681	1.36796	1.50696	0.518682	2.50647	1.17688	0.91705	1.71765	0.624944	2.72358	3.08034	1.83282	1.67596	2.90048	3.1801	0.689279	2.49354	2.66611	2.07888	2.46778	1.75221	3.28414	3.26673	2.81146	1.50393	1.51317	0.124974	1.81541	1.8744	0.709367	4.80438
GSTM3	rS-pS	3.35965	4.57407	3.88983	0.849118	5.68668	5.04622	6.08807	1.44375	3.41697	6.88187	3.85943	2.42524	1.94009	3.0265	2.48043	4.13484	1.38135	2.61705	2.93186	2.75014	4.01449	4.18037	2.67557	4.48447	1.13457	4.0872	3.11099	0.601544	4.12771	5.19382	6.08462	1.60434	6.29646	3.87507	4.52077	3.78793	2.69137	3.22021	3.32968	3.01203	5.6512	2.32146	5.71897	0.564014	4.40013	3.53293	1.44796	1.01761
GSTO1	rS-pS	7.23395	6.6754	7.53499	7.5561	7.75945	7.36002	6.65796	6.32784	6.57938	6.62441	6.95814	8.53636	6.88338	7.48373	5.55306	5.92768	7.74415	6.72328	6.9311	5.42197	7.00856	6.49163	6.71157	5.52274	6.7068	6.80485	6.2996	6.95115	6.40852	6.92456	5.97557	7.45567	6.57213	6.6563	6.80003	7.0306	6.35083	7.1348	6.66615	7.29709	7.0386	6.9973	5.99903	6.37053	6.09304	5.99443	6.56857	6.57143
GSTP1	rS-pS	9.49645	9.30492	8.73064	9.33775	9.51809	9.29843	10.9786	9.99741	9.9877	9.83802	10.0894	10.1783	9.09723	9.78767	10.1314	9.75685	10.0391	9.60892	9.72357	10.0641	9.71498	9.83188	9.78855	10.7118	9.68786	9.59588	10.4357	9.87136	9.71078	9.64357	9.04546	10.3963	9.65378	9.79573	9.8391	9.27816	9.98271	10.078	8.90533	10.1297	9.85098	11.2952	9.62367	11.0815	9.77378	9.68935	9.81282	10.0254
GUK1	rS-pS	8.33658	8.48231	8.13023	8.89064	8.50152	8.3623	7.91118	8.81919	7.45898	8.67912	8.44725	9.88774	8.05442	9.29908	9.16772	9.44751	8.4322	9.13017	7.81807	9.28787	7.92135	7.79931	8.30482	9.1463	7.60155	8.53862	8.03316	7.54317	7.88545	8.69251	8.1964	8.85224	7.87022	7.76885	8.13411	7.92349	8.99464	8.54979	6.47923	8.16659	8.13575	10.4106	8.41782	9.59804	8.03716	8.91224	8.70168	8.90203
GUSB	rS-pS	6.33703	6.38914	6.58613	6.0837	6.88519	5.96752	7.30725	6.78643	7.27234	6.71294	6.20428	5.84562	6.65998	6.91735	7.36987	7.49285	6.40785	7.56237	7.60662	7.61707	6.54795	6.97121	6.81917	7.6893	6.78289	6.6319	7.26072	6.67504	6.76767	6.81042	6.56011	6.97354	6.75301	7.28417	7.49129	6.5001	6.67209	7.30003	6.5154	6.10933	6.58192	7.34459	6.29206	8.13152	7.02192	7.37843	6.5121	6.91688
GYS1	rS-pS	6.11703	6.01428	5.58892	6.57363	6.13521	5.9211	6.62239	6.44851	5.928	6.14359	6.71191	4.71742	5.81509	5.62483	6.87158	6.09173	6.18225	6.48056	6.75758	6.22428	6.38246	6.3523	6.38951	6.16237	6.41286	6.65548	6.2353	6.27225	6.95969	6.03485	6.28878	6.65799	6.22522	6.0814	5.97651	5.96296	6.29594	6.46686	5.33902	6.0231	5.91907	6.63818	6.44801	5.91118	6.96226	6.22329	6.65109	6.51857
H2AFV	rS-pS	6.78455	7.17586	7.89183	7.06495	7.00317	7.20947	7.19357	7.19331	7.82754	7.10937	6.99725	7.45304	8.61601	7.6335	7.21381	6.82793	7.0602	6.96424	7.87575	7.11196	7.55175	6.87158	6.84883	7.61034	7.07814	6.89407	7.56678	7.77224	6.80721	6.95518	6.80536	7.6572	7.09546	7.45001	7.3622	7.41321	7.12516	7.60104	7.18092	7.24619	7.207	7.16726	6.99009	7.38127	6.51921	6.74772	7.2247	6.45602
H2AFY	rS-pS	8.88589	8.35874	8.4076	8.13262	8.15093	8.29479	8.65876	8.5481	8.64103	8.41337	8.08375	8.57778	8.42753	9.26538	8.35781	8.44594	8.36141	8.11491	8.20404	7.94483	7.91533	8.67781	8.54914	8.10624	8.48785	8.38356	8.22686	8.52304	8.68941	8.33212	8.20755	8.68009	8.55844	8.30675	9.01985	8.21316	8.1219	8.74436	8.61342	8.94235	8.15534	8.32917	8.31766	7.77364	8.37883	8.26119	8.34331	8.4137
HADH	rS-pS	6.9253	7.39634	6.25731	7.03893	7.0623	7.90696	6.77726	6.89291	6.63306	6.96322	6.94545	8.36998	7.23754	7.91769	6.7563	6.50575	5.89836	5.37309	7.4091	7.16673	7.24336	7.0909	7.27393	6.4983	7.19041	5.70642	6.63845	6.72643	7.4148	6.83233	6.13719	7.32311	6.81946	7.15437	6.6235	6.88936	6.94092	6.47783	7.30262	5.96004	5.97404	6.43612	7.08625	7.44207	7.19149	6.03282	6.94433	6.52593
HADHA	rS-pS	7.99476	8.34367	8.08428	7.76168	8.06757	8.08201	7.92263	8.21006	8.28145	8.17127	8.22295	8.17982	7.7093	8.82208	7.30102	7.7984	8.08268	7.21967	7.95536	7.68238	8.30049	8.08238	8.17362	7.13149	8.42198	7.93724	7.95916	7.53954	7.96949	8.10517	8.39546	8.45856	8.54608	7.83128	7.91095	7.99713	8.21296	8.34294	8.9663	7.89846	7.95331	7.37252	8.93224	8.25298	8.38482	8.75593	8.47791	7.94564
HAGH	rS-pS	4.89053	5.19471	5.22488	5.65307	5.18758	5.227	5.05978	5.99205	4.53412	5.58336	5.36295	5.24797	4.90643	5.38802	5.88644	6.59151	5.30514	5.86438	4.95854	6.52805	4.64749	4.96958	5.87397	6.61244	5.32677	5.3859	5.40173	5.0865	5.32596	5.32964	6.13917	5.17988	4.84524	5.65062	5.37071	5.5817	4.58705	6.02282	4.70626	6.15284	5.29713	6.09239	6.11433	7.39575	5.64717	5.61882	5.97803	5.82099
HARS	rS-pS	6.48028	6.13856	5.93104	6.02083	6.01119	6.28467	6.30462	6.15687	5.82924	5.55198	6.26869	5.75221	5.86274	5.94411	6.2838	6.17811	5.94553	6.47113	5.69158	6.12926	6.23558	5.85801	6.29787	5.76071	6.33173	6.41539	5.88568	6.10294	6.25442	5.76003	5.42689	6.35551	6.47535	6.46284	6.21706	6.37526	5.7001	6.36424	6.36493	6.34082	6.10875	6.07739	6.42509	6.6504	6.17185	6.26421	6.63443	5.95782
HARS2	rS-pS	5.89247	5.31914	5.21481	5.05383	4.83941	5.47592	5.71658	5.56425	5.33593	5.32654	5.18392	4.84586	5.85294	4.93345	4.64274	4.77301	5.13185	5.1652	5.18647	5.27401	4.93617	5.30964	5.89914	4.16345	5.74002	4.54762	5.14859	5.59169	5.50032	5.4479	4.87338	5.11585	5.78124	5.9256	5.6975	5.63411	5.08434	5.95311	5.89567	5.91286	5.25901	5.41857	5.60937	5.34077	5.87198	5.88432	5.91117	4.90485
HDGF	rS-pS	8.94007	8.82573	8.74887	8.70314	8.51681	9.20234	8.61165	8.16361	8.56289	9.13481	8.43842	8.89302	8.9446	9.70116	7.52585	7.48904	8.99763	7.79734	8.54322	7.95297	8.94367	8.76016	8.41955	8.25911	8.5939	8.74408	9.07171	8.5863	8.75279	8.65358	8.79242	8.9729	9.61556	8.72874	8.72027	8.35583	8.94107	9.14847	8.26475	9.03339	8.8494	8.88047	8.72781	8.23297	8.61923	9.23825	8.79773	8.14703
HIBADH	rS-pS	6.52468	6.15677	6.63699	6.16214	6.05066	6.06946	6.58961	5.59915	6.31591	6.35262	5.9906	5.2706	6.30213	6.46952	5.07541	5.36414	6.48743	4.22845	6.99795	5.45611	5.70163	5.83132	5.38239	4.44709	6.14081	5.36003	6.00045	4.96641	5.56002	5.50358	6.03006	6.20871	6.50284	6.25938	6.39497	6.23858	6.11107	7.38191	6.46272	5.83345	5.80574	4.84271	5.42757	5.66506	5.42327	5.7571	6.17762	5.51872
HINT1	rS-pS	8.17407	8.32518	8.03002	8.30697	8.51995	8.70545	7.92205	8.09895	8.16403	7.63507	7.79399	9.66256	7.93783	8.56185	8.27944	8.39041	8.29817	8.3879	8.31202	8.16718	8.24025	7.90788	8.22383	7.53663	8.45089	8.14616	7.64586	7.76879	8.07074	8.0205	6.67808	8.79875	8.14546	7.84269	8.06774	7.52845	7.43782	8.42273	8.51181	8.29734	7.47778	8.43413	8.29277	7.6374	8.07792	7.8804	8.52505	7.76843
HINT2	rS-pS	4.22529	4.85338	3.62662	4.93657	5.10316	4.7314	4.43288	4.46743	4.01071	4.62687	4.47502	4.96593	4.43565	4.79032	4.26298	4.3129	4.55501	4.11996	3.97368	4.29509	4.80023	4.46424	4.31802	4.92059	4.94784	4.82226	4.47137	4.53123	4.45571	4.71997	4.89233	5.30595	4.73994	5.17876	4.57356	5.20746	3.87509	3.7991	4.42079	4.22009	4.92346	5.26479	5.04006	5.53028	4.79033	5.07694	5.27125	5.69873
HK1	rS-pS	7.34622	7.14883	6.79071	7.47391	7.25245	6.89172	7.49635	6.91038	6.22171	6.94808	6.97981	6.32466	6.64756	6.55795	7.90951	7.54517	7.20901	8.10275	6.78832	7.66737	7.29528	6.69469	7.04761	7.17786	7.23207	7.9477	7.0928	7.43116	7.07218	7.58513	7.52747	7.53463	7.44857	6.67344	7.31965	6.88428	6.69932	7.70183	6.94157	6.81717	6.92856	6.98378	7.85934	7.87286	7.46962	7.0975	8.13905	7.21782
HMGA1	rS-pS	8.95894	9.05958	8.15941	9.36036	9.15853	8.9057	9.69267	9.32383	9.1625	9.02496	9.53671	8.13498	8.55265	8.79513	10.2253	8.99068	9.91987	10.3876	9.05939	9.76854	9.02381	8.74027	8.88283	8.24829	9.30202	9.35196	9.73954	9.14271	9.40532	8.5516	8.2998	10.0094	10.0092	8.83062	8.5778	9.17607	8.68843	8.99631	7.02613	9.32075	9.26446	11.3535	9.93345	9.36317	9.38729	9.05931	9.72806	9.27705
HMGB2	rS-pS	6.55841	7.43647	7.19407	7.52089	7.25556	7.26008	6.68235	6.38094	7.10987	6.74689	6.37235	7.63378	6.81538	7.45563	6.98567	5.85002	6.75365	6.14443	6.50275	6.95713	7.53864	6.59111	5.76867	5.94362	7.23526	7.39722	7.3153	7.84608	7.09646	6.95035	6.1352	8.40737	7.87246	7.9066	6.97933	7.28218	7.09705	6.36961	7.27342	6.4786	7.20031	8.39193	7.00717	7.63647	6.1737	5.23347	6.91921	6.97394
HNRNPA2B1	rS-pS	10.1216	9.87767	9.84784	9.58296	9.36429	9.52287	9.80386	8.71487	9.76576	9.50192	9.54553	8.81077	10.6265	9.84338	8.74799	8.72883	9.64832	8.61523	9.63161	8.87	10.1239	9.52386	9.27921	8.82935	9.84154	9.91983	10.0486	10.011	9.92586	9.98747	9.6194	10.6881	10.484	10.9238	10.0766	10.0689	9.44909	9.99952	10.1623	9.95752	9.99033	9.95297	9.68566	9.39552	8.9944	9.29413	9.72112	9.20555
HNRNPAB	rS-pS	8.58972	8.58608	8.15052	8.27435	7.93566	7.99563	8.28191	7.80934	7.59182	7.8665	8.42643	7.69169	8.55053	8.02783	8.11402	8.46435	8.18927	7.65971	8.41281	8.50951	8.81142	7.87178	8.50437	8.84847	8.38389	8.64098	8.24148	8.26707	8.62623	8.45361	6.84663	8.62266	8.82372	8.48842	8.37338	8.60128	7.41448	8.63885	8.57256	8.67379	8.11077	8.57317	8.9685	9.37137	7.9306	7.93133	8.98124	7.33804
HNRNPD	rS-pS	8.20002	8.24263	7.74512	7.76301	7.59672	7.79943	7.79809	7.35465	8.02313	7.46992	7.69439	6.80373	8.44915	7.63965	8.40833	7.42039	7.99507	7.66155	7.22057	8.09281	8.25398	7.88725	7.43473	9.18881	7.827	7.90451	7.98943	8.3644	8.14383	8.2015	7.97044	8.31156	8.56991	8.80752	7.80747	8.06158	7.46872	7.34101	8.32415	8.28659	8.22064	8.50208	8.38711	7.40072	7.13003	7.45853	7.48989	7.47621
HNRNPM	rS-pS	7.84992	8.31077	7.9052	8.04408	7.90765	7.86933	8.53012	8.98039	8.2977	8.19713	8.35273	6.79894	8.47397	7.96616	8.49102	7.85955	8.1455	8.06666	8.19718	8.46351	8.39811	8.14106	8.09115	9.04798	8.47769	8.59293	8.28889	8.24664	8.53123	8.56858	8.06923	9.20205	8.70104	8.77016	8.67994	8.76955	8.46795	8.22986	8.28133	8.68007	8.53185	8.7385	8.53735	7.83823	8.12927	8.05236	8.25687	7.96849
HNRNPU	rS-pS	8.73137	8.79082	8.77331	8.57186	8.41483	8.55852	8.77331	8.1566	9.00556	8.72538	8.44663	7.7811	9.17105	8.6531	8.35781	7.84301	8.69787	7.75045	8.72386	8.18364	8.99724	8.61334	8.27104	8.21198	8.9023	9.11077	8.95715	9.10711	8.68625	8.76796	8.84504	9.43432	9.24206	9.5635	8.76067	8.78019	8.71232	8.67763	9.20429	8.96533	9.00505	8.88236	8.78113	7.76079	8.31708	8.98073	8.51023	8.19142
HNRNPUL1	rS-pS	8.0365	8.23221	8.21353	8.25163	7.95604	7.92895	8.43204	8.14248	8.0337	8.2914	7.89708	7.2349	8.06889	8.19009	7.99483	7.76638	7.88771	7.90441	8.41215	8.16239	8.15411	8.17507	8.14713	8.11222	8.20439	8.32393	8.56148	8.38999	8.49025	8.01291	8.64294	8.36145	7.90904	8.41006	8.22743	8.28626	8.532	8.19102	7.31328	8.27834	8.12585	8.41654	8.56976	7.73913	8.15941	8.07139	8.25257	7.88228
HSD17B10	rS-pS	6.92044	6.59173	6.55752	6.4073	6.95691	7.10235	6.27744	8.06503	5.50383	6.56277	7.36928	7.1298	5.54749	7.45191	7.16685	6.96435	7.15785	7.04911	7.27151	8.27013	6.6444	5.94358	6.47264	8.13767	6.28588	6.79716	6.80849	6.15353	7.19652	6.08606	6.15495	6.50522	6.88172	6.46038	7.39966	6.96351	6.46773	7.37978	7.08459	6.95551	6.08534	6.97064	8.12393	8.16147	6.59559	7.36194	8.49331	7.26562
HSD17B11	rS-pS	6.84814	6.27294	7.41748	6.33339	7.5211	6.85634	6.34795	5.20066	7.3443	6.19475	6.31877	7.6508	7.55408	7.61986	4.88154	5.2113	6.57232	4.49574	6.36403	5.09062	7.35836	7.22895	6.55843	4.22658	7.05099	6.07729	6.2438	7.17605	6.17815	6.83233	6.86772	6.52405	6.6178	7.12819	6.6577	6.33671	7.26178	6.89784	7.13356	6.88664	6.38949	5.66432	5.7996	6.16362	5.22912	5.24005	6.02183	6.52593
HSD17B12	rS-pS	7.45038	8.05154	7.27204	7.26622	7.34642	7.62042	6.90709	6.36784	7.33982	6.71369	7.12454	7.11977	7.7044	7.36791	5.17625	5.27591	7.19346	4.60329	7.10156	5.34599	7.75204	7.21697	7.96763	4.3693	7.1339	7.13276	7.16617	7.46777	7.0931	7.16562	6.91539	6.11355	6.78255	7.30906	7.07775	6.89063	7.18812	6.82945	7.44328	6.31686	6.53683	5.6855	6.42894	4.7591	6.47795	6.51193	7.07289	5.54067
HSP90AA1	rS-pS	9.81061	10.4797	10.2467	10.0995	10.1271	11.0385	10.5974	9.25137	10.3619	9.89631	10.0999	10.1793	10.5685	9.85745	9.37677	9.1778	10.7265	9.08432	10.0545	9.30235	11.2866	9.78216	9.50566	7.39069	10.3296	10.9937	10.1506	9.9524	10.0962	9.84125	9.2406	10.0355	11.0568	10.5522	9.11353	9.86606	10.7868	9.54543	10.7535	9.9096	10.4578	9.87206	9.69511	8.63814	9.26202	9.50851	9.57497	9.94464
HSP90AB1	rS-pS	10.4701	10.2657	10.9812	10.4749	10.3045	10.7159	11.073	10.271	11.0945	10.7442	10.2879	11.7553	10.2	11.342	9.73055	9.5078	10.4297	9.55797	10.4229	9.69273	10.965	10.0916	10.5937	11.9953	10.7091	10.7767	10.8063	11.05	10.5701	10.2588	12.0453	10.8984	11.3347	11.3156	10.5613	10.6674	10.5081	10.8226	11.1095	10.9394	10.5938	10.7168	10.406	10.5086	10.1957	10.091	10.4273	10.547
HSP90B1	rS-pS	9.58272	10.0601	9.86031	10.1511	11.2233	9.81501	10.5125	8.91836	10.422	9.65084	9.61377	9.34997	10.1295	9.95896	8.80007	7.93271	11.7182	9.09033	10.4005	7.84348	10.8105	9.704	9.54876	6.74001	10.2078	11.3069	9.63012	10.7897	10.4681	9.75774	10.0941	10.0401	10.2496	10.448	9.38189	9.77049	9.55756	9.32926	10.5641	9.75768	10.0214	9.39275	8.46297	8.39329	9.00792	8.75349	8.93115	10.1968
HSPA4	rS-pS	7.70074	7.37706	6.86505	6.95444	6.66864	7.61697	7.69742	6.43118	7.28451	6.79706	7.31871	7.0267	7.36089	7.46768	5.91129	6.07875	7.48333	5.63016	7.28091	5.95096	8.12073	6.98389	7.18557	4.98461	7.12558	7.62281	7.08201	7.39046	7.31051	7.25673	6.61032	7.71311	8.1615	7.78077	7.20081	6.57614	6.87297	7.68343	8.01693	7.77711	7.36453	6.56543	6.99529	6.53143	6.79894	7.17506	7.06506	6.70963
HSPA4L	rS-pS	1.43851	5.52586	1.0056	4.46575	5.02397	5.58369	4.04726	-0.0250565	3.57161	3.42664	0.990748	4.87115	5.71263	0.714223	1.70843	2.36363	4.31337	3.08117	4.63004	2.1315	5.47334	1.63824	3.57583	-0.669649	3.57794	5.89835	2.0666	5.47296	4.42035	3.6156	0.226679	5.61154	5.41618	5.22017	0.692693	1.46767	4.258	1.01376	5.25889	2.30791	4.79836	1.86014	1.51317	0.0368058	4.27495	3.21676	4.80065	3.18612
HSPA5	rS-pS	9.67269	9.6458	9.38422	9.42081	10.6322	9.4209	9.56275	9.09835	9.70029	9.18748	9.7913	9.30998	9.26714	9.33845	9.51086	9.11861	11.0067	9.03003	9.1367	8.95664	10.2921	9.31357	9.18282	8.70304	9.3237	10.9044	9.14386	9.32807	9.34083	9.76316	9.62375	9.51721	9.96003	10.2181	8.94389	9.66294	9.68005	9.17321	9.60089	9.50346	9.74787	9.66784	8.82965	9.26851	9.20773	9.05407	8.67877	9.94038
HSPA8	rS-pS	10.6085	10.9619	10.5803	11.2214	11.026	11.6634	10.9378	10.9244	10.8344	10.3543	11.0115	12.22	10.5234	10.7872	10.7638	10.5904	11.4265	10.4925	10.7652	10.711	11.559	10.2947	10.8889	8.92081	10.8724	10.8752	10.2489	10.168	10.4777	10.4121	10.434	11.348	10.9028	10.2452	10.0923	9.51461	10.4191	10.3035	10.9015	10.7771	10.8083	10.3534	10.3176	8.87904	10.5276	10.5395	10.2266	10.0506
HSPA9	rS-pS	8.76899	8.33471	8.13458	8.72931	8.30188	8.80435	8.91028	8.42709	8.33598	8.35977	8.32204	8.17452	8.46789	9.15486	7.66387	7.77936	8.72458	7.99825	8.5263	7.7625	8.90787	8.17263	8.55473	6.89101	8.88427	8.81339	7.99015	9.22842	8.60827	8.56542	8.03607	8.77678	9.28971	9.43654	8.40907	8.3595	8.04776	8.80121	9.31175	9.00961	8.55596	8.24606	8.92627	8.08041	8.60253	8.62651	9.18524	8.54332
HSPD1	rS-pS	9.62611	8.98146	9.15697	9.6512	9.05764	9.81416	9.77581	9.34878	9.94131	8.85419	8.91448	9.73595	9.19529	9.00989	8.32061	7.81719	9.30115	7.52993	9.30447	7.85083	9.85029	8.655	9.00759	6.85007	9.52787	9.4155	9.07017	9.8997	9.81137	8.83854	9.07206	10.2548	10.2262	10.0855	9.12944	9.33094	9.15723	9.52046	10.4705	8.96469	8.76974	8.82905	9.81743	8.30463	8.68497	9.12564	9.39667	9.1603
HSPE1	rS-pS	7.08063	6.76194	6.84397	6.74639	6.49957	8.47813	6.99093	6.89642	6.90023	6.7614	6.24157	8.49593	6.35445	6.29648	5.94478	6.15218	6.98219	5.52872	6.54116	6.0324	7.0968	5.77174	6.31836	6.01943	6.88101	6.70974	6.46032	6.53511	7.10873	6.63496	6.43324	7.07399	7.34465	6.9828	6.88787	7.18736	6.37943	6.83178	7.46066	6.45317	6.2344	6.83559	7.7523	6.85761	5.90238	6.86513	6.91559	6.17738
HSPH1	rS-pS	8.72697	7.20786	9.24915	4.58445	4.37302	7.77086	7.21856	6.82009	7.42725	7.23637	5.40234	8.67005	7.51485	8.16812	4.32902	5.42694	6.3175	4.49574	7.9531	5.33031	7.10066	6.66162	6.99287	5.25934	6.52436	5.2175	8.3707	4.70293	7.00276	7.16978	6.90727	5.28401	8.52206	7.87731	8.30684	7.40258	7.77071	8.37128	7.92973	8.1435	7.5506	5.93481	6.48616	6.16232	6.01895	6.44518	6.81957	4.55972
HTATIP2	rS-pS	6.68022	6.09556	6.09928	5.41754	6.2777	6.30191	5.8664	5.3779	5.31965	6.77792	5.26789	6.36567	6.05448	6.20648	4.08874	4.81188	6.19792	4.85291	6.51811	4.90539	5.75531	5.82907	6.17867	5.41458	6.41125	6.04193	7.03941	5.50316	5.76136	6.85392	6.6288	5.26378	6.05893	5.94337	6.90796	6.62874	6.57987	5.89481	7.29403	6.09531	6.40703	4.93717	5.6756	6.18685	5.41392	5.7258	6.10438	6.05763
HTT	rS-pS	6.73839	6.3161	5.82245	6.64581	6.37009	6.20273	6.59182	7.2711	7.09241	6.47391	7.00394	5.14808	5.87053	5.80647	7.40748	6.88621	5.88597	7.05333	5.90114	7.15044	6.30922	7.01585	6.61338	7.31282	6.62785	6.96443	6.68377	6.81267	7.20434	6.55906	7.06327	7.04108	6.82145	7.22728	7.16634	6.44422	7.43524	6.5476	6.82863	6.22971	7.0164	7.37941	7.58625	6.80853	7.45032	6.80983	7.46481	7.35878
HYOU1	rS-pS	8.0365	7.86657	7.28414	7.90664	8.64702	7.87968	7.92934	7.97458	7.45898	8.35857	7.83524	7.52504	7.8125	7.54665	8.01216	7.69398	9.03876	7.93485	7.43459	8.18401	8.77576	7.86439	8.18993	7.27919	7.95497	9.47606	7.26669	7.97046	7.84001	7.95623	8.24466	7.71796	8.30116	8.38166	7.62934	7.41056	8.21532	7.58131	7.6198	7.93237	7.93101	7.90675	7.66564	7.32596	8.31436	7.98689	8.08844	7.49395
IARS	rS-pS	7.7685	7.4646	7.04142	7.73862	7.68121	7.95235	8.34524	7.87452	8.30001	6.96573	7.57246	8.44326	7.90217	8.34851	6.78179	6.96357	7.89253	7.33915	8.02048	7.1748	8.73905	7.55375	7.76102	6.38229	7.36283	7.86275	7.40841	7.80122	7.54936	7.36436	8.04958	7.67493	8.05633	8.75866	7.31965	7.25782	7.92835	7.20306	8.24018	7.73177	7.6962	7.00426	7.65024	6.05279	8.11804	7.64635	7.84992	7.50106
IARS2	rS-pS	7.29023	7.35456	7.12178	7.61747	7.55255	6.88341	7.39923	6.68856	7.2236	7.17481	7.75086	7.52359	7.96082	8.04246	6.00663	6.13556	7.40062	5.69282	7.04497	6.32535	7.70871	7.14564	6.54834	4.80715	8.02432	7.56738	7.08674	7.59199	7.29106	7.52516	7.80999	7.96948	7.39176	7.38646	7.32419	6.57298	7.6894	7.67739	7.80503	7.6997	7.37978	7.2524	6.95265	6.00421	6.89723	8.12922	7.26968	6.82981
IDH2	rS-pS	7.20363	8.27085	7.11909	9.40296	8.75644	8.69859	8.34633	9.05439	8.66896	7.85538	9.09213	7.92687	8.65685	8.42793	8.76641	9.28858	8.14463	8.06631	7.88242	9.44287	8.8531	8.5961	8.4292	9.36675	8.76684	7.66039	7.42719	8.73029	8.92018	7.92914	8.80044	9.5402	8.36974	8.5702	8.11355	8.58962	8.24628	9.05523	8.47997	8.07133	7.96298	8.37362	8.9148	8.85427	9.1996	8.30499	8.79773	7.15706
IDH3A	rS-pS	5.13086	5.17028	4.13923	5.92699	5.13637	5.42316	5.2092	4.99594	4.85848	4.77442	5.76879	5.6161	5.59529	5.82098	5.20669	5.14366	5.56887	4.73173	5.03574	5.24642	5.56008	4.88991	5.31428	4.95295	5.3505	5.45106	4.82853	5.43344	4.77969	4.86777	5.47009	5.44542	4.67404	5.00009	4.46597	4.5094	5.66914	5.7345	5.57833	5.21791	5.48363	4.52094	5.29731	4.15659	5.02122	4.40909	4.90083	4.95149
IFI35	rS-pS	5.65591	5.4262	5.52513	6.12758	6.3063	6.24428	4.72618	5.95482	4.33254	5.9481	6.1164	4.95737	5.54263	5.08786	5.88331	5.47837	6.70591	6.85887	4.95131	5.82974	5.29935	5.26712	5.28681	6.03966	6.23215	6.14247	4.70032	5.8194	4.42749	5.19382	6.03219	6.43728	4.8582	5.36962	5.83487	5.501	4.70411	5.77224	5.22765	5.26876	7.23673	6.70804	4.66289	5.74201	5.6709	6.10216	4.09258	6.70186
IGF2R	rS-pS	7.60816	7.42994	7.67888	7.43869	7.3169	7.0294	7.84359	8.23274	8.94331	7.66819	7.77585	6.59265	7.80997	7.18645	7.69997	7.96599	7.38311	7.15568	7.3875	8.38564	7.37082	7.75887	8.01706	8.00119	7.64263	7.80928	8.26255	7.82366	7.4481	8.1203	8.46672	7.57296	8.23885	8.31701	8.24165	7.51536	7.56908	8.03072	8.86795	7.9597	7.74959	7.40217	7.95232	7.19269	8.0826	8.14443	7.82926	6.75353
ILVBL	rS-pS	7.06824	6.88033	6.62468	6.70837	7.21865	7.63642	7.70117	8.50987	7.3974	7.0132	6.6081	6.77905	6.87469	7.03345	7.31272	7.73592	6.85666	6.90786	7.4523	8.30833	7.09389	7.3471	7.89698	9.00971	7.5527	5.81703	7.02539	6.48388	7.77396	6.99592	7.04857	6.83573	7.03625	7.55315	7.37012	7.76939	6.51308	6.78359	5.80284	6.92281	6.19876	7.63072	8.22316	7.75303	7.37044	7.1368	7.42305	6.54126
IMMT	rS-pS	7.04389	7.08728	6.76505	7.32394	6.88231	7.12147	7.16765	6.90412	7.42303	6.74908	7.16642	6.69402	7.0358	7.31608	6.11489	6.11452	6.51985	5.85635	7.01841	5.76896	6.92386	6.90502	7.13783	4.87065	7.52056	6.81441	6.73117	7.59121	7.18076	7.10918	7.27072	7.42228	7.32331	7.32948	6.90554	6.98622	6.92055	7.03441	7.85602	7.36195	6.73731	6.38828	6.02365	6.19833	7.16573	7.11639	7.23695	6.81006
IMPA1	rS-pS	5.52769	5.12245	4.80889	4.93891	4.97299	5.50397	5.17622	2.99832	4.86348	5.04029	4.29021	4.34993	5.74053	4.73621	2.10295	3.15051	4.89971	3.15635	4.2867	2.71835	4.54346	4.44383	3.40746	2.86198	4.38074	4.62785	4.179	4.56343	4.71696	4.96126	4.49069	6.00072	4.05358	4.63046	4.64785	3.48637	4.55489	3.77344	4.82033	5.34182	3.40135	3.34501	3.94276	1.47058	3.53618	2.69158	3.09732	4.61595
IPO5	rS-pS	8.64424	7.71472	8.83133	7.8535	7.95877	7.97183	8.17106	8.50895	8.66001	7.47036	7.38944	9.32731	8.4351	8.87503	7.41727	6.93184	7.83285	7.22779	8.31783	7.36325	8.36516	8.0562	7.96248	5.88612	7.89284	7.89373	8.82221	8.02351	7.61142	7.53164	7.70406	8.03661	8.07727	8.08131	8.5295	7.90604	8.45021	8.43327	8.55259	7.99537	7.31932	7.35279	7.60166	6.40945	7.58028	7.20773	7.30113	6.503
IPO9	rS-pS	6.26736	6.26667	6.25854	6.38853	6.12455	6.39508	6.53173	6.70227	6.596	6.14691	6.4851	6.53486	7.6289	6.99812	6.68783	5.94686	6.50553	6.51973	6.12802	6.35019	6.49242	6.33894	5.86587	5.25069	6.15436	6.84829	6.57252	7.0482	6.3057	6.2511	6.84602	7.03691	6.77094	7.08721	6.16438	5.97973	6.74696	6.96029	6.43953	6.4786	6.47512	7.07395	6.55182	5.74201	6.67663	7.41486	6.60773	5.84824
ISOC1	rS-pS	5.58813	5.18143	4.47085	5.032	5.16504	4.79922	5.52646	4.85581	5.06356	4.88459	5.02406	5.06487	5.29014	5.29543	4.77725	4.22137	5.40496	5.40206	5.34654	4.59118	5.93701	4.8572	4.84388	2.7681	5.0713	5.41634	4.71436	5.88966	4.85842	5.12448	3.368	5.87029	5.41968	5.5842	4.70743	4.82797	4.33262	4.7898	5.31516	5.27706	5.07377	5.03362	5.2494	3.9183	4.43443	4.31565	5.21339	5.14926
IVD	rS-pS	5.52129	6.40921	5.18416	7.03125	6.76045	6.96663	6.94559	6.36683	7.05247	6.72188	6.48271	6.04257	6.70097	5.88593	6.86683	6.24289	6.47921	6.2152	6.29505	5.99474	6.46345	6.72703	6.85644	5.8749	6.99132	6.33535	6.24138	6.69843	6.95043	6.36951	6.91017	6.91507	6.56424	6.83068	5.83359	6.4834	7.0849	5.75595	6.58572	6.78696	6.22619	6.84614	6.74929	5.49763	7.34935	6.15967	6.94006	5.82933
KARS	rS-pS	8.05434	7.79863	7.58473	7.61233	7.53764	7.86472	7.78464	7.59054	7.5982	7.85166	7.27187	7.82793	7.43106	7.88387	6.93658	7.06138	7.59743	7.1379	7.61207	7.25593	8.06224	7.53457	7.87351	6.28395	7.90948	7.72565	8.26553	7.75491	7.66829	7.62895	7.5474	8.28244	8.17994	8.33328	7.75027	8.38805	7.72537	8.02087	8.31338	7.98019	8.25736	8.15273	7.99497	7.77577	7.55854	7.64263	7.99675	7.58621
KPNB1	rS-pS	7.79572	7.80874	7.52126	8.29626	7.77504	7.88814	8.0144	7.61973	8.10878	7.43594	7.93348	7.23712	8.36617	7.34499	7.6108	7.15711	8.16357	7.3962	7.71701	7.3581	8.5457	7.78808	7.43199	6.67198	8.09951	8.24416	7.68115	8.51483	8.2077	7.70341	7.81745	8.65952	8.35587	8.56447	7.68368	7.64195	7.51369	7.74289	8.40848	8.10961	8.19752	7.91574	8.40577	6.73075	7.92074	7.88145	7.29724	7.7115
LAMP2	rS-pS	7.80847	7.27606	7.97438	6.63572	7.32878	7.11793	6.56284	7.16622	6.57405	7.31571	7.45442	6.88946	7.7093	7.58542	5.76559	5.85172	6.9925	5.85312	8.07947	6.22145	7.19584	6.68727	6.59949	5.87209	7.40997	6.48884	6.97159	7.07078	7.1395	7.19158	7.20924	7.32115	7.00804	6.95153	7.86404	7.04091	6.93988	7.37925	8.41658	7.14322	6.86653	5.39304	6.0011	5.83153	6.01071	6.55938	7.50829	7.22778
LAMTOR2	rS-pS	5.63828	5.48141	5.94024	5.5041	5.46631	5.65863	5.35676	5.78185	4.80491	5.70998	5.73163	6.70875	5.77622	6.30476	5.61866	5.53226	5.52162	5.41086	5.47558	5.69331	5.48077	5.32088	5.33119	6.13677	5.78922	5.41634	5.84636	5.09313	5.8168	6.16559	5.49355	5.84872	5.80687	5.36436	5.92247	5.46401	5.55993	6.67259	5.2633	5.73743	5.68993	6.08678	6.23522	6.60705	5.45703	6.92044	5.80077	6.03306
LANCL1	rS-pS	5.89907	6.16353	6.15698	5.87645	5.66409	5.84986	5.21303	5.13322	6.74498	5.37075	5.17009	5.40885	6.09495	5.71151	4.90028	4.63795	4.92145	5.53477	5.85056	4.07428	6.10799	5.71203	5.10605	3.64818	5.13904	4.71206	5.27479	6.63545	4.79081	5.6452	5.96666	4.96862	5.34246	6.07497	5.09077	5.48094	5.15757	5.34795	5.84364	5.51328	4.79614	3.23436	5.21418	3.16632	5.23267	5.36266	4.24821	5.29071
LAP3	rS-pS	7.39195	7.08728	6.75726	7.60015	7.00951	7.76607	6.36785	6.10804	6.26675	6.57679	6.44549	6.27559	6.99718	6.55362	7.16685	6.20225	7.91911	7.36541	6.5674	6.05802	7.13545	7.01338	6.75921	6.61918	7.80662	7.68976	5.82224	6.95479	6.15789	7.03423	6.99589	8.48239	6.64349	7.04339	6.37849	6.10078	7.23919	6.36424	6.81268	6.28839	9.26245	7.93798	6.7755	5.80842	6.42543	5.82867	6.82344	8.184
LARS	rS-pS	7.69032	7.1545	7.2781	7.07406	6.59819	7.36991	7.16468	6.22882	7.35765	6.62837	6.76542	7.49947	7.51174	7.67003	5.80259	6.24419	6.81227	6.42301	7.60633	6.3476	7.28046	6.91406	7.10822	4.98982	7.0953	6.7321	6.62551	7.60171	6.82084	6.92596	6.83505	6.60026	7.33263	7.28278	7.29166	6.86506	6.49059	7.62858	7.83544	7.64301	6.96009	6.66666	7.01793	6.0287	7.12574	7.27213	6.9739	5.68828
LASP1	rS-pS	8.35619	8.32593	8.36212	8.4494	8.55973	8.39143	9.08442	8.2784	8.14131	8.71423	8.86264	7.71822	8.20874	8.25004	8.63178	8.76033	8.62895	8.28697	8.07074	8.74886	8.3122	8.56303	8.34304	9.00006	8.43353	9.05543	8.69141	9.10369	8.52542	8.67464	8.6691	8.76117	8.45645	8.72361	8.71958	8.69459	7.97746	8.9722	8.29771	8.486	8.30061	8.47764	8.81297	8.28323	8.41519	8.7825	7.49086	8.46321
LDHA	rS-pS	9.62648	10.2731	9.23832	10.3958	10.2281	10.5899	9.8745	9.27368	9.60714	10.0805	10.3959	9.56127	10.0964	9.16968	9.64308	9.02454	10.3367	9.45765	10.1332	9.46997	10.7655	9.6243	10.2171	8.61898	9.95776	10.115	9.88924	10.0349	10.3958	10.326	8.67236	10.9558	10.1683	10.6019	9.69227	10.1941	9.67989	9.31098	9.91181	9.85778	9.41018	10.3229	10.0229	9.90963	9.88309	8.60294	9.97133	9.07134
LETM1	rS-pS	7.09721	6.63052	5.97049	6.32624	6.59959	6.16209	6.92355	6.7735	6.10202	6.31474	7.63956	5.48229	5.81711	6.36939	7.43237	7.12099	6.81662	6.77786	6.57976	7.40004	6.95087	6.50788	6.92599	7.07257	7.1058	7.30804	6.80522	6.76916	7.18129	7.34083	6.73495	7.6099	7.40419	6.96898	6.69322	6.22256	7.11922	6.5636	6.34912	6.30066	6.64487	7.21903	7.42115	6.45588	7.08609	6.41061	7.78228	7.07669
LGALS1	rS-pS	7.45374	8.56493	8.40871	7.09473	6.86959	7.96619	6.75247	7.20014	6.7121	6.86113	8.50522	7.53801	5.70393	6.84249	8.25478	9.78342	7.03736	10.0616	6.79288	7.62138	6.87338	6.66288	7.55872	8.60844	7.62849	7.21153	8.01306	6.88771	7.37611	8.54108	7.25067	7.27388	6.64349	6.75621	7.38714	8.32522	8.17929	5.26061	6.30491	8.21439	8.11722	7.93564	6.46684	7.84595	6.43624	7.16991	7.543	7.49882
LMAN1	rS-pS	6.82668	7.67026	6.83577	7.77126	8.13869	6.40708	7.15923	5.42533	7.44028	6.58904	6.49859	5.55216	6.92232	5.97429	5.66689	5.31086	7.33076	5.73547	6.99839	4.92293	8.78854	7.28617	5.93276	3.4508	7.36865	7.90719	6.55993	7.85391	7.12639	7.49089	7.32446	7.63886	6.64049	7.63308	6.22969	5.69342	7.17539	5.66817	7.45264	7.14548	6.97241	4.97612	5.09725	3.97278	6.43239	5.55035	5.69482	7.19262
LMAN2	rS-pS	8.21662	8.14826	8.20465	8.12	8.79426	8.16586	7.90112	8.69787	7.5459	8.02316	7.98542	8.1564	7.79469	8.25913	9.21558	9.00256	8.26109	8.97548	8.05291	8.90727	8.23279	7.85862	8.42172	9.00522	7.95193	8.41217	7.534	8.13511	7.93389	8.21306	7.07161	8.38459	8.0405	8.09091	8.02823	8.19737	7.3705	8.26683	7.05141	8.02771	8.13377	8.69354	8.6236	8.81442	8.30491	8.42477	8.25486	8.40076
LMNA	rS-pS	8.97073	9.05397	8.81037	9.07694	8.99553	8.21686	8.61437	8.81974	7.71828	8.76012	9.61695	7.82205	9.35028	9.19204	9.41691	9.47584	8.65756	9.71841	8.461	9.26106	9.05339	8.05308	8.4386	9.72244	8.72741	9.36014	9.14305	8.99013	8.7128	9.41958	8.63734	9.11958	8.73446	9.11644	8.67853	8.94056	9.42139	9.19994	7.60453	8.56526	9.37413	9.71223	8.84513	9.52573	8.49418	9.17185	8.99642	9.00011
LONP1	rS-pS	6.49015	6.99544	6.50578	7.53104	7.3152	6.87191	7.41512	8.38071	6.50134	6.62758	7.76768	5.84213	6.7971	6.95402	8.88211	8.19341	6.90383	7.80904	7.51859	8.51502	7.05609	6.91618	7.36254	9.03921	7.50667	7.72058	7.01692	7.02179	7.78894	7.58201	6.50116	8.30984	7.98928	8.03564	7.16483	7.46859	6.97069	7.31845	6.52093	7.18132	7.28574	8.45877	8.2809	7.87047	8.29094	7.42139	8.26828	7.60022
LRPPRC	rS-pS	8.34928	8.04086	7.91457	8.46047	7.8286	8.06649	8.50846	7.95956	8.9168	8.03575	7.65133	8.47303	8.44947	8.64456	6.51215	6.79744	7.56673	6.45101	8.27016	7.0196	8.537	8.03759	8.26709	5.77587	8.67736	7.42618	7.73251	8.87634	7.82285	8.0139	8.22143	8.54765	8.71554	8.82344	8.01145	7.84784	8.12988	8.24424	9.51832	7.6904	7.31546	7.04146	8.72437	6.18813	7.96434	8.12878	8.54654	7.4248
LRRC47	rS-pS	6.64042	6.29365	6.03918	6.44494	6.31229	5.03407	6.1026	5.43695	6.07425	6.11449	6.31877	5.56912	6.09162	5.75902	6.19298	5.90007	6.35991	5.71608	6.22186	6.08164	6.09449	6.16548	6.21739	7.09207	6.47741	6.25902	6.1187	6.63318	6.21575	6.3633	6.45968	6.71723	6.72993	6.65414	6.70162	6.23059	6.44817	6.27792	5.99795	5.98306	6.34317	6.69949	6.73756	6.08886	6.20925	6.15009	6.67444	6.60932
LSM4	rS-pS	7.01913	7.39106	7.25002	7.98284	7.80693	7.5467	7.19211	7.46091	6.83809	6.87455	7.36235	8.01921	7.14582	7.53481	7.31622	7.44589	7.033	7.36428	7.78465	7.86269	7.60713	6.778	7.38053	8.20695	7.03329	7.61955	7.62556	7.27221	7.47117	7.20785	6.7661	8.01921	7.74359	7.72945	7.63702	7.96259	6.73923	7.48973	6.81067	7.73855	7.29989	7.39349	8.01404	7.8276	7.00334	6.78924	8.10222	7.46018
LSM5	rS-pS	6.02654	5.67383	6.57041	5.43594	5.22619	5.77324	5.3859	4.21641	5.93039	5.35935	4.98625	6.10687	6.40361	6.35948	3.27678	3.5184	5.25038	3.47436	6.23754	4.24018	6.2009	5.26546	5.09817	3.90132	5.09356	5.37561	5.86694	5.56331	5.06256	5.18914	4.73854	5.97232	6.05105	5.44142	5.26138	5.95328	4.80099	5.75595	5.7988	5.75537	5.31272	4.62522	4.76378	4.79985	4.37787	4.88043	5.55273	4.4371
LSS	rS-pS	6.9172	7.23381	6.3256	6.41575	6.77106	6.46217	6.89998	7.0373	5.19033	7.11051	7.08615	6.0375	6.22977	6.33945	6.21809	6.94461	5.98219	7.28693	5.85831	7.7079	6.91511	6.96713	7.17624	5.35124	6.73412	7.16	6.85282	6.16721	7.91845	5.92663	6.64215	4.66965	7.03225	7.28835	6.67983	6.17132	5.85782	6.58772	5.85536	5.79927	5.37643	6.82102	8.00299	7.19524	6.57338	6.6652	7.24736	5.52166
LTA4H	rS-pS	6.55633	6.83653	6.715	6.94921	6.64101	6.38886	6.65866	6.02707	7.47172	6.32455	6.6934	6.19597	6.96661	6.73163	7.04161	6.06419	7.2407	6.65734	7.63875	5.9964	6.87563	7.01634	6.42066	5.45657	6.76661	6.10247	5.96418	7.37965	7.35191	6.51955	6.61389	7.2678	7.01731	6.71542	6.48527	6.38609	6.61799	7.01811	7.13316	7.33138	6.66808	6.52453	6.54475	5.41479	7.0443	6.38931	6.29719	7.00848
LXN	rS-pS	3.66072	4.83371	4.52485	4.8544	5.11888	4.01484	4.02999	2.47461	3.7657	4.03082	4.22677	4.7098	1.96941	3.84529	2.95694	3.31697	4.19789	3.15635	2.30761	1.74645	4.94264	3.67973	2.82631	2.66768	5.21672	2.31035	3.87579	4.06659	4.06955	3.91654	3.39482	2.87328	2.20834	3.16135	3.55241	3.47289	3.61922	3.16207	4.30014	4.61669	4.29134	1.97795	1.41731	1.92816	3.3396	2.92992	1.78951	4.35357
LYPLA2	rS-pS	7.09362	6.61989	6.18175	6.2451	6.37173	5.80767	6.95649	6.02963	6.27709	6.8298	6.52443	6.35919	6.13269	6.24466	6.23049	6.94223	6.51181	6.8812	6.24938	6.25646	6.22588	6.79537	7.07145	7.45801	6.83849	7.07827	6.87409	6.2703	6.80241	6.57259	6.86293	6.53422	7.29833	6.5559	6.52838	6.7896	7.21409	6.74286	5.44371	6.07402	6.49439	6.64009	6.81307	7.37286	7.29862	7.06961	7.20702	6.71608
LYPLAL1	rS-pS	4.36049	4.66273	4.16561	4.27083	3.78673	4.83412	4.17846	2.9232	4.0197	3.73975	3.63057	4.86887	4.59462	4.30783	1.81762	1.86925	4.09165	2.47325	4.14184	2.49265	4.50899	3.86658	3.14977	1.4275	3.98985	3.4856	2.95412	4.30996	4.14514	3.46897	4.30873	3.38132	3.05395	3.20915	3.44983	2.9768	2.85	3.57979	5.01411	4.31991	3.63262	3.24783	2.8596	2.6907	3.08865	4.31876	3.17698	3.21553
MAGT1	rS-pS	7.34622	7.32216	7.51563	6.51976	7.5174	7.48866	6.65162	7.14454	6.99325	7.2859	7.36278	7.99275	6.97567	7.67043	5.6111	5.39937	7.89631	5.97382	7.76881	5.90227	7.60916	7.03887	6.66498	4.77734	6.42169	7.23876	6.51851	7.01947	7.02823	6.50363	6.98875	6.59622	6.26955	7.02681	7.11646	6.33857	6.79938	6.94888	7.71431	6.72761	6.61059	5.24981	5.34694	5.66322	6.1182	6.48795	6.92859	6.45987
MANF	rS-pS	6.58933	7.06697	6.25976	6.91027	7.45993	6.79759	6.70156	5.75271	6.00468	6.48707	6.67324	7.30489	6.2038	6.44442	5.84512	5.404	7.40304	6.13118	6.1869	5.30645	7.56615	6.28996	6.24084	6.05465	6.76724	8.35438	6.56382	6.3656	6.87277	7.15727	6.76995	6.96229	7.19024	7.18158	5.58402	6.67067	6.35551	6.29267	7.00611	6.04271	7.08019	7.12547	6.41582	7.29363	6.31345	6.1588	6.48692	6.77961
MAOA	rS-pS	5.39864	6.85894	5.63686	6.85913	6.71204	4.77808	6.20234	6.15335	5.30503	7.49879	6.03049	6.56897	6.42096	7.39387	4.37441	6.77169	5.46169	5.78199	7.472	7.15935	8.54783	6.04482	6.37246	4.06818	7.92254	5.22325	6.89966	7.28579	8.48492	6.66979	6.94462	6.91377	5.91378	7.74676	7.5436	6.41104	7.60847	6.20421	7.32739	4.92745	4.02219	4.60181	5.86465	7.14142	6.55153	5.46307	6.57502	7.46056
MAP2K1	rS-pS	5.73731	6.02547	5.88731	6.13066	5.81647	5.86101	5.83069	5.32468	6.1722	5.63472	6.51353	5.54075	6.51218	5.62483	5.41652	5.47176	6.06264	5.75288	5.99199	5.15734	6.29495	5.76822	5.8705	4.63833	6.10539	6.00234	5.54024	6.53997	5.77542	6.13431	6.04812	6.15699	5.55478	6.30683	5.10982	4.99758	5.63749	6.11253	6.1066	6.10467	5.60383	5.22959	6.01651	4.03669	5.86971	5.20181	5.33992	5.72965
MAP2K2	rS-pS	7.35224	7.23435	7.50327	7.41612	7.31648	6.75382	7.42836	8.0389	6.86451	6.99673	7.4934	7.15107	6.76193	6.7896	7.43879	8.10371	7.5706	7.64906	7.73264	8.01029	7.29317	7.3069	7.72884	9.08252	7.32568	7.31209	7.70464	6.71858	7.7139	7.25673	6.09896	7.68334	7.66869	7.48319	7.61237	7.86407	7.08725	8.04687	6.27467	7.584	6.94816	8.21126	7.98089	8.38996	7.82056	7.17335	7.94507	7.71247
MAP4	rS-pS	7.89558	8.1739	7.59156	7.6802	7.58757	7.85546	7.82431	8.09346	7.839	8.33718	8.10933	6.79894	7.83706	7.66642	7.96843	8.03854	7.70592	8.01638	7.76521	7.95723	7.96651	7.79212	7.62296	7.27386	8.02458	8.1008	8.48903	7.87939	7.91718	8.02641	8.43799	8.41633	8.22416	8.51303	7.4345	8.16996	7.86991	7.84034	7.65153	7.996	8.23585	8.12951	8.20286	7.85	8.03411	8.44395	7.97358	8.13168
MAPK3	rS-pS	7.16993	7.12937	7.33036	7.60089	7.69602	6.1565	6.9707	7.33873	5.86334	7.74323	7.99469	6.67522	6.13107	7.50815	7.26411	8.52622	7.19011	6.87087	7.23738	7.79239	7.15416	7.03741	8.0005	7.95067	7.45601	7.75274	7.8114	6.75738	6.8929	7.28275	6.72969	6.02135	6.91497	6.12877	7.07667	7.67543	7.58377	8.19888	6.5117	6.81432	6.95761	6.55192	7.60609	9.10316	7.15736	6.85767	7.94968	6.77715
MARS	rS-pS	6.66579	6.79718	6.57239	6.51663	7.0174	7.35871	8.10275	7.8392	7.09507	6.64099	6.9408	7.46554	6.96297	7.70527	7.77212	7.32101	7.76572	8.42312	7.72921	7.85905	7.60577	6.89754	7.47294	6.8728	6.24124	7.84515	7.08809	7.43465	7.24482	6.87008	6.9649	7.11579	7.43046	7.52628	6.84935	6.62112	6.72364	6.27106	8.1605	7.2755	7.48605	7.41678	7.66401	6.61658	7.81406	7.42067	7.28324	7.47773
MATR3	rS-pS	1.54329	0.231919	1.0516	1.32165	0.768636	1.2109	0.869282	0.976263	1.11837	-0.112655	0.954345	1.99445	1.94009	0.379696	-0.0657341	-0.199914	0.558003	0.84973	0.501519	1.02548	1.91561	0.37466	0.351369	-1.81028	0.821832	-0.620309	0.409003	1.06446	0.89712	0.504282	-0.185204	0.441931	1.28838	0.898689	1.21468	0.496652	-0.476913	0.923317	1.59656	2.27512	-0.926677	0.638255	0.266562	-0.382236	0.381802	0.992946	1.08469	-0.587711
MBD2	rS-pS	6.22336	6.45406	6.45534	6.09532	5.98784	5.40731	5.87851	4.89846	6.04375	5.669	6.40053	4.9466	5.93697	5.28709	4.67937	4.5234	6.49741	4.58396	6.41943	4.32706	6.7831	6.41431	5.49021	4.88749	6.13789	6.60131	6.23164	6.60329	5.32213	6.49703	6.47469	7.25401	5.94205	6.74409	5.85257	5.95813	5.37273	6.51797	6.98313	6.16184	6.3179	6.19675	5.42757	5.4126	5.59987	5.29636	5.51299	6.74725
MBOAT7	rS-pS	7.19762	6.47507	7.36379	6.85479	7.18544	6.22715	7.56953	6.70548	6.37837	7.19794	7.95753	6.1749	6.5442	6.85312	6.92289	7.23847	7.11664	6.78295	7.40745	6.63409	6.8969	7.05338	6.6999	7.29925	6.97069	8.00807	7.27204	6.93216	7.59685	7.05944	6.83627	7.15532	6.94929	6.49694	7.28469	7.12518	7.88804	7.87053	5.53403	7.36293	6.71753	7.6988	6.98801	7.49059	7.00282	6.79818	7.55563	6.62721
MCCC1	rS-pS	5.69055	5.34318	5.04326	5.15421	4.73618	5.42245	5.30923	4.46365	4.73843	5.94556	5.02186	4.9292	5.64156	6.14666	4.79071	4.43563	4.17092	4.37504	4.20702	4.55113	4.59367	5.26546	4.18667	2.53145	5.4959	4.21967	4.4755	5.71003	4.88978	4.96946	5.45264	4.97858	4.42854	5.09855	5.26327	4.67158	5.64388	4.17725	5.54855	4.52206	4.52613	4.78384	5.36952	4.46605	5.39188	5.47148	5.22515	4.44022
MCCC2	rS-pS	6.79696	7.31407	6.30557	7.3095	6.53515	7.6898	7.42548	6.85948	7.13902	6.73664	6.96845	6.88043	7.46297	7.58585	5.56094	5.99063	7.04233	5.92244	7.48864	6.23415	7.20619	7.16046	7.22138	4.93146	7.50516	6.81821	6.48408	7.48553	7.81844	7.1036	6.55863	7.40299	7.70609	7.00667	7.04788	7.03748	6.5832	7.71452	7.86692	7.57476	6.63746	6.39662	6.9854	6.19706	7.36034	6.91017	7.1649	6.24669
MDH1	rS-pS	7.02139	7.23006	7.33385	7.44324	7.35017	7.63765	6.72456	6.90132	7.33982	7.13356	6.92502	8.07517	6.94001	7.5095	6.367	6.49058	7.37081	6.75731	7.04242	6.15621	7.5272	6.99546	6.84235	5.33496	7.44464	6.98489	6.46136	7.57353	6.81131	7.28987	7.38382	7.07341	6.98518	7.37864	6.60124	6.88936	6.73026	6.85949	7.74326	7.08174	6.94115	6.85221	6.3589	6.03867	7.14517	6.88573	6.9739	6.35143
MDH2	rS-pS	7.84992	8.62399	8.37065	8.95989	8.6762	8.71989	9.18574	9.02502	8.70666	8.82961	8.61223	8.97772	8.31819	9.6129	8.81084	9.31419	8.61213	8.88306	9.38362	9.36753	8.57186	8.29774	8.92312	9.51704	8.93027	8.40079	8.94417	8.9121	8.93529	8.91009	8.54251	8.99747	9.04304	8.84582	9.06555	8.92239	8.63511	9.77469	8.60751	8.93614	8.19563	8.65741	9.53786	9.23314	9.02414	9.18895	9.55868	8.3016
ME1	rS-pS	6.05783	5.42244	3.3785	6.57212	6.69576	4.62579	6.246	2.61762	1.86048	5.06624	4.78331	4.85741	5.69519	4.26176	3.85255	3.83205	5.86789	5.24364	6.08986	3.02162	6.83388	2.8278	3.39465	3.96618	5.44012	6.59245	4.1586	4.70293	3.96546	5.41423	3.47242	4.67272	5.81088	5.24332	3.423	3.777	4.94445	4.95869	6.71201	5.88868	2.92131	1.25994	1.98379	3.56341	3.45345	2.1224	5.28929	4.71453
ME2	rS-pS	6.48796	7.09024	5.97498	7.02408	6.25387	5.91296	6.27286	4.87587	5.68984	5.91991	6.662	5.68122	3.66221	5.6132	5.05325	4.96394	6.66623	5.06564	6.65231	4.39901	6.86147	6.33973	5.68695	3.99754	7.04788	6.85201	5.4254	6.51384	5.5205	6.29311	6.06701	6.48438	5.84253	6.11315	5.22107	5.33213	5.41516	6.08281	7.47656	6.1186	5.92619	5.03556	5.21061	4.06482	6.08128	5.23841	5.36565	5.89216
MGST1	rS-pS	7.08497	7.69733	6.58222	6.66508	7.62107	8.14787	6.73725	6.221	6.51013	6.45617	6.36023	8.28979	7.4809	6.76504	6.55811	5.96265	7.41266	7.18931	7.85485	6.73584	7.55809	6.49589	7.01449	4.69683	7.32697	7.03152	6.93533	6.31826	7.19076	6.39613	2.26388	7.36835	6.83069	4.75645	6.36798	7.06244	5.94933	6.94601	7.55955	7.68729	5.70537	6.74827	6.90042	5.87827	6.44315	6.289	6.3094	5.31129
MGST2	rS-pS	6.54796	6.3292	6.50681	6.58491	6.375	6.47536	5.87005	4.90405	5.9292	5.48185	5.63432	7.16925	6.06131	6.33137	4.06679	4.26277	6.18225	3.9553	6.48221	4.26239	6.64705	6.19544	5.87512	3.94488	6.31976	6.33535	5.819	6.66395	6.07392	6.35914	6.04071	5.86224	5.73702	6.46777	6.33957	5.6611	6.44085	6.52568	6.72698	6.65461	5.94931	5.67433	4.24456	5.71917	5.94842	5.3058	6.24617	5.63893
MIEN1	rS-pS	5.41714	5.61579	5.63686	5.68837	5.92216	6.18678	6.2129	5.21423	4.73024	5.83738	5.41411	6.78933	5.03678	5.58115	6.12023	5.8902	5.89973	5.74072	5.85056	5.71562	5.79162	5.19044	5.59473	6.16697	5.41301	5.62187	5.34192	5.48646	5.72415	5.74736	5.62254	5.72097	5.45423	5.38531	5.70448	5.71362	4.94858	6.36102	5.05197	5.42637	5.05536	5.84019	6.60989	6.15055	5.54242	5.43468	5.10555	5.91923
MIF	rS-pS	5.13646	6.03534	5.01451	6.74907	5.6095	7.44399	6.66846	7.99831	5.50543	5.4571	6.54829	5.71969	5.59999	5.5041	7.80565	7.12309	6.34792	7.57025	6.22036	7.31624	5.99732	6.00258	6.58476	7.99278	5.87353	5.83592	5.27242	5.72577	6.86293	5.74736	4.60421	6.30888	5.14297	6.03242	5.79095	6.13113	5.54364	6.21378	3.28414	5.84187	5.41016	7.3798	7.04975	6.54847	6.4012	5.64756	5.98772	4.80921
MIPEP	rS-pS	6.90742	5.65314	6.43704	6.07945	5.15745	5.89447	5.67552	5.07243	5.46982	5.62205	5.43242	5.87432	5.60233	6.72083	3.52238	4.26786	5.67345	4.13065	5.87655	4.68873	5.18573	5.62535	5.42239	4.71581	6.0107	5.07848	5.99902	4.98793	5.48157	5.43215	4.74376	6.13041	5.2233	5.63758	6.15116	5.91393	5.37734	6.23156	6.15247	6.20382	5.32968	5.99693	5.40275	5.37264	5.05968	5.00538	5.34424	4.24722
MLEC	rS-pS	8.07851	9.70894	7.93274	9.72344	9.51957	9.30671	9.44786	8.91508	10.153	9.60238	8.95636	8.56868	9.75813	9.41304	9.19391	8.08002	9.3825	8.03464	9.69478	9.05914	10.0718	9.70224	9.50174	8.6911	9.58248	10.0632	9.39517	10.1251	9.9733	9.22197	8.53612	9.8541	9.33874	9.28657	9.3306	9.43453	9.57721	9.07931	10.0339	9.63263	8.35	9.49387	9.09345	8.99417	9.84498	9.79154	8.99109	9.56114
MOV10	rS-pS	6.44127	5.9135	5.67042	6.30638	6.38398	6.34074	6.25439	6.96825	6.77448	6.96322	6.16101	4.27269	6.54054	5.9885	6.68963	6.15356	6.96398	7.06731	5.86986	5.79967	5.68757	6.72884	6.22555	6.41557	5.61404	5.95129	6.55993	5.91609	5.89358	5.89539	6.76674	6.66264	6.39046	6.03242	6.36973	5.65216	6.03344	5.77061	6.0388	5.59193	7.15129	7.07961	6.13989	6.58584	7.2609	6.47963	5.69819	7.49358
MPST	rS-pS	6.82754	7.07117	7.58032	8.38005	8.40765	7.44646	7.79873	8.6159	7.42006	7.18776	7.52516	7.63847	7.29439	7.43219	7.98462	8.47072	7.4496	6.52784	7.81881	8.45238	6.86659	8.01776	8.49896	8.52255	8.23453	7.4124	7.65271	6.65799	8.09308	7.96754	7.60955	7.49742	7.37608	7.87546	8.22694	7.87243	7.59337	8.8897	6.78536	7.88562	7.33085	7.74493	8.45883	9.14429	8.21719	7.13812	7.68089	6.95444
MRPL28	rS-pS	5.56343	5.95959	5.71399	6.03735	6.31826	6.23083	6.19461	6.1847	5.78645	6.24416	5.99844	5.12725	5.31605	5.46027	6.96949	6.75637	6.32771	6.80565	4.98178	6.63409	5.70163	5.80641	5.87858	7.02516	5.90019	6.16654	6.33979	6.11385	6.11762	6.21474	5.98443	7.17658	6.24608	6.37127	6.116	7.08477	6.29188	6.53047	5.02107	6.11397	6.15705	7.05109	6.23522	7.20159	6.10954	5.85676	6.33241	6.65767
MRPL41	rS-pS	6.47257	6.29056	5.52513	6.35991	6.80607	5.86682	6.06282	6.5249	5.32147	6.60844	6.44713	6.70044	5.46499	6.71074	6.62724	6.74911	6.37475	6.89537	5.93543	6.77789	6.36329	5.65609	6.71351	8.25533	6.6216	6.00234	6.31581	5.86533	6.50871	6.92033	6.54297	6.74084	6.54833	6.76423	6.59899	7.22604	5.82448	6.36639	4.55148	6.48399	6.23112	6.29893	7.39465	7.96682	6.52645	6.73555	7.45735	7.92436
MRPS14	rS-pS	5.64614	5.20786	5.56731	4.79085	4.81066	5.48624	4.87385	4.78484	4.76272	4.74258	4.48143	5.90802	5.48035	5.25538	4.46112	4.30301	4.76193	4.43234	4.78239	5.07815	5.10532	4.88775	4.56673	3.79822	4.66654	5.31227	4.76921	4.58241	4.07411	4.8262	5.18134	4.79901	4.6711	4.68218	5.25759	4.80664	5.08247	5.45674	5.06718	4.87918	4.58381	4.35041	4.27222	3.90591	4.5413	5.46448	4.50128	4.12078
MRPS25	rS-pS	5.81959	5.80946	4.91225	6.22889	5.70111	6.25075	5.86397	6.11167	5.61917	5.89248	5.78313	5.58726	6.1742	5.77401	6.05761	5.8295	5.42602	5.75806	5.59052	6.46838	6.09642	5.83468	5.55642	4.87628	6.20079	5.75089	6.13966	6.22974	6.09313	6.08481	6.08976	6.29199	6.02255	6.33403	6.34315	6.03352	6.1046	5.95454	5.94314	5.68535	5.58469	6.41464	6.48542	6.33977	6.5315	6.22329	6.67014	5.92703
MRPS27	rS-pS	6.20484	6.70586	5.81247	6.86037	6.88576	7.16067	7.03	6.20863	6.71279	5.67973	6.54676	7.59637	6.71943	7.12695	5.76899	5.76974	6.93556	6.11242	6.437	5.4071	7.15323	6.55825	6.49757	4.70318	6.86874	6.58577	5.75079	6.87814	6.52462	6.29746	5.72386	7.20179	6.8379	6.87024	6.20136	6.45797	5.62076	6.7868	6.92729	6.75015	6.22948	6.30619	6.35	5.28206	6.69925	6.52208	6.28825	5.71556
MRPS5	rS-pS	6.50103	5.94657	6.12102	6.35377	5.93776	5.9817	6.09432	6.2824	5.99218	6.00897	6.00067	5.68252	6.08158	6.13973	6.07421	6.03013	6.2979	6.08382	5.7163	5.9441	6.08379	5.68122	5.89687	6.35025	6.74822	6.36946	5.94941	6.75389	6.04403	6.30289	6.34917	7.16299	6.54833	6.69877	6.401	6.20432	6.21077	6.63033	7.0704	6.3027	6.02509	6.1365	6.76093	5.82661	6.22804	6.30399	6.23225	6.39225
MRRF	rS-pS	5.73915	5.46141	4.87115	6.08688	6.0175	5.66531	5.80554	5.49924	6.09353	5.49233	5.79476	6.39924	6.43284	5.80938	5.07541	5.04329	5.92281	4.61475	5.454	5.71159	5.99732	5.55096	5.98391	4.73455	5.98926	5.41131	5.70405	5.85886	5.70076	5.56985	5.62396	5.94716	6.00983	6.2791	5.87005	5.96777	5.42705	5.41793	5.95953	6.22328	5.32045	5.37475	5.46551	5.61265	5.72228	5.62638	6.10946	6.52078
MSH2	rS-pS	5.50192	5.09202	5.49006	5.31465	5.37271	5.5087	5.33583	4.95612	6.26769	5.1325	4.97493	5.17786	6.41031	5.86507	4.30109	4.38028	5.04541	4.03714	4.92941	4.38389	6.09061	5.23694	4.67931	2.47314	5.59714	5.20011	4.87928	5.62715	5.28723	4.21226	4.959	5.72689	5.91129	6.35808	5.07793	5.33957	5.17707	5.33265	5.67634	5.58526	5.15559	5.37475	5.822	4.35649	4.83303	5.10604	5.02173	4.36346
MSN	rS-pS	7.60816	7.73909	7.89696	6.7484	6.23416	6.73663	6.15532	5.45611	6.74023	7.23012	9.07819	5.83981	6.38877	7.26551	6.91984	7.6571	7.56543	7.37837	6.18073	6.05644	7.19132	7.20965	6.76482	6.74464	6.93189	7.17194	7.37122	6.81935	6.61731	7.93089	7.76508	8.89808	6.69207	6.69877	6.59899	6.89569	7.47015	6.95674	6.88644	8.09911	7.92011	8.13042	4.79511	5.72094	5.85827	7.0246	6.37103	6.72057
MTAP	rS-pS	5.83859	5.10849	4.76124	5.62856	5.15364	5.37582	5.31637	4.48246	5.84702	4.85783	5.41243	4.42945	6.46921	5.27449	3.96365	4.21084	5.42792	5.30864	5.05946	4.34798	5.71681	4.99385	5.28508	2.5875	5.70363	5.02022	5.11192	6.37106	5.41846	5.29523	4.98571	5.46328	5.67685	5.28851	5.05627	5.44342	5.76363	5.16023	5.52059	5.49916	5.20656	4.82934	4.08603	3.48228	4.8813	5.06217	5.26443	5.53631
MTCH2	rS-pS	7.18012	7.43368	6.54752	7.11822	7.12543	7.77676	7.32683	7.3633	7.14211	7.28439	7.07348	7.98908	7.0332	7.11404	6.61595	6.46643	7.10244	6.52986	7.15129	6.99825	7.62434	7.1791	7.37727	6.00664	7.14461	7.27243	7.42078	6.20648	7.06304	6.91821	7.19405	7.45433	7.63896	7.19944	7.15263	7.10457	7.28689	6.99054	7.85358	7.07104	6.67775	6.83168	7.42462	6.71308	7.0718	6.98158	7.34759	6.37443
MTHFD1	rS-pS	6.24553	6.76639	5.83237	7.24978	6.82237	6.41971	6.75772	6.4048	6.59224	6.51045	6.73087	5.50889	7.59991	6.95863	6.81344	6.03163	6.94222	6.6757	6.78222	7.03339	6.47243	6.41656	6.28317	5.8636	6.9897	7.17639	7.0422	7.2526	6.77398	6.61853	5.54084	7.4883	7.61854	7.0614	5.91647	7.30422	7.15005	6.74534	7.28791	6.32489	6.866	6.89403	7.45133	5.994	7.01678	6.12366	7.21294	6.39305
MTPN	rS-pS	7.53805	7.49309	7.78056	6.94045	6.93931	7.25123	6.94674	5.9235	7.65877	7.35977	7.28063	7.52829	7.72979	8.1718	6.15706	6.45642	7.34692	6.92408	8.09861	5.98976	7.6738	7.11046	6.82575	5.24199	6.92401	7.19553	7.56533	7.34302	6.38853	7.30021	7.12314	6.90922	6.92671	6.69038	7.3489	6.77594	6.82826	7.81462	7.22226	7.50578	6.95065	5.57899	6.21398	5.58765	6.35148	7.0303	7.75211	6.19963
MVD	rS-pS	6.3443	6.46415	5.56335	5.69116	5.62609	5.64457	5.42936	7.46564	4.43012	6.71518	6.65705	5.34631	5.44947	5.55013	6.99296	7.59464	5.55155	6.5892	5.47558	7.25454	6.19006	5.96727	7.08048	6.89657	6.19612	6.6145	6.3227	4.98079	7.4459	5.91251	5.75136	5.55438	6.32101	6.94801	5.49666	6.94167	6.17859	6.93158	4.13358	6.173	4.56049	6.8822	7.63367	7.90318	5.94301	5.93384	6.56395	5.56087
MVK	rS-pS	4.42591	5.13168	3.53243	4.43282	4.19166	4.87136	5.58676	5.97886	4.75197	5.11904	5.43738	4.8059	4.03232	5.23385	5.38582	5.00111	3.88593	5.45619	5.38728	5.35894	5.09179	5.11499	5.75369	4.42419	5.07537	4.53843	4.96107	5.47635	6.83635	4.86484	5.11635	4.44008	5.21526	5.34844	4.56131	5.84759	4.98323	4.88273	4.03735	4.90083	3.97202	4.47301	5.66129	5.74896	4.83537	4.94426	5.78656	5.1126
MVP	rS-pS	8.85378	8.38576	8.49916	8.40701	8.40845	8.14592	8.55731	8.92817	7.49002	8.13188	9.21646	7.52649	8.08404	8.47619	9.05828	9.93526	8.92551	8.36743	8.28371	9.09923	8.47044	8.53763	9.15532	9.37474	9.04392	9.13347	9.47584	8.44201	8.76904	9.31828	9.01971	7.99272	8.48848	8.72155	9.21476	9.38456	8.85811	9.6257	8.16188	9.0462	8.72906	8.74192	8.85859	10.4364	9.04283	8.88154	9.10351	9.04509
MYL6	rS-pS	9.19235	10.3653	9.64358	9.53285	10.2939	11.0454	10.0589	9.66047	9.52028	9.57234	9.91403	10.8206	8.96453	9.83929	9.77566	9.97024	10.2084	10.3394	9.95523	9.79307	9.81684	9.37607	9.75879	8.88107	9.6117	9.35393	9.52635	9.48739	9.76702	9.8077	9.76689	10.1496	9.47634	9.62646	9.57789	10.135	9.5876	9.07735	10.1516	9.47532	9.92513	9.67229	9.54577	9.93995	9.03903	9.16959	9.50543	10.3684
MYO18A	rS-pS	6.55528	5.34119	5.46903	6.55692	5.52648	5.56368	6.80862	5.92762	5.45664	6.52924	6.74092	3.5431	6.61431	5.20978	6.28855	6.47526	6.28119	6.05745	5.51655	6.54628	5.96271	5.87117	5.67508	6.73227	6.90639	7.27243	6.23164	6.48219	6.46253	6.39003	7.22521	7.02974	6.10424	6.2791	7.01682	6.18379	6.56582	7.88744	6.06428	6.43102	6.54741	7.04677	6.60038	5.96593	6.90058	6.23569	6.6898	7.18706
MYO5A	rS-pS	3.01561	3.96349	3.60364	3.04159	3.56941	3.01604	2.28575	1.97692	3.18903	3.53873	4.1763	1.29834	3.36413	2.84525	3.73219	4.15696	3.84102	4.26288	2.20195	2.08239	3.19238	3.7574	3.07946	2.47314	3.34804	3.73138	3.68215	3.50187	2.68505	3.82906	3.86179	4.05836	2.17558	4.04274	2.74404	2.53307	3.61402	0.723419	2.62024	4.31185	4.37095	2.85775	-0.258501	-1.17135	3.41649	2.92176	2.69899	3.90304
NAMPT	rS-pS	7.09147	7.09556	7.23576	6.48645	6.2812	7.34554	6.34009	4.93169	6.56257	6.6597	7.09715	7.03333	7.11254	7.64741	5.5843	5.03734	7.96366	6.29341	6.80896	4.46276	6.8835	6.44764	6.2762	4.43187	7.93549	6.95927	7.57016	6.48388	6.23725	6.37878	5.73833	7.31772	7.50157	6.04893	7.08525	6.09639	5.76011	7.48579	7.58236	7.35804	6.70222	4.83604	5.74635	4.59127	7.09586	5.29951	5.92998	6.05356
NANS	rS-pS	6.32483	6.67224	5.45198	6.65369	6.90799	6.85156	6.48418	6.84937	6.30308	6.79495	6.22065	6.49031	6.49338	6.34348	6.7057	6.47195	6.84391	6.36534	6.50707	6.90953	7.13874	6.11289	6.66964	7.0277	7.15475	6.7933	6.61056	6.67209	6.87408	6.56989	5.84915	7.47119	7.04421	7.87082	6.6713	7.42463	6.87677	6.34912	6.57689	6.3428	7.14346	6.64583	7.43383	6.891	6.62018	6.32038	7.36948	6.85456
NARS	rS-pS	7.48038	7.68719	7.18571	7.54651	7.3075	6.77867	7.63131	6.50388	7.42936	7.15076	7.56644	6.51749	7.1586	6.53613	7.21879	6.94143	7.64802	7.19887	7.85	6.41732	8.27187	7.48299	6.75983	5.35931	7.9009	7.77347	7.1572	8.18718	7.68849	7.76834	7.90022	7.55351	7.23465	8.45474	6.7624	6.4216	7.06696	7.35297	8.51165	7.32038	7.4371	7.20874	7.13509	6.07786	7.70366	7.13327	6.77786	7.8413
NAT10	rS-pS	6.81626	6.47416	5.696	6.3	6.26363	6.68557	6.59549	6.54919	6.33493	6.83049	6.10295	5.92568	6.73871	6.33643	6.29092	5.86186	6.17774	5.82706	6.43441	6.91918	6.56273	6.39394	6.29873	5.86076	6.61392	6.61231	7.12864	6.57829	6.83635	6.15124	6.21732	6.95977	7.43263	6.81532	6.66129	7.01789	7.48517	6.43141	6.76322	6.44767	6.36875	6.46955	7.01589	6.07924	6.85757	7.03551	7.45835	6.08378
NCBP1	rS-pS	6.32728	6.39682	5.69418	5.94345	5.82368	6.58637	6.43418	6.08607	7.04148	5.73225	5.83786	6.4079	6.55632	6.33744	5.13465	5.24267	5.87905	5.09597	6.60646	5.88805	6.9331	6.14757	6.45269	4.93686	6.0516	6.24496	6.30541	6.07418	5.97382	5.70539	6.11619	6.35647	6.70432	7.04832	6.14809	6.58399	6.47491	5.9856	6.89924	6.16855	5.94831	5.44219	6.18698	5.39053	5.95272	5.8653	5.96826	5.84589
NCKAP1	rS-pS	8.17645	7.65913	8.20688	7.32663	7.33216	7.35703	7.45368	7.22493	8.1006	7.36311	7.76012	7.67417	7.75789	7.53084	5.89581	6.12578	7.73344	6.35853	7.89071	5.73759	8.17762	7.48156	7.12771	4.81891	7.3913	7.56964	7.42024	7.86719	7.10984	7.44357	8.43254	7.3275	7.25587	7.63855	7.47832	7.03634	7.54404	7.75442	8.61111	7.04453	7.34911	5.93481	7.12564	5.42568	6.69282	7.16257	7.24506	6.84929
NCL	rS-pS	10.0973	9.29391	9.1898	9.42312	9.11841	9.38852	9.8376	9.32187	9.87354	9.08418	9.25509	7.98698	8.92299	8.85277	8.85514	8.44228	9.30929	8.16388	9.09539	8.52997	9.95217	9.0921	8.96719	9.1524	9.58257	9.68661	9.63186	9.98493	9.79412	9.46611	9.59467	10.3324	10.2945	10.156	9.52673	9.72039	9.45491	9.81239	10.3096	9.0637	9.76865	9.52937	10.1701	9.17866	8.92592	9.47588	9.61797	9.0634
NDUFB7	rS-pS	6.92044	6.0932	6.47235	6.84856	7.03821	7.58707	6.78693	7.50895	5.73008	6.24312	6.4422	7.74768	5.64156	7.10991	7.63058	7.70763	6.4947	7.34834	7.03389	7.88703	6.03718	5.98957	7.12577	8.38601	6.49576	5.78239	6.50948	6.27127	6.49858	6.59043	5.39236	7.10503	6.5737	6.84777	6.64832	6.85859	5.35727	6.61957	4.82232	6.57266	6.53484	7.40443	8.05816	7.65648	6.39409	6.54484	7.28381	7.20688
NDUFB8	rS-pS	5.32462	4.80514	5.02896	5.09229	5.33619	5.18451	5.25637	5.26726	4.60449	5.20438	5.02844	5.94529	3.83143	5.2511	3.89054	4.17876	4.18447	4.42367	4.67241	4.40401	5.202	4.03199	4.67931	4.23538	5.29043	5.05288	4.71436	5.30221	5.31059	5.54627	4.73592	5.55438	5.24714	5.27173	5.23077	5.03475	4.61332	5.51014	5.30237	5.28532	5.10813	5.78699	5.23366	5.28684	5.28487	4.86987	5.37201	5.3811
NDUFS5	rS-pS	7.16104	7.54412	6.61992	7.53065	7.03252	8.18574	7.39587	7.24159	6.7121	7.82496	6.9209	8.21323	7.05302	7.60275	8.4786	7.81328	7.04357	7.70557	7.01884	8.26085	7.23855	6.98843	6.87097	7.65774	7.74721	6.97128	7.18961	7.19107	7.85167	7.7851	7.21255	7.82816	7.97329	7.83794	7.36836	7.75205	6.84498	6.93954	8.32344	7.17355	7.75045	8.05175	8.20713	8.52141	7.28331	7.07192	7.95075	7.76874
NEK9	rS-pS	5.75014	6.03041	5.3567	6.30729	6.10495	4.96094	6.00875	5.33092	6.12614	5.67054	6.25379	4.0653	6.59915	5.4416	5.80259	5.1015	5.9679	5.58811	6.10052	6.25369	6.15798	5.94565	5.28854	5.30184	6.26908	6.05811	6.21939	6.43337	5.84508	5.79584	6.00416	6.37734	5.9286	5.6806	5.7975	6.24255	7.0717	5.57656	5.92749	5.98812	6.16652	5.57098	5.85896	4.45758	5.71976	5.95199	6.17034	6.01226
NFS1	rS-pS	5.5551	4.66273	5.43255	4.83688	4.63595	5.73045	5.57342	5.55184	4.7357	5.54361	4.84426	5.76085	5.33306	5.564	5.40781	5.13253	4.91334	4.46227	5.00116	5.77477	4.66586	5.1746	5.34624	5.00533	5.35721	4.54762	5.45289	4.98793	5.28919	5.50735	6.2079	5.31187	6.01099	5.22017	6.29032	5.8554	5.08058	6.24446	5.54855	5.84467	4.50999	4.62264	6.69156	5.56222	5.04966	5.6974	5.90095	4.96671
NHP2	rS-pS	6.53319	6.14428	6.17657	6.06984	6.23686	7.23561	6.18684	6.21426	5.51976	5.59151	5.65431	6.98362	6.10324	6.4732	5.52918	5.71113	5.6345	5.79382	6.17919	5.78632	6.10222	5.67623	6.16459	5.81747	5.62381	5.64776	5.46954	5.8234	6.18448	5.9054	4.91103	6.33626	6.0363	5.68906	6.12643	6.31987	5.19978	6.16774	5.58891	5.98052	5.32507	5.96059	6.7456	6.70774	5.76211	6.16918	6.50922	5.30959
NIPSNAP1	rS-pS	6.1367	7.51795	5.94482	7.24551	7.02001	7.87392	7.44678	7.16331	7.31312	6.17645	6.85331	5.65631	6.32499	6.64373	6.65141	6.68393	6.3175	6.50645	6.52969	6.55643	6.52297	7.11092	6.48402	5.5406	7.00153	6.16056	5.73538	6.82799	6.72266	5.81419	6.31447	6.87628	6.22222	6.85905	6.04299	5.99396	7.02306	6.62676	6.78178	6.67045	5.79246	6.77758	6.7749	6.55145	7.21275	6.31025	6.29608	6.40826
NLN	rS-pS	5.48229	5.8892	4.52077	5.50092	4.97731	5.95915	5.56144	4.89003	5.03946	4.75714	5.13596	4.49892	5.93325	4.79621	3.93969	4.18953	4.6846	4.02573	5.48687	4.6805	5.69653	4.4729	4.97877	2.92859	6.0075	4.91044	4.88239	5.94081	5.31637	4.71997	4.30873	5.60673	6.12369	5.8371	5.04092	5.30195	4.62628	5.72282	6.21751	5.50624	4.94363	4.84493	5.84636	3.36044	4.64079	5.2805	5.49755	4.04498
NME1	rS-pS	6.56257	6.49578	6.00597	6.15206	6.26628	7.78459	6.87662	6.33303	5.52134	5.82361	5.91566	7.67938	5.58112	6.18532	5.98923	5.86522	6.33987	6.23143	6.24643	6.62875	6.51864	5.36807	5.73603	6.01433	5.87002	6.25622	5.72327	5.95058	6.17815	5.93224	5.58227	6.99088	6.92916	6.3973	5.62285	6.63026	5.21187	5.59132	6.78382	6.06925	6.24012	6.76183	7.63567	6.60513	6.26489	6.33197	6.78105	5.54212
NOP10	rS-pS	5.82133	6.35997	6.14376	6.44742	6.44527	6.90538	6.21958	6.02835	5.8942	5.71297	6.47791	7.08089	5.372	6.12226	5.72411	6.12438	6.95281	6.39557	6.39633	5.04008	6.58703	5.89715	6.18984	4.96887	6.64851	6.4279	5.6899	6.15986	6.20748	6.52048	5.9789	6.60429	5.81487	5.95042	4.93334	5.63411	5.70866	5.78834	6.60957	5.94968	6.29139	6.47886	6.79471	5.91583	6.13441	5.39102	7.02593	5.15497
NSDHL	rS-pS	5.89082	5.38818	5.19956	5.07746	5.0447	5.34892	5.28213	6.94131	4.4502	5.49233	6.37494	5.10997	5.44687	5.32628	5.59201	5.33775	5.15038	5.15999	6.09643	6.33586	5.36347	4.75203	5.72839	5.59288	5.4322	5.32302	5.47574	4.468	6.78236	5.25552	5.17941	4.95858	5.32949	5.65925	5.84501	5.83711	5.43591	6.06309	6.19846	5.22651	4.71398	5.58829	5.98969	6.87042	5.17666	5.52633	6.32806	5.63893
NSF	rS-pS	5.91706	5.9531	6.15566	5.45574	5.65199	5.83916	5.90954	5.2232	5.62655	6.40533	5.80118	6.14034	6.23128	5.53083	5.12936	5.04626	5.95478	5.22878	6.06747	5.50118	6.18097	5.88746	5.35454	4.06818	5.8782	6.13333	5.76604	6.49226	5.72849	5.60363	5.88033	5.4508	5.72575	5.74688	5.91527	5.78625	5.99998	5.75759	6.07101	6.02557	5.60889	5.00615	6.25701	4.79985	5.64982	5.57006	5.03516	4.9903
NSUN2	rS-pS	6.19415	6.32518	5.68874	6.54618	6.02482	6.45342	6.68786	6.29096	6.44825	7.04913	6.59264	5.80326	6.94279	7.01841	6.22058	6.426	6.45612	6.90085	6.21509	6.57541	7.03555	6.26441	6.51025	5.67277	6.77352	6.99669	6.19455	7.05727	6.66038	6.83233	6.00525	7.07863	7.11988	6.94095	6.69742	6.27009	7.1903	6.91994	6.95888	7.08411	6.49644	6.69643	6.91804	5.74201	6.56285	6.77459	6.69741	6.07679
NT5C2	rS-pS	5.04722	3.90007	4.3518	4.79862	5.04058	4.56993	4.98109	4.48991	5.0306	5.31083	5.12167	5.36584	5.57159	4.68	3.91533	4.09528	5.41457	4.36149	5.12356	4.27337	5.06436	5.01179	4.90389	1.89545	5.15067	4.94565	4.79587	5.07314	4.89752	4.87652	5.04406	4.28006	5.07798	4.85739	5.02539	4.44873	4.49116	5.5082	5.33624	4.95359	5.09737	5.01602	4.97421	3.68442	4.40643	4.23562	5.09534	4.27542
NUDCD1	rS-pS	6.58115	5.32116	5.21985	4.98961	4.53117	6.27953	5.99657	3.56938	5.51817	4.70403	4.74386	5.56208	5.53284	5.20315	3.36937	3.1724	5.10598	3.97916	5.09925	3.43743	5.44323	4.71113	4.23419	3.05323	4.74537	4.74441	4.57507	4.64393	5.01595	3.64322	4.29099	5.54603	5.90631	4.94469	5.06063	4.26544	4.9173	4.80887	4.79417	5.08708	4.77603	4.00669	5.25287	3.40514	4.11881	3.74664	4.97792	3.68381
NUDT21	rS-pS	6.72732	7.05002	6.81007	6.83602	6.81575	7.1329	6.66287	6.17664	7.03374	6.82911	6.39545	6.94192	7.49356	7.36197	5.39906	5.50016	6.83607	5.53275	6.61563	5.90404	7.61424	6.8199	6.24174	4.71581	6.78787	6.8631	6.93982	7.41933	6.36455	6.42427	6.86713	6.81849	7.12633	7.01004	6.55024	7.06918	6.63219	6.5692	6.98135	7.17355	6.67835	5.84463	6.14551	5.33847	6.15793	6.15445	6.391	5.06087
NUP214	rS-pS	6.09278	5.68328	5.3452	5.98607	5.10908	5.80767	5.9248	6.60519	6.53933	6.24932	5.96795	5.16305	6.36965	6.06853	6.2501	6.20225	5.75742	5.57054	5.86698	6.66985	5.83749	6.08868	5.89003	7.06148	6.40236	5.67738	6.38659	6.51137	6.35335	6.25781	6.49032	6.6195	6.50861	6.57426	6.48932	6.75243	6.74042	6.19216	5.94772	6.60765	6.32944	6.55667	6.51467	6.34666	6.67468	7.02603	6.58692	7.10053
NUP93	rS-pS	6.3051	6.05731	5.68144	5.80748	5.81043	6.27438	6.40349	6.04363	5.68843	6.16776	6.1759	5.62963	5.96998	6.40547	5.95378	5.73706	5.97311	5.93775	5.80518	5.89696	6.38404	5.8358	5.65104	5.22883	5.83319	6.37722	6.55799	5.7761	6.19394	5.73618	5.71989	6.42367	6.66577	6.25938	5.6721	6.60577	5.88287	6.15414	5.98288	6.18187	6.25473	6.60521	6.618	6.60609	5.87879	6.15271	6.36785	5.91475
OGDH	rS-pS	8.00474	7.28592	7.69528	7.89369	7.1624	6.76573	7.89756	8.05124	7.48029	7.95377	8.07662	6.96132	8.04413	7.9946	7.99845	8.6586	7.65249	8.1243	7.91738	8.16202	7.13921	7.37625	8.01025	8.26127	8.20019	7.38188	7.92936	7.77842	7.44106	7.82935	7.95953	7.94332	7.52126	7.4071	7.55946	7.57018	7.79787	8.32373	7.48288	7.5381	6.96306	7.60643	7.96826	8.03099	7.78686	8.23674	8.31745	7.93518
OLA1	rS-pS	7.85629	7.40255	7.6623	7.152	6.84263	7.63966	6.87843	6.30265	7.78962	6.32455	6.30799	7.96286	7.17128	7.09565	5.46349	5.40168	7.0516	5.56661	7.3818	5.33293	7.45961	6.85124	6.92932	4.2955	6.71204	6.77384	6.79286	6.32579	6.57774	6.17153	6.54147	6.73497	7.35931	6.81339	6.40014	6.57456	5.97387	7.13291	8.09916	7.18242	6.54081	5.95752	6.8207	5.93119	6.26835	6.84962	6.67958	5.98796
OPA1	rS-pS	6.65121	6.38335	6.4097	6.51898	5.98891	5.9542	6.38493	5.56778	6.5252	6.56691	6.42485	5.61746	7.1854	7.3339	4.20386	4.06049	6.06874	4.17264	6.38229	4.66391	6.53444	6.34681	5.78594	2.7681	6.50183	6.12721	6.50039	7.11544	6.2342	6.44501	6.42024	6.6059	6.50036	6.54197	6.34046	6.15875	6.20301	6.33275	6.76426	6.85093	5.73691	5.01995	5.6349	4.25756	5.71976	5.78548	6.45632	5.73092
OXCT1	rS-pS	2.61196	5.95179	3.3785	6.02194	6.52634	5.33376	3.3764	3.49722	4.76806	3.63014	5.4619	5.33644	6.40763	3.5431	4.78399	3.80428	5.66864	4.58396	2.0066	3.79071	6.54157	4.20829	4.30095	2.55975	5.68242	6.35382	4.52415	6.32954	4.70526	4.74249	2.91908	6.65722	5.44395	6.02576	2.30392	4.71229	4.29741	1.97117	5.83181	3.39434	5.13118	4.55112	4.1508	2.23597	5.1895	3.40998	2.06548	5.04047
P4HB	rS-pS	9.74759	10.3071	9.50436	10.068	10.7985	9.66635	9.61626	9.7059	9.71298	9.90099	9.89006	9.82986	9.63733	9.39932	10.0655	9.83644	10.7063	9.75385	10.1129	9.46699	10.4527	10.0202	9.75095	10.6998	10.0289	11.2335	9.45443	10.2534	10.3228	10.2502	9.84632	10.3831	9.87897	10.408	9.46139	10.0127	9.91839	9.64716	9.28228	9.76581	10.3587	10.1951	10.1476	9.72392	10.7799	9.72525	10.8297	9.77874
PABPC1	rS-pS	11.4077	10.2927	10.8942	10.8594	10.6173	10.4565	12.1548	10.4014	11.7035	10.8591	10.3213	11.0995	11.7022	11.0103	11.1541	10.3004	10.1152	10.5014	11.0367	10.827	10.9563	10.7237	10.4789	10.1735	10.4885	10.3138	10.5132	10.8399	10.8447	10.1848	10.6817	10.7897	11.4181	10.7001	10.9712	10.4263	11.5701	11.0288	10.7971	10.9611	9.97895	10.3486	11.8257	10.1156	11.0156	11.1885	11.7122	10.0799
PABPC4	rS-pS	7.94543	7.05852	7.29911	7.23981	7.13416	7.05158	7.90971	7.68167	8.51543	7.58251	7.30839	7.27248	7.65169	7.63801	7.48298	7.15436	6.74758	7.41764	7.84489	7.1726	6.88294	7.54556	7.40669	7.38378	7.26677	7.09248	7.55268	8.05159	7.782	7.58691	7.99803	7.20233	7.8118	7.68893	7.71304	7.32968	7.63755	7.72961	7.66824	7.20218	7.10682	7.82993	7.22498	7.04654	7.78505	8.42621	7.77309	7.32418
PAFAH1B3	rS-pS	4.94573	5.21657	5.73529	5.98038	5.76744	5.92919	5.97868	7.01163	5.22765	5.96826	4.97038	6.26435	5.40188	5.32831	6.00085	5.6085	4.41646	6.09342	6.35311	7.02773	5.46287	5.2437	6.38061	6.4462	6.32662	5.75486	6.18576	5.89726	6.34771	4.83521	5.95432	5.09539	6.10315	5.80247	5.71834	6.70422	4.9278	6.36639	4.57767	5.58191	5.5055	6.90204	6.68707	7.47075	5.76334	5.55035	6.45032	5.22714
PAIP1	rS-pS	6.18878	6.20349	5.76493	5.45246	5.26556	6.13085	5.63182	4.9907	5.6842	4.92383	5.50972	5.71462	5.54992	6.02029	3.56998	4.17876	5.67665	4.69978	5.68832	4.25133	5.87519	5.76588	5.88432	2.95013	5.33189	5.85456	5.9179	5.89473	5.03009	5.33176	4.94998	5.50869	5.95779	5.76698	5.56881	5.41903	5.30988	5.78353	6.15168	5.89409	5.36301	4.4615	4.55159	3.4485	5.01711	4.90961	5.32251	4.93169
PAPOLA	rS-pS	7.11503	7.57406	7.7337	7.53918	7.21134	7.88242	7.65051	6.40972	7.99749	7.47477	7.3214	6.90401	8.01279	7.31454	6.14139	5.9373	7.79582	6.02486	7.72604	6.05166	8.0488	7.65457	7.07296	5.35528	7.58271	7.78421	7.8453	7.32623	7.49261	7.45579	7.64838	6.87294	7.86798	7.77681	7.1904	7.32688	7.85595	7.44828	8.27005	7.43427	7.40836	6.5526	7.07941	5.1854	6.8764	6.48518	7.29054	6.83456
PARK7	rS-pS	7.83924	8.01178	7.51973	7.83566	7.80085	7.3196	7.67953	6.63912	7.3572	7.47565	7.43886	8.52518	7.37397	7.61154	7.06671	7.08826	7.9208	7.37049	7.59043	6.8346	7.91258	7.24505	7.36542	6.92811	7.48769	7.68456	7.32849	7.53913	7.92004	7.82408	7.61169	7.92024	8.04957	7.64182	7.757	7.69152	7.73048	7.31401	7.93527	7.27653	7.74155	7.46297	7.78327	7.66524	7.34321	7.23844	7.96764	7.26122
PARP1	rS-pS	7.31264	7.22629	7.2781	7.17906	7.23678	7.26948	7.51354	6.72377	6.91354	7.46372	7.58368	7.33576	8.12736	8.22652	7.75077	6.71036	7.25039	6.61037	7.20127	7.18137	7.9238	7.13613	6.38223	6.37036	7.28272	8.08035	6.88422	8.09492	7.05499	7.30183	7.421	8.46367	7.70322	7.61988	7.00612	6.64085	7.37127	7.31623	7.49323	7.72116	7.80796	7.70216	7.38478	6.48324	7.49828	8.47373	7.52075	6.78269
PCK2	rS-pS	6.67926	6.22198	6.30082	6.4275	7.10337	6.42651	7.87264	7.08054	6.62573	7.38436	6.62556	5.9689	6.42096	6.63801	7.01463	7.87339	6.63779	6.69114	6.80596	7.86768	6.51503	6.99044	6.71608	6.9866	7.2761	6.45259	6.7199	5.31928	6.73782	6.39715	6.42024	6.06761	7.23167	8.22773	6.52917	7.5317	7.07075	6.124	7.24473	5.84746	6.61751	7.01463	8.10914	6.89884	7.92238	6.3312	8.30642	6.28274
PCNA	rS-pS	7.34561	7.62603	8.29915	7.9651	7.828	7.8436	7.78913	6.87523	8.10325	7.63231	7.72002	7.58148	8.1391	8.46398	7.61364	7.32651	7.94918	7.67028	7.8604	7.8467	8.45656	8.02905	8.03909	7.20499	7.39456	7.46188	6.88499	7.65012	8.14464	7.23306	7.31	8.3895	7.625	7.47344	6.81816	9.17711	7.21795	6.81223	7.85407	6.72913	7.72562	7.36905	7.54503	8.35933	7.06981	6.82413	6.01237	6.71543
PCYOX1	rS-pS	6.29763	6.15224	6.52119	5.79587	6.71398	5.64886	6.43746	5.77118	7.25342	6.42734	5.9861	5.07875	6.07486	5.56054	4.83034	5.11286	6.05036	4.59559	6.2196	4.53297	6.48283	6.08962	5.81268	4.00785	6.29988	5.97193	6.13966	6.50807	6.01825	6.6461	6.97715	6.27491	5.94084	6.41779	6.45414	5.9362	6.03732	6.20181	7.26794	6.52465	6.15964	5.515	4.72176	4.37908	5.61218	6.7338	5.60226	5.83171
PDHA1	rS-pS	7.75584	6.75	7.03999	7.07459	6.51078	7.09765	7.00977	8.30427	6.65413	7.2864	7.46659	6.48213	6.86984	7.56099	6.64402	6.53244	6.6071	5.68377	7.43782	8.20781	6.22411	6.5838	7.21411	6.73537	7.52987	6.70153	7.08269	7.24815	7.89739	7.33449	6.99698	7.50218	7.25782	8.27201	8.18789	7.74646	7.13743	7.83415	8.47222	7.27342	6.56835	6.55464	7.37365	7.21043	7.49864	7.38401	8.65745	7.72179
PDIA3	rS-pS	8.84441	9.40636	8.9703	9.07387	10.0166	9.42023	9.52655	8.10017	9.42257	9.10993	8.78541	8.17336	8.98755	9.18041	7.94304	7.79708	10.1597	8.14192	9.11078	6.95287	10.2378	9.15096	8.80689	6.91311	9.52406	10.4523	8.87591	9.40083	9.36984	9.91992	9.88998	9.65874	8.92651	9.68943	8.21575	9.05154	9.11958	9.3875	9.88149	9.04893	9.50187	8.68366	8.32284	8.07834	8.71619	8.1024	8.75355	8.44567
PDIA4	rS-pS	8.73276	8.90746	8.48299	8.8982	9.83719	8.65243	8.69568	8.14396	8.84989	9.28865	8.79734	8.56587	8.59147	9.03734	8.02929	7.93751	10.1406	8.38679	9.60163	7.86949	9.8515	8.69148	8.66254	8.1511	8.79027	10.4388	8.88098	8.69148	8.70602	9.23607	8.67407	8.4998	9.03949	8.97931	8.29811	8.87962	8.59464	9.40601	8.65566	8.39594	8.88033	8.93664	8.26442	8.97873	8.60783	8.6101	7.66155	8.34112
PDIA5	rS-pS	5.66562	6.1792	5.82577	5.62564	6.64305	5.67497	5.83443	4.58001	4.55281	5.77437	5.4208	4.21283	5.45984	5.80209	4.55872	5.01934	5.40881	4.44524	5.31028	4.35317	6.34549	5.45514	4.59221	4.33697	5.55982	6.06453	5.39956	5.91109	5.82629	5.20545	4.62984	5.86895	5.44567	4.94469	5.34057	5.1952	5.23235	5.40546	5.27644	5.62808	5.28137	5.2681	5.00133	4.98205	5.57213	5.01309	5.38465	5.16254
PDS5B	rS-pS	5.63828	5.17028	6.47235	4.94126	4.25349	5.10099	4.6771	4.21641	5.46489	4.91347	4.45887	5.82224	5.73414	6.24035	3.21824	3.42119	4.58937	2.57069	5.55878	3.5042	4.75436	5.52621	4.67666	2.31614	5.04661	5.7146	6.05528	5.283	4.55034	4.89675	5.357	5.58895	5.41442	5.52406	5.46084	5.03016	6.08033	5.9856	5.6474	5.12897	5.01399	3.90411	4.01003	2.97793	4.25065	4.25524	4.41356	3.73549
PDXK	rS-pS	8.20701	7.74248	7.6347	7.62295	7.74274	7.78096	7.92672	7.61291	7.65554	8.76175	8.52823	6.62002	8.01059	8.11109	8.33675	7.95695	8.0724	8.76621	7.01408	8.67496	7.7462	7.58604	7.63561	8.42643	8.44559	8.08589	8.80734	7.56481	8.4322	8.22938	8.26161	8.48654	8.35633	8.26566	8.82916	8.06888	8.07542	7.42168	7.68723	7.58734	8.23278	9.05579	8.98492	9.10418	8.18344	8.34939	8.40121	7.60509
PEBP1	rS-pS	7.62019	8.47462	7.73943	8.27179	8.44516	8.3929	8.12096	8.15689	7.81855	7.82323	7.94946	7.48689	7.84992	8.61154	9.36754	8.50508	7.93589	8.54577	8.77222	8.90484	8.39516	7.51688	7.94474	7.72487	8.0193	8.05155	8.20153	8.69257	8.69977	8.27479	8.21251	8.4959	8.24676	8.33328	8.18913	8.25559	8.71611	7.76747	8.45096	8.71257	7.55879	8.8903	8.78459	8.94165	7.46623	9.12764	8.68708	8.83846
PELP1	rS-pS	6.27626	6.14883	5.55937	6.40645	6.16297	6.07768	6.63172	6.39788	6.07425	5.98567	5.34373	4.29664	6.64075	5.78294	6.22554	5.78402	5.22438	6.35169	5.75625	6.31609	6.12516	6.13943	5.48568	7.40148	6.73476	6.39261	6.1958	6.78972	6.58094	6.39003	5.33466	6.98533	6.18772	7.16653	6.17848	6.42685	6.0869	6.42215	5.97842	6.53853	6.44855	7.43859	6.14083	6.44307	6.88037	7.21735	6.23108	6.56644
PFKM	rS-pS	6.13531	5.96993	5.17379	6.2451	5.73211	6.39873	7.24312	6.20975	5.93752	5.79144	6.1287	5.60792	6.03208	5.61486	6.86365	5.679	6.30928	6.80147	6.63268	6.45639	6.64109	5.76705	5.86471	5.51554	2.98197	5.9091	6.07718	6.78904	6.55591	6.16082	6.23599	5.91379	6.59863	4.83472	6.25368	6.04722	5.75304	5.47277	6.87112	6.6027	4.68072	6.19415	6.95904	5.10909	6.52428	6.83395	7.21589	5.43835
PFKP	rS-pS	7.24175	7.33471	6.80924	8.32391	8.0754	7.62354	6.6267	7.12192	4.47	6.92118	8.38172	6.40554	7.78236	7.61196	9.45913	8.25305	7.8159	8.94608	7.43718	8.02214	6.77284	6.48237	7.29132	8.61604	8.284	7.78226	7.10285	7.86396	6.9191	8.36334	6.38138	8.15586	7.38864	7.95471	6.43916	7.14656	6.88865	7.54528	6.63814	7.94415	7.90167	8.02877	7.87211	8.14147	7.57575	6.40623	7.53499	8.39133
PFN1	rS-pS	10.0629	10.5329	9.80515	10.2689	10.1	10.1888	10.0899	10.3962	9.18439	9.73524	10.354	9.58316	9.29672	10.0417	11.2424	11.0884	10.3034	11.6987	9.78578	10.9162	10.1967	9.90463	10.0653	11.8103	10.1117	10.1539	9.86957	9.5862	10.4149	10.0335	8.72879	10.7524	9.64268	10.0063	9.97675	10.2547	9.57354	10.3107	9.21798	10.3006	10.2803	11.0805	10.0367	11.0676	10.0661	10.0859	9.91863	10.1419
PFN2	rS-pS	6.80401	7.16634	7.33502	5.59323	6.52634	7.36002	5.30565	4.45605	3.7657	6.48968	3.11633	5.24093	4.86413	4.76952	4.46951	5.00111	4.00778	5.29682	7.1848	5.55616	5.68886	4.06291	5.6045	2.79215	2.56166	7.06712	4.96401	2.62338	3.20061	5.55356	6.07636	1.4695	5.4491	6.1037	3.3678	5.58484	5.88718	2.47953	6.16509	4.47952	5.81344	2.1599	6.69986	3.62518	3.53043	4.6255	5.99599	2.38171
PGAM1	rS-pS	5.57171	5.60589	5.23489	6.16114	5.92328	5.76422	5.57936	5.41362	5.19033	5.40813	6.27793	5.36907	5.70611	5.11166	6.26223	6.17133	5.84959	6.21646	5.67302	5.9146	6.58013	5.43312	5.79694	3.7126	5.19816	5.49451	4.5557	5.35098	5.75286	6.09734	4.99669	6.15699	5.30887	5.61558	4.43274	5.24362	4.82591	4.90358	4.90927	5.75537	4.76247	5.97787	5.48337	4.67032	5.55806	4.38555	5.54148	4.45571
PGD	rS-pS	7.94901	7.57364	6.57337	7.54882	7.45374	6.67448	7.89309	7.01938	6.66276	7.70919	8.1711	7.72643	7.47962	7.39095	8.19151	7.77355	7.54895	7.70289	7.35501	7.54414	8.07064	7.57636	7.77128	7.171	7.65152	7.6075	7.12667	7.21052	7.58612	7.40122	6.99917	7.58198	7.92853	7.97299	6.94379	7.45322	7.36548	7.03508	8.14685	6.83274	7.44561	8.42971	8.46184	8.18954	7.75453	7.38772	8.43096	7.09609
PGK1	rS-pS	9.2701	9.839	9.29305	10.0838	9.67768	10.4734	9.55513	9.81456	9.09661	9.41531	10.6371	9.90898	9.47562	10.0647	9.74531	9.08096	9.73258	9.44472	10.3668	9.66993	9.93374	9.15646	9.61283	8.45778	8.74718	8.88497	8.86454	8.92996	10.4144	9.52343	8.45242	9.88605	9.13976	9.00196	9.29162	8.96122	9.07704	9.20009	9.95729	9.365	9.16489	8.95587	9.19066	9.2481	9.0365	8.9882	10.1415	9.48156
PGLS	rS-pS	6.53954	6.77525	6.63416	6.53458	6.34691	5.93473	5.83069	6.67718	6.04595	6.07204	6.38352	6.17582	6.09661	6.57946	5.49671	5.87025	6.2536	5.7955	7.09173	6.45639	6.02503	6.54668	6.9092	6.9892	6.52957	5.9582	6.75938	5.39995	6.82625	6.38288	5.46535	6.50004	6.99225	6.52081	6.63377	7.34364	5.79839	6.61236	5.38424	6.73366	6.16136	6.79144	6.26736	7.23231	6.75212	6.17691	7.03196	6.23686
PGM1	rS-pS	6.29263	7.25509	5.26936	6.39367	7.47069	6.99607	6.09432	6.0675	5.80476	7.3839	6.63638	6.70044	5.9987	7.38901	6.36475	6.78773	6.78881	6.86768	6.73933	6.26198	6.63444	5.93524	5.20478	5.20663	6.26997	6.67869	5.59251	6.53104	7.196	7.04463	6.94121	6.57503	6.20811	6.63239	6.04629	6.10734	6.11567	5.15776	6.31415	5.84746	5.67794	4.92465	7.44451	5.79	6.3588	5.92571	7.02391	5.18873
PGM2	rS-pS	5.53618	5.60754	4.84526	5.46391	5.5743	5.92566	5.90244	4.2209	5.56035	4.62687	5.71812	5.43529	6.27597	5.57603	4.25329	4.05461	5.59108	4.36149	5.2438	4.24018	5.91304	5.26047	5.12169	3.13072	5.25314	5.71052	4.64273	5.54568	5.08982	4.86484	5.12838	5.72245	5.71297	5.45635	4.96391	4.16843	5.33219	5.1478	5.87374	4.85165	5.0216	4.26359	5.15968	2.58586	4.93238	4.22571	6.12962	4.06935
PGM3	rS-pS	5.84372	5.49757	6.12774	5.70915	6.03106	5.93875	5.27115	5.23878	5.93633	5.65818	5.4876	5.51765	5.90508	5.06121	5.00789	4.49762	6.36586	4.94362	5.38996	4.22894	6.75518	5.30642	5.141	2.74364	5.34545	6.88322	5.34869	6.28002	5.35434	5.58772	5.29427	5.66806	5.04435	5.50504	5.68627	5.17869	5.02297	5.74938	5.97395	5.88053	5.59238	4.59129	4.80224	4.26243	5.01917	3.80991	4.5319	5.48288
PGRMC2	rS-pS	6.42079	6.42619	6.55552	6.05802	6.34441	6.14829	6.13123	4.91794	6.1251	6.01018	6.09356	5.91467	6.49212	5.47503	5.28958	5.48712	5.5393	4.79359	5.99727	5.14245	6.93743	6.01054	5.50071	5.99373	6.19612	6.46234	6.05528	6.57198	5.93049	6.6194	6.39556	6.22972	6.18155	6.47999	6.5197	5.58484	5.95756	5.40127	6.31698	6.6736	5.94332	5.64918	5.70381	5.52827	5.60261	5.43181	5.87132	5.3299
PHB	rS-pS	7.89145	7.80333	7.24693	7.67352	7.30493	8.63822	7.85896	8.87114	7.26528	7.95092	7.4678	8.35804	6.84732	7.22734	8.98848	8.94829	7.20735	8.1353	7.4625	9.44242	7.69664	7.4812	7.96952	7.55958	7.644	7.16299	7.04289	7.10891	8.13867	7.39464	8.02404	8.04937	8.13804	7.42997	7.612	8.14945	7.05311	7.55378	7.80931	7.51634	7.03014	8.34492	9.56223	8.3114	8.12689	8.07737	8.45563	7.38774
PHGDH	rS-pS	3.97358	5.41679	5.00285	5.89954	7.20353	5.86734	8.07408	7.94878	6.96155	7.13746	2.09252	6.63083	6.43941	7.64822	5.21669	5.404	4.01285	6.49305	7.32771	6.69661	6.59664	6.13307	6.08308	6.76149	1.8941	7.61518	5.52438	7.13646	6.32112	6.01385	6.75966	1.4695	7.22017	8.92488	5.19355	4.91028	6.37253	2.32914	7.33334	5.31788	4.13875	2.41991	8.38948	3.17667	8.22923	6.41134	5.76577	5.70911
PITPNA	rS-pS	7.13543	6.70895	6.76073	6.99053	6.65186	6.78063	6.72992	6.69099	6.67703	6.63391	7.1474	5.29967	7.69401	6.95073	6.3283	6.83481	6.65654	6.04054	6.92281	6.55643	6.90631	6.82498	6.76233	6.92404	6.76029	6.49836	6.71903	6.61563	6.78445	6.80585	6.42432	6.93376	6.15238	6.65845	6.96138	6.75103	6.94455	7.92617	6.82416	7.33636	6.63125	6.74887	6.09993	6.89021	6.91335	7.07422	6.41173	7.19447
PITRM1	rS-pS	6.93817	6.27607	6.34305	7.04548	6.11967	6.11586	6.24225	7.02965	5.73145	6.27584	7.00506	6.20141	6.71511	6.90173	6.2156	5.44279	6.66462	6.11646	6.53029	6.0324	6.55711	5.02559	6.31412	5.35124	6.71792	6.80677	5.90418	6.28968	6.91276	6.41928	6.90435	6.31085	6.4686	6.33134	6.32061	6.49178	6.44012	7.1916	6.70824	6.65779	6.67172	6.20799	5.75985	6.60705	6.51411	5.94294	7.00766	6.76228
PKM	rS-pS	10.0825	11.1856	9.71533	11.2722	10.7646	11.0446	10.7384	10.5746	10.6288	10.1478	11.3317	10.4344	10.4658	10.3903	11.4923	11.262	11.1882	12.7031	10.3916	10.9868	10.3099	10.3266	10.6646	10.5037	10.557	11.1759	10.1965	10.9353	10.8449	10.9741	9.83764	10.6404	9.88413	10.8317	9.19247	10.2714	10.8078	10.4054	9.75228	11.1346	11.1133	11.188	11.01	10.8031	11.0159	10.486	10.8136	10.3481
PLAA	rS-pS	6.18743	5.49757	5.26936	5.52924	4.96649	5.50397	5.72197	5.16849	6.03823	5.36506	5.41913	4.86429	5.9736	6.00766	4.62783	4.23184	5.6029	4.79695	5.70775	4.5192	6.23821	5.41526	5.63478	3.30799	5.72972	5.45106	5.49824	5.38741	5.2833	5.58772	5.47167	5.99704	6.10315	6.11942	5.71558	5.5175	5.57471	5.46477	6.22883	5.52379	5.61267	4.67342	3.86314	4.50764	5.39188	5.39397	5.51107	5.72837
PLEC	rS-pS	9.27803	8.62807	8.62216	9.50609	8.37345	7.66063	9.66033	9.27287	8.78698	9.91987	10.6946	6.68368	10.2711	8.38144	9.57302	10.2805	9.14059	11.0617	8.3981	9.7047	8.27785	8.78079	8.72193	10.5529	8.81469	9.76212	9.60984	8.89734	9.92768	9.69376	9.70787	10.2079	9.4916	9.22469	9.99792	9.51276	10.7256	10.1322	7.28141	9.91825	9.67457	9.13662	10.1647	9.98685	9.42732	9.73357	10.0847	10.9769
PLIN3	rS-pS	6.51505	6.64912	6.76764	6.51741	6.88001	6.58221	6.9065	7.7624	6.69467	6.25034	7.92821	6.45958	6.04074	5.8804	6.79854	8.13853	6.88805	7.31591	6.54357	6.70474	6.47094	6.84458	7.29993	8.00248	7.36283	6.59023	6.95394	6.10732	6.95599	7.14464	5.17362	4.94847	6.45331	6.49453	7.04678	6.68389	6.56178	7.22866	5.9126	7.04939	6.63808	6.39964	6.10667	6.56136	6.8073	6.50511	6.11706	5.65378
PNP	rS-pS	6.12268	6.61084	6.26831	7.00852	6.90516	7.57035	6.60354	6.34644	6.4689	6.73075	7.1091	7.56678	6.98556	6.68002	7.0232	6.74911	7.35293	6.46057	6.84353	7.30491	7.53686	6.65084	7.0082	6.29872	7.23526	7.29034	5.95386	6.78836	6.81336	7.16562	5.13038	6.48962	6.97748	7.16046	5.58856	6.61347	6.87025	6.52952	6.9498	6.27187	6.41065	6.69704	7.47012	6.34552	6.77481	5.90205	6.98916	5.89102
POFUT1	rS-pS	7.60867	6.0991	7.54759	5.93877	6.05066	8.05278	7.76389	8.10473	8.15946	8.08101	6.17985	7.61145	6.80322	7.67603	5.8419	6.18485	5.61128	5.75115	7.11739	7.5396	6.27543	7.83838	7.40908	7.81052	6.93021	5.87297	7.61156	6.08198	6.68889	6.66811	9.62711	6.33044	7.56183	6.97764	8.58141	8.27902	6.99286	7.5983	7.26465	7.39761	5.75072	5.74369	8.57619	7.23044	6.57478	7.37769	7.11584	5.95127
POR	rS-pS	6.91801	6.76935	6.66871	6.35553	7.03459	7.22023	7.81615	8.07931	6.67277	7.76464	7.47905	6.23101	6.48959	7.99396	7.8481	8.6615	6.73536	7.45161	7.96996	8.25774	6.61093	7.0601	7.35636	9.82326	6.81675	6.66185	7.79374	6.66913	7.47549	7.4228	8.27656	6.48088	7.55349	7.26027	8.04647	7.84064	7.48978	8.4103	5.82288	7.40142	7.29676	7.28746	7.67991	8.47551	7.76314	8.59687	7.72628	7.04683
PPA1	rS-pS	9.08434	8.57025	9.07146	8.49358	8.39883	9.17813	8.44064	8.36255	8.22794	8.04616	7.90157	9.75498	8.18746	9.75799	7.65929	6.99308	8.59406	7.54699	8.93048	7.89993	8.73595	7.98962	8.52546	7.00858	8.60346	8.10703	7.86117	8.24937	7.73995	8.3292	7.8025	8.47074	8.76455	8.49807	8.64046	8.70904	7.69617	9.05838	9.06354	9.2218	8.61579	7.58138	8.16992	8.12486	8.0757	7.49508	8.84384	7.44357
PPA2	rS-pS	6.32238	7.003	6.0463	6.64581	6.86901	7.16903	6.74719	5.5957	6.40519	6.32845	6.46664	7.76096	6.91951	6.9619	5.75876	5.5964	6.97181	5.38876	6.99839	5.57847	7.2302	6.46728	6.49232	5.25934	6.56114	6.52421	5.76436	6.2136	6.38853	6.87373	6.49652	6.46324	7.00396	6.53495	6.2931	5.58484	6.22617	5.85254	6.80312	6.67517	5.97306	5.97484	6.29712	5.33616	6.31847	5.70456	6.26793	5.32654
PPP1R7	rS-pS	6.9172	6.23382	6.652	5.58426	6.18833	6.17279	5.79023	6.32471	5.97727	6.22857	6.01621	6.03446	5.09114	6.00003	5.49259	5.679	5.99378	5.35724	5.95453	5.59607	6.53301	5.94772	6.21192	6.82988	6.46891	6.36686	6.4943	6.38464	6.23826	6.29311	6.45889	6.08385	6.17845	6.61476	6.25938	6.48675	5.85232	6.57293	6.78178	6.06446	6.4619	6.11461	6.46534	7.00793	5.76579	6.5315	6.06173	5.94909
PPP2R5D	rS-pS	6.23383	5.86864	6.38969	5.99399	6.04347	6.05381	5.9843	6.30477	6.20112	6.58088	6.32858	7.2994	5.71479	7.23657	6.1335	6.0376	5.89149	5.96339	6.18305	6.19137	6.30252	6.05543	6.40157	8.31361	6.00857	6.08678	6.25465	6.82667	5.6919	6.05041	7.53314	6.38579	6.22322	7.00497	6.20825	6.09199	5.9637	6.5476	6.37039	6.19069	5.85875	6.23021	6.7749	6.0916	6.17278	5.33681	6.18004	6.50895
PPP5C	rS-pS	6.15197	6.29981	5.94786	6.85913	6.39612	6.36705	7.32373	7.04934	6.21879	6.1797	6.59411	6.45122	6.15678	6.44536	6.84119	6.56383	6.43077	6.94544	6.47025	7.07007	6.225	6.3342	6.65158	6.73071	6.41206	6.60352	6.32956	6.75529	6.99917	6.24322	7.07834	6.50176	6.74466	6.48243	6.1664	6.39861	6.66332	6.39717	6.07936	6.60435	6.19288	6.63306	6.78754	6.55443	6.57966	5.87484	6.70163	6.42409
PRAF2	rS-pS	3.55609	3.79937	4.71195	3.03283	3.27186	3.56816	2.04908	2.65789	2.43128	2.48401	4.32271	3.00101	1.91017	3.39575	4.99632	4.90633	3.17992	5.20115	2.62172	4.65554	3.29036	3.57099	3.43275	4.27858	3.12248	2.47364	3.85692	2.84913	3.73163	3.97204	3.58733	3.27211	2.69801	3.32215	4.02342	4.20965	3.5004	4.23479	1.80441	3.53945	3.54027	4.43819	3.50928	3.93059	3.67305	4.52405	3.46573	4.68854
PRDX1	rS-pS	8.56063	8.16999	8.1429	8.20681	8.23583	9.02776	8.40361	7.60949	7.68337	8.49944	8.1101	8.60851	8.06507	8.64067	7.20001	7.06285	8.57853	7.90012	8.10453	7.07164	8.74261	7.76329	7.80102	6.38624	7.85749	8.5253	7.75816	7.86816	7.99164	8.01621	8.16801	8.79699	8.63386	8.25289	8.17136	7.88965	8.25674	8.30538	8.23682	8.05029	8.25252	7.98321	7.82502	7.84067	7.52203	7.14164	8.05589	7.73898
PRDX2	rS-pS	7.27763	8.28566	8.07596	9.16567	9.05726	8.92582	7.75176	8.88128	7.8806	7.51687	8.27738	8.89988	7.66183	8.39387	9.24948	8.31524	8.23366	8.8519	8.78726	9.22705	8.40711	8.00413	8.78036	8.42643	8.15109	7.37415	7.80403	8.38752	8.11121	7.88969	6.94915	8.7894	8.29688	8.0925	7.48157	8.36954	7.52929	8.50445	7.42929	7.97573	6.18104	8.55043	8.82979	8.96012	8.49344	7.42861	8.73743	8.5293
PRDX3	rS-pS	7.85077	7.25773	7.63092	8.21143	7.92088	8.67148	8.09499	7.77695	7.80789	7.77505	7.78721	8.69874	7.81553	8.10665	6.89824	6.46974	7.71021	6.64434	7.66273	6.70068	8.52321	7.98836	7.14071	4.72833	7.44621	7.157	6.5145	7.88386	7.36545	7.29096	7.86588	8.05232	7.38775	7.50609	6.84746	7.52437	7.13017	7.56504	7.98904	7.7295	6.98949	6.90469	7.31168	6.28341	7.36034	6.34194	7.41486	7.16179
PRDX4	rS-pS	7.46657	7.31103	7.48871	7.10051	8.47314	7.73553	7.35571	7.52763	6.40861	7.2493	7.61863	7.99458	6.64983	8.14234	7.08458	6.7824	6.95347	7.11655	7.93649	8.12271	7.64334	6.64319	7.08098	6.50741	6.48967	7.56171	6.84086	7.03563	7.86948	6.97569	6.08668	7.39464	6.89813	6.7092	7.42143	7.28507	7.09705	7.01743	7.53484	6.82001	6.43792	6.54785	6.8893	6.48428	6.4161	6.55213	7.71047	7.26342
PRDX5	rS-pS	9.05141	9.33271	8.71554	7.62514	7.96721	9.824	8.70744	10.2154	8.15921	10.174	7.69439	9.68987	7.57926	7.73317	7.55276	8.95541	7.33735	7.87808	9.23985	10.1427	7.82567	8.63118	9.95148	8.58023	9.3563	7.25849	9.18021	7.27756	9.44214	9.0825	9.34583	7.80279	9.01742	8.29572	10.5149	10.3247	6.81813	7.78804	9.06512	7.8345	7.41416	8.2538	10.2434	10.003	8.74521	9.61988	9.22107	7.60231
PRDX6	rS-pS	7.48422	7.39106	7.81722	7.30496	8.09117	7.80645	8.37504	6.97358	7.34608	7.34684	7.17386	7.87896	7.76887	7.32731	6.47304	6.39259	7.60627	6.47743	7.68251	6.57651	7.89127	6.99596	6.09303	6.18298	7.28975	7.73172	8.03386	7.71713	7.27284	7.78044	7.15291	7.52616	7.75333	7.33083	7.28702	7.10129	7.11463	8.11134	7.38448	7.70355	7.42926	7.99598	7.67442	6.61278	6.63769	8.21957	7.53782	7.37679
PREB	rS-pS	6.52575	6.47416	6.74068	6.74237	6.93987	7.06358	6.62311	7.49882	6.94867	6.53347	6.73624	6.97675	6.10158	6.78517	6.54229	6.92862	7.2434	6.81231	6.83864	6.815	7.34824	6.95996	7.27524	6.31541	6.36123	7.52261	6.4551	6.42288	6.7371	6.60455	6.7441	6.48263	6.95171	6.42286	6.54947	6.65434	6.5685	7.20486	6.49181	6.92149	6.26438	6.80801	7.24737	6.89727	7.00956	6.98354	6.78582	6.52666
PREP	rS-pS	7.3432	7.50912	7.00315	7.64001	7.1505	7.38837	7.58254	7.04871	6.95512	7.35404	7.18911	6.68432	6.91951	6.83536	7.18607	6.95964	6.65573	5.61881	7.72631	7.29821	8.39614	6.94084	7.99839	5.62	6.76787	7.27935	6.43298	6.78836	7.27235	7.20322	5.90036	6.54851	7.87469	7.31999	6.83734	7.59683	6.62575	7.66043	7.92811	7.31837	6.87758	5.56427	7.20986	7.30724	7.5343	5.92367	7.5663	6.28881
PRKACA	rS-pS	6.93977	6.37754	6.52934	5.70502	5.84274	5.57146	5.63039	5.4656	5.47145	5.97699	6.33125	5.27921	5.69299	6.05632	5.82891	5.82606	5.9783	5.56661	6.18305	5.54261	5.74424	5.98655	5.62522	6.54328	5.96969	6.36686	6.53146	5.99376	5.91406	5.95031	5.63244	6.35742	6.12798	6.15341	6.25843	6.25047	5.66663	6.19337	4.57531	6.19727	6.00027	5.85786	6.02568	5.97188	5.91237	5.78885	6.3094	5.90576
PRKACB	rS-pS	5.90236	6.18698	4.98518	3.03283	5.42581	6.64284	6.58814	4.66809	6.37399	5.95063	4.01775	3.42391	6.64189	3.86223	2.304	3.91229	5.03048	2.70553	6.10052	2.89936	5.1766	5.48684	5.81147	1.80379	3.71483	3.99609	5.54024	3.04429	4.81006	5.95858	3.61611	5.3295	4.72587	4.88708	4.29527	5.08434	4.48549	3.05965	5.45017	4.10353	3.99539	2.44351	5.10688	2.4559	3.20158	4.43225	3.3242	2.36868
PRKAR2A	rS-pS	6.06665	6.19581	6.14243	6.1561	6.69379	6.45413	6.60791	6.68775	7.49969	6.51217	6.64354	6.7334	7.14662	7.01463	5.41217	5.46955	6.15613	5.2559	6.7346	5.94925	6.88854	7.19446	6.6509	4.75916	6.70614	6.80101	6.91114	6.7455	6.29011	6.54723	7.26936	6.68259	6.80949	6.43296	5.86258	6.34783	6.47276	6.32614	6.97733	5.81646	5.6302	5.21938	6.74374	6.2034	6.49946	6.48033	6.79058	5.50538
PRKCSH	rS-pS	8.63439	8.50513	8.76686	8.35082	8.81732	7.79667	8.80681	8.96826	8.20621	8.65211	8.20005	8.03251	7.93412	8.05418	9.21745	8.87385	8.27408	8.64023	8.56158	9.08664	8.19104	8.2781	8.85431	9.83687	8.72547	8.61661	8.91121	8.53323	8.80564	8.59246	8.09501	8.72943	8.83655	9.1078	8.84393	9.29645	7.77129	9.03259	7.70651	8.80483	8.37509	9.26209	9.01363	9.5595	8.96364	9.08512	9.03601	8.61043
PRMT1	rS-pS	7.60514	8.04789	6.87788	8.19703	7.81358	8.61348	9.02804	9.01536	7.39136	7.28339	7.77748	8.39515	6.83542	7.57561	9.23232	8.85303	7.87	9.2783	7.93053	9.40733	8.20637	7.76682	8.26357	8.42306	7.68491	8.07797	7.51506	7.82996	8.83933	7.4587	7.66981	8.03631	8.39908	8.01226	7.46769	8.2551	7.96807	7.54433	7.37092	7.74903	7.57795	9.34343	8.99416	8.53102	8.13307	7.50876	8.30476	7.44706
PRMT5	rS-pS	6.0114	6.44298	5.35211	6.60131	6.40657	6.8795	6.76034	5.69581	5.97842	5.87923	6.35064	5.28093	6.12457	5.88455	6.67519	6.31108	6.66462	7.09828	6.03108	6.81969	7.16019	6.21966	5.92943	5.26365	6.50636	6.42541	5.4901	6.422	6.07392	5.89969	4.94319	6.43276	6.75301	6.38954	4.89237	5.87347	6.70971	5.19447	6.30206	5.43382	5.96913	6.51481	6.56447	4.8231	6.4772	5.6525	6.89953	5.76738
PRPF19	rS-pS	7.23786	7.51531	6.75466	7.236	7.50474	7.92098	8.23793	7.81529	7.25295	7.77147	7.61535	7.32082	7.36158	7.5449	7.89167	7.35251	7.40641	7.56188	7.3865	8.14418	7.92407	7.4343	7.51758	7.85544	7.73696	7.74777	8.16876	7.89782	7.83633	7.38086	7.31396	7.83983	8.21159	7.52981	7.61274	7.90792	7.07643	7.43145	7.55775	6.94773	7.26986	8.21147	8.24732	8.33787	7.82615	7.98224	8.15512	7.47583
PRPS1	rS-pS	5.46683	5.06095	4.76124	5.42927	5.33114	5.66773	4.99895	5.9027	4.95063	5.03791	6.01289	5.05888	6.1262	5.08305	5.28484	4.84973	5.10361	5.3343	5.62159	5.37432	5.9009	4.55132	4.3214	4.0583	4.22441	5.4012	4.98733	5.87049	5.53545	4.8707	4.38429	7.05528	5.57062	4.8194	4.8702	5.14933	4.72111	5.06562	5.51197	5.21791	5.12236	4.55112	5.26325	4.68127	4.79514	5.1416	6.04855	5.05884
PRPS2	rS-pS	6.14227	6.35111	6.86263	6.23463	6.82477	6.58349	5.48587	6.98153	6.20408	5.9943	6.81955	6.33378	6.82744	6.53613	6.31672	5.41092	5.84391	6.28626	7.13663	6.71283	7.27833	6.05351	5.51113	4.49184	6.29027	6.06773	6.42873	7.10235	6.73566	6.13431	5.48889	6.57256	6.42135	6.94272	6.63304	6.883	5.52023	6.7723	7.1011	6.25516	6.18358	5.95547	6.50304	5.55232	5.76946	5.95499	6.36891	6.47058
PRPSAP1	rS-pS	5.89907	5.55875	5.87137	5.6198	5.94549	5.50329	5.50631	5.45801	5.14177	5.89512	5.52221	5.95714	5.82314	5.60986	5.56486	5.26576	5.63614	5.28251	5.4308	5.62636	5.83749	5.54412	5.06013	4.96358	5.54667	5.84713	5.32829	5.55372	5.12099	5.15837	5.49199	5.96982	5.62471	5.73059	5.55033	5.64917	5.34322	5.1872	5.71225	5.6791	5.48363	5.73654	6.49793	5.09279	5.36788	5.30423	5.64666	5.42267
PSMA1	rS-pS	6.56257	6.44205	6.44136	6.48244	6.07403	6.88809	5.97417	5.55717	6.07425	6.07437	5.77272	7.05856	6.28182	6.26072	5.81252	5.29099	6.58002	6.12718	6.14712	5.68716	7.03555	5.96624	6.09699	4.03833	6.2929	6.43039	6.37116	6.17869	5.9166	5.74576	6.05864	6.85817	6.21921	6.43044	6.26788	6.04722	6.21335	5.74938	6.81418	6.18187	6.62565	5.78584	5.53138	5.40381	5.53812	5.62888	5.97246	5.76365
PSMA2	rS-pS	4.8638	4.36684	5.20212	3.80411	3.55792	4.75436	3.96332	2.67107	4.2433	3.90574	3.20421	4.52811	5.32458	4.73007	1.3203	1.06511	4.27167	1.59973	4.63906	1.64863	4.58543	3.42392	3.40107	0.516234	3.72004	4.02271	4.09023	3.81169	3.40255	4.13168	3.44701	4.20139	3.82447	3.82993	4.29896	4.34157	3.30797	4.3948	3.79911	4.87918	3.96414	1.82463	1.39231	2.25563	2.49668	2.13657	3.59462	2.69532
PSMA3	rS-pS	6.82581	6.55789	6.19334	6.6494	6.39047	6.64468	6.5748	5.68123	6.51808	6.25651	6.41985	6.68432	7.00958	6.28186	5.73459	5.38772	7.04604	6.10431	6.43894	5.70754	7.13968	6.26358	5.9405	4.77734	6.40964	6.80868	6.56479	6.26541	6.58972	6.50175	5.62679	7.12704	6.93835	6.75822	5.97189	6.84296	6.39617	6.21139	7.4664	6.24249	6.89684	6.20109	5.86918	5.65769	5.96664	5.42317	6.35934	5.91251
PSMA4	rS-pS	7.13193	7.53545	7.1352	7.23074	7.22184	7.90837	7.19744	6.40085	7.31631	6.4526	6.97414	8.13853	7.42842	7.04709	5.83542	5.69232	8.04543	6.27786	6.89199	5.52434	7.69664	6.61608	6.44727	5.02068	7.26455	7.50737	6.75599	7.1519	7.0194	7.29586	6.9649	8.07398	6.82739	7.55778	6.2968	6.84165	6.63026	7.17332	7.95878	7.21304	7.86036	6.69089	6.37573	6.37278	6.39883	5.56352	6.65892	6.95988
PSMA6	rS-pS	4.70347	5.06818	4.13923	4.76197	4.69482	6.3178	4.79425	3.87863	4.27366	4.52167	4.65592	4.75495	4.80438	4.56053	4.74996	4.78727	5.23527	4.91298	4.26646	4.8624	4.85386	4.41716	4.02979	4.33697	4.19475	4.58383	3.87579	4.22394	4.20038	4.43797	3.18802	4.94085	4.43892	3.91885	3.87296	4.57395	4.563	3.80544	4.25068	4.14948	4.73033	5.35155	4.92278	3.91212	4.32899	4.11556	4.40117	4.67272
PSMA7	rS-pS	8.75656	8.05397	8.87136	7.95063	7.95303	9.46367	8.53606	9.58229	7.9108	8.23818	8.05369	9.84582	7.80743	9.20925	8.83296	8.84539	7.89322	8.87055	8.36907	9.41448	7.97284	8.04898	8.53334	9.80896	7.86692	8.08904	8.55978	7.3187	8.43596	7.87993	9.07479	8.27766	8.61299	8.18728	9.20544	9.01974	8.70608	8.78083	8.21802	8.59171	7.68456	8.33175	8.98583	9.70505	7.61468	8.32407	8.74173	7.8548
PSMB1	rS-pS	7.83409	7.72695	8.04218	7.86033	7.99489	8.55124	7.83833	7.71506	8.2503	7.59674	7.48385	9.15871	7.36985	7.91126	7.96324	7.68829	8.10155	7.92988	7.57346	8.06661	8.16152	7.39231	7.96031	7.236	7.8566	7.71855	7.99735	7.40563	7.64933	7.63068	7.40459	8.16243	7.91866	7.68154	7.87212	7.95655	7.04686	7.77436	8.40798	8.03446	7.91424	7.9252	7.64463	8.63861	7.37245	7.06452	7.77749	7.353
PSMB2	rS-pS	7.76083	7.41914	7.24631	7.39533	7.26221	7.71402	7.19454	6.36074	7.03429	6.99182	7.27741	7.71409	7.26661	7.61779	7.55768	6.9815	7.87593	8.18711	7.30945	7.08261	8.11262	7.18395	6.89163	7.33448	7.3913	7.89823	7.11348	7.38956	7.47549	7.25	7.03478	8.23048	7.84114	7.35494	6.75771	6.98859	6.85712	7.16533	7.47656	7.08411	7.74471	7.77576	7.53364	7.87842	7.19467	6.83177	7.40765	7.07969
PSMB3	rS-pS	7.56837	7.13512	7.40369	7.15503	7.33595	8.28448	8.07038	7.34286	6.39659	7.24052	7.2268	8.33448	6.51963	7.27134	7.93246	7.6267	7.7145	8.01169	6.86388	7.93795	7.52145	6.95533	7.10871	7.55079	7.2641	7.54918	7.06361	7.01482	7.31965	7.10236	6.67944	7.76586	7.77263	7.36156	7.02297	7.58357	6.20388	7.90269	7.06663	7.09824	7.46283	8.12473	8.65891	8.5125	7.29862	7.44471	6.84875	7.36659
PSMB4	rS-pS	8.6435	7.9696	8.33447	8.0096	8.11022	8.59896	7.99618	8.05313	7.37701	8.35307	7.78754	8.9349	7.32519	8.59052	8.17301	7.78025	8.30361	8.78853	7.77752	8.08776	8.22905	7.69615	7.62981	7.59419	7.92113	8.01306	7.71864	7.46181	7.82893	7.77655	7.68007	8.41381	8.08059	7.89568	8.026	7.72175	7.85925	7.29102	7.90902	8.01536	8.17146	8.31365	7.86899	8.48178	7.96113	8.87389	8.26857	8.22773
PSMB6	rS-pS	6.16571	6.49667	6.83083	6.35377	6.76545	7.17095	6.78178	6.77197	6.20309	5.80692	6.72615	6.1059	5.93511	6.5068	7.36426	7.04294	6.95215	7.91605	6.32542	7.00568	6.80398	6.34838	6.39274	7.15602	6.8131	7.17194	6.52351	6.45241	6.88514	6.73942	5.43337	7.43093	6.46097	6.9828	6.98965	6.5714	5.89577	6.88217	6.88024	6.88664	7.05724	7.82207	6.47356	7.82636	6.70117	7.07146	6.29385	6.8691
PSMC1	rS-pS	3.90313	4.52936	3.73632	3.94155	3.94943	5.03407	4.25106	3.01908	3.988	3.86331	3.89348	3.79924	4.12642	3.85096	2.85815	2.49102	4.36584	3.37894	4.19788	3.12223	4.67366	3.95989	3.33554	3.14946	3.83505	4.362	4.07942	3.71753	3.87433	4.13168	3.39482	4.56109	4.02168	4.27382	3.60109	4.06443	4.42745	3.71398	4.62182	3.0895	4.1699	3.28095	3.34965	2.80188	3.36569	3.04709	3.75895	3.76563
PSMC4	rS-pS	6.95963	6.83087	6.70784	6.67567	7.03925	7.17776	7.44881	7.21372	6.18424	6.86718	6.95642	7.10483	6.39283	6.92274	7.39321	7.13777	7.4246	7.7578	7.13304	7.22586	7.40754	6.66917	6.95191	7.10053	6.52957	7.21009	6.95024	6.48135	7.32253	6.81802	6.69369	7.3187	7.15392	7.16502	6.60199	7.20071	6.78559	7.00852	6.83209	7.04696	6.95811	7.41938	7.33851	7.50041	6.86559	6.33504	7.05981	6.60516
PSMD13	rS-pS	7.72879	7.42478	7.13253	7.50236	7.50736	8.11476	7.48372	6.92833	6.89046	7.51858	7.19351	8.07343	7.07678	7.37136	6.47095	6.30861	7.67985	7.10304	7.08762	6.7875	7.68607	7.00145	7.58328	7.25668	7.49151	7.78712	7.95916	7.27416	7.45816	7.38445	7.10498	7.80034	7.67383	7.55431	7.85277	7.47452	7.48765	6.94098	7.45714	7.20544	7.49565	6.47242	7.12374	7.61331	6.873	7.25721	7.49475	6.83337
PSMD14	rS-pS	7.26747	6.88852	6.92884	6.70562	6.29597	7.55261	6.89223	6.49372	6.96853	5.94556	6.53294	7.45228	6.55027	6.54926	5.75876	5.97047	7.10719	6.46163	6.69404	5.96118	7.1495	6.40604	6.53162	5.28922	6.45959	6.73411	6.2961	6.54401	6.52379	6.31259	6.33539	6.77412	6.64872	6.90331	6.06159	6.39683	6.25815	6.36639	7.43223	6.01568	6.55661	6.14101	6.86395	6.32589	6.28724	6.20912	6.43116	5.93036
PSMD3	rS-pS	7.98317	7.55188	7.41803	7.91202	7.57872	7.90799	8.60583	7.90063	6.9904	7.49923	7.77128	7.30952	7.09768	7.10576	8.22163	7.80979	7.50013	8.13729	7.57875	8.33117	7.82421	7.37278	7.47333	8.31101	7.54317	7.93286	7.27678	7.52489	7.90381	7.24494	7.13463	7.69811	7.76473	7.5392	7.633	7.57255	6.84387	7.98952	7.22415	7.52334	7.35289	7.98898	8.84829	8.31374	7.60855	7.5454	7.38686	7.44007
PSMD8	rS-pS	7.7064	7.64106	7.74556	7.743	7.89029	7.8928	8.10069	7.95384	7.16659	7.40485	7.66442	8.54745	6.99094	7.96256	8.16205	8.10157	7.84853	8.34493	8.17719	8.10169	7.91066	7.36621	8.00604	7.4711	7.47155	7.90362	7.44835	7.59938	7.91623	7.51678	7.66052	7.92572	7.64719	7.69838	7.3529	7.45836	6.88218	7.61871	7.32844	7.53377	7.49291	7.83746	7.99782	7.57323	7.44345	6.99622	7.98331	7.23498
PSME1	rS-pS	8.2799	8.25668	7.89538	8.64143	8.76177	9.058	7.5903	7.29737	7.64831	8.14495	7.94454	8.12975	7.95305	8.6376	7.93018	7.1957	9.13566	8.1176	8.0774	7.23642	8.40789	8.11893	7.85317	7.94061	8.37709	8.458	7.34325	7.79919	7.61064	8.15158	7.16999	9.5962	7.94775	7.86057	7.33187	8.08059	7.85979	7.56691	7.98081	7.54757	8.89956	8.83059	7.46263	7.415	7.48309	6.87573	7.81455	9.16396
PSME2	rS-pS	7.76309	7.80152	7.12448	7.97142	7.91498	8.71785	7.19357	6.69342	6.80534	7.70957	7.39921	7.59912	7.76208	7.89523	6.85086	6.25833	8.82097	7.85852	7.65386	6.53605	8.06644	7.48192	7.34142	7.00601	8.028	8.31049	7.05743	7.50265	7.52376	7.92211	6.88556	9.61758	8.10063	7.99191	6.84998	7.70311	7.37664	7.22866	7.82206	7.28479	9.26286	8.52887	7.24867	7.30842	7.5747	6.64179	7.84535	8.9819
PSMG1	rS-pS	6.51183	5.89464	5.7528	5.83924	5.86388	7.20385	5.82319	4.28659	5.8318	5.60284	5.11756	5.60655	6.25082	4.6672	5.15039	4.5859	5.54806	4.01422	5.47683	5.90227	6.3753	5.29344	5.15246	5.0756	5.38866	6.07092	5.25571	5.42645	6.0312	5.21698	6.82953	6.43728	6.50778	7.17858	6.36534	5.88877	3.831	5.66643	5.98822	5.52727	4.91939	5.3232	5.79484	5.12254	5.15064	5.12571	5.92566	4.51013
PSPC1	rS-pS	5.74282	5.29057	5.44122	5.48976	5.2638	5.57791	5.52338	4.9615	5.62802	4.84425	5.02406	5.54218	5.40188	6.03904	4.50259	4.09528	5.22875	4.25313	5.29037	4.19469	5.70163	5.50102	5.41606	3.89022	5.38045	5.66053	5.48191	5.84583	5.05566	5.21007	5.38235	5.64008	5.2233	6.00222	5.53005	5.4365	5.7938	5.66817	5.54493	5.06807	5.25255	5.33113	5.12216	4.05924	5.08738	5.12393	4.6828	4.43398
PTBP1	rS-pS	8.60972	8.78315	8.41807	8.9442	8.75644	8.52736	9.14634	8.97509	8.87857	8.6913	8.92921	8.264	9.03295	8.42413	8.84872	8.37338	8.87227	8.48249	8.89984	8.94123	9.04038	8.87759	8.98306	9.07671	8.80045	9.11503	9.10574	8.90033	8.67054	8.69561	7.98953	9.23087	9.50082	9.33147	8.66928	8.97054	8.50384	8.76769	8.20567	9.00274	8.7212	9.5116	9.22358	8.83336	8.7628	8.41208	9.12092	8.36982
PTGES2	rS-pS	7.30397	6.53806	5.38842	7.43744	6.6653	7.05505	7.03758	7.59271	6.48521	6.97074	7.14891	6.56826	6.46279	6.85171	8.20351	8.04077	6.72844	7.58344	6.25892	8.28512	6.61296	6.84902	7.37075	9.33206	7.41641	7.11121	7.02539	6.27614	7.38347	6.97161	7.2149	7.06057	7.47531	7.12196	7.02297	7.53414	7.23073	6.97233	5.53403	6.91352	7.0965	7.6991	8.3282	7.7715	8.10479	7.45358	7.81688	7.19216
PTGIS	rS-pS	2.51223	5.37074	5.03469	0.926857	0.955329	-0.0723641	2.9685	2.39742	3.34014	1.60526	5.13596	-0.0284443	0.901443	2.00623	2.57678	4.6458	3.06744	3.86214	2.38475	1.80816	2.57898	1.41676	2.09693	1.54539	1.25441	2.62032	1.87983	2.54814	2.68505	3.15079	3.69916	1.35174	1.75546	0.498054	3.25064	2.11404	4.40056	-0.578694	0.889547	3.12673	3.4863	1.76968	-0.426218	-1.99964	0.275733	2.92176	0.654763	1.85522
PTGR1	rS-pS	4.6614	5.56216	4.95826	4.8166	5.838	5.27145	3.64949	4.42138	6.40433	5.0639	4.7624	5.47031	5.12736	5.35449	3.35132	4.61416	4.65246	3.548	4.74735	3.79071	5.32765	5.23014	5.6764	4.13552	5.22408	5.14058	4.63167	5.28879	4.14514	5.0151	3.88563	4.86766	5.30509	4.58589	4.44612	5.09758	6.28618	4.04945	5.9182	5.66967	4.52613	3.75176	5.45499	4.35649	5.26595	3.84916	4.79751	5.29416
PTMA	rS-pS	10.2941	10.4938	10.0073	9.9904	10.0629	10.6484	9.90909	9.97708	9.9927	9.86422	9.73984	10.2037	9.23223	10.1295	10.3637	9.79118	9.97621	9.94496	10.301	9.93035	10.3112	9.86564	9.76222	9.40575	9.86718	9.96558	10.0765	10.0154	10.0093	9.84255	9.68522	10.5045	10.3931	10.5356	9.47472	10.5657	9.02846	9.77145	10.5508	10.0147	10.2789	10.8619	10.5195	10.7508	9.14745	9.41959	9.69789	9.90393
PYGB	rS-pS	10.0565	8.23809	9.27104	9.92663	10.0435	8.37068	8.15123	7.28563	7.05082	10.9901	8.61551	7.50462	8.91194	9.24386	9.90502	9.03745	9.81046	8.32529	9.03096	10.1458	8.40222	7.63958	8.52086	9.67007	9.92582	9.97818	8.55247	9.31489	8.23517	8.91559	10.8321	6.84937	9.86098	10.3515	11.8639	9.44319	8.15737	9.40314	9.59106	7.42028	10.02	7.08993	8.90406	10.6803	9.11525	11.0504	9.80108	7.8103
QARS	rS-pS	8.36843	8.04911	8.02318	8.7102	8.41682	8.08155	8.63807	8.4502	8.86259	8.74304	7.9457	8.77134	8.24516	8.80757	8.86074	8.55175	7.67746	8.30979	8.03807	8.54506	8.12168	8.76722	8.74262	7.6909	8.4823	7.73776	8.7765	8.19105	8.13567	8.31048	8.76023	8.54388	8.49368	8.39787	7.90005	8.40412	8.66351	8.85362	8.42939	7.36974	8.00341	8.87031	8.75042	9.03475	9.07407	9.03221	8.94401	8.09999
QDPR	rS-pS	5.48886	5.91483	4.54911	5.73639	5.86272	6.09712	6.24693	5.333	5.04387	5.10545	5.40402	5.48824	5.43378	5.25752	6.36475	5.3522	4.9322	5.06006	5.73326	6.20864	5.86046	4.55132	5.67243	5.00533	5.87937	5.39102	5.15375	5.98665	5.88193	5.5017	5.86362	5.0885	5.80954	5.62442	5.46906	5.5942	6.09345	5.68719	5.63725	5.25201	5.3555	5.34373	5.82434	5.17769	5.93432	5.53972	6.19447	5.16631
RAB1A	rS-pS	7.72136	8.07746	7.91184	7.45641	7.75254	7.88098	7.67676	7.43313	7.80465	7.56854	7.69093	7.81377	7.70658	7.64619	6.58925	6.95412	8.09857	6.69654	7.7358	6.43699	8.19263	7.50004	7.5161	5.68246	7.38516	7.83203	7.34607	7.84313	7.25589	7.96446	7.7638	7.72611	7.4235	7.37864	7.33368	7.46263	7.86445	7.53768	8.4403	7.05423	7.73693	6.35834	6.22905	6.57218	6.90058	7.2564	7.22938	7.06613
RAB3GAP1	rS-pS	6.52255	5.8769	6.24127	5.69672	5.68932	5.6941	5.95371	5.42144	6.48034	5.93279	5.91092	5.01419	6.35445	5.57774	5.04766	5.28347	5.95214	5.77008	5.77069	4.96756	6.4627	6.08304	5.58912	4.40872	5.88402	6.02557	5.91181	6.66172	5.57939	6.1739	6.15887	6.1022	5.95538	6.73596	5.81823	5.76152	5.90961	6.09322	6.91474	6.42169	6.25714	5.58032	6.36212	5.41479	5.66697	6.43804	5.61662	5.7524
RAB3GAP2	rS-pS	5.39864	5.37074	5.59864	5.14	5.19687	5.39422	5.39436	4.74489	5.91843	4.82227	5.28814	6.30624	6.30931	6.02782	3.92756	4.29306	5.06507	3.90013	5.25851	4.35833	5.10147	5.49395	4.88797	2.61472	5.04037	5.10364	5.09592	5.55051	4.7572	5.18914	5.62538	5.13157	5.01918	4.86487	5.39507	4.46243	5.48652	5.74938	5.95409	5.62483	5.10992	4.78615	4.56843	3.18695	5.09325	6.1846	4.62005	4.32349
RAC1	rS-pS	8.99634	8.52169	9.49437	8.3985	8.15998	8.27637	8.19789	7.5687	8.33418	8.42093	8.62241	8.5558	9.3186	9.01731	7.76532	7.67062	8.48743	7.58587	9.37791	7.43774	8.89096	8.37388	8.30161	8.10923	8.44735	8.07956	9.01858	8.11379	8.16347	8.63091	8.00702	8.63413	9.04828	8.25645	8.63791	7.90039	8.08789	9.09283	8.7024	8.61769	8.439	8.02267	7.84012	9.6999	7.86724	7.71701	8.53925	7.9846
RAC3	rS-pS	2.00127	2.43932	1.6977	4.03228	5.07926	2.84261	2.53871	2.85554	2.01226	3.28916	2.22065	1.59171	3.00223	1.02625	2.85815	3.60142	1.74049	4.73173	1.38952	3.55907	2.85996	2.69593	2.21824	4.625	3.13815	3.73138	1.80305	2.72936	2.41018	2.66324	4.77728	2.62943	1.90285	2.74122	1.69011	2.48016	2.93576	0.826828	0.151303	3.0895	2.61418	3.0468	2.84125	2.50602	3.19432	4.27138	2.81558	3.314
RAD50	rS-pS	6.70678	6.10262	5.7122	5.38348	5.75869	6.03986	5.79663	5.39785	6.2372	5.70848	5.37677	5.53213	6.57671	6.53876	4.80404	5.04922	5.61629	3.96728	5.94	5.29302	6.28395	6.24769	6.15417	4.1542	5.59288	5.5087	5.94346	6.38555	5.48671	6.16082	5.76427	5.64478	6.61093	6.06201	6.46157	5.5817	5.2921	6.90377	6.8444	6.63859	6.13529	4.71036	5.50685	5.03706	5.75102	6.1281	6.12587	5.30446
RAN	rS-pS	8.24084	9.05033	8.05635	8.97583	8.92979	9.37784	9.61209	8.54071	9.28924	8.31668	8.46008	9.6577	8.99514	9.06474	9.21402	8.49399	9.10571	9.30525	9.1127	8.90153	9.18716	8.50475	8.78558	7.15138	8.69451	8.79902	8.42268	9.15227	9.11964	8.56023	8.26774	9.23386	9.04913	8.91501	8.32281	8.60553	8.45639	8.14299	9.40221	8.86149	8.72032	8.67605	8.88207	8.09617	8.51764	8.4933	8.8362	8.21573
RBM14	rS-pS	5.88585	6.34517	5.86333	6.31905	6.05373	6.23818	6.18293	6.52218	6.2855	6.09399	6.56045	5.79127	6.39688	5.93746	6.63845	5.9389	6.28643	6.02773	6.08656	6.73186	6.55571	6.37173	6.43793	6.47435	6.40641	6.69533	6.64121	6.18388	6.58494	5.99387	5.65619	6.85412	6.77437	6.50415	6.14296	6.32551	6.15465	6.07496	5.52182	6.54198	6.23522	6.83503	6.73383	6.43231	6.44544	6.19056	6.07609	5.91139
RBP1	rS-pS	6.69071	5.60091	4.19666	1.13771	1.8426	6.01821	4.27691	6.1213	4.6486	5.32263	4.4093	4.18377	2.9295	3.55008	2.18676	5.0756	1.83515	3.69931	1.2551	3.34676	1.02087	4.99385	2.95407	6.76301	1.33818	2.26646	2.34458	2.00802	2.07033	2.56558	6.9395	2.06353	3.48002	3.91885	3.06355	5.73636	2.0879	2.46358	2.34882	4.50802	2.78487	2.90101	5.21418	3.23727	5.00056	7.00349	1.41548	2.01431
RCN2	rS-pS	6.08412	6.6297	6.66778	6.09005	6.31911	6.23329	6.22243	5.2454	7.08761	5.93791	5.556	6.85359	6.59446	6.22733	3.61606	4.02485	5.96659	4.13065	5.77684	3.87963	6.89579	6.14757	6.12247	2.88453	5.40655	6.34065	5.36881	6.26346	5.59056	5.70703	6.40631	5.52408	5.24517	5.91122	5.10772	5.23965	5.60514	5.66469	6.42976	6.27395	5.58598	4.59393	4.96152	3.70602	5.17851	4.66515	4.35053	4.94272
RCN3	rS-pS	5.36091	5.68641	5.82907	4.18247	3.26481	4.55823	4.4427	5.24099	4.76004	4.84698	5.92038	4.36942	3.62585	4.21417	4.78399	6.68012	4.38552	6.24503	3.86634	6.43454	4.33951	4.54312	5.43496	6.61075	5.5943	4.49155	5.65755	4.85896	6.06936	6.144	5.93503	4.69707	4.38979	5.40083	6.43748	6.30854	6.02368	3.76044	2.683	5.93664	5.59493	4.90778	3.67388	5.10639	3.29278	4.11198	4.63423	5.05681
RDX	rS-pS	5.42631	4.83371	4.42353	3.55759	2.5358	3.56036	5.55089	4.36167	3.70571	4.31681	4.01334	2.87942	3.33063	3.42645	2.6671	4.05461	3.90788	4.04846	3.847	2.56593	3.74507	4.07813	3.72659	2.90673	3.12248	2.81567	3.53164	3.27179	2.68505	3.86469	4.77982	4.72989	2.48726	5.48576	4.05434	2.55882	3.46622	1.17922	3.42194	4.96391	4.22697	2.32146	4.49402	-0.157554	2.13652	3.21007	3.0767	2.06367
REEP5	rS-pS	7.33288	7.12706	6.98474	6.91683	7.27762	7.33872	6.96617	6.35871	6.65846	6.70546	7.16841	7.14401	7.14742	7.3929	6.26945	6.44073	7.35243	7.00185	6.80996	5.03686	7.54362	6.15117	6.88191	5.41458	7.31323	7.22019	6.6068	7.35916	6.85434	7.23477	6.55491	7.42957	6.84378	6.95328	7.38627	6.43382	6.67397	7.17087	7.13717	7.42589	7.2465	6.18892	6.35486	6.1727	6.75027	6.60723	6.91196	6.84577
RER1	rS-pS	7.16788	6.99922	6.82174	7.22883	7.50586	6.45413	7.02183	6.23327	6.61761	7.15406	7.20953	7.30447	7.02362	6.87485	7.20755	7.28505	7.48834	7.22592	6.6007	6.94345	7.50003	6.81537	6.84294	7.58389	6.86168	7.51559	6.83445	6.90226	6.95166	7.15727	6.9229	7.51251	7.01326	7.20387	7.01906	6.57771	6.92161	6.62407	6.85076	6.28634	7.32317	7.61067	7.35921	7.39796	7.09635	6.49827	7.13716	7.18892
RNH1	rS-pS	7.57095	7.82946	6.9646	7.57207	7.59251	7.20656	7.81268	8.0271	6.79491	8.14661	7.97552	7.2144	7.04098	7.42318	7.95803	8.31831	7.76497	8.36035	7.42157	8.37548	7.58385	7.33883	8.34388	8.42114	7.85985	7.55261	7.99735	7.18642	7.82691	7.80472	7.60417	7.5954	7.73834	7.60656	7.62971	7.8215	7.28566	7.30284	5.64403	7.59151	7.73491	7.24989	7.98063	8.20574	7.96594	8.07277	8.45188	7.51148
RNPEP	rS-pS	7.04835	7.05002	7.21254	7.15553	7.64026	6.33466	6.83185	6.50019	6.74023	6.79354	7.66195	7.17756	7.8758	7.62484	6.80849	6.84932	7.24717	6.47533	6.82487	6.48383	7.77881	6.96252	6.70315	6.9853	7.14945	7.34938	7.35898	7.07134	6.88125	7.6094	6.65746	7.15861	7.13753	6.97418	6.71688	6.51826	7.48125	7.34428	7.68832	7.46821	6.83987	7.67719	6.73259	6.58293	6.98137	7.52905	7.45636	6.88291
ROCK2	rS-pS	6.78098	6.45222	6.8	6.08582	5.75366	6.45903	7.06381	6.14629	8.10298	6.68276	6.61029	5.49121	6.92232	6.55101	4.32902	5.51951	6.79985	4.37953	6.34348	5.26028	6.03516	7.41309	6.36591	4.40872	6.69228	6.86862	6.965	6.46269	7.02058	6.2645	7.5948	6.05824	7.11827	6.05221	6.77903	6.53781	6.34927	7.2174	8.12623	6.78986	6.27476	5.67557	6.95691	5.25544	6.12585	6.80041	6.55652	5.47682
RPE	rS-pS	6.17526	5.98783	5.72112	5.11738	5.07926	5.94275	5.42936	4.7573	5.62213	5.15026	4.6812	5.87432	5.67975	5.11638	3.66071	3.95711	4.75287	4.09288	5.48562	3.87242	5.96271	5.09642	5.23743	1.54539	4.77072	5.44615	5.44659	4.54742	4.64221	5.54992	4.72803	4.97858	5.77715	5.56137	4.84515	5.1952	5.17531	5.28124	6.1493	4.68068	4.86755	3.35748	5.22129	3.49887	4.83069	4.38851	5.57862	3.98219
RPL13A	rS-pS	10.9255	11.0249	11.4566	11.4263	11.3617	11.0362	11.7262	11.5749	11.4542	10.9456	10.2449	12.1684	10.6059	11.3361	11.1511	10.8565	10.8111	11.0794	11.8904	10.9032	10.8987	11.2044	11.7305	10.0218	10.9556	10.2818	10.8256	11.0954	11.2933	11.1961	11.4829	10.9315	11.269	11.2189	11.25	11.4376	11.4063	11.7677	10.9381	11.4226	10.6574	11.4179	10.8866	10.689	11.4113	10.9713	11.4578	11.318
RPL14	rS-pS	9.03354	9.4202	9.50578	9.5344	9.33231	9.68578	9.02614	9.13893	9.71869	9.04141	8.55469	10.105	9.19549	9.82541	8.70866	8.215	9.06799	8.25037	9.40635	8.50078	9.53395	9.25232	9.2515	5.84647	9.18941	8.88633	9.85359	9.64587	9.264	9.08518	9.08846	9.47372	9.76927	9.3668	9.36964	9.76133	8.67882	9.37089	9.40379	9.0804	8.56592	8.7883	8.63996	9.10452	8.88141	9.06465	9.33656	9.12731
RPL18	rS-pS	10.5005	10.4422	10.7142	10.8301	10.7989	10.225	10.9844	11.149	10.3578	10.4077	9.39874	11.3649	9.90784	10.826	10.8789	10.5588	10.2582	10.5299	11.2123	10.7973	10.3697	10.1355	10.9115	11.2276	10.4748	9.77025	10.4971	10.5712	11.033	10.2926	10.3096	10.1486	10.7332	10.4343	10.508	11.0272	10.8649	11.1158	9.7305	10.5494	10.0656	10.9055	10.667	11.0584	10.6155	10.1477	11.1956	10.5608
RPL18A	rS-pS	9.31842	9.49343	9.69306	9.9801	10.0166	9.78686	9.6402	10.1433	9.26595	8.95644	8.57356	10.8823	9.13896	10.2154	10.2537	9.60103	9.61223	10.005	10.2651	9.96102	9.48665	9.40813	10.1963	7.8346	9.12108	8.95274	9.21628	9.39993	9.1298	9.57644	9.06216	9.68009	9.76308	9.54004	9.45074	9.98299	9.09858	10.0156	7.9151	9.84387	9.09018	9.86388	9.4036	9.32892	9.62555	8.9019	9.85117	9.46146
RPL22	rS-pS	7.68461	7.68327	8.07248	8.11586	7.54056	7.41095	7.46858	6.41071	8.46801	7.54943	6.82145	7.5853	7.84004	7.7158	6.04363	5.76974	7.1845	5.69102	8.43985	5.93376	7.90266	7.77033	7.39588	5.31019	7.88618	6.7933	7.49943	8.49451	7.907	7.67023	8.00811	7.71162	8.34532	8.1279	8.04372	7.6487	8.00401	7.93885	8.2357	7.76314	6.66323	6.69151	7.32866	6.32356	7.51767	6.91429	7.76949	7.49545
RPL26	rS-pS	7.74627	7.9014	8.62716	8.12851	7.91836	8.10541	7.57288	7.51672	8.32582	6.93213	6.63853	8.04595	8.06507	7.63267	6.326	6.24677	7.43598	6.9791	7.96346	6.91568	7.94491	7.41721	7.59872	4.41648	8.20253	7.26965	7.84809	8.62477	7.91147	8.16832	7.34524	8.28796	7.76405	8.69923	8.84109	7.70239	7.13335	8.59489	8.96439	7.6422	7.86221	7.64192	6.29206	7.54154	8.1154	8.61153	7.67104	8.1475
RPL32	rS-pS	9.41119	9.70769	10.0926	10.2235	10.1256	10.5136	9.8606	10.2263	10.2872	9.92141	8.87775	11.2208	9.4492	10.7603	8.80671	8.83556	9.55298	9.24024	10.4338	9.17511	9.88066	9.76014	9.92199	7.62965	9.99823	9.07146	10.3609	10.1141	9.87478	9.66373	9.65234	9.62484	10.2089	9.94126	10.1722	10.3038	9.42834	10.0005	10.2981	9.30941	9.33047	10.042	9.70228	10.3722	9.78697	10.2059	10.3133	10.0029
RPL4	rS-pS	10.0684	10.4793	10.487	10.8877	10.7705	10.3198	10.9167	10.5975	11.8487	9.81481	9.91861	10.7334	10.6153	10.6069	10.7402	10.3127	10.3799	10.2317	10.6334	9.76818	10.8487	10.4427	10.8867	8.70384	10.6681	10.4825	10.0011	10.7636	10.4367	10.4844	10.4163	10.7245	10.1424	10.8734	9.56174	10.3347	10.4821	11.1955	11.2039	10.6195	10.1357	10.4079	10.5084	9.02189	10.598	10.1602	9.80167	10.2714
RPL8	rS-pS	11.1661	11.1981	11.3842	11.6048	11.6645	11.9198	12.5746	11.7599	11.6671	11.389	10.3262	12.0331	11.6986	11.6901	12.8267	12.329	10.9937	12.5228	11.292	12.0934	10.9987	10.9458	11.3524	13.1753	11.0601	10.3935	10.6331	10.7799	11.7397	11.0701	10.3706	11.6868	11.9951	11.5906	11.9114	11.7457	11.9804	11.8771	10.387	11.4948	10.6986	12.2405	13.0369	12.2589	11.4604	11.6973	12.4165	11.5833
RPLP0	rS-pS	10.5237	10.9803	10.8786	11.7411	11.7414	11.2954	11.8655	12.2701	12.0987	10.8351	10.8932	12.1922	10.8754	11.6549	13.1514	11.859	11.2606	12.4762	12.3062	12.2585	11.355	11.4998	11.9292	10.9087	11.2603	10.6612	10.6375	11.5811	11.6475	11.1656	11.0152	11.1504	11.1428	11.3029	11.0523	11.3159	11.2702	11.5452	11.5028	11.3177	10.4981	11.4512	11.9473	10.9322	11.8215	11.6847	11.7504	11.6775
RPLP1	rS-pS	10.1195	10.311	10.8208	11.4724	11.3644	10.7404	10.6623	11.1774	11.6152	10.327	10.6951	11.6695	10.412	11.08	12.4641	11.8841	10.4103	11.4343	11.3383	12.0138	10.6845	11.1425	11.3045	11.7228	10.9684	10.5954	10.4753	10.4334	11.1239	10.8565	10.3568	10.6773	10.4878	10.6335	10.1434	10.9244	10.272	11.5084	9.65143	11.0036	10.0351	11.5266	11.9546	11.2019	11.1054	11.3713	11.9881	11.2459
RPN1	rS-pS	8.64178	8.75093	8.92274	8.80557	9.59149	9.00016	8.7265	8.73776	8.23736	9.12404	8.78638	9.02431	8.52639	9.42306	8.83215	8.55019	9.24865	8.98047	8.86948	8.74195	9.52013	8.64338	8.57084	7.91757	8.85702	9.95611	8.633	8.79274	8.71972	8.88988	8.58589	9.21567	8.9906	8.70654	8.42267	8.97054	8.85852	8.33474	8.54522	8.52878	8.94517	9.32727	8.64889	9.19164	8.95869	8.36358	8.84193	8.97721
RPS10	rS-pS	7.4088	7.01365	8.0105	7.65971	8.09341	8.89283	7.37165	7.63073	8.20054	8.0688	6.60223	8.24192	7.12154	8.24413	6.3144	6.55449	7.30205	6.67753	8.13136	6.84199	7.32614	7.51409	7.50683	4.1166	7.15041	6.91021	7.52705	6.65725	7.35004	7.61333	6.46997	6.72539	7.5467	7.39165	8.11014	7.85305	7.62599	7.48973	7.51311	7.86304	6.68076	8.39798	7.24911	7.16045	7.59207	7.36571	8.27084	7.66994
RPS11	rS-pS	10.6178	10.3617	11.2092	10.9209	10.8054	10.804	11.0724	11.3174	10.8518	10.3697	9.93352	11.7789	10.1479	10.9601	11.1348	10.8788	10.3259	10.886	11.2371	11.0142	10.4137	10.5488	11.0712	10.7251	10.7046	10.1672	10.5076	11.0062	11.0749	10.6807	11.0123	10.4156	10.8199	10.7506	10.8772	11.0151	10.781	11.3761	10.6148	10.812	10.0509	11.2901	10.7842	11.1155	10.8173	10.5526	10.8473	10.9332
RPS14	rS-pS	10.6347	10.1996	10.7087	10.6751	10.7022	10.4326	10.732	11.0473	10.6661	10.1142	9.48002	12.1269	9.73831	10.9307	11.273	11.0789	10.2473	10.8718	10.4469	11.0296	10.1667	10.1178	10.8465	10.5623	10.2468	9.13041	9.6382	9.86516	10.0829	10.0352	8.8236	9.94323	10.1975	10.3243	10.2128	10.6091	9.31548	10.7284	10.1976	10.3754	9.4977	10.9843	10.7035	10.9337	10.6017	10.9723	11.1922	10.1679
RPS15	rS-pS	8.78132	9.05685	9.5208	9.54108	9.54951	8.9431	9.12553	9.77457	9.55913	8.85977	8.3634	10.2235	8.92836	8.68519	9.95983	9.78376	9.26919	9.73416	10.2027	10.087	9.10564	9.06324	9.90868	9.97394	9.61503	8.74308	9.48981	9.41667	9.66714	9.55615	8.10672	9.31316	9.76832	9.79598	9.64653	10.1087	9.0841	10.2896	8.45803	9.53993	9.36538	10.5012	9.98484	10.4387	9.47209	9.33705	10.2013	10.0283
RPS16	rS-pS	10.3513	9.97642	10.5089	10.6374	10.5672	10.2615	10.4993	11.0409	10.0401	10.1849	9.92531	11.7433	9.71524	10.8268	11.6073	11.3391	10.0975	11.1641	10.6979	11.0752	10.0122	9.54643	10.4057	10.7763	10.1311	9.42271	9.97486	9.98768	10.6534	9.9425	9.79028	10.4759	10.2689	10.0643	10.1314	10.3864	9.46792	10.4944	9.84213	10.3461	9.69114	10.6108	10.6422	10.6266	10.3965	10.0271	10.9372	10.7547
RPS19	rS-pS	10.409	10.0224	10.8946	10.7286	10.6781	10.655	10.5449	10.1135	10.3045	9.99411	9.6959	11.2372	9.85654	10.5789	10.7219	9.94404	10.0667	10.2456	11.5448	10.3041	10.016	10.224	10.8108	10.6153	10.1108	9.65611	10.2902	10.3819	10.9374	10.41	10.3808	10.4779	10.5634	10.7173	10.6275	10.6894	10.4341	11.3298	9.69137	10.6165	9.72169	10.7963	10.5308	10.2736	10.3114	10.1474	11.1869	10.7551
RPS20	rS-pS	9.11654	9.1655	9.84855	9.42866	9.26546	9.80512	10.1456	8.44733	9.97274	9.37246	8.54458	9.78884	9.73565	8.99364	7.55177	7.66773	8.68582	7.79482	9.11463	7.62406	9.23023	8.77745	8.65367	8.74523	9.26671	8.70506	9.27298	9.74334	9.54442	9.42953	9.07854	10.1735	9.87794	9.77355	9.46704	9.79354	9.04387	9.92072	9.37141	10.8268	9.06888	8.65078	9.44121	8.96311	8.7548	9.20596	9.045	9.58114
RPS21	rS-pS	9.48704	8.47235	10.1899	9.63446	9.70088	10.5847	9.20258	11.1912	9.34057	9.15995	8.67876	11.2623	9.10055	9.63524	11.313	11.3708	8.82278	10.7611	9.82263	11.8238	8.58243	9.10423	9.54288	12.5809	9.36953	8.41656	9.48547	8.81263	9.77193	9.34848	9.8171	9.27121	9.6006	9.21302	10.7759	10.5305	9.08293	10.2933	8.98043	9.90575	8.19689	10.7363	11.1953	11.6105	9.21156	10.3284	10.4957	9.83934
RPS24	rS-pS	9.43039	9.2622	9.70739	9.67674	9.40963	9.81631	9.14809	9.18903	9.92989	8.99134	8.45215	10.2603	9.54617	10.0342	8.17686	8.20673	8.92786	8.23991	9.39207	8.32789	8.95905	8.93839	9.03236	8.80997	9.95735	9.11116	9.24664	10.2243	9.74423	9.75319	9.54615	9.62801	9.60262	10.1062	10.1419	10.0398	9.06639	10.6012	10.1737	10.1087	9.28634	10.3569	9.95194	10.3136	9.5424	9.4639	9.46558	10.0261
RPS26	rS-pS	7.8315	7.46278	7.72131	7.34931	7.55869	8.45667	8.94352	6.83041	7.58616	7.47741	7.53289	9.27489	6.69879	8.30503	7.38658	6.90021	8.37402	8.50321	7.92616	7.79382	8.57828	7.06058	8.58166	4.53523	6.66685	7.04131	8.07254	8.84	8.90043	7.50507	6.63303	8.09847	8.03023	7.80235	8.2914	8.15474	7.46656	8.40509	8.70118	7.4987	6.89684	8.28761	7.64165	8.32861	7.87038	7.81939	7.64676	8.31716
RPS27L	rS-pS	5.04722	7.03411	5.85037	6.38251	6.09902	6.36817	5.59853	4.77267	6.83936	5.3783	6.0029	6.4274	6.77341	5.62483	4.52692	5.17652	6.2079	4.54053	6.77815	3.82096	6.44534	6.25189	6.49382	4.83057	6.35956	6.69326	5.74567	6.87558	6.99497	6.95587	5.47481	6.38672	5.07132	6.17764	5.35306	5.93128	5.54227	6.35129	7.32633	6.28222	6.43935	5.10009	4.92278	5.86232	5.87312	4.80923	4.42584	6.51931
RPS29	rS-pS	8.07305	8.42736	9.1015	9.39838	9.46872	8.87644	8.21136	7.58316	8.86321	8.57718	8.4546	9.16813	8.23576	8.84392	9.22985	9.14376	8.37279	9.04318	9.11442	9.68183	8.72285	8.8389	8.347	6.62589	9.13176	8.34584	8.55783	8.4248	8.76852	8.73525	7.76925	8.91229	9.09598	8.57989	8.02851	8.49985	7.39266	8.46392	9.14681	8.05995	7.95927	9.61621	9.82102	8.61881	8.28775	8.90643	9.02395	9.21377
RPS3	rS-pS	11.9337	11.2131	11.0718	11.3674	11.4531	11.4925	12.2403	11.9819	11.6541	11.5763	10.0773	12.9322	11.0659	11.6662	11.6044	11.2789	10.9641	11.2388	11.6049	11.8622	11.0906	11.267	11.6295	10.9715	10.7355	10.303	11.1107	10.8005	11.0693	10.9752	10.7601	10.4387	11.0692	11.2597	11.1733	11.698	11.2122	11.0203	11.3157	10.8701	10.2563	11.3642	11.5099	11.1765	11.3521	11.6818	11.5113	10.7041
RPS4X	rS-pS	11.183	10.303	11.26	11.5976	10.6462	10.5826	11.0467	11.4707	11.42	10.7484	10.1246	11.5793	10.1901	11.4713	11.2794	11.1295	10.8467	10.3055	12.5616	11.7433	10.4378	10.4431	10.7218	9.78837	10.7437	9.53966	10.7221	10.9317	11.0476	10.287	10.9017	10.7399	10.7309	11.0527	11.3307	11.0784	10.956	11.727	11.9258	11.2733	10.5173	10.8049	10.937	11.5219	10.7557	11.2635	11.6609	10.9978
RPS5	rS-pS	10.2614	9.9789	10.8463	10.7216	10.9478	10.7848	11.2305	11.5034	10.4535	10.0328	9.95318	11.9344	9.86753	10.3368	11.4752	10.5844	10.5246	10.9624	11.2243	11.2731	10.0838	10.119	10.9749	10.4257	10.0828	9.46852	9.71825	10.3469	10.396	9.46792	10.1462	10.0775	10.1247	10.1028	9.83544	10.0405	10.1074	10.7406	9.31237	9.93868	9.27066	10.2923	10.7505	9.93482	10.3307	9.73539	10.1833	10.1398
RPS6KA1	rS-pS	7.86684	7.16241	6.4532	7.47472	7.35141	6.23083	7.23702	6.47505	6.40261	7.12573	8.05342	7.03333	6.72158	6.84391	7.31738	7.83959	7.27856	7.1266	7.35843	7.00403	7.69983	7.09324	7.1953	6.82115	7.67521	7.89103	7.13714	6.84447	7.46164	7.46935	6.69908	7.81605	7.49245	7.34961	6.58242	7.05342	7.40286	7.4335	7.21204	6.17078	6.47858	7.77227	8.26291	7.93859	7.42651	6.63619	8.05292	7.40459
RPS7	rS-pS	9.19503	9.02918	10.1197	9.32491	9.32565	10.6774	8.8959	9.07204	10.292	9.31668	7.99049	10.9626	9.10757	10.5657	7.28209	7.79444	9.06005	7.55396	9.49755	7.70334	9.1336	9.05413	9.36751	5.68246	8.67501	8.25051	9.00132	8.9216	8.93451	8.81729	8.81215	8.44447	9.2656	9.02968	9.37479	9.45202	8.67197	9.69001	9.77959	9.37591	8.14536	8.39647	8.63414	8.57351	8.51836	8.97889	9.24552	8.99402
RPS8	rS-pS	10.6389	10.5268	11.0436	10.9363	11.0121	10.8123	10.5847	10.7982	11.0188	10.8284	9.58308	11.779	10.3456	11.3382	10.6791	10.5382	10.3708	10.2	11.0739	9.95411	10.6433	10.5074	10.5716	10.4187	10.7714	10.0813	9.9891	10.7128	10.3981	10.6237	9.90164	10.3918	10.7712	10.9309	10.6794	10.2726	10.1174	10.8574	10.8938	9.94194	9.92842	10.9072	10.8802	10.6921	10.3499	10.2771	10.8172	10.6399
RPS9	rS-pS	10.466	10.5996	10.6392	10.6883	10.7683	10.5848	10.7396	10.7085	10.5801	10.0788	9.56989	11.0083	9.80386	10.5372	10.1927	10.0509	10.1888	9.98987	11.0401	9.98	10.1177	10.4676	10.7997	9.53117	10.2087	9.66511	9.93466	10.1249	10.2253	10.0852	10.0586	10.0837	10.1942	10.4223	10.413	10.5853	10.4727	10.5236	9.39269	10.1142	9.71847	10.6745	10.0059	10.2474	10.3822	10.1694	10.2342	9.87412
RPSA	rS-pS	9.01619	9.85799	9.6186	9.96766	10.2784	10.3837	10.1412	10.3847	10.2066	9.93859	9.41955	11.6256	9.59137	10.6943	10.7792	9.84902	9.83384	10.3655	10.4949	10.1286	10.1828	9.98143	9.91015	6.71664	9.75814	9.7083	9.71912	9.71469	9.82487	9.60876	9.73903	10.1804	9.98963	9.67859	9.8481	10.1441	9.65679	9.66929	9.87238	9.20721	9.20325	9.96493	10.0424	10.1081	9.98489	10.0116	10.0179	9.74273
RTN3	rS-pS	7.70169	7.46552	7.79795	7.46091	7.37942	7.37991	7.12202	6.70066	7.33892	8.24826	7.2076	7.68198	7.90169	7.39241	6.00085	6.03611	7.43833	6.00466	7.74445	6.09563	7.88876	7.28699	7.03528	6.2033	7.67621	7.92406	7.62974	8.08219	7.00753	7.59577	7.91506	7.5052	7.52411	8.10124	7.15976	7.33342	6.90469	7.03373	7.60598	7.12032	7.26706	6.73339	6.91311	6.42907	6.94344	6.71445	7.34544	6.92302
RUVBL1	rS-pS	6.53319	6.5038	5.99424	6.06233	6.22147	6.78593	6.62742	6.22436	5.72322	6.04738	6.12154	6.13085	5.96635	6.7123	6.35119	5.97826	5.87069	6.43168	5.87177	6.73881	6.68421	5.83356	5.26586	5.33086	5.96201	6.16356	6.10277	6.02068	6.33732	6.05041	5.99871	6.62902	6.91124	6.12877	6.19046	6.56665	6.30805	5.76249	6.14054	6.57939	6.34241	6.73279	7.13415	6.62983	6.44926	6.86087	6.59962	6.12892
RUVBL2	rS-pS	7.59146	7.36144	6.95176	7.49958	7.60547	7.68637	8.17916	8.24794	6.68412	6.77506	7.31019	7.40152	6.6867	7.00385	8.72189	8.13086	7.17944	8.40093	7.49517	9.0466	7.61795	6.99996	7.38174	8.62276	7.38843	7.24442	7.18205	7.19158	8.27605	6.85022	7.07989	7.9079	7.99663	7.44378	6.97125	7.84849	7.23877	7.34808	6.53194	7.21195	7.20909	8.71187	8.73139	8.27873	7.73464	7.08568	7.9138	7.03037
S100A11	rS-pS	9.32655	8.62644	9.25945	8.84834	8.24839	9.1135	8.61509	8.06285	8.14696	8.96431	9.25333	10.1311	8.8807	9.32031	8.31538	8.49833	9.51685	9.22567	9.17414	8.32492	8.43912	8.55642	9.06153	8.65016	8.97635	9.01166	8.99755	8.48803	9.31975	8.81425	7.45922	8.92989	9.18662	8.65677	8.47013	8.68732	8.37025	9.78757	8.88748	8.92363	9.91884	9.40932	8.95935	9.70572	8.70011	9.76427	9.13018	8.66841
S100A13	rS-pS	5.0737	4.96089	4.47085	5.0276	5.84865	4.43574	4.33432	2.67107	3.13216	4.89516	5.02186	4.45399	4.95487	4.60817	3.33304	3.46619	4.99248	3.84925	4.21005	3.63766	4.84698	3.85779	3.34223	3.98716	3.99845	4.51048	4.84777	4.38395	4.00419	4.81106	3.82282	5.70605	4.06704	3.6161	4.23099	4.15161	4.91307	1.77825	4.51498	4.66811	5.21985	4.51259	1.68766	4.34736	3.04088	4.55867	4.50128	4.32687
S100A4	rS-pS	8.83971	6.3382	6.48916	5.32006	4.78133	6.74925	6.40097	4.94532	4.8759	6.22439	7.96441	5.06088	5.16902	5.63964	4.31046	5.50879	5.65573	4.96767	6.59027	4.33756	4.92095	5.60711	6.36919	4.93686	5.88402	5.57317	6.09876	4.87444	6.72411	6.64439	6.11114	5.90989	5.47961	5.28851	6.48689	5.99867	6.51935	4.793	6.66393	6.92941	7.04141	8.85045	4.59879	4.84599	4.68808	6.55345	6.88626	5.38757
S100A6	rS-pS	11.779	10.426	10.8946	11.3056	10.9005	11.5688	9.93577	9.85572	8.37632	9.71479	11.4989	11.3944	10.4719	10.6351	10.3282	10.6736	10.5952	11.6173	11.4161	10.1819	10.6266	10.0596	10.3562	10.1715	10.2708	10.237	10.7207	9.62543	10.6901	10.7451	8.79022	9.81743	10.2512	9.59841	10.4843	10.2085	9.42705	11.0789	10.7356	10.2599	11.6096	10.543	10.9287	11.7342	10.2157	10.1303	11.0761	9.8821
SAMHD1	rS-pS	6.30758	7.09674	6.5445	6.31453	5.82727	7.3332	5.26378	5.4408	5.34847	6.53516	6.80557	5.51474	6.57671	6.79843	6.66974	6.00748	7.73689	7.06592	5.93634	5.19537	6.4316	6.4973	5.47659	6.50559	5.91958	7.02165	5.31452	6.79989	5.46779	6.51582	6.39057	7.44448	6.09551	6.18064	5.74431	5.52405	6.38249	6.31285	5.88236	6.07878	7.70656	7.32844	4.68878	6.1187	5.63649	4.89718	5.16781	6.78207
SAMM50	rS-pS	6.05636	6.76417	5.83402	6.36341	6.21692	6.77895	6.11903	6.53485	5.92322	6.09285	6.21201	5.39624	6.14559	5.85946	6.3283	5.92929	5.92819	5.65444	6.07497	6.13228	6.50048	6.14215	6.24798	5.80275	6.36955	5.94434	5.41684	6.40877	6.04519	6.17863	7.03584	6.35742	5.49795	6.41014	5.85131	5.91891	5.96675	5.99534	6.56801	6.32289	5.94131	6.22597	6.72447	5.86392	6.58105	6.7008	5.28705	5.80293
SARS	rS-pS	7.27827	7.43694	7.48767	7.02684	7.73702	7.53	7.77268	7.99372	7.18568	7.40531	7.21049	7.18032	7.19706	8.30089	7.48815	7.69823	7.04357	6.92485	7.58723	7.17334	7.78393	7.13522	7.62261	7.96396	6.78165	7.9555	7.03941	7.56043	7.50743	7.78238	7.96261	7.74302	8.00743	8.41453	7.61497	6.96472	6.96662	6.89561	8.47586	6.75611	7.55355	7.35006	7.96191	7.38908	7.95792	7.26328	7.66975	7.12593
SCAMP2	rS-pS	6.818	7.26666	6.77622	7.62987	6.9984	7.13225	7.29916	7.27488	7.5679	7.90819	7.76144	6.89451	7.43894	7.09207	6.53231	7.96049	7.5305	6.94392	6.78629	7.46793	7.73288	7.61534	7.75476	7.7634	7.75739	7.59979	7.52804	7.36282	7.45292	7.77343	7.56522	7.42183	6.72074	7.25885	6.84493	7.4017	7.86773	7.58131	6.746	7.31232	7.39231	7.4179	7.84818	7.61236	7.74089	7.16343	7.81844	7.4977
SCCPDH	rS-pS	5.5983	6.35604	5.86333	6.36166	6.49053	6.27715	5.67552	5.49369	5.96453	6.50011	5.9333	6.30371	6.88819	7.49328	4.73611	5.14366	5.38358	4.80365	5.98758	5.18958	6.1991	6.09617	4.5894	6.26044	6.14178	5.22898	5.66842	6.05505	5.46605	5.89682	6.6774	6.68411	6.31914	6.86465	5.91647	5.55956	6.7428	7.44726	6.50427	6.0764	6.47235	6.47027	5.52133	5.69057	5.89232	6.44873	6.66065	5.57512
SCPEP1	rS-pS	5.15587	5.26981	5.70861	4.73791	5.23523	5.54009	5.39941	3.83245	5.17231	6.84009	5.23792	4.58478	4.99463	5.29958	4.86891	5.24008	5.68461	5.47309	5.08776	4.26789	4.69171	5.32726	4.67401	5.06083	3.9326	5.58661	4.09561	5.37477	4.44167	4.97762	6.31535	5.67421	4.28619	5.43138	4.16371	4.13459	5.04629	2.69985	4.12068	5.0776	5.23956	4.4615	4.14333	3.17667	4.40328	5.05286	4.66909	4.53951
SDF2L1	rS-pS	5.43768	5.97121	5.34751	5.99286	7.03563	5.42817	5.81817	6.87238	4.53725	5.47129	6.716	5.32484	5.23085	5.00892	7.43452	7.24171	7.37032	7.6066	5.37653	6.84567	6.66085	5.90676	6.14272	7.58217	6.24758	7.54344	5.41898	4.8195	6.54364	6.34028	5.27274	6.77555	5.48129	6.222	5.58099	6.26423	5.47654	6.29718	4.41023	5.97797	6.19372	8.05271	7.14354	7.52644	6.06645	5.81111	5.25528	6.03306
SDHA	rS-pS	7.0893	7.22252	6.20484	8.12696	7.59075	7.12566	7.49557	7.94708	6.8545	8.50484	8.18786	6.24514	7.35535	7.73509	8.902	8.86589	7.54107	8.15605	6.76995	8.2071	7.01676	7.39155	6.87961	7.9203	7.46652	7.22019	6.85836	7.58573	7.61533	7.90902	7.00135	8.51293	7.24209	7.77383	7.0975	7.5317	8.22961	7.99474	7.62523	7.39666	7.99305	7.87564	8.2685	7.61045	8.01183	7.63828	8.42511	8.78628
SDHB	rS-pS	7.19427	6.89328	6.67331	7.14947	6.83907	6.67989	6.86266	5.58006	6.6338	6.5817	6.98715	7.9167	6.26419	7.3684	6.15966	6.18216	7.28539	6.54092	6.76016	6.05644	7.10884	6.71795	6.84941	5.49737	6.95087	6.66819	6.2243	7.35502	6.68889	6.90401	6.72111	7.46012	6.984	6.77817	6.06593	6.18585	6.46773	6.61957	7.09204	6.37604	6.51745	6.23275	6.90429	6.46012	6.92491	6.0739	7.45586	6.66702
SEC11A	rS-pS	6.55841	7.26562	6.95404	6.62337	6.92206	6.74697	6.82811	6.07247	7.18118	6.29393	6.38352	7.11929	6.7472	6.40932	5.69578	5.96265	6.80425	5.45406	6.50891	5.38954	7.48644	6.68168	6.55484	5.80571	6.71466	6.65973	6.28673	6.60716	6.50027	7.02901	6.50885	7.00008	5.94813	7.08241	5.68909	6.4128	6.16977	6.76419	7.05523	6.48936	6.96207	6.4493	6.51467	6.19833	6.15979	5.75595	6.39622	6.50598
SEC13	rS-pS	6.76392	7.26876	6.69793	7.48198	7.84936	7.49617	7.13419	7.95889	6.95921	6.89114	7.55205	7.75541	6.57194	7.39823	8.23952	8.27408	7.78326	8.00698	7.14813	8.01848	7.46224	7.10304	7.30208	7.3024	6.96905	7.72058	7.17825	7.2095	7.46815	7.34977	6.40053	7.50649	6.94747	6.80951	7.08258	7.0925	7.56169	6.66563	6.87353	6.82001	7.15042	8.00889	7.48792	8.36839	7.46397	7.1712	7.66544	7.25282
SEC23A	rS-pS	6.20218	6.70044	6.47762	5.99399	6.05781	6.71952	6.18975	5.81191	6.24105	6.0283	6.39884	5.27232	6.28036	6.12694	5.09181	5.65199	6.36685	4.98839	6.44924	5.25752	6.63644	6.45422	6.0104	2.92859	6.25208	5.86195	5.97004	5.71147	6.24232	6.36226	5.56614	5.21192	5.77715	6.65198	5.1307	6.16296	6.66458	5.92862	6.97375	6.22971	5.94532	4.43525	4.71674	3.5071	5.52371	5.15733	5.12577	5.19981
SEC23B	rS-pS	7.38139	6.93079	7.37005	6.86963	7.01477	6.75154	7.1271	6.02835	7.06228	6.86919	6.82712	6.58364	6.57313	7.25111	6.77503	7.07525	7.10303	7.00039	7.28163	6.92093	7.35473	7.02814	7.53045	6.65241	6.9696	7.85351	5.87946	6.37197	6.9153	6.80814	6.70244	6.76839	7.01268	6.85905	6.20628	7.0283	7.55255	6.43038	7.57322	6.01568	6.7187	6.48882	6.72385	6.33169	6.89723	6.99768	5.88176	6.15478
SEC23IP	rS-pS	6.1283	5.29263	5.96899	6.00635	6.03002	5.91652	5.803	5.19154	5.68702	5.65352	6.0151	5.30811	6.21608	5.61153	4.81066	4.43563	6.17661	4.79359	5.84375	4.6344	6.74411	5.81779	5.14483	3.20426	6.1505	6.34856	5.55397	6.24372	5.46432	6.14883	5.69717	5.58732	6.11939	5.72238	5.89345	5.56592	5.77531	6.14791	6.06681	6.16184	5.65976	5.33587	5.22306	3.83579	5.40766	5.2466	5.56758	4.78489
SEC31A	rS-pS	7.1221	7.29827	7.19727	7.34666	7.527	7.05713	7.07227	6.69825	7.24913	6.80339	7.19351	6.60503	7.35604	6.64046	6.27664	6.87457	7.35043	6.37098	7.14892	6.68123	7.47607	7.2332	7.16213	5.64002	7.33038	5.96164	7.07998	7.70274	6.97561	7.35447	7.28199	6.68411	7.00396	6.92672	7.10964	6.60731	7.65725	6.54855	7.16648	7.49158	7.73548	6.86647	6.64801	6.68707	7.07773	6.82029	6.79769	6.72185
SEPHS1	rS-pS	6.08412	6.18919	6.41741	5.87768	5.56285	6.2692	5.7979	6.42342	6.20802	5.55865	5.55752	6.11939	6.13754	7.12578	6.10685	5.80169	5.78436	6.08244	6.18767	6.37334	6.13744	6.01054	6.45655	5.87209	5.69968	5.5087	5.75249	5.9457	6.09201	5.92803	6.65677	6.09649	6.41347	6.18961	6.38458	6.24454	5.63877	6.21378	6.1643	6.69079	5.57955	6.14821	6.80184	6.23718	5.8234	5.27089	6.42811	4.99455
SERPINB9	rS-pS	5.32462	4.87553	5.02608	5.16026	4.9534	4.44988	4.28421	3.62462	4.76004	4.53525	6.0693	3.30076	5.04024	4.90103	4.67937	3.98211	5.56542	5.9604	4.06021	4.0035	4.68914	5.0528	3.88614	3.0925	3.75602	5.1587	4.83175	4.71731	4.0604	4.11205	4.12069	4.86228	3.95568	3.13685	3.97345	4.27323	4.57641	4.98687	3.48368	5.45593	5.5692	5.42303	2.76541	3.0917	3.19432	2.897	2.77775	5.24864
SERPINH1	rS-pS	8.25022	8.09615	8.38588	7.47553	7.52405	8.02	9.26746	8.57574	7.63339	7.95471	8.273	7.64449	7.12399	7.43879	9.07865	9.25259	7.63121	9.24101	7.81508	8.309	7.82158	7.61697	8.28369	8.99942	8.08822	8.00807	8.49362	7.60442	7.84035	8.41682	8.13782	7.45834	8.73376	8.20065	7.58956	8.8253	8.41965	6.34151	7.22113	8.11309	8.22146	7.69757	7.47868	8.895	7.82203	7.76484	7.52694	8.31716
SET	rS-pS	8.43576	8.46916	8.04715	8.37052	8.12854	8.41216	8.44166	7.62777	9.25005	7.93051	8.1544	7.79378	8.607	8.78017	7.22376	6.90349	8.43149	6.91251	8.36193	7.32352	8.84951	8.21369	8.01182	7.64542	8.52761	8.62804	8.6863	9.09187	8.18628	8.01423	8.39047	8.89431	9.09255	8.9563	8.22306	8.66564	8.40487	7.97588	9.01471	8.60744	8.44979	8.10613	7.86559	7.61379	7.75329	7.93057	8.0907	8.54911
SFPQ	rS-pS	8.50496	8.56918	8.06619	8.30197	8.29822	8.2562	8.60328	7.82195	8.50707	8.14439	8.13725	7.74923	8.90532	8.17745	7.93927	7.45764	8.35966	7.43176	8.15514	7.90523	9.56417	8.30442	8.03497	7.87105	8.43472	8.64848	8.29357	8.35707	8.5154	8.29941	8.20424	8.8887	8.71322	8.81815	7.81006	8.30302	8.06309	8.00511	8.63936	8.14406	8.40667	8.49345	8.42458	7.93859	8.05104	8.00076	8.2329	7.58551
SHMT1	rS-pS	5.50192	5.23382	5.43472	6.36603	5.27085	6.31162	4.79425	5.93036	4.82042	6.04263	5.50658	6.24426	6.78788	5.54314	5.72761	5.061	5.6312	4.71051	4.94769	4.67223	6.31754	4.88342	5.31258	5.80571	6.06805	5.82839	4.82205	6.0697	5.03711	6.04653	4.10859	6.0056	6.49539	5.77096	5.82721	5.93128	5.90004	5.64005	5.90322	5.00947	4.83337	5.76258	5.22837	5.09005	5.92448	5.63014	5.81951	4.45571
SHMT2	rS-pS	6.69071	7.49756	6.85779	8.04626	8.63768	7.54719	8.7928	7.63115	7.75574	6.94998	8.03719	7.85324	7.37602	8.24655	9.97059	7.80761	7.7563	8.38818	7.94402	8.28885	7.89683	7.00046	7.64915	7.97385	7.66375	8.22494	7.4515	8.9676	8.78164	8.08926	7.15536	8.82038	8.02622	8.2328	7.42227	7.49883	7.88696	6.95317	8.33011	7.47994	7.23346	9.03701	7.66987	7.28289	8.12402	7.95201	8.08973	7.49132
SKIV2L	rS-pS	5.68483	5.7128	5.90465	5.79068	5.53236	5.87732	6.406	6.37793	5.95636	6.29492	5.84906	4.88023	5.75323	4.98334	6.66609	6.42714	5.86929	6.31466	5.42168	7.03339	5.28074	5.86131	6.39274	6.25613	5.58576	6.09307	6.43085	5.7761	5.89229	6.09984	6.05339	6.26984	6.24509	5.76298	6.40529	5.77805	5.51884	5.95454	6.07602	6.16408	5.82761	7.73391	6.43889	6.41493	6.59697	6.17004	6.02587	6.24134
SLC25A1	rS-pS	6.65218	7.3377	6.4097	7.34001	7.75725	6.9156	7.39376	8.48607	7.32856	7.40022	7.72982	6.40239	6.69221	6.62731	7.98827	8.19274	6.88667	7.96204	7.08349	8.0591	7.20035	7.7209	7.74691	7.8061	7.61875	7.36377	7.44151	6.85361	8.27407	6.93647	7.86768	7.26881	6.70145	7.58973	7.3032	7.61536	7.71054	7.5372	6.00499	7.63253	7.03954	8.36089	8.4085	8.57595	7.56945	7.36043	7.18912	6.92525
SLC25A10	rS-pS	5.57171	5.32317	4.24695	5.74715	5.63569	5.58433	5.24145	5.76505	4.90529	5.33238	5.46513	4.24483	5.10441	4.73927	6.43069	6.25577	4.58937	5.20369	4.95854	6.68535	5.28754	5.03537	5.47659	6.74618	5.87587	5.64348	5.21183	4.98317	6.18764	5.76946	5.00977	5.65102	5.97812	5.78286	5.4071	6.18585	4.17578	5.42413	3.40608	5.41136	5.0756	6.74531	7.20044	6.30362	6.1382	5.83303	7.17403	4.57114
SLC25A11	rS-pS	6.11562	6.51531	6.30201	7.14185	6.9856	7.01188	6.70088	6.69422	5.86956	6.54526	6.56121	6.20413	6.00756	6.78665	7.20755	7.07015	6.37574	7.1306	6.22186	6.67607	6.3463	6.37712	6.48478	7.37585	6.70549	6.34593	5.99615	6.41143	6.35241	6.79358	5.37731	6.40439	5.95538	7.27998	6.43497	6.27592	6.12574	6.55609	5.58422	6.44399	6.14578	6.80289	6.24223	6.72987	6.8633	6.68883	6.33132	6.31027
SLC25A12	rS-pS	4.88722	4.47599	4.47929	4.68855	4.19537	4.54117	4.22473	4.01924	3.69453	4.79431	4.14837	5.55358	4.80438	4.18305	3.96365	4.05461	4.4279	4.53651	4.13548	4.25133	4.32637	4.08567	4.3078	3.16796	4.66384	4.12455	4.24821	4.44744	3.29734	4.62966	5.26368	4.08628	4.34261	4.78038	4.22324	3.90295	3.22864	5.33265	5.17091	3.88193	4.49367	3.21393	5.11836	3.60233	4.29205	5.30423	5.23216	3.14848
SLC25A20	rS-pS	4.06441	4.43182	4.18638	3.6291	4.93575	4.51183	4.69912	4.42527	4.0375	4.99925	4.53479	5.69287	4.3767	6.27871	3.29578	5.05807	4.58937	4.01422	4.51219	4.60862	4.02672	4.89206	4.5203	4.89306	4.01552	4.67897	5.16658	3.39857	3.50736	4.46531	5.68228	4.30006	3.73737	4.43326	3.69939	4.06443	5.34008	5.09699	4.44427	4.23721	4.13524	2.02563	4.49695	5.09005	4.79033	4.5481	3.75895	3.73549
SLC25A3	rS-pS	8.49574	9.30006	8.57643	9.3755	9.21402	9.08112	9.76956	9.12762	9.69083	8.98424	9.33712	9.85585	8.95997	9.37506	9.35231	8.74078	9.56565	9.18249	9.53225	8.51819	9.62286	9.03841	9.27146	8.24937	8.9758	8.68749	8.81713	9.58473	9.61091	8.96926	8.5917	9.34071	9.20183	9.13551	8.74671	8.80191	8.87354	8.60743	9.57534	9.28311	8.62643	8.97257	9.36568	8.22706	9.18319	8.98795	9.32813	9.28812
SLC25A5	rS-pS	9.77407	9.41536	9.4211	10.0498	9.81097	9.91246	9.51496	10.8622	8.75202	9.26478	10.6425	10.4775	9.9716	10.535	10.7473	10.2759	9.98494	9.73919	10.7604	11.1119	10.0282	9.28834	10.011	10.1452	9.16416	9.02489	8.9382	9.2559	10.0563	9.29166	8.2575	10.107	9.22415	9.49435	9.48893	9.12043	8.97831	9.79157	10.7438	9.28543	8.96775	9.40294	9.90839	10.0542	9.36007	9.08008	10.3797	9.23379
SMARCC2	rS-pS	6.15473	6.10145	5.55738	6.27235	5.91655	6.0408	6.58666	6.85516	6.76182	6.67894	6.14898	5.48378	6.44463	6.03157	7.49536	6.53772	5.82817	7.14055	6.55315	7.03904	6.12895	6.46945	6.11468	6.44051	6.49272	5.7429	6.61338	6.96688	6.46687	6.18451	6.52942	6.45434	6.13651	6.46038	6.6476	6.59337	6.35239	6.21497	6.3422	6.14152	6.09889	6.83336	6.94138	6.06955	6.72656	6.96232	6.53212	6.83752
SNRPA1	rS-pS	5.07661	5.29468	4.83543	5.17028	4.97946	5.69647	5.69756	5.57306	5.69546	5.10773	5.00861	6.10299	5.58586	5.37037	5.07541	4.80839	5.54981	4.72822	4.9109	4.68462	5.97644	4.91343	5.34957	5.21999	4.97862	5.73889	5.16658	5.39638	5.19609	5.0797	5.67135	5.62112	5.37168	5.53816	4.88009	5.39422	5.35416	5.1403	5.53037	5.2812	5.2215	5.63387	5.69362	5.58182	4.62738	4.62047	5.24377	4.57114
SNRPB	rS-pS	8.34355	8.18198	8.79185	7.98284	8.38731	9.28223	8.95572	7.6833	8.14799	8.81976	7.66583	8.8961	7.81805	9.37457	7.85372	8.12456	8.16698	8.14225	8.69129	8.50893	8.19963	8.34056	8.64219	8.58454	7.6809	7.91698	7.63297	7.94564	8.62739	8.23251	8.317	8.27134	8.50362	8.46523	7.96977	9.83775	7.95221	7.58223	7.55446	7.46548	7.83007	8.65615	8.66967	9.47814	8.00458	8.18377	7.8465	7.72563
SNRPD2	rS-pS	7.66587	7.58419	7.72131	7.81473	7.81539	8.46435	8.03403	7.93927	6.99667	7.28238	7.39285	8.91956	6.96752	7.55666	7.53388	7.32773	7.52696	7.58539	7.89	8.07213	7.4009	6.778	7.29778	7.77174	7.38925	7.22162	7.44467	7.59938	8.21184	7.32653	7.73915	8.15641	7.81279	7.45992	7.52912	7.97579	7.31036	7.70692	7.95266	7.57813	7.44844	8.0084	8.27001	8.19496	7.08854	7.1917	7.97463	7.40499
SNRPF	rS-pS	5.75742	6.03903	5.52309	6.14089	5.75114	6.46252	6.8424	6.0799	6.4374	5.70698	5.8152	6.99621	6.0286	6.32934	7.19369	5.95635	6.61129	6.99015	6.67003	6.96731	6.50995	5.41076	5.78472	6.68167	5.96311	6.04518	6.31235	6.71214	7.18551	6.33711	5.69447	7.08672	6.94929	6.55127	6.30325	6.88809	5.93274	5.70766	7.08417	6.69079	6.37842	6.95174	6.95691	7.05358	5.83278	6.19818	6.55931	6.5521
SNX1	rS-pS	6.1739	6.53284	6.4392	6.35377	6.27857	6.82902	6.60646	6.36481	6.73751	6.41729	6.3689	6.01706	6.41564	5.46027	5.91744	5.92929	6.42603	5.55475	6.20752	5.87008	6.55571	6.5535	6.40397	5.32263	6.49652	5.86564	5.96418	6.8425	6.28717	6.33605	6.92232	6.43547	5.50126	6.38954	5.87872	6.1182	6.66521	6.27335	6.34289	6.22971	6.52817	6.12924	6.26908	5.5543	6.44544	5.78548	6.32369	6.42173
SNX4	rS-pS	5.40561	5.22953	5.89364	4.72709	5.03851	5.35645	5.27482	4.56596	5.47309	5.42463	4.13624	5.27577	5.68639	5.99875	3.56998	3.34615	4.78879	3.30534	5.30887	3.31523	5.55586	5.49961	4.5203	2.61472	5.05488	4.9033	5.15375	5.19324	4.7713	5.48271	5.99761	5.17339	4.75665	4.68218	5.44593	4.93506	5.09743	5.18477	5.59708	5.44122	4.46883	2.91796	4.14333	3.06965	4.23659	4.09393	4.28013	3.66794
SOD1	rS-pS	7.81503	7.79645	7.61998	8.42846	8.79716	8.45615	6.87178	6.53124	6.31499	7.86516	7.79656	8.89512	8.05186	7.92811	8.75702	7.69067	7.41506	7.72554	7.30379	7.06455	8.0167	6.56299	6.47416	8.01275	8.67215	9.69956	7.68561	7.87041	7.7879	8.00827	7.51797	8.74027	8.02994	8.36725	8.02684	7.55267	7.82482	7.96068	7.72287	7.36195	7.96766	8.86649	7.76147	8.96162	8.03919	7.65314	8.92935	7.36986
SOD2	rS-pS	9.04082	8.7372	9.35671	8.72795	8.56691	8.23891	7.43412	6.91177	8.20449	8.31275	9.41275	7.85727	8.82991	8.86823	9.37202	7.62918	9.54052	8.6648	7.21718	7.1748	8.33165	8.86271	7.90406	8.2192	9.41193	8.30914	8.51309	9.26302	7.97681	8.9398	8.68124	9.80864	8.34325	8.53956	9.01593	7.82879	7.90966	8.52694	8.48941	8.14463	9.96434	8.12358	7.59552	6.67799	8.40913	6.98452	8.33438	8.97533
SORD	rS-pS	5.81436	5.74324	4.89026	5.97124	5.97278	6.86296	6.27286	5.91244	6.32409	5.63472	4.98625	5.90691	6.61199	5.73929	5.89581	5.16565	5.40496	5.43909	5.625	5.38701	5.66948	6.47736	5.87973	6.31541	6.65941	4.28711	5.29829	5.78705	6.09762	5.5111	4.89703	6.61151	5.76068	5.84469	4.85773	4.8542	5.32903	5.93731	6.06597	5.4777	5.21985	5.71003	6.76945	4.59514	6.85642	5.21689	5.38884	4.88897
SPAG9	rS-pS	6.15335	6.15677	6.32209	5.81133	5.78479	5.86787	6.16525	5.85874	6.47381	6.08017	6.59781	5.70442	6.65322	5.84958	5.41652	5.58012	5.28012	5.36405	6.01644	5.8934	6.33158	6.08398	5.68169	4.58426	6.52808	6.16356	6.15776	5.81138	5.91152	6.00987	7.04962	6.47561	6.22021	6.36865	6.42486	5.705	5.73401	5.94595	7.14714	6.74418	6.27078	5.0433	6.30468	4.1302	5.19315	5.28686	6.12084	5.94909
SPCS3	rS-pS	7.64493	7.8337	7.78141	7.36423	7.59075	7.33397	6.90176	5.87164	7.22942	6.41178	7.01282	8.07665	6.78066	7.11286	6.33291	5.97981	7.92181	6.71709	7.28379	5.95778	8.44673	7.66846	6.73717	5.75766	7.29107	8.23209	6.77538	7.65348	7.12475	7.18513	7.47698	6.8902	7.09983	6.87395	6.9485	6.68827	6.78732	6.64101	7.48885	7.58316	7.26666	6.77293	5.21061	6.19706	6.17647	5.64136	6.37103	6.25291
SPR	rS-pS	6.32606	6.31812	6.27439	5.63291	6.74724	6.15521	6.20811	6.41854	6.07748	6.72706	5.91684	6.53558	5.76582	5.90513	6.38928	6.7654	6.05528	6.04478	6.27782	6.45759	6.36409	5.92792	6.49607	6.39608	6.67627	6.47204	6.12791	6.07306	6.19394	6.34869	6.04071	6.91571	6.11292	5.79073	6.4624	6.44422	6.46485	6.21854	6.41069	6.6027	6.06523	6.272	5.34042	7.12748	5.90793	7.0875	6.63178	6.56573
SRI	rS-pS	7.36123	7.36927	7.09457	6.15206	7.86779	8.06901	7.95159	7.22772	7.45857	7.72186	6.50333	7.95375	6.19916	7.10161	6.02097	7.07015	6.93288	6.33098	7.97309	6.68226	7.60984	6.90129	7.33011	5.8204	6.98862	6.87776	7.5692	6.35827	6.75353	7.20554	6.54372	7.4168	6.88995	6.94801	7.95726	7.61995	6.36482	7.17087	7.13957	6.97223	6.28666	5.304	7.99445	7.51476	6.10761	7.17892	6.9926	5.81979
SRP72	rS-pS	7.20363	7.18531	6.96008	7.15806	7.11713	7.6679	6.91593	6.04616	6.94984	6.08825	6.77001	7.40899	7.08434	7.02281	5.50489	5.37125	7.17492	5.4498	6.66948	5.65813	7.9021	6.89647	6.65225	4.16345	6.86345	7.77151	6.23895	7.25851	6.49688	6.72738	6.5887	6.2617	7.01152	6.90693	6.64034	5.96777	6.58652	6.50244	7.40457	7.1691	6.72221	6.07077	6.25268	4.34277	6.18198	5.97878	5.76899	5.97834
SRRT	rS-pS	7.01685	6.88306	6.54249	7.19338	6.56558	6.93357	7.02674	7.39094	6.99211	7.05621	6.84898	6.29864	7.15781	6.64537	7.5117	6.86536	6.88736	7.30474	6.99312	7.69264	7.12315	7.03156	6.88076	7.57699	7.23571	7.57639	7.50399	7.08082	7.49133	7.03554	6.97215	7.74448	7.59318	7.66984	7.47546	7.40791	7.10956	7.31122	6.68543	7.23024	7.38532	8.01358	7.66336	7.77874	7.29311	7.26529	7.18551	7.17729
SRSF1	rS-pS	7.64149	7.71548	7.4908	7.47108	7.27718	7.91093	7.71576	7.0867	7.78271	7.19259	7.35495	7.07596	7.98345	7.4227	6.47095	6.24289	7.58131	6.2152	7.40182	6.80652	8.28275	7.59499	7.16497	5.96493	7.57661	7.70628	7.53102	7.58338	7.53827	7.29912	7.12565	8.20125	7.8667	8.14567	7.29351	7.61305	7.27377	7.33663	7.94673	7.63091	7.60036	7.24612	7.43307	6.53847	6.84835	6.67858	7.06506	6.44131
SRSF3	rS-pS	8.23303	8.59986	8.30688	8.18175	8.22747	8.91248	8.22304	7.54832	8.67449	7.92826	7.9361	8.85378	8.52145	8.4086	6.99296	6.73997	8.43054	6.97762	8.37195	7.21166	8.94662	8.18455	8.07166	6.14613	8.23066	8.4365	8.28947	8.23919	8.19703	7.96481	7.44245	8.72389	8.51655	8.69452	7.91517	8.14734	7.82003	8.0082	8.4991	8.44927	8.27974	7.73451	7.639	7.22297	7.48383	7.10742	7.73659	7.41454
SSBP1	rS-pS	6.92933	6.77746	6.57436	6.31634	6.11184	7.24232	6.5348	5.73085	6.6642	6.1732	6.27055	7.05204	6.29635	7.19817	5.00211	5.19535	6.48834	4.83341	6.98164	5.64127	6.92495	6.06882	6.24531	5.60311	6.16778	5.89115	6.79864	6.22974	6.42734	5.64178	6.15691	6.79331	6.60786	6.75218	6.74829	6.77732	5.88611	6.99817	6.92821	6.5642	6.44572	6.16605	5.94741	6.29058	5.70706	6.60021	7.50829	5.57086
ST13	rS-pS	6.94296	7.38721	7.58864	7.06441	6.90629	8.04244	7.36306	6.95417	7.95392	6.88187	6.57701	6.68368	7.24505	7.44114	5.75533	5.62645	6.9086	6.02915	7.25912	5.46332	7.68156	7.08574	6.64753	4.72833	7.41922	6.74615	6.77119	7.66837	7.10317	6.83008	7.61491	7.28597	6.83266	7.49649	7.56177	6.82052	7.13154	7.40245	7.62751	7.62929	7.00876	6.20541	6.51684	6.1558	6.46895	6.62681	6.10438	6.95771
STAT1	rS-pS	9.01373	7.93508	8.54687	8.42575	7.59356	8.8398	7.17846	6.99601	7.62274	8.02587	7.89708	6.60845	8.3089	7.91329	7.99264	6.18351	9.3424	8.74375	7.35055	5.72365	7.82917	8.26881	7.24834	5.65649	8.33438	8.79372	6.90962	7.52448	6.70807	7.51398	7.74991	9.60909	7.46772	7.60321	6.67486	6.94289	7.09332	6.63924	8.36505	7.82603	10.1769	8.83561	6.30802	6.54447	7.65458	6.8646	6.11579	9.22252
STIP1	rS-pS	7.97656	7.66828	7.36493	7.57961	7.49046	7.92908	8.49101	7.67556	7.24099	7.79494	7.54404	8.00266	7.31238	7.39872	7.60605	7.26609	8.0911	7.60565	7.24626	7.4261	8.42878	7.22468	7.67157	8.08935	7.75675	8.35176	8.08069	7.84608	7.76659	7.61899	7.40707	8.52105	8.6683	8.08931	7.75263	7.5686	7.13517	7.23337	7.59028	7.46911	7.97233	7.22628	8.12179	8.02455	7.37044	7.67059	7.77309	7.58621
STMN1	rS-pS	7.0893	7.7421	8.07631	7.24314	7.68649	7.56012	6.91122	5.83844	7.83233	6.82635	6.0554	7.91835	7.71796	7.81557	4.70091	5.13253	7.12954	4.9617	6.87108	4.35833	8.46558	7.79356	6.77412	4.96358	7.26053	7.15399	6.91571	8.46967	6.97926	7.1392	7.38382	8.89233	8.19125	8.19472	6.37149	7.50877	6.65133	6.9265	8.34058	6.71392	8.20547	7.06875	6.18698	6.59359	6.35474	5.39249	6.85406	6.89603
STOML2	rS-pS	7.53116	7.37317	6.81675	7.71895	7.74243	8.34122	7.85773	7.87381	7.44987	7.44855	7.54824	8.139	6.90346	8.00608	7.57626	7.51176	6.73689	7.234	7.36999	7.76201	7.47607	7.03059	7.49787	6.85436	7.24433	7.25709	6.95394	7.15929	7.41165	7.03554	6.88733	7.848	7.71751	7.33083	7.21895	7.99064	7.60389	6.92941	7.31435	7.36	6.80005	7.58238	7.82677	7.78848	7.29862	7.1368	7.61627	8.12249
SUB1	rS-pS	7.1862	7.69149	7.31688	7.16409	7.14139	8.20462	7.14927	5.81637	7.29519	8.04676	6.99837	8.20376	7.58282	8.85224	4.81066	4.69954	7.73037	5.131	7.24478	5.11524	7.89767	7.94752	7.07898	3.52443	7.41841	6.85941	6.56382	7.22267	7.11814	6.93437	6.19747	7.07341	7.46772	7.28974	6.73335	6.97909	6.93156	8.38723	7.72926	7.84011	7.4802	5.18829	5.64287	5.01992	6.02714	5.63514	6.66842	5.78342
SUCLA2	rS-pS	7.63113	5.93343	8.13791	5.41585	5.65603	5.99574	5.66577	5.35153	5.8807	6.05211	5.43902	6.85819	5.27261	7.09505	3.66071	4.19489	5.70825	5.4196	5.66421	4.72117	5.96377	6.03803	6.13408	2.31614	5.50801	5.46569	6.09339	6.05619	4.87157	5.83828	5.75525	5.25355	5.80286	5.6721	5.83232	5.95813	6.58386	6.85031	6.69851	5.51679	5.05536	4.37209	4.55441	3.5071	4.81894	4.28735	5.24145	4.46492
SUCLG1	rS-pS	7.06678	7.14655	7.31629	7.25025	7.42913	8.07096	7.37122	7.70188	7.92432	7.36501	6.78369	8.8301	6.86595	8.35201	6.68242	7.06065	7.17492	6.25606	7.17824	7.26627	7.2368	7.48192	7.72244	5.75461	7.41641	6.64052	6.82881	7.3587	7.25439	7.07029	6.92463	7.4232	7.34695	7.47344	7.06479	7.30041	6.62962	7.28366	8.23626	7.05543	6.31635	6.00984	6.75236	7.18886	7.23769	6.92861	7.69829	6.52519
SUCLG2	rS-pS	6.315	7.59299	6.47762	7.14083	7.12251	7.2871	6.78693	5.71184	6.75981	8.01894	6.78499	7.27506	7.86658	7.25646	5.35897	5.50448	6.7814	4.94967	6.91772	5.4046	7.07143	7.20749	6.01982	2.64144	7.51757	6.26182	6.75429	7.35088	6.91276	7.00326	6.68557	6.55185	6.31632	7.19351	6.69462	6.14607	7.28566	6.32062	7.65712	5.78187	6.09077	5.02191	6.21843	5.67056	6.90782	6.19902	7.07028	5.58642
SYNGR2	rS-pS	9.24297	8.71913	8.51053	8.82917	8.7915	8.86263	9.02464	8.61057	7.79159	9.47377	8.73231	8.63492	7.90975	8.38608	9.0666	9.29436	9.31263	8.84115	8.50424	9.67835	8.66955	8.69194	8.68278	8.45731	8.07784	8.38228	8.46717	7.93368	8.67785	8.56565	8.1221	7.95125	8.67674	8.31905	8.43573	9.01801	8.16981	8.05654	7.34759	9.03706	9.41172	8.38375	9.82781	8.52572	8.94646	8.55016	8.0907	8.02669
TALDO1	rS-pS	7.96127	7.75635	7.63612	7.90213	8.03765	8.28231	7.62054	7.75352	7.2596	8.33013	7.73653	8.08723	7.58163	7.56832	7.75249	7.79972	7.52474	7.76554	7.76418	8.04595	8.11381	7.36892	8.08866	8.6008	7.7697	7.86183	8.43281	7.64974	7.91877	7.68276	7.48285	8.15778	8.16802	7.76586	8.05905	8.13026	8.20262	7.83143	8.07638	7.50136	7.64569	7.28949	8.08619	8.98094	7.67754	7.91138	8.21473	7.26474
TAP1	rS-pS	9.23648	7.8875	8.53604	9.17615	8.48872	9.28681	6.57777	8.11622	6.13133	8.55152	8.51051	7.66894	7.81401	8.46121	9.76184	7.8867	9.8367	9.75288	7.36762	8.04114	7.37361	8.03784	7.94088	7.87668	5.94207	9.24084	6.83686	6.29544	7.27136	7.2393	6.91713	9.46055	7.52776	6.86465	6.9242	7.779	7.15094	7.81619	7.78473	7.74978	9.74687	10.7779	7.59106	8.55354	8.28048	6.04038	7.28099	9.90604
TARDBP	rS-pS	6.77382	6.88648	6.61418	6.3669	6.16675	6.14959	6.68027	5.83405	6.99211	6.55945	6.3946	5.84213	7.16495	6.41984	5.98338	5.79288	6.67665	5.73897	6.52239	6.17243	7.00598	6.71126	6.19262	5.01046	6.88682	7.07669	6.92253	7.09686	6.91148	6.85392	6.97382	7.3853	7.23266	7.26734	6.87246	6.91076	7.01913	6.59507	7.0879	6.82568	6.98609	6.67851	6.48098	6.3929	6.33424	6.35564	6.57961	6.36462
TARS	rS-pS	7.42375	7.11838	6.82174	6.66366	6.82177	7.22578	7.44678	6.68288	7.04478	7.15186	6.61686	6.88721	7.25178	7.94676	6.04363	6.21416	6.89699	6.57557	7.2646	6.45277	7.79411	6.86884	7.21548	4.3693	6.69162	7.49673	6.7199	7.52612	7.02647	7.02705	6.23227	6.99027	7.43436	7.85401	6.72239	6.68827	7.05934	6.76011	8.1752	7.61708	7.21781	6.07077	6.57144	5.40821	7.05285	6.50101	6.73656	6.35969
TCOF1	rS-pS	7.00008	5.83512	5.81913	6.24605	5.61089	6.2572	6.72925	6.55543	6.01033	5.79427	6.47871	5.29288	6.49842	6.3475	6.0687	5.8174	6.15269	5.86438	6.27999	6.61371	6.3951	5.75171	6.0219	6.72291	6.18955	6.82011	6.67572	6.72429	7.04458	6.16797	5.28713	7.54305	7.55667	6.81917	6.58015	6.94533	5.88826	7.15729	5.83478	6.94382	6.52684	7.49544	7.32536	7.17859	6.68507	6.77911	7.93973	6.53398
TCP1	rS-pS	8.04841	8.17558	8.36155	8.19973	7.86983	8.49603	8.28782	8.01261	8.55093	7.69452	7.8582	9.24179	8.13101	8.23847	7.63432	7.19034	8.3295	7.32117	7.91599	7.69162	9.01999	7.76945	8.13803	6.15543	7.9856	8.25963	8.1824	8.01916	8.19415	7.90902	7.67153	8.47493	8.66886	8.30331	8.03406	8.10263	7.09286	8.20968	8.69766	8.46752	7.8908	7.332	7.99885	7.11071	7.49274	6.95384	7.7751	7.45093
THOP1	rS-pS	6.18608	6.06215	6.22254	7.02076	6.2698	6.54878	6.63458	7.45568	6.23431	5.74399	6.7811	6.38415	6.39553	5.41314	7.68474	7.30748	6.42698	7.05263	6.39166	8.02133	6.39431	6.26108	6.92543	8.51218	6.21008	6.96957	6.58595	6.61639	7.05153	6.35392	4.86381	7.06466	6.53629	7.02848	6.15524	6.80716	6.36404	6.42215	5.01062	6.697	6.36352	8.13654	7.52505	7.71314	6.78994	6.14922	7.22645	6.6763
TKT	rS-pS	8.69748	8.85703	8.25191	9.31613	9.15186	9.29109	9.39329	9.86659	8.74357	8.9938	9.39556	9.16128	8.44752	9.17194	10.2454	9.26187	9.06127	8.954	9.3747	9.72871	9.2727	8.70869	9.42584	8.23738	9.48094	8.80383	9.27061	8.8071	9.56895	8.90243	8.04085	9.12394	9.64689	9.26765	8.15769	9.75038	8.76833	9.4417	8.70389	8.41347	8.00389	9.56938	9.84978	10.115	9.45283	8.91789	9.86674	8.64225
TLN2	rS-pS	4.85365	5.42432	4.01121	5.63581	5.37761	4.51721	5.18405	5.22544	5.15407	5.31674	5.92627	3.7205	5.84506	4.89281	5.12406	5.86186	5.31133	3.85571	4.97823	5.73957	6.03617	5.38957	4.76891	4.64495	5.68642	6.12721	5.88878	5.37658	5.23324	5.56985	3.95034	7.2463	5.0824	6.628	4.77528	5.13229	6.23127	5.79313	5.01062	5.16521	4.34692	6.40341	6.3304	4.8032	5.59574	4.37064	4.84095	5.46309
TMED10	rS-pS	8.0055	8.77801	8.30183	8.78761	9.146	7.54159	8.15597	7.21597	8.29609	8.2884	8.39918	8.31514	8.39953	8.38682	7.61554	7.62522	8.90997	7.93904	8.80867	7.68495	9.48758	8.52032	8.116	6.24745	8.71277	9.07663	8.30754	9.00457	8.20328	8.66688	7.8484	8.41013	8.43456	8.11777	7.39536	8.22476	9.04809	8.15763	8.93958	7.984	8.73992	8.04333	7.88728	6.95554	8.18481	7.33761	8.00291	8.21573
TMED3	rS-pS	7.05131	7.33571	7.19791	7.16057	8.24302	6.73172	7.80096	7.26731	7.09453	7.21174	6.97073	7.7374	7.02275	7.27028	7.20378	6.42714	7.01479	7.37612	7.28127	7.47389	7.45056	7.03401	7.41067	7.4776	6.17729	7.82638	6.66672	6.76847	7.3335	7.61071	5.80484	7.1248	6.51189	6.71955	6.3188	6.89947	7.00184	7.38615	6.67389	6.98875	6.7608	7.17124	7.44831	7.47757	7.43923	7.49714	7.35778	6.75604
TMED4	rS-pS	7.62069	6.49041	7.94193	7.20951	7.27147	6.5379	7.276	6.96156	7.68195	7.09798	6.70508	6.81146	8.05784	7.69073	7.31039	7.46763	6.69175	7.33511	7.74497	6.94345	6.62374	6.85234	7.05526	6.94296	6.80453	7.34938	7.30141	7.304	6.62121	6.67314	7.44485	6.71126	6.85352	6.5924	7.42777	7.0991	7.27006	7.67349	6.88167	6.81003	6.53683	6.64773	6.577	7.65787	7.11088	7.66358	7.75982	7.33259
TMED9	rS-pS	8.0207	7.90038	7.8938	7.4658	8.42317	7.98098	8.02616	7.81009	7.14981	7.69943	7.8582	7.57974	7.79521	7.6927	7.98754	8.51073	7.99539	8.13131	7.48207	8.21531	8.01747	7.63798	7.96085	8.10504	7.68857	8.69682	7.5692	7.91726	8.05641	8.58914	7.00679	7.76226	7.9532	7.67304	8.04785	8.16473	7.81862	8.05455	7.55626	7.94805	7.95257	8.00963	8.2136	8.89872	7.92951	8.62871	7.94293	7.74341
TMEM109	rS-pS	6.53954	6.75	6.39639	6.824	6.72108	6.81598	6.97127	6.85732	6.23334	6.89838	6.81765	5.94421	6.30931	6.07218	6.74251	6.82448	6.51896	7.1583	6.70912	7.09039	6.96683	6.46004	6.86459	7.00344	6.92908	6.9798	7.05674	6.94199	6.71975	7.0026	6.51421	7.77768	6.98222	6.5443	6.89399	7.1187	6.2648	5.71778	5.8814	6.79421	6.76704	6.81425	6.97754	6.52232	6.62492	7.00687	7.1716	6.56716
TMEM14C	rS-pS	7.08135	6.98274	7.74862	6.85789	7.40449	7.25143	6.54243	6.45519	7.06662	7.05798	6.31429	7.39361	6.42757	7.41076	6.23049	6.33189	6.46448	6.09205	6.44667	6.15621	6.29664	6.49589	6.47035	4.34512	6.72182	6.15154	6.89736	6.05845	6.04054	6.37981	5.76427	6.76839	6.45245	6.29026	6.8443	6.73419	6.43792	6.7932	7.09781	6.73366	6.51138	7.08946	6.07854	6.40616	6.09304	6.15967	6.72003	6.31622
TMEM43	rS-pS	6.36946	6.56216	6.60361	6.46218	6.16107	6.07586	6.60573	6.12849	6.63672	6.39046	6.46017	5.51619	6.26419	6.45842	6.00085	6.07149	6.46448	6.02629	6.60473	6.20864	6.39981	6.15745	6.02503	4.58426	6.48585	5.68157	6.69089	6.41054	5.80999	6.46256	6.81284	6.22135	6.36708	6.43296	6.48202	6.5199	6.15911	6.05911	6.18613	6.15735	6.27874	6.1383	5.93881	5.68695	6.04239	6.14309	6.5015	5.93368
TMX3	rS-pS	4.90043	5.4922	5.0936	5.09651	4.34656	4.43574	4.86657	2.74771	5.3609	4.28501	4.917	3.4966	5.11101	4.43782	3.77344	3.43936	4.89148	3.86854	4.92204	2.78124	5.7663	5.04508	4.07064	1.54539	5.19441	5.2175	4.94329	5.47973	4.85313	5.16315	5.34329	5.14269	4.25517	5.34844	4.34256	3.86218	4.65438	4.45253	5.85341	5.28943	5.21488	3.92102	3.36257	2.50602	3.78844	3.93275	3.42553	4.52489
TOMM40	rS-pS	7.33532	6.88648	5.80073	7.18154	6.49807	6.94434	7.32948	7.36127	6.15904	6.46418	7.03041	6.41104	6.00756	6.46398	7.8213	7.1977	6.80936	7.03495	6.84548	8.2096	6.89133	6.43514	7.33724	7.06642	6.70614	7.05911	6.84406	6.85166	7.84101	6.6639	6.8891	7.70788	7.58267	7.1344	6.57863	7.422	6.94765	6.82399	5.57242	6.9568	6.67534	7.87157	8.16762	7.67394	7.12956	6.70259	8.40224	6.95007
TPD52L2	rS-pS	7.90421	7.0561	7.89578	7.18797	7.29069	8.0745	7.24499	8.11712	7.2887	7.45705	7.24104	7.57939	7.30808	7.83858	7.17713	7.64296	7.20846	7.63034	7.16854	7.71043	7.031	7.23829	7.42295	8.06427	6.88624	6.88322	7.76703	6.75877	7.33397	6.85687	8.25293	7.50261	7.53545	6.81532	8.35132	7.77969	8.97261	7.98743	6.69253	7.46094	6.90972	7.40781	7.6088	8.37374	6.78572	7.50638	7.71507	7.32249
TPI1	rS-pS	8.70503	9.67757	8.96936	9.92048	10.1547	10.0164	10.1345	9.68676	9.46214	9.54398	9.86898	9.77612	9.03252	9.31544	10.4982	9.62516	10.1835	10.8696	10.3403	9.87713	9.77733	9.40115	9.91654	9.04454	9.47517	9.47787	9.86111	9.40416	10.0667	9.93589	8.87273	10.0239	9.84218	9.6762	9.18376	9.59419	9.30364	8.86486	9.48718	9.36256	9.47848	10.0159	10.0508	10.4763	9.73943	9.26248	10.2554	9.85176
TRAP1	rS-pS	7.29524	6.81161	6.4097	7.56449	6.92764	7.6498	8.05205	7.88975	6.98582	7.27431	7.60328	6.69015	7.17521	6.51932	7.85612	7.55249	7.05836	7.05614	6.85132	8.53255	6.87394	6.98792	7.12091	7.27599	7.34985	6.57906	7.24084	7.20746	7.57611	6.75216	7.1758	7.80139	7.73272	7.33757	7.17491	7.72388	7.27459	7.55519	6.9818	7.29709	6.49507	7.87266	8.04694	7.87604	7.77383	7.3829	8.44083	7.02103
TRIP10	rS-pS	6.15473	5.77746	6.1596	5.83421	5.67344	5.60848	6.28383	5.96689	6.04814	6.36217	6.28528	5.91577	5.99336	6.00639	5.09723	6.22468	5.99762	7.00911	6.52908	6.37207	5.93268	5.84473	5.93165	7.47575	6.24487	5.83216	6.80193	5.06642	5.91914	6.57079	6.59088	6.02737	6.77778	6.37913	6.67628	6.59803	5.94417	7.02832	6.16194	6.41794	6.84095	6.23445	6.61665	6.86883	5.51062	5.39986	7.18852	6.61209
TSPO	rS-pS	7.71483	8.03349	7.34832	8.30606	8.4718	8.19058	7.18969	8.2369	6.86264	8.11022	8.24454	7.86472	7.33014	7.95928	8.26144	8.60579	7.51718	8.86816	8.13156	8.47871	7.93899	7.55545	8.26004	8.71016	8.6229	8.07559	7.57161	7.2853	8.3666	8.36645	7.90314	8.29197	7.08116	8.04308	7.87057	7.965	7.93279	8.06714	6.02329	7.95648	7.70391	8.76669	8.74626	8.85386	8.24951	8.03094	8.16156	8.00475
TTLL12	rS-pS	7.33957	7.13627	5.9675	7.39917	7.66423	7.0145	7.49675	7.78568	7.43483	6.86919	8.45663	5.726	7.176	6.71152	8.20036	8.14373	7.33482	7.54249	6.94071	7.81887	7.81336	7.41721	7.59137	8.16785	8.53872	8.21776	7.38556	7.03161	7.47204	7.79283	6.91423	8.23776	6.97391	7.74473	7.26924	7.10238	7.72416	8.12091	6.60784	7.70817	6.95414	8.48938	8.27129	7.11878	7.72428	7.56649	7.65721	7.27613
TUBA4A	rS-pS	7.547	6.9557	6.94645	7.65365	7.3564	7.48763	7.78077	8.12642	7.227	7.48136	7.25514	8.11491	6.57551	6.47411	8.58041	8.73044	6.75289	8.49004	7.06937	8.80574	8.0503	7.3416	7.59453	8.39438	7.29107	8.01472	7.65998	7.01599	8.08605	6.4401	6.7264	6.10562	8.0348	7.54735	7.21505	7.71246	6.55705	7.86636	7.37941	6.62727	7.10055	6.26291	8.9359	9.03617	7.50636	7.72553	8.20674	6.00596
TUBB2B	rS-pS	0.432143	2.85062	0.805337	0.587085	0.883524	0.321233	3.13122	0.135686	1.9572	-2.19092	0.528618	-1.23154	0.00203791	-2.14634	2.01397	3.08278	0.105301	0.742289	-0.332464	2.49265	-2.36757	2.10734	1.54479	1.36474	-2.72544	-0.994447	-0.670335	1.64852	1.54835	0.0881893	-0.8877	0.655784	1.01971	3.66833	-0.493323	1.0259	0.999382	-1.23722	-0.190587	2.24157	1.38928	0.267149	0.0277867	-0.509225	2.89624	3.37455	1.38226	1.44762
TUBGCP2	rS-pS	6.48906	6.36585	5.71577	6.7207	6.7548	6.10473	6.38493	7.2438	6.40519	6.36788	7.03913	5.69029	6.40495	5.69269	7.41075	6.99768	6.83464	7.13126	6.46772	7.39376	6.40607	6.42402	6.7289	6.55913	6.85636	6.57906	6.49226	6.53916	6.88773	6.30505	6.56602	6.52915	6.9359	6.80369	6.54403	6.88045	6.5984	6.98286	5.91447	6.91618	6.80502	7.8011	7.2852	6.88549	7.1662	6.3707	7.39469	7.08617
TUFM	rS-pS	8.88278	8.64429	7.96952	8.77502	8.51067	8.70472	9.07063	9.04667	8.19088	8.72649	8.81093	8.32515	8.01059	8.6017	9.38345	9.13821	8.49629	8.9058	8.08464	9.43066	8.64694	8.55676	8.84566	9.10099	8.75894	8.34518	8.76368	8.41248	8.98378	8.7597	8.06975	9.08728	9.04375	8.82344	8.63773	9.3735	8.53251	8.91137	8.50578	8.77766	8.42005	9.40614	9.51697	10.0031	9.09359	8.9423	9.59119	8.83017
TXNDC12	rS-pS	7.20629	6.81233	7.14253	6.56757	7.08198	6.95751	6.78178	5.14743	6.67774	7.05563	6.06504	7.37123	6.38061	7.41842	5.39466	5.5964	6.69964	5.36405	6.99663	5.35119	7.51459	6.62582	6.38304	5.97021	6.39341	6.94194	6.5125	7.07637	6.56079	7.00593	6.76224	6.6688	6.8664	6.84777	6.76374	6.61347	6.51378	6.37921	6.97644	6.31686	6.58128	6.08209	6.25961	6.26412	6.17739	5.92775	6.391	6.58135
TXNDC17	rS-pS	5.55927	6.05003	5.86816	5.88743	6.21692	6.7323	5.94912	5.73869	5.40443	5.37642	6.59854	6.24074	5.85491	5.59473	6.00951	5.99063	5.61295	6.47847	6.03792	5.9964	6.54795	5.24539	5.60172	5.90278	5.86532	6.40024	5.80758	5.41943	6.52295	6.48085	4.28383	6.14597	5.60331	5.97482	6.18048	5.88877	5.38498	5.69916	6.16352	6.47319	5.6707	6.30458	5.47	6.77401	5.66828	5.83629	5.65712	5.97081
TXNDC5	rS-pS	4.11629	3.63379	3.19595	4.26336	5.16882	3.9407	3.64383	4.29513	3.27409	3.92133	4.48462	3.02578	2.28136	3.28285	4.60516	4.69577	3.3658	4.63742	3.31075	4.49125	4.27258	3.99238	4.33152	5.17497	3.03314	4.12455	3.54741	3.24821	3.19225	3.19812	1.68007	3.22265	3.20768	2.49354	3.47617	2.8365	3.26885	3.37324	1.928	3.51157	3.6126	4.34729	4.60696	2.4559	3.24439	3.7741	3.86498	3.18612
UBA1	rS-pS	9.02055	8.30364	8.73109	9.10334	8.47467	8.20044	8.80617	9.96701	8.37895	8.86465	9.68666	7.69298	8.06465	8.56164	10.0625	9.638	9.16243	9.56772	9.48549	10.1435	8.537	8.51457	8.6597	9.4111	8.56702	9.09831	9.13066	8.51339	9.56136	8.69993	8.71406	9.55162	8.71483	8.694	9.30017	9.11908	9.35211	9.143	8.64289	8.90165	9.15854	9.21359	9.41246	9.68695	8.93752	9.22214	9.65387	9.72494
UBA2	rS-pS	7.8964	7.12418	7.4246	6.25455	6.31996	7.60613	7.84976	6.49742	7.25675	7.50269	6.66341	7.57275	7.22696	7.67364	5.59201	5.55951	6.92079	5.58422	7.33154	5.96627	7.18542	6.87158	6.67958	4.625	6.95364	6.23361	6.84486	6.6271	7.15947	6.54082	7.48909	6.58811	7.167	6.91596	6.76641	6.84296	5.64769	6.88442	7.341	7.02987	5.92416	6.20454	6.2988	5.16215	6.20745	5.77419	6.72003	5.43991
UBE2L3	rS-pS	6.26991	6.82804	6.42289	6.63716	6.53002	6.9082	6.41518	6.30265	6.57481	6.5866	6.71871	6.14694	6.42096	6.3851	5.33162	5.64809	6.92551	5.72316	6.97051	5.55391	7.32283	6.69654	6.6509	5.72368	6.72117	6.63837	6.70591	6.70494	6.812	6.82406	6.72837	7.21608	6.26955	7.06303	6.84241	6.71857	6.85107	6.88965	6.79249	7.20544	7.00108	6.52106	6.52261	6.63922	6.4067	5.88746	5.99048	6.63744
UBE2V1	rS-pS	3.02771	2.62076	3.27565	2.66429	2.1938	4.4229	2.86517	2.88977	3.30382	2.88486	2.32413	3.12847	3.49084	3.26598	1.3203	1.43466	2.58587	0.626197	3.05834	1.64863	2.24376	2.73485	2.51909	1.29912	2.03465	2.51173	3.22329	2.4413	2.2742	2.636	4.13269	2.62943	3.00817	2.37281	3.75959	3.06926	1.75193	3.21068	2.77642	3.14499	2.3618	1.23311	1.66697	2.38625	1.8892	2.38233	2.65793	2.17266
UCHL3	rS-pS	5.07952	4.20569	5.0936	2.85533	3.17744	4.68196	3.9542	3.51194	3.89828	4.27291	3.14083	5.54932	4.1199	5.05139	0.891263	1.66826	3.78284	2.58631	4.35402	2.08239	3.9897	3.89693	3.61502	1.15819	3.6176	3.28026	4.89478	3.21616	3.79373	3.5368	3.1726	3.95109	4.26298	3.93315	4.94753	4.73506	4.16517	4.95299	5.26183	3.82643	3.90776	2.18812	2.60062	3.37849	2.99147	3.11307	3.80982	2.59817
UFL1	rS-pS	5.2569	5.54153	5.47958	5.19012	5.17635	5.20965	5.14447	4.19376	6.0092	4.49064	4.94973	4.59033	5.98261	5.1627	3.55429	3.05948	4.71292	3.00186	5.11712	3.13433	5.89424	5.45223	4.95278	2.13994	4.4732	5.20593	5.24123	5.46446	5.01595	4.76467	5.32772	4.77062	4.53245	4.95173	5.16753	4.81735	4.16162	5.13275	6.15484	5.66018	4.85483	2.84895	3.79325	2.95406	4.32899	4.26172	4.40531	4.26491
UGGT1	rS-pS	7.15071	6.93475	6.70424	6.5976	7.2118	6.48706	6.76818	7.20864	7.67308	6.91341	6.70508	6.55769	7.47132	6.44817	6.4917	6.00748	6.31134	6.06164	6.6512	6.28387	7.41996	7.14203	6.95464	5.49004	7.1241	7.89373	6.81584	6.60947	6.9411	6.86276	7.0385	6.99702	7.19791	7.49046	7.00612	6.48508	6.73325	7.02492	7.81682	7.01753	6.81217	6.27282	7.37245	6.04997	7.11809	7.65406	6.71337	6.26615
UGP2	rS-pS	6.84387	7.18642	7.12246	6.61164	6.63145	6.74582	6.62167	5.4408	6.94808	6.94744	6.69202	6.57877	7.29439	6.54227	4.12106	4.69954	7.08147	3.90013	6.78324	4.19469	6.84659	6.71369	6.43167	3.49543	6.34445	6.55418	7.10418	6.64752	6.53953	7.21535	6.78966	6.47297	6.48206	7.28557	6.30325	6.26228	6.13484	6.5199	7.5661	6.08352	6.43294	4.84271	4.61778	4.77622	5.46459	5.51553	5.97664	5.58219
UQCRC1	rS-pS	8.28337	8.4989	7.67153	9.02265	8.79701	8.85655	8.91057	9.56783	7.98206	9.04453	8.82706	9.149	8.08822	9.1933	9.72662	9.75583	8.53822	9.06285	8.23804	9.87014	8.61758	8.44438	8.60374	8.77947	9.26181	8.38292	8.77273	9.04803	9.06502	8.93614	8.30069	9.33175	8.82504	9.14091	7.71857	9.04131	8.39922	8.49148	8.68279	7.78805	8.28943	9.84206	9.77901	10.0272	9.41185	9.36299	9.76438	8.72448
UQCRC2	rS-pS	7.94503	8.40398	8.03181	8.60087	8.31857	8.79365	8.24356	8.4266	7.80789	8.37542	8.17185	9.0502	8.3221	8.08246	7.82703	7.9652	8.22549	7.31416	7.65469	7.98672	8.35872	8.16531	8.51773	6.83134	8.37627	7.87924	7.96431	8.42721	7.61572	8.35214	8.04641	8.62603	8.16724	8.5929	7.96542	8.39477	8.03713	8.68323	8.89885	8.41017	8.01965	7.63553	8.40401	8.19177	8.55177	8.01521	8.67599	7.43265
UQCRH	rS-pS	7.47873	7.47914	7.098	7.57509	7.20813	7.86512	7.18823	6.86307	6.88556	7.85369	6.8705	8.87723	7.38148	7.84071	6.16483	6.21943	7.26055	6.25971	7.49175	6.07695	7.56475	6.84791	6.82694	5.08536	7.79894	6.85572	6.38659	7.77499	7.45597	7.84542	7.48402	8.15229	7.8915	8.24718	7.25837	6.8573	6.76874	6.97585	8.08864	7.04696	7.1215	7.22202	7.48608	6.78842	7.34608	6.75463	8.17375	7.48341
USO1	rS-pS	6.8507	6.69889	6.92575	6.739	6.74597	6.56834	6.5225	5.42533	6.5809	6.01746	6.49938	6.67718	7.12317	6.22951	5.23157	5.02537	7.00591	5.22878	6.7166	4.96078	7.13498	6.58246	6.22283	3.93411	6.6628	7.25429	5.98605	6.79651	6.28029	6.47222	6.64565	6.50522	6.47366	6.76023	6.46322	5.58797	6.49059	6.23743	7.0704	6.95422	6.69629	5.38545	5.47149	5.21835	5.92886	5.31206	5.82879	5.74233
USP5	rS-pS	6.50103	7.18031	6.36371	6.87393	6.73645	7.30782	7.89786	7.31584	7.2114	6.84077	6.98996	6.38095	6.30069	6.58797	7.95803	7.26163	7.34692	8.27347	7.26022	7.65168	7.05161	7.0252	7.21046	7.47017	6.6883	6.98489	7.52306	6.67209	7.58691	6.90115	6.8731	7.30243	7.12847	6.96028	7.1012	7.07588	6.75347	6.46786	6.65836	7.18794	6.90304	7.57472	7.41612	7.4807	7.2069	7.46591	7.43576	7.14277
VAC14	rS-pS	5.8021	5.74625	5.73352	5.99737	5.75869	5.76422	5.89411	6.49	5.56343	6.4127	6.49385	5.22854	5.75323	6.09146	6.66974	6.40882	6.07117	6.37885	5.75106	6.43087	5.63392	6.10827	6.13697	6.69926	6.22024	6.37463	6.85757	5.99021	6.17391	5.78349	5.64086	6.50176	6.49456	6.14422	6.23259	6.92072	6.25064	6.28701	5.37069	6.26771	6.29923	6.8768	6.85255	6.93129	6.39012	6.19733	6.88626	6.29054
VAPB	rS-pS	6.67735	6.34318	6.84233	6.33518	6.34357	7.19359	6.5302	7.27542	7.22019	6.64099	6.10606	7.27893	7.15143	7.32324	5.63367	5.90825	6.36487	5.61501	6.38899	6.07852	6.53872	6.80168	6.84117	6.61413	5.78798	5.66053	7.31184	7.00606	6.35522	6.16202	8.29113	6.10675	6.7264	6.74003	7.83221	6.91948	7.82257	7.41132	7.18712	6.97988	5.92821	5.17601	6.69475	6.929	6.04542	6.44446	6.33892	5.79686
VARS	rS-pS	7.05575	7.48816	7.27386	7.51185	7.36012	7.29945	7.77915	8.25971	7.4668	7.60118	7.99077	6.39845	7.09602	7.07944	7.82703	7.83874	7.54458	7.74698	7.31896	8.22347	7.83556	7.1506	8.38474	7.70363	7.40147	8.44021	8.15723	7.23271	7.58252	7.42628	6.90785	8.29546	7.96223	7.39035	7.74046	7.53414	7.50775	8.05288	7.6414	7.96293	7.20784	8.88169	8.10194	8.34305	8.37321	7.58114	8.12876	6.85164
VARS2	rS-pS	5.23881	4.98911	5.40402	5.78938	5.16504	5.40586	4.59727	5.70385	4.97162	5.92894	5.34021	4.41076	4.97308	5.26815	5.98045	5.56779	4.83819	5.31568	5.16007	5.68099	4.95976	5.49537	5.56645	4.995	5.7102	5.12223	5.6899	5.64231	5.06027	5.8323	5.46535	6.20128	5.49297	5.00686	5.84374	5.88114	5.2153	5.58211	5.37205	5.41513	5.564	6.97419	5.80316	5.86872	5.54955	5.28209	6.22172	5.1397
VAT1	rS-pS	7.18957	6.86311	7.43332	6.504	7.2182	5.7071	6.55682	6.40381	5.69405	6.76933	7.17485	4.28643	6.18517	6.02532	6.92137	7.94905	6.16527	7.49	6.35926	6.5743	6.08963	5.64847	6.18705	6.44999	7.71166	7.22736	6.69974	7.08804	6.06822	6.51208	7.33229	6.64162	6.85352	6.0685	6.93966	6.66327	6.87731	6.09451	6.17448	7.25568	6.77551	6.58413	7.108	5.45148	6.30336	7.76712	7.09035	7.64719
VDAC1	rS-pS	9.03053	8.40279	8.04573	8.74566	8.22271	8.82422	8.53089	8.30559	8.23591	8.40692	8.24454	8.3505	8.61224	8.96665	7.51373	7.58192	8.49606	7.61947	8.75831	7.80616	8.96064	8.08403	8.43977	6.97483	8.57784	8.50656	8.06913	8.69075	8.4017	8.72175	7.71075	8.51507	8.86138	8.55525	8.75278	8.24918	8.54741	9.18922	9.04468	9.36036	8.09958	7.59297	8.43341	7.7668	8.25039	7.97807	8.82039	7.37964
VDAC3	rS-pS	7.32065	7.31559	6.3032	7.17757	7.0704	7.93172	6.10467	6.06	7.13902	7.33621	6.86561	7.97404	7.41183	6.79843	6.83795	6.36077	7.46309	6.94619	6.94663	6.82996	7.40481	6.57979	6.37898	5.84072	7.19322	6.90306	6.47998	7.22418	7.35191	6.90615	6.05129	7.80419	7.47699	7.35626	6.55951	6.78005	6.14478	6.98146	7.37263	6.22971	6.76194	6.598	7.9973	6.86723	6.53797	6.36995	7.4128	6.42567
VPS13C	rS-pS	5.75378	5.99037	5.97647	6.25832	5.39547	5.63346	5.55693	5.09217	6.69818	5.00414	5.67683	5.37712	7.09602	5.70526	4.77047	4.15696	5.97051	4.00263	6.03365	3.97688	5.64323	6.5412	5.5259	4.19986	5.89097	6.18434	5.1919	5.32116	5.81816	5.63835	7.09377	6.19381	5.06686	5.84847	5.54567	5.13229	6.07939	6.88816	6.88644	5.94968	6.66079	5.04908	4.91183	3.19716	5.72858	4.89926	4.59126	5.75866
VPS25	rS-pS	6.08846	6.33621	6.36826	6.28624	6.61284	6.74037	6.44562	6.70708	6.32046	6.21282	6.2724	6.75948	5.71696	5.96124	6.298	6.50898	6.27381	6.23515	6.0658	6.76628	6.46869	6.51138	6.38223	6.02451	6.1839	6.13943	5.97004	6.24571	6.10876	6.32544	5.92011	5.01777	6.49954	6.34744	6.24125	6.5199	5.69765	6.80591	6.16901	6.15284	5.90371	6.08866	7.20134	6.83655	6.32679	6.54152	6.18125	6.57072
VPS35	rS-pS	7.49841	7.43926	7.52228	7.26342	7.13125	7.57018	7.43699	6.37088	7.58653	7.38951	7.0671	7.30447	7.77926	7.83357	5.43806	5.52377	7.21672	5.11763	7.55897	5.47763	6.98314	7.33052	7.06641	3.6081	7.88212	7.10188	7.58696	7.5822	7.08239	7.31101	7.28781	6.72613	7.49702	7.51325	7.33052	7.46604	7.02159	7.67998	7.68668	7.54069	7.22648	6.10355	6.41116	6.28341	6.2804	6.52814	6.88774	6.64692
VPS36	rS-pS	7.01382	5.85058	7.18119	5.67717	5.59973	5.68696	5.71388	6.03983	6.81182	5.97076	5.37161	6.63083	5.79066	7.0203	4.39217	4.5859	5.4856	4.43234	6.38094	4.57351	5.62053	6.56974	6.17212	3.35718	5.65	5.29053	6.90885	6.34259	5.50708	5.5111	6.45809	6.08616	5.37168	5.98516	6.7935	6.02661	7.0152	7.16533	6.99864	6.20382	5.21654	5.29592	5.18718	4.64072	5.39505	5.37018	5.29599	5.24864
VPS45	rS-pS	5.37518	4.98911	5.48797	4.3541	4.47731	5.04622	4.47816	3.87863	4.29972	4.8195	4.00446	5.64969	4.96582	5.5023	3.66071	3.59333	4.94286	4.18808	4.56049	3.65456	5.03639	4.71357	4.04216	3.30799	4.53663	4.67057	4.5557	4.70004	4.15378	4.9447	4.86381	4.8241	4.67404	4.56767	4.49846	3.95235	4.8745	4.07593	5.14885	5.05846	5.10992	4.42046	4.63119	3.4906	4.43134	5.09338	3.64451	4.21117
VPS52	rS-pS	5.44671	5.62889	5.69418	5.81133	5.5542	5.74428	5.528	5.96689	6.30216	6.35454	5.44231	4.9934	5.88407	5.55361	5.61488	5.3474	5.71605	5.52872	5.46292	6.05961	5.326	5.67623	5.898	4.59797	5.47754	5.71052	6.22062	5.99612	5.45386	4.84119	6.15887	5.62112	5.89	6.17162	5.7142	6.02661	5.92332	6.03367	5.74728	5.7524	5.5705	6.68842	5.75004	6.17786	5.99199	5.07878	5.12074	5.56373
VWA5A	rS-pS	3.44327	6.05003	5.63498	5.42593	4.94239	5.77099	4.3518	4.96418	5.15203	5.66437	5.3045	5.92458	4.61331	5.44723	3.82666	5.00111	4.08685	2.81564	5.87941	5.39206	6.49609	6.41506	6.04975	3.18623	5.16221	4.68731	5.01312	6.69189	4.6049	4.89675	5.17555	2.46901	4.66522	4.23971	5.46414	5.44688	5.35416	5.22319	6.04649	6.30066	4.47716	3.00776	3.95987	3.58689	5.21304	6.44233	3.46573	4.11689
VWA8	rS-pS	6.33582	4.51532	6.00159	5.01653	4.36315	4.82656	5.0746	4.47872	5.36443	4.85241	4.9681	5.5191	5.69738	6.24251	3.64598	4.04278	4.48375	3.78302	5.80718	4.23457	5.31107	5.38652	5.43026	3.03319	5.39029	4.61041	5.8271	5.45076	4.99927	4.74886	5.29961	4.74165	4.95789	5.69326	5.95092	4.9252	5.95756	6.54192	5.75043	5.14266	4.46045	4.22325	4.99304	3.49887	5.07558	5.04912	5.57311	4.45879
XPNPEP1	rS-pS	6.79431	6.06817	6.39416	7.17558	7.05516	5.60785	7.04459	6.54562	6.51808	6.41912	7.16542	6.60777	7.17914	6.89557	6.70036	6.54298	7.53887	6.71531	6.67662	6.4624	7.39265	6.51837	6.02399	5.9247	6.74758	7.48959	6.55409	7.29588	6.87277	6.73462	6.08976	7.7401	6.87089	6.86838	6.73472	6.16086	6.49977	6.7868	6.5154	6.88256	6.84899	7.3113	6.99788	6.35921	6.8747	5.82758	6.27813	6.76352
XRCC5	rS-pS	8.81441	8.8483	8.97888	8.49418	8.28194	8.95578	8.65806	8.23135	9.3485	8.26389	8.29363	8.81685	8.66078	8.47297	7.27612	7.34169	8.27909	7.42688	8.43694	6.96477	8.80299	8.56741	8.48995	5.99373	8.21873	7.68038	8.47801	8.86928	7.99975	8.30293	8.30379	8.6288	8.69852	8.78058	8.26639	8.30824	8.24103	8.48408	9.4954	7.8232	8.35264	7.65398	8.62662	7.33292	8.0108	8.55379	7.74804	7.60821
YWHAE	rS-pS	9.52351	9.73426	9.64686	9.34761	9.47703	10.1096	9.54671	9.13403	9.39909	8.89096	8.96696	9.3851	9.49638	9.55482	8.58524	8.40261	9.56781	8.57518	9.38856	8.308	9.80016	9.21043	9.02003	7.89554	9.31984	9.2291	8.9669	9.46839	9.03319	9.07666	8.42035	9.57048	8.70392	9.60736	9.05454	9.20667	8.62933	9.28625	9.64159	9.23837	9.28802	9.04775	8.05518	9.13884	8.89519	9.03185	8.41102	8.74779
YWHAQ	rS-pS	8.47768	8.50735	8.62573	8.20413	8.19493	8.95634	8.17671	8.16449	9.32014	8.162	8.2893	9.10644	8.25747	9.08322	7.34614	7.44083	8.48196	7.48845	8.2552	7.35164	8.77138	8.49645	8.59432	6.61582	7.88618	8.08589	7.9869	8.42874	7.58572	8.00827	7.75929	8.25221	8.23239	8.2699	7.76804	8.02568	7.72386	7.88408	8.94337	7.7815	7.83061	7.25615	8.32944	7.05007	7.53646	7.73196	7.81182	7.32839
YWHAZ	rS-pS	10.177	9.69937	10.0371	9.49726	9.55548	10.6281	10.2458	8.0287	10.0683	9.53598	9.71643	9.77391	10.1977	9.91109	8.02503	8.16913	9.80013	8.6456	9.57887	8.00289	10.2789	9.56604	9.04971	7.02389	9.75647	9.62875	9.51172	9.62008	9.94916	9.47009	9.22586	9.86219	10.0713	9.50904	9.7445	9.27937	10.1596	9.83804	9.92786	10.0684	9.59639	8.44897	9.32013	8.43215	8.44704	8.60565	9.17027	8.94176
ZMPSTE24	rS-pS	6.86929	6.66431	6.53036	5.1842	6.02586	6.89586	5.94106	5.13322	5.90515	6.04974	5.84906	6.91012	6.72481	6.6157	3.95172	4.51057	6.23853	4.17781	6.29148	3.90103	7.40871	6.13671	5.72071	4.17264	6.28588	5.85085	5.71282	6.3286	5.82087	6.55361	5.97113	6.1371	6.44044	6.25938	6.16539	5.30576	5.57204	5.96874	6.3622	6.00821	5.78689	4.59393	5.45499	4.1825	5.12986	5.10604	5.92998	4.86828
AAAS	rS-pU	5.35852	5.64671	4.89026	6.0677	5.64657	5.78499	6.25159	6.32367	6.10096	5.70248	5.6628	5.41355	5.45984	5.54314	6.55614	5.65782	6.14809	6.45527	5.98228	6.31077	5.76995	5.82795	6.17586	5.5083	5.77676	5.75486	5.86064	6.40344	6.38945	5.4082	5.56318	5.72984	6.15659	5.95393	5.67352	6.10516	5.36657	5.21368	5.76189	5.90484	5.69231	6.45729	6.44346	5.86392	6.30252	6.01854	6.41276	6.22967
ABCF3	rS-pU	6.13531	5.80081	5.74407	5.75249	5.78602	5.70593	6.066	6.29841	5.45499	6.62996	6.15099	5.24621	6.1504	6.19315	6.14139	6.15905	5.72225	5.94079	5.26727	6.40863	5.58512	5.74339	5.64158	5.28499	6.13008	6.08993	5.95534	5.29071	5.6513	6.09609	6.17346	6.25659	6.33776	5.97828	6.15829	6.09199	6.03926	5.87383	5.32785	6.03783	6.20128	6.54308	6.56656	6.33631	6.25533	6.38115	6.57686	6.5456
ABHD12	rS-pU	7.04687	6.2916	7.36037	6.01639	6.57487	6.05242	6.89283	5.99336	7.09931	7.15736	6.52521	5.43221	6.44202	6.90922	6.33521	6.72894	6.42412	6.15756	7.14892	6.57984	6.07694	6.84124	7.27873	8.38255	6.58134	6.74014	6.3822	6.44119	7.17547	6.74501	6.35002	6.76982	6.46352	6.74207	9.19334	8.30063	6.61344	6.1982	6.6182	5.87507	6.38359	6.57013	7.23556	8.53681	6.27697	7.42969	5.71664	7.17542
ABR	rS-pU	7.88191	7.22521	7.30862	7.51225	7.14283	7.46101	7.25757	8.487	7.5212	7.64293	7.62877	6.03649	8.7577	7.08967	7.54384	7.9303	6.96986	7.19823	7.66633	8.45419	7.14249	7.69245	7.94501	7.83171	8.08114	7.63796	7.87804	6.85426	8.15301	7.29641	7.33705	7.38811	7.0572	8.01814	8.46088	8.15895	7.77711	8.31736	7.67377	7.89307	7.56532	8.15921	7.38953	8.00689	8.20392	8.46393	7.32864	7.66861
ACO1	rS-pU	6.16023	6.49667	5.67227	6.41068	6.37255	6.50443	5.98542	6.2575	6.49168	6.8645	6.6335	6.21135	5.89748	6.48327	6.92442	6.33432	5.77991	5.78538	6.49965	6.79323	6.92713	6.20327	6.15797	5.45657	6.12812	6.46477	6.25585	6.68092	6.45119	6.55179	6.56307	6.8716	6.65095	6.02242	5.7017	6.06754	6.75347	6.21854	6.84881	6.94382	6.55267	5.2681	6.49206	5.47474	6.96759	6.66459	6.50922	6.80221
ACOX1	rS-pU	6.9612	6.55274	7.09251	6.52758	7.24799	7.05297	6.75444	6.71664	6.96504	7.39091	6.48271	6.49179	6.76403	6.53172	5.66689	6.09746	6.64434	5.54679	6.8484	6.28793	6.38404	7.17291	6.89277	5.1426	6.93526	6.87958	6.9119	6.84119	6.835	6.51489	7.93261	5.8743	6.74047	6.44798	7.45575	6.68827	6.79881	6.4457	7.37229	6.75907	6.10785	4.84714	7.20807	6.18429	6.77663	7.06545	6.20043	5.50984
ADAM10	rS-pU	6.58423	7.1669	6.50372	6.89282	7.05414	6.50544	6.98478	5.6665	7.39136	6.36503	7.40975	5.91356	7.66183	6.50411	5.83542	5.95003	6.91809	5.8022	6.68154	5.30109	7.46187	6.91406	6.28837	4.37727	7.05718	6.76598	6.29727	7.48048	6.52628	7.02705	7.33055	6.92089	6.07678	7.20976	5.78833	5.97257	6.72183	6.89561	7.0083	6.76499	7.03579	6.2794	6.27079	3.7273	6.34657	5.80557	5.62019	6.37198
ADD1	rS-pU	7.57405	7.65473	7.56405	7.422	7.68583	7.24962	7.33168	7.43651	7.44362	7.51044	7.64884	6.76194	6.77756	7.08547	7.44944	7.56754	7.6382	7.51062	7.3509	7.19732	7.28471	7.59168	7.64036	7.69329	7.5973	7.50383	7.57209	7.68675	7.33824	7.87993	8.28038	8.02433	7.67895	7.70673	7.86684	7.31937	8.00773	7.3295	7.25767	7.38134	7.84086	7.71282	7.63999	7.19077	7.51294	7.34717	7.5801	8.01707
AEBP1	rS-pU	8.30651	8.63214	9.0732	6.30638	5.45551	6.98519	6.13224	6.0922	6.80599	6.87721	8.5816	4.68668	5.86469	5.3958	7.42484	9.55673	6.90451	9.72669	6.13601	6.6394	7.01931	6.77567	7.20588	7.43241	8.14019	7.24301	8.08779	8.08386	7.20069	8.83872	8.2734	6.94587	6.37251	6.47756	7.81587	8.71977	8.97944	4.90948	5.32504	8.83923	8.81683	7.96013	5.14104	6.17658	5.02327	7.07744	6.63178	7.70017
AGL	rS-pU	5.07078	5.22953	4.46662	4.81149	5.10119	4.99412	5.20344	3.73541	5.29396	4.78866	4.9451	3.74059	5.59529	5.00384	3.43938	2.80307	4.61294	3.57173	4.64803	2.37523	5.9218	5.3727	3.83489	1.4275	3.84463	4.27609	3.73132	5.67657	4.59858	5.35491	4.96348	5.35841	4.93361	5.4906	4.46268	3.41768	4.41556	3.93838	5.0176	4.2457	4.52613	3.97059	4.16194	1.47058	4.57523	3.9368	4.29805	3.82885
AHCYL1	rS-pU	7.42318	7.28178	7.16755	7.31809	7.37697	6.9813	7.26681	6.61971	6.98525	7.16119	7.36625	6.07062	7.48914	7.44161	7.50865	7.06797	7.34943	6.59501	7.22656	6.6234	7.51676	7.0895	6.65225	6.73227	6.45491	7.40988	6.93383	8.01101	6.91148	6.9462	7.35295	7.63925	7.01326	7.24888	7.33052	6.46139	7.68569	6.86557	7.44652	6.69545	7.12283	6.62727	7.19864	6.08886	7.25306	6.62493	6.75127	6.49702
AIP	rS-pU	5.84543	5.56387	6.00597	5.71601	5.43368	5.93373	6.69678	7.25478	5.19629	6.48707	5.03717	6.83209	5.16585	5.98979	6.81838	6.99154	5.52517	6.98722	5.69374	6.65418	5.431	5.67373	6.33187	7.32008	5.58576	5.79403	6.10943	5.82738	5.55351	5.77259	5.96107	5.69853	6.00983	5.81796	6.31424	6.26228	5.89897	6.04712	5.16307	5.93926	6.24012	6.44492	6.36132	7.35588	5.97831	6.48171	5.99048	6.09173
ALCAM	rS-pU	4.7333	6.62317	5.6255	5.86416	5.56859	6.22262	5.07249	3.73541	5.80476	3.83065	5.94146	5.62017	6.4705	5.98206	4.41841	3.85929	6.02046	6.33792	4.32076	4.61727	5.08206	5.76353	4.12207	2.97135	6.01388	6.62322	6.01187	7.26587	5.64212	5.98715	4.76448	7.07631	5.31452	7.77383	3.64818	5.26724	4.6569	5.67512	5.72934	5.34577	6.46887	4.89071	4.72927	1.8527	5.18034	6.43661	5.07469	5.56658
ANLN	rS-pU	5.82998	5.53458	5.85362	6.04391	5.41152	5.99381	6.15333	5.06247	6.58771	4.85783	5.59347	5.82694	7.3808	5.94808	4.31977	3.81823	6.19569	4.86256	6.3715	4.18309	7.1523	5.20437	4.86028	3.32457	5.10557	6.13638	6.22798	6.68385	5.47297	5.80504	4.41081	6.66957	7.00104	6.39472	5.14923	5.23566	5.53267	6.06706	6.31273	5.65382	6.55661	4.42343	4.98888	3.81606	4.66463	4.72967	6.06304	2.93521
AP1S1	rS-pU	7.52051	6.91014	6.99287	7.456	7.22638	7.33454	6.80036	6.79322	6.69678	6.86248	6.78758	7.8188	6.68228	7.29076	7.0941	7.63658	6.94222	7.22903	7.93649	7.15341	7.13921	6.21708	6.93542	6.9918	7.23708	8.20328	7.71603	6.71787	6.73134	6.72657	6.35345	6.80035	6.90063	6.31777	7.371	7.00156	6.21335	8.27456	6.00849	6.73818	6.21296	7.52062	7.41612	8.43053	6.6563	7.9407	7.2439	6.99953
APPL1	rS-pU	4.85365	5.82235	5.54135	5.86539	5.65603	5.52815	4.30231	4.67465	4.96698	5.22128	5.71269	5.29797	6.45892	5.69269	3.27678	3.60946	4.65895	4.00844	5.81914	4.19469	5.25497	4.85941	4.3078	2.13994	6.02867	5.23468	4.51214	6.4931	4.71112	5.52601	6.4235	5.78199	5.55319	5.86348	5.62138	5.22766	5.58934	5.31052	5.64965	5.10585	5.60889	4.43525	4.78073	3.30489	4.55836	4.21574	5.38255	4.40554
ARF4	rS-pU	7.76083	8.52454	8.10523	8.02045	8.24302	8.37477	7.68953	7.06876	7.57248	7.97882	7.83961	8.34497	7.78236	7.92308	6.05203	6.53667	8.79324	6.90553	7.86954	6.09872	8.80906	7.70843	7.40149	4.52809	7.47695	8.45312	7.99051	7.97855	7.53744	8.1163	7.52026	8.4692	7.56381	7.83318	7.44787	7.62605	8.03931	7.04517	7.80579	7.57561	7.92011	6.49024	6.27422	6.60321	6.9882	6.95684	7.35938	7.21918
ARPC1A	rS-pU	6.82148	7.24183	7.43928	7.21775	7.46762	7.42622	7.30231	7.57835	7.5338	7.97166	7.34047	8.18119	7.14742	7.90684	7.28328	7.45541	7.61505	8.09287	7.96144	7.2088	7.62802	7.23235	7.39064	7.14088	6.80269	8.17017	8.0286	7.26293	7.31099	7.41581	7.44325	7.42091	7.4086	7.10785	7.62309	7.59528	7.29624	7.99578	7.73509	7.25041	6.84631	6.72258	7.46526	7.88396	7.43308	6.88205	7.24621	7.17167
ASPSCR1	rS-pU	5.21257	5.36683	5.70861	5.35914	5.20609	5.36468	5.62752	6.21539	6.88924	5.50618	4.8141	5.28093	5.45984	5.47869	5.20166	5.53226	5.26107	5.2849	5.09105	6.5177	4.96188	6.61413	5.50668	7.56482	5.44642	5.0136	5.67741	5.04605	5.49013	4.99648	7.0289	5.27191	5.72008	5.6721	5.94268	6.10297	5.90537	5.63472	4.12068	5.83907	5.1796	6.17841	6.13801	5.94488	6.92436	7.7433	6.79137	5.70393
ATM	rS-pU	5.27477	5.0991	4.67569	4.84942	4.53411	4.83197	4.5855	4.04478	5.05702	4.78582	4.29021	4.72248	5.50808	4.236	2.51327	3.50983	4.67823	3.23772	4.45201	3.80592	4.66586	5.36342	4.46927	2.41237	4.40361	4.67897	4.32802	5.63172	4.55686	4.21686	5.46535	4.77634	4.8582	4.85739	5.21912	4.43489	5.20497	4.83701	5.24855	5.56845	4.57608	3.43605	3.29675	2.21603	4.35526	4.48027	4.55817	3.75063
ATP13A1	rS-pU	6.34067	6.64671	6.34652	6.97002	6.90232	6.25478	6.79526	7.6731	6.41032	6.65115	7.25747	5.7485	6.69988	6.82747	7.4684	7.26482	7.09409	7.3124	6.98783	8.09358	6.81343	7.04227	7.50385	8.49076	7.07459	7.42244	7.04706	6.5286	7.24684	7.14222	6.66918	7.29497	7.35383	6.77022	7.17943	7.49466	6.74992	7.04785	5.58186	7.23131	6.92603	7.60512	7.16075	7.38853	7.45754	6.66581	7.46877	6.97447
ATP1A1	rS-pU	10.6498	10.7568	10.3308	11.0564	10.0499	10.3902	9.97994	11.2269	10.0945	11.0438	9.93862	9.25494	11.0555	11.053	10.1806	10.3694	9.50509	9.62473	11.2676	11.1286	10.3992	10.4115	11.4301	11.1621	10.3129	9.13842	10.7313	10.682	10.1966	10.7445	11.7912	10.0388	10.6559	10.0974	10.5614	10.4851	11.6308	10.166	11.755	10.4471	9.14118	8.97421	10.8744	10.4227	11.6637	11.1247	10.8545	8.99349
ATP1B3	rS-pU	7.48038	7.57871	7.75254	7.03509	7.97748	7.80136	7.96499	7.2199	7.26386	7.99948	7.21242	8.18119	7.70658	8.72123	7.19496	7.23523	7.12017	6.45101	7.28271	7.47032	7.40403	7.30811	7.19345	6.66222	7.50893	8.02875	8.02156	7.42329	7.6169	7.869	6.49807	7.97042	7.93557	8.03398	8.02656	7.67983	8.01562	7.32122	7.7127	7.66374	6.72804	7.57772	7.56439	7.92407	7.29735	7.53808	7.63447	7.89569
ATP2A2	rS-pU	7.82372	8.40683	7.72131	8.6877	7.98018	8.19856	8.9376	8.63095	9.02605	8.54985	8.91789	7.94403	8.90508	8.65005	9.29238	8.43805	9.37513	9.13432	8.8221	8.71276	8.94622	8.46225	8.54914	8.09299	8.57046	9.39336	8.54389	9.22767	9.12445	8.66141	9.02092	8.72389	9.03479	9.06542	8.53948	8.28192	8.99638	8.34484	8.80686	8.75777	8.76124	8.5472	8.77011	7.93364	8.66147	8.85031	8.56308	8.4332
ATP6V0A1	rS-pU	5.94282	5.74324	5.97348	6.17415	5.46477	5.19378	6.02518	6.39292	6.16816	6.80058	6.61467	5.89799	6.24334	5.60986	6.01811	6.71968	6.28748	6.58726	5.72056	7.19226	6.08086	6.1637	6.10978	6.70402	6.19425	6.2674	6.47483	6.50641	6.19603	5.84722	7.21678	6.20553	6.17328	5.96789	6.58998	6.61653	6.27224	7.08613	5.72934	6.52291	5.55354	5.97787	6.99113	7.18502	6.58453	7.19721	6.60413	5.9381
ATP6V1C1	rS-pU	5.69435	5.63864	6.06604	5.28912	5.02606	6.08177	6.68235	4.87017	6.32228	5.70698	5.50972	3.98335	6.47944	5.83678	4.61275	4.52765	5.82961	5.15738	5.30462	4.73315	5.39055	5.52621	4.86494	4.27004	5.80526	5.50399	5.59251	6.11277	5.70224	5.34864	6.17249	6.13153	6.33406	5.73876	6.61241	5.26724	6.33435	5.52752	5.99442	6.47138	5.68514	4.64571	6.01447	4.46182	5.00472	5.40572	5.55086	4.97748
ATXN10	rS-pU	6.5427	7.02299	6.48812	6.60722	6.7428	6.63203	6.86996	6.16271	6.78901	6.25958	6.47951	5.92897	6.61431	6.7896	5.53718	5.34499	6.80352	5.87236	6.64281	5.67892	6.98784	6.69284	5.96887	4.23538	6.72117	6.91909	5.51439	6.65276	6.12093	6.58777	6.7865	6.33626	6.13758	6.32321	5.89223	5.57541	6.66771	5.62758	7.02786	6.79998	6.76648	6.03917	6.51467	5.15431	6.30167	6.08855	5.68463	5.75366
AUP1	rS-pU	8.1158	7.12649	7.73679	6.91921	7.63207	7.82731	7.70865	7.63955	7.39783	7.74067	7.27141	8.36352	6.95658	7.82063	7.36426	7.37156	7.66221	7.85811	7.08349	7.47983	7.6473	7.33646	7.95868	7.71154	7.31495	7.42369	7.58074	7.2287	7.52293	7.43963	7.38089	7.73128	7.82043	7.58407	7.61866	7.65394	7.55966	6.96384	7.77164	7.12032	7.29598	8.04333	6.85369	7.94995	7.6638	7.84874	7.7238	7.42086
B2M	rS-pU	11.766	11.7959	12.0971	10.5152	12.5717	12.0852	10.0884	10.7735	10.3645	11.7976	10.76	12.1974	11.5054	11.9452	11.3025	11.1162	12.8289	11.8974	11.5067	9.90144	11.1364	11.8175	11.2551	10.5815	12.0647	10.1332	10.7657	10.3648	11.2229	11.6882	11.0662	11.5812	9.98779	10.5925	9.97155	10.8753	10.7584	11.0834	11.2939	11.101	12.5452	9.35941	10.0314	10.0684	11.0858	9.38383	10.2235	11.6415
BAG6	rS-pU	7.87649	7.80586	8.34951	8.03259	7.77131	7.76239	7.83025	8.33693	8.36226	8.47256	7.94628	7.07349	7.58932	7.84	8.26264	8.28259	7.79839	7.43553	7.5971	8.30164	7.6764	7.90842	8.51329	7.42954	8.05585	8.31991	8.43943	8.19825	7.94046	7.94066	8.15532	7.54808	8.18535	8.12011	8.35043	8.23578	8.17555	8.0988	7.93895	8.39499	7.96273	9.13163	8.45243	8.53455	8.40245	8.12101	8.3895	7.84483
BGN	rS-pU	8.34053	8.75187	9.32881	6.90367	5.95975	7.37862	6.54015	6.14275	7.14417	6.88386	9.25123	6.07359	6.19761	5.99364	7.55473	9.4591	7.79949	9.67604	6.7134	6.58975	7.45132	7.09371	7.79371	8.19854	8.74062	7.82827	8.56002	8.23669	7.81436	9.39237	8.77626	7.66532	7.1439	7.20387	8.09614	9.26258	9.08093	5.35445	5.40301	9.15495	9.10425	7.99748	5.65211	7.03094	5.23974	7.29718	7.05718	7.97576
BIRC6	rS-pU	6.15335	5.91884	6.16615	6.44907	5.58707	6.06671	6.19944	6.66817	6.9961	5.90037	6.36544	5.88789	7.02012	6.48053	6.13085	6.04652	6.60794	5.46678	6.35516	5.9747	5.73309	6.59574	6.31412	4.68403	6.71008	5.32837	6.47173	6.82268	6.26741	6.11717	6.97604	6.5946	6.58544	6.72778	6.79284	6.07871	7.00928	6.86784	7.43777	6.71085	6.6424	5.76959	6.87584	5.76791	6.50461	6.84154	6.79611	6.29571
BOP1	rS-pU	6.34188	6.38335	6.17267	6.47922	6.65321	7.02563	8.51662	7.51809	6.85889	6.94744	6.70508	5.95929	7.47388	6.30992	8.03425	7.69493	6.23853	7.71493	6.54897	7.97752	6.33487	6.42551	6.75169	9.79248	6.90867	6.84643	6.62272	6.52697	8.06646	6.81423	6.40713	7.28897	8.43261	7.53686	7.56408	7.41056	7.60781	7.43759	5.53159	7.38902	6.7187	7.92546	9.50709	7.97352	7.58167	7.52938	8.43274	6.53835
BPTF	rS-pU	5.61643	5.61908	5.66858	5.62564	5.02814	5.61727	5.78381	5.63322	6.24297	5.33432	5.73298	4.72248	6.65435	4.84815	5.78924	5.08428	5.31954	5.01749	5.51655	5.6285	5.81532	6.06882	5.22844	4.63833	6.05056	5.67738	5.60575	6.34814	5.7357	5.7233	6.36367	5.63851	6.22021	6.38174	5.98685	5.51422	5.45055	5.28805	6.36425	6.27602	5.95031	5.53299	6.19151	4.53204	5.95487	6.04226	7.25369	5.18502
BSG	rS-pU	9.52271	10.1676	9.52527	9.68472	11.0631	9.48404	9.67776	9.24133	9.38894	9.82926	9.34087	9.64984	9.00314	8.76898	9.60574	10.2365	9.53789	9.44512	10.4773	9.94898	9.92865	9.17923	9.69081	10.8892	10.5582	10.3927	9.90893	10.3673	9.05165	10.1814	8.49894	10.1111	10.0442	10.5516	9.60667	10.1369	9.63597	9.79037	8.10817	9.69069	9.30293	10.2878	9.39507	10.241	9.83035	9.33109	10.3849	10.7654
BTF3	rS-pU	8.83992	9.13985	8.85706	9.36124	9.26215	9.53166	8.96767	8.3979	9.57559	8.05944	8.23959	9.56532	8.89031	9.60903	7.99918	7.77132	9.21783	8.38344	9.17103	7.95169	9.27302	8.92977	9.13584	7.42858	9.01835	8.44206	8.44391	9.26486	8.72245	8.68277	7.91303	8.79099	9.10157	9.07714	8.73823	8.97652	8.13443	9.10204	9.48506	8.97078	8.56933	8.35992	8.42438	7.6247	8.44245	8.5772	8.77491	8.64107
BUB3	rS-pU	7.21093	6.5241	7.09182	7.66681	7.21637	7.53994	6.84302	6.78945	7.11354	6.70696	6.84339	7.74985	7.87483	6.99364	7.62308	6.74728	7.22057	7.22467	6.93842	7.40629	7.76031	6.84458	6.60297	6.24963	7.24207	7.31613	6.75429	7.56043	6.91085	6.68979	6.36875	7.2678	7.30308	7.18458	6.58242	6.96953	6.40221	7.02967	7.17392	7.22274	7.01306	7.55488	6.93491	6.04716	6.62896	5.82867	7.01377	6.64286
BYSL	rS-pU	5.18854	5.04393	5.27422	5.23666	4.89297	5.41238	5.20151	5.4523	5.42655	5.19799	5.12372	6.40397	4.73353	6.15356	5.51709	5.15469	4.98734	5.10141	5.17566	5.98809	5.22342	4.94697	5.82228	7.44763	5.34882	5.24603	5.63927	4.73721	5.3487	5.40216	7.03903	5.35267	5.76068	5.8371	5.31161	5.41199	5.2492	5.55789	5.26623	5.42637	4.86332	5.73296	5.71141	5.70315	5.37753	4.90754	5.7992	4.94272
BZW1	rS-pU	6.58729	7.13799	6.66963	6.56302	6.7185	7.46919	6.60281	6.1824	7.50889	6.23483	6.90548	7.03689	6.88049	6.486	4.65751	5.05807	7.33381	4.4916	6.68699	4.56013	7.78092	6.56974	6.65225	3.81004	6.07417	6.82768	6.65037	6.65799	6.42378	6.59221	6.10912	6.36219	6.88299	6.52554	5.89711	6.30664	6.47849	6.20421	7.55506	6.84815	6.34923	4.98218	5.83133	4.16701	5.63112	5.28845	6.12837	5.68959
C7	rS-pU	1.5092	6.45222	3.26592	1.35015	0.728213	1.72029	2.27113	-0.205981	2.96546	0.842899	3.3303	-0.329875	2.02631	0.556634	1.96733	2.68622	0.0272596	3.31475	3.72092	0.297679	0.608255	0.218636	1.31928	0.730517	0.140195	0.757667	2.38026	-0.00654329	1.85417	0.964577	2.34864	1.04533	1.71043	-1.48401	0.394325	1.1665	4.89606	1.01376	0.151303	1.76297	2.14203	-0.7719	-1.24093	0.499505	1.77704	2.55053	1.27773	-2.73837
CALD1	rS-pU	7.81546	8.81054	8.39818	6.94045	6.42011	7.24435	6.75707	5.07987	7.63959	6.87388	7.29753	6.31045	7.07257	6.62483	5.34991	6.5079	6.87836	6.43923	6.92419	4.93335	7.73412	6.4188	6.95846	4.88749	7.00634	6.10558	7.30721	7.2397	7.07104	7.94622	7.95812	6.49657	6.24509	6.51131	7.18493	7.74996	7.73257	4.66279	6.24377	8.43635	8.12121	4.83381	3.98098	4.03669	4.18258	6.44446	5.57127	6.14047
CAPRIN1	rS-pU	8.39521	8.61681	8.09771	8.56522	8.352	8.73382	8.51914	8.20582	8.86524	8.33062	8.16165	8.57831	8.90081	8.27951	7.41727	7.30624	8.62977	7.51215	8.50532	7.60136	9.01347	8.57179	8.60704	5.65649	8.52724	8.35961	8.49667	8.56579	7.93138	8.18309	8.27881	7.61948	8.62574	8.64324	8.03351	8.02337	8.71171	7.80634	8.95953	8.16882	8.36147	7.58769	8.04594	5.61265	8.45427	8.33199	7.9003	7.46707
CAT	rS-pU	6.45253	7.08787	6.65945	6.60131	7.16572	7.98511	6.24131	7.08547	6.75309	7.54943	6.6934	7.16228	6.87275	6.04276	6.18025	6.51862	5.97571	6.22272	7.14932	6.93223	6.90465	7.18614	6.82575	5.17039	6.48585	5.61751	6.37226	6.62252	6.40129	7.03293	8.2296	6.13822	6.37882	6.66489	6.29957	6.59803	6.98635	5.94882	7.00216	5.97287	5.44736	4.43231	6.48098	5.28923	6.81086	6.85713	5.81329	6.15668
CC2D1A	rS-pU	7.44306	6.58419	5.87777	6.07092	5.9717	7.08185	6.24786	7.07931	5.63972	6.71369	6.52055	5.72221	6.6339	6.48236	6.50604	6.71782	5.91199	6.01624	7.04624	7.9219	6.32334	6.60955	6.75294	7.75883	7.04425	6.33535	7.08674	5.88585	7.21263	7.15547	5.92357	6.35647	7.44857	7.4844	7.4324	7.13377	6.11107	7.15295	5.49833	6.73064	6.06707	7.20054	7.78597	7.60472	7.65391	7.2368	7.56074	6.35721
CCDC124	rS-pU	5.81959	6.38239	5.99865	5.74178	6.04553	5.88201	6.17608	6.69503	5.15203	5.46066	6.32146	5.50155	5.42587	5.61486	6.87158	6.50575	5.77245	6.96199	6.22636	6.98328	5.87181	5.35407	6.08806	8.6604	6.06395	6.31395	6.45196	5.79791	6.66567	6.41528	5.59244	7.24475	6.70647	6.66489	6.56872	7.0329	5.59331	6.36532	4.14318	6.46957	6.59409	7.24822	7.10078	7.25752	6.05447	5.6733	6.66065	6.56502
CD151	rS-pU	8.79354	7.9667	7.92349	8.5191	8.76271	8.0162	8.62555	9.15602	7.94451	8.54188	8.13497	8.15149	7.31309	7.60064	9.30004	9.61969	7.80644	9.24901	8.1851	9.56282	8.0458	8.28979	9.40253	9.11178	8.24993	8.43155	8.90108	7.48846	8.81979	8.94848	8.48847	8.09332	8.3158	8.03315	9.02041	9.14905	8.52786	8.05687	7.46226	7.99096	8.24197	7.7357	9.36979	10.2555	7.74617	8.60676	8.55937	8.88268
CD44	rS-pU	8.2327	9.17488	7.96126	9.12502	9.13469	8.09567	7.84883	7.92422	8.18789	8.44203	9.02406	8.46362	9.19316	8.09177	9.15477	7.42439	9.01669	8.65141	9.07901	8.74171	9.62084	8.81057	8.86538	6.27971	8.9639	9.17783	8.87611	9.36839	7.77816	9.0182	6.9125	8.50756	8.84699	8.6557	8.08762	8.07558	8.60401	8.59489	8.92459	8.72135	7.80769	7.61684	7.70962	7.28109	9.34437	8.87983	8.54255	7.83746
CD74	rS-pU	11.3894	10.7439	10.6614	11.8954	10.8853	11.0657	9.07248	9.30109	8.65371	10.8925	10.9498	8.60612	10.0633	10.0288	12.3446	10.6039	12.47	11.9019	9.47914	8.85134	9.27099	10.7587	10.0452	11.6172	11.5956	10.9222	8.98765	10.3305	8.82335	10.1804	9.58351	11.5013	9.52205	10.5188	8.92235	9.70588	9.61068	7.54433	8.76383	10.1776	13.2207	12.3536	7.82093	10.643	11.035	9.39649	7.96904	12.5224
CD81	rS-pU	9.17444	9.18254	8.8611	9.00203	8.96786	8.50664	8.95113	9.08917	8.18465	9.36417	9.08531	8.13189	8.11716	8.23684	9.77523	9.55932	8.68343	9.44137	9.0498	9.6972	9.25406	8.58316	9.34739	9.66966	8.85968	8.95706	9.29534	9.07857	9.18272	8.83816	9.50298	9.35142	9.16683	8.68134	8.95564	9.55535	9.54823	9.1022	8.01475	8.81056	9.03978	8.70837	9.48832	9.28475	8.82655	9.45845	9.31251	9.24152
CD9	rS-pU	9.02433	9.38045	10.084	9.31036	9.06818	9.3146	9.30137	8.82546	9.24419	9.37329	9.22818	9.79808	8.07606	9.8317	9.12121	9.48721	8.82998	9.79822	10.1538	9.95422	9.72502	8.84586	9.21552	8.04626	8.77766	8.82573	9.36196	8.69548	9.23999	9.12291	9.22013	7.65914	8.79755	8.8543	9.01002	9.13681	8.46326	8.63819	9.39017	8.80591	7.87356	7.92441	9.09684	9.37923	8.03462	8.78321	8.60261	9.13322
CDC37	rS-pU	8.14973	7.77378	7.62617	7.88914	7.86634	7.9355	7.90705	8.28564	7.24961	7.42504	7.95235	7.37485	7.7131	7.32171	8.28421	8.28542	7.68184	8.38595	7.86906	8.8107	7.95107	7.58338	8.14426	9.06257	8.06535	7.80832	8.29737	7.63391	8.09673	7.94344	7.75056	8.37496	8.43607	8.19991	8.04207	8.31251	7.28648	8.23252	7.50165	7.94545	8.00653	8.73222	8.52806	8.91523	7.85693	7.53508	8.61941	8.11373
CDC42BPB	rS-pU	6.53848	6.70354	6.20484	7.09998	6.9282	6.54054	6.72992	6.93926	6.89107	7.25956	7.94946	5.22319	7.29077	6.8325	7.584	7.41122	7.19291	7.45374	6.66009	7.44868	6.78849	7.14519	6.84765	7.67239	7.24478	7.21153	7.12141	4.66188	6.96215	7.1398	6.89909	6.92927	7.17944	7.35361	6.5205	6.87278	7.74955	7.43861	6.92079	6.78841	7.25015	7.52166	7.61253	6.3558	7.60684	6.84262	7.6749	7.3025
CDK4	rS-pU	5.904	6.87484	5.65001	6.93046	6.89663	8.06753	8.19499	7.55055	7.64577	6.91211	6.41484	7.4538	6.31931	7.03407	7.21006	6.20357	7.13245	7.05894	7.40778	7.12187	6.83156	6.73845	6.94094	6.06949	6.79468	6.64267	6.61805	7.07525	7.19548	6.13552	6.48565	6.83573	7.24752	6.47022	6.32877	6.98622	6.46557	5.79473	6.93652	6.69854	6.37397	6.80744	7.2294	6.20087	6.96866	7.07606	7.28493	6.78759
CEBPZ	rS-pU	6.00377	5.7848	5.78038	5.58875	4.72081	6.45728	5.66437	5.06247	6.20507	5.18513	5.28448	5.97103	6.25082	5.87206	3.25753	3.59333	4.92683	3.52387	5.5552	4.22894	6.21523	5.40625	5.41923	2.99226	5.87587	4.89611	5.38207	5.37113	5.42739	5.56444	5.65619	4.87034	6.24706	6.10054	5.71834	5.48094	5.34008	6.07233	6.43433	5.34577	5.50821	4.1318	3.71981	3.62518	4.84467	5.37168	5.26671	4.8844
CHD3	rS-pU	6.36946	6.63539	6.29246	6.54232	6.25565	6.36407	6.93113	6.08975	7.45236	7.2022	6.79917	3.98756	7.27251	6.30166	6.84925	6.81146	6.52696	7.74176	6.16832	6.22852	6.24782	6.7557	6.00514	6.85579	6.69493	7.07351	7.1852	6.66023	6.55101	7.60106	6.30124	6.36599	6.58544	7.98677	7.24216	6.27592	7.32115	5.45674	6.63133	7.1579	6.81217	6.2546	5.80789	6.11601	7.5242	7.92955	6.45432	6.3679
CHD4	rS-pU	7.80497	7.57109	7.57048	7.64181	7.13416	7.27842	8.86899	7.79361	8.44631	7.80723	7.95782	6.05165	7.92245	7.25913	8.29073	7.64247	7.7106	8.55399	7.61035	7.9017	7.67801	7.97673	7.46032	7.45613	8.05585	8.06442	8.41974	7.85651	8.14003	7.90973	8.1316	8.16762	8.31533	8.14797	7.92894	7.99241	8.16182	7.81737	8.42988	7.80896	7.7323	8.19853	8.13598	7.60136	8.03182	8.79037	8.2697	7.83628
CHMP1A	rS-pU	7.30769	7.05002	7.04426	7.10103	7.36384	7.26209	7.09477	7.80262	6.36609	8.19766	7.37875	6.77965	6.61315	7.5414	8.08632	8.09729	7.16641	7.69795	7.05259	8.11929	6.93147	7.30811	7.44409	8.62318	7.37858	7.25989	7.57354	6.45499	7.22293	7.29966	7.00951	7.34735	7.62044	7.07437	7.74453	8.14149	7.24676	7.67002	6.30989	7.56886	7.09695	7.71161	8.0589	8.67077	7.43423	7.40282	7.60101	7.52989
CHMP2A	rS-pU	6.71615	6.66272	7.30268	6.38595	6.67464	6.85448	7.19551	7.19045	6.30216	7.01259	6.80685	7.15855	6.18829	6.2745	6.54824	7.15505	6.62128	6.76762	7.0677	6.95713	6.32416	6.41431	6.97684	7.22279	6.77728	6.45259	7.29091	6.57039	7.21882	7.1945	7.59769	6.86154	6.75994	6.8211	7.15925	7.16449	6.92947	7.52716	6.92636	6.95163	6.93915	6.93882	7.10848	7.83619	6.64036	6.93521	6.42811	7.17495
CHMP3	rS-pU	6.58013	6.94722	7.00242	6.61164	6.47153	6.7441	6.30642	6.21201	7.19364	6.89969	6.51118	6.62611	6.72373	6.83893	4.9491	5.56779	6.31031	5.37982	6.91214	5.02716	7.00237	6.81423	6.55051	4.57042	6.65329	5.66898	6.78706	6.32015	5.94051	6.52606	6.98875	6.23493	6.27149	6.44299	6.83033	6.34783	6.74696	6.75602	6.9152	6.61912	6.17166	5.41111	5.01776	5.54833	6.13156	6.69662	6.07868	6.15288
CHMP4B	rS-pU	8.48043	7.57533	8.724	7.5357	7.48137	8.38813	8.1945	8.59833	7.92012	8.52497	7.74088	8.52101	7.79418	7.7123	7.6766	8.17218	7.4654	7.27011	8.04614	8.31167	7.49086	8.07244	8.39403	9.91355	7.6354	6.93845	8.72019	7.52898	8.24733	8.03001	9.25073	7.76334	8.11014	7.97126	9.64698	9.13414	8.14256	8.89473	8.18974	8.53356	8.10362	7.61002	9.05166	9.76008	7.04177	8.11386	8.19094	7.55815
CHP1	rS-pU	7.13892	7.4904	7.06334	7.86651	8.04589	7.16689	7.32373	7.13029	7.37175	7.76284	8.13242	7.28365	7.584	7.43266	6.93051	7.19436	7.65655	6.0462	7.94061	6.06278	8.21374	7.52801	7.7928	5.43382	8.32863	8.49294	7.71297	7.78526	7.30325	8.03783	7.19691	7.79294	7.03682	7.66877	6.60572	6.99686	7.28933	7.85494	7.81507	7.85405	7.545	7.71979	7.3121	6.29177	7.79828	6.95133	8.75396	6.50151
CIAO1	rS-pU	6.62359	6.1914	6.47235	6.454	6.42486	6.8086	6.63744	7.13862	6.83872	6.48968	6.40644	6.70044	6.45114	6.75525	6.41557	6.37618	6.59193	6.27907	6.30855	6.75359	6.58841	6.55825	6.64077	5.52991	6.45256	6.284	6.47792	6.3972	6.3867	6.31474	6.50808	6.5283	6.61704	6.48728	6.71066	6.65583	6.56918	6.73291	6.61303	6.6562	6.3148	6.39511	7.17594	6.38511	6.42465	6.76435	6.89586	6.22606
CIAPIN1	rS-pU	6.24164	6.15564	5.37491	6.10057	6.1525	6.68886	6.77985	6.1225	5.91843	6.35166	6.09042	6.68562	5.54019	6.51039	5.80259	6.11452	6.66945	6.03628	5.93451	6.11712	6.40529	6.07831	6.40397	5.59971	5.94541	5.999	6.16161	5.8154	5.56002	5.91393	5.78976	6.03932	6.34423	6.18364	5.74702	6.35152	6.06233	5.74609	6.07519	6.20599	5.66949	5.92331	6.13613	6.44307	6.13156	6.01087	6.47219	6.23686
CISD1	rS-pU	4.61808	5.48502	5.07423	5.68698	5.19872	5.71063	4.95844	4.41356	5.20419	5.08483	4.43595	6.37695	5.42851	6.11874	3.56998	3.87273	5.21781	3.72069	5.38192	4.17726	5.42022	5.07383	4.93961	4.31223	5.22224	5.02022	4.62053	5.74274	4.89752	5.08726	4.91567	4.9611	5.52258	4.8194	5.0929	4.63574	4.58705	5.09181	5.36113	5.65382	3.98375	3.58672	4.87847	4.47026	4.78309	3.70446	5.21103	3.95192
CISD2	rS-pU	4.88722	5.47779	5.10728	5.25561	5.30045	5.94824	4.41303	4.15676	4.5466	4.71898	4.94742	5.72726	5.38566	4.88177	4.72914	4.25253	5.44678	5.12567	5.02545	4.38389	6.03516	4.84391	4.77634	5.21555	5.04868	5.3337	4.41228	5.53598	5.10103	5.11218	5.24168	5.09996	5.08019	5.35376	5.15332	4.46243	4.73792	4.16743	4.92047	4.5836	4.82687	4.69078	4.99511	5.10639	4.58081	3.73272	4.83483	4.5482
CKAP5	rS-pU	7.09075	6.72123	6.30913	7.04602	6.54609	6.88601	7.03488	6.81565	7.05301	7.04499	6.91735	6.37775	7.26809	6.85665	6.56791	6.10174	6.91132	6.20512	6.93293	6.9503	7.40559	6.76807	6.61821	5.93554	7.3184	7.31882	7.46194	7.61252	7.07843	6.76793	6.8725	7.46412	7.93557	7.00667	6.88787	6.94167	7.21452	6.96668	7.59728	6.88256	7.16682	7.16593	7.44261	6.33169	6.96972	6.68943	7.66198	6.88634
CLINT1	rS-pU	7.01988	6.73569	6.71768	7.10991	6.97538	6.9533	7.01362	6.21988	6.68694	6.49924	6.8384	6.62341	7.8695	6.81737	6.68603	6.4396	6.96202	6.35511	7.16307	6.1636	7.67153	7.23575	6.93376	4.97938	7.14606	6.95582	6.21815	6.78768	6.76626	6.7874	5.28534	7.65098	6.72993	7.10785	6.57558	5.77805	6.25566	7.43555	6.918	6.79854	6.14578	5.87965	6.92622	5.56419	6.5315	5.87589	5.65364	5.81018
CLPTM1	rS-pU	7.3188	6.94067	7.02421	6.97174	7.28329	6.77867	7.574	7.48769	6.56411	7.58577	7.59148	6.75394	6.60617	6.9099	7.78394	7.84045	7.23908	7.84519	7.30202	8.0678	7.09728	7.1497	7.60673	8.48015	7.14412	7.56285	7.32449	7.18384	7.78443	7.47464	7.85264	7.51036	7.37608	7.15285	7.23639	7.57729	7.63883	7.17148	6.15168	7.09354	7.29911	7.75351	7.91057	7.95747	7.49237	7.07606	7.82231	7.43461
CNN2	rS-pU	7.63854	7.78223	8.52155	7.65864	7.51108	7.98754	7.43617	7.6159	7.4482	6.90885	7.84521	7.74084	6.68007	6.64618	6.80186	7.79311	7.97214	8.21877	7.48081	6.74474	7.69792	7.45084	8.1361	7.4257	7.46186	7.85537	8.38202	6.33887	7.9847	7.5762	6.9061	7.47119	7.82374	7.75181	7.9593	8.08613	7.26965	8.48902	7.49885	7.59483	8.12894	7.88483	7.22984	8.15101	7.38765	6.88363	8.17739	8.29063
CNN3	rS-pU	7.42432	8.24076	7.38079	6.62555	6.96346	8.39664	7.35484	7.45425	7.37569	7.35116	6.7785	6.87192	6.79096	7.17519	6.54229	6.49927	7.09169	7.16936	7.10848	6.66151	7.17033	7.71665	6.66298	5.08536	6.9492	6.52421	5.70581	6.63772	6.50703	7.34189	7.74014	6.85479	7.40153	6.29857	6.39411	6.85989	5.98296	3.15215	7.15427	6.72154	6.95563	5.88289	6.51467	5.20577	6.65365	6.14572	6.33675	6.88463
COG1	rS-pU	5.49323	5.08491	5.30065	5.81005	4.8676	4.8766	5.03619	5.55717	4.85848	5.81945	5.14407	4.45399	5.28432	4.84532	5.39024	5.29099	5.41073	5.32502	5.38996	5.75336	5.46437	4.93448	5.23743	5.09022	6.26284	6.16654	5.27242	5.49149	4.97511	5.12202	5.6282	5.18204	5.27447	5.47113	5.82209	5.69051	4.8169	4.98966	5.61673	5.4	5.6622	4.91413	6.04185	5.63347	5.32863	5.60742	4.77848	5.68697
COL1A1	rS-pU	11.6422	11.7953	12.1685	10.2659	9.23558	11.0629	9.98981	10.4107	9.99804	10.1534	12.6889	8.90531	10.0643	9.48031	11.5053	13.0481	10.9111	13.1916	9.03599	10.3846	10.8137	10.4339	11.3221	11.5604	12.2032	11.2381	12.0107	11.4279	11.0381	13.1165	10.8881	11.2171	10.7442	10.6427	11.8263	12.6044	12.5804	8.39933	8.37696	12.2064	12.721	11.4521	9.46454	10.3593	8.7368	10.3282	10.8014	11.3825
COL1A2	rS-pU	10.985	11.0832	11.763	9.47307	8.62414	10.5454	9.57638	9.40384	9.7905	9.74148	11.4543	8.22174	9.59739	9.03049	10.1562	11.9858	10.0475	11.9037	8.83542	9.5237	10.4007	9.81871	10.5048	9.66784	11.1456	10.1334	11.1725	10.6259	10.0664	12.1138	10.4453	10.0629	9.70857	9.78838	10.8887	11.5756	11.7047	7.89564	8.66818	11.7247	11.8858	10.2309	8.35088	8.87229	7.80872	9.58446	9.82572	10.2146
COL4A1	rS-pU	8.32775	8.53066	9.04024	8.1738	7.72744	8.06626	7.68747	7.62862	8.70126	8.61403	8.59404	7.65213	8.76712	8.44091	7.49228	8.87739	8.38433	8.25404	7.39151	8.04034	8.51762	7.77033	8.65769	9.06935	8.48345	7.93724	8.71037	8.83572	8.57046	9.82532	9.70251	8.45722	8.88928	8.65785	8.44055	9.07738	8.54911	6.92577	7.72873	9.00898	9.16864	7.05684	6.68963	7.64395	7.37807	7.19805	7.7134	7.47317
COL4A2	rS-pU	8.43746	8.68111	9.09464	8.03971	7.52036	7.82609	7.68333	8.0019	8.4896	9.25455	8.63953	7.18308	8.47269	8.2753	8.33273	9.67716	8.32466	8.83238	7.49082	8.71678	8.20704	7.93869	8.80901	10.3191	8.65218	8.074	9.0797	8.79257	8.76394	9.84236	9.69655	8.50799	8.77603	8.62409	8.77267	9.32462	8.94133	7.25497	7.05438	9.26209	9.29343	7.95038	7.37803	8.03099	7.65391	8.00003	7.93615	7.8232
COL5A1	rS-pU	8.65012	8.30083	8.60515	7.13879	6.03002	7.77774	6.80291	6.53665	7.38702	7.67855	8.73985	5.69158	7.18774	6.74158	7.03879	8.6173	7.64271	8.64163	6.12962	6.83181	7.38078	7.12198	8.02253	7.99278	8.56865	7.74077	8.79024	8.18226	7.7342	9.61127	8.02054	7.5359	7.53867	7.47466	8.49851	9.02985	8.81335	5.85101	6.20306	9.10218	8.86349	7.0749	6.11146	6.73776	5.86857	6.8941	7.1006	7.81331
COL5A2	rS-pU	7.89104	7.89937	8.56953	6.51427	5.51464	7.36264	6.28565	5.70705	7.04203	6.40717	8.13319	5.54361	6.93073	6.56314	6.02097	7.38802	7.20735	8.07187	5.78194	5.53579	7.41376	6.4966	7.1517	5.74847	7.87249	6.76006	7.69803	7.76048	6.73566	8.88898	7.51339	6.90596	6.52982	6.84588	7.38974	7.84326	8.03834	5.53708	6.00849	8.24275	8.37787	6.23782	4.54594	5.55232	4.79993	5.88221	5.84565	6.5968
COL6A1	rS-pU	8.68489	8.89903	9.02465	8.07722	6.93043	8.04291	7.61548	7.54653	7.52436	8.16991	9.27125	6.13466	6.98287	7.32731	9.23632	10.2264	7.89768	11.9198	7.008	8.07723	7.73847	7.95629	8.29473	8.9232	8.97852	8.07797	8.95197	7.94013	7.83095	9.78995	8.63664	8.44716	7.58502	7.54153	8.87008	9.13841	9.18003	6.16897	5.82487	9.11237	9.04702	8.83784	6.50596	7.83905	6.27611	7.77761	7.12779	8.11104
COL6A2	rS-pU	8.79399	9.50302	9.48274	8.14639	7.43855	8.17907	7.88561	8.32916	7.69884	8.48857	9.84044	6.4573	7.11007	7.59854	9.58151	11.1417	8.11458	11.0823	7.09173	8.68527	8.12144	8.37984	8.77419	10.439	9.45459	8.60399	9.43799	8.60634	8.51015	10.271	9.1378	8.68409	7.94714	8.09568	9.18775	9.77289	9.80353	6.40241	5.82089	9.59659	9.69702	9.30217	7.11327	8.49993	6.91556	8.53502	7.88925	8.75234
COQ7	rS-pU	3.35006	4.3272	3.85133	5.10489	4.4465	4.54644	4.20947	4.32462	4.49277	4.81115	4.00891	4.56238	4.66798	4.24464	3.91533	3.72504	4.73149	3.47436	4.37037	3.91512	4.87206	4.41716	4.24851	3.6613	4.15295	3.88439	4.57507	4.79531	4.06498	4.17016	4.78996	4.98848	4.38979	4.79611	4.3674	4.75189	3.92208	4.2015	4.64227	5.05846	4.41495	4.31567	4.3554	4.68852	3.99893	4.27779	4.37607	4.26491
CP	rS-pU	1.95137	1.00942	1.33812	2.10254	0.245934	4.10156	1.24354	0.695872	0.940535	0.927704	2.18967	-1.23154	1.96941	-0.144094	3.85255	2.77473	2.12469	0.208493	-0.833652	0.114413	-1.0921	3.38162	1.42388	1.85035	0.315776	1.1923	1.90454	1.38585	-0.642761	0.00547866	-0.763879	0.841991	-0.935045	3.4668	1.15071	0.26604	1.69404	-1.46258	0.623084	2.17204	6.79229	1.36254	-3.29348	-4.15538	1.21345	0.756494	1.41548	0.637733
CPD	rS-pU	6.29638	6.50113	6.90241	7.64109	7.52553	6.17449	7.20227	6.86523	7.73304	6.67435	7.30206	6.26695	8.05827	6.52376	5.98338	5.41322	7.44116	5.20369	7.77931	5.59388	7.49711	7.45339	7.02128	4.16345	7.69355	7.4872	6.45301	7.9931	6.66038	7.16205	7.37837	6.76191	7.2106	7.62539	7.21651	6.77732	7.02795	7.99161	8.0282	7.1791	7.67102	5.36397	7.12754	4.18763	6.82327	6.89878	6.16668	6.21336
CPPED1	rS-pU	5.50625	5.14085	4.75082	4.77517	3.65276	5.25544	5.15247	5.20746	5.52608	4.94178	5.38876	4.66056	4.61331	5.13972	5.03641	5.59235	5.06263	4.74223	4.7093	5.10606	3.9897	5.29669	5.53176	4.78934	5.0257	3.73138	5.326	4.91493	5.33168	4.59118	5.41547	5.90206	4.72869	5.02032	4.15966	5.5175	5.48083	5.12008	4.25364	5.70395	5.19987	4.39346	4.52884	5.05681	5.13935	4.47191	4.71318	4.81403
CPSF2	rS-pU	6.10994	6.44483	6.01616	6.07519	6.14964	6.46356	6.21098	4.87302	6.21879	5.83051	6.27424	5.86634	6.50093	5.84675	4.44419	4.5859	6.45612	4.80031	6.03963	4.83302	6.77163	6.04289	5.36607	3.6081	6.0974	6.88322	6.17818	5.56649	5.67549	6.14642	5.29783	6.28699	6.63899	6.63239	5.38815	5.94355	6.42314	5.94164	6.73705	5.70702	6.31712	5.53161	5.96553	4.42756	5.65776	5.44183	5.81017	5.37785
CPSF3	rS-pU	6.41505	6.08134	6.3256	5.87768	5.80194	6.19226	6.01754	5.81488	6.42307	5.31871	5.48441	6.34613	5.9736	6.33339	4.60516	4.96394	6.03798	4.62991	5.52144	5.22678	6.39352	5.71933	5.65641	4.36128	5.66224	5.97534	5.89496	5.93097	5.46605	5.49981	5.67546	6.20765	6.30217	6.53963	5.7348	5.92881	5.50347	5.99117	6.89641	5.02434	6.03076	5.66181	6.26822	5.9464	5.51208	6.03377	5.42803	5.58642
CPT1A	rS-pU	6.6216	6.40255	6.02772	7.26108	7.59251	7.14098	7.2942	7.17492	6.12718	7.85504	7.43886	7.07794	7.49545	7.94445	7.40966	7.72301	7.61505	7.02281	7.30804	8.2442	6.66412	6.90716	7.47979	8.02992	8.24248	7.54689	8.23419	7.26929	7.49601	7.03358	8.62748	8.23334	7.49867	7.98763	7.57249	7.6835	7.34251	7.61736	7.33822	6.93598	6.75454	6.54034	8.55505	7.30488	7.38566	6.97371	7.26171	7.401
CRYAB	rS-pU	3.35965	4.92151	4.07385	1.40551	1.47837	2.52777	3.40348	1.74733	3.26656	2.89542	3.27971	2.80505	1.27462	1.85647	2.01397	4.21084	2.17984	3.10305	2.8093	2.3547	3.15571	2.43736	3.00554	4.32877	2.8068	1.3687	3.07878	2.49571	3.09694	3.71656	3.79288	2.06353	3.08955	3.34372	2.66611	4.00012	4.14731	-0.128236	1.48021	3.31592	4.20708	1.45832	1.02052	2.70508	0.432048	3.36254	1.62882	1.79803
CSDE1	rS-pU	9.05289	9.19112	8.88413	8.79119	8.75329	8.80545	9.0359	8.62037	9.28517	8.99764	8.45887	7.63143	9.07696	8.90224	8.38079	8.12175	8.84942	8.33399	8.68136	7.49749	9.09805	8.91779	8.4545	6.37036	8.01374	8.95317	8.93652	9.37736	8.63859	8.72902	9.56417	8.22604	9.10035	8.60635	8.88874	8.14945	9.44544	8.24482	9.56897	8.50512	8.91841	7.5168	8.80811	7.59124	8.97758	8.51143	8.75882	8.48828
CSRP1	rS-pU	7.93583	9.26522	8.18608	7.71656	7.84523	7.68159	7.42548	7.33408	7.28265	7.53007	8.12272	8.3999	7.8955	7.97819	7.54086	8.18402	7.62626	7.70646	7.88194	7.23221	8.2275	7.39763	7.72468	6.9918	7.49645	7.57639	7.80403	8.08552	8.172	7.97129	7.88078	7.54347	7.22668	8.1495	7.48157	7.8511	8.78605	7.10939	7.58589	7.79529	7.90861	7.0829	7.34829	7.1702	7.14799	8.68176	7.42305	7.21646
CSRP2	rS-pU	2.69011	4.10615	3.12242	2.87508	3.99273	2.65036	2.38418	2.39742	2.88906	3.42664	2.42069	3.10542	1.84839	2.54304	3.19818	3.25677	3.84102	4.79022	2.60339	2.71835	2.6754	2.10734	3.30847	3.16796	1.79875	4.27609	2.72358	3.9201	2.53445	2.84072	4.82982	2.95632	2.40486	3.65113	2.60775	3.20589	3.09335	1.32764	1.91312	3.45415	3.63758	2.11652	0.953751	1.25305	1.69711	1.71355	2.08626	3.08615
CSTF2	rS-pU	5.36091	4.36293	4.51668	4.28197	4.59719	4.9698	4.97659	5.50293	4.61934	5.21917	5.75959	4.029	5.21564	5.04646	5.26087	4.38965	5.41457	5.02897	5.03061	5.11829	5.88867	4.39909	4.56101	4.81304	4.48856	5.0399	5.07158	4.56978	5.47125	4.37759	4.12069	6.09076	5.01224	4.97265	5.30428	5.39064	4.96907	4.76072	5.85828	4.68693	5.49324	5.6555	5.30235	5.45998	4.32567	4.78919	5.22281	5.20715
CTNNA1	rS-pU	8.9764	8.81895	8.79904	8.82156	8.77547	8.73743	9.02355	9.18961	9.03604	8.6486	9.48461	8.30168	8.64582	8.78276	8.6158	8.70415	8.99555	9.09323	9.00851	8.51877	9.17782	8.95973	9.12194	7.89969	8.52258	8.93839	8.59555	8.96308	8.97376	8.47105	8.69766	9.0792	8.67345	9.12465	8.94977	8.94971	8.80682	9.25993	9.28246	9.12133	9.02412	7.86366	8.8945	8.92754	8.76785	9.16873	8.67406	8.7525
CTNNB1	rS-pU	8.67819	9.14726	9.1591	9.37159	9.15151	9.6258	9.96964	9.65747	9.97973	9.0033	9.47871	9.52941	9.59092	9.70028	9.35259	9.08403	8.73075	8.88306	9.43731	9.59737	9.24798	9.74018	9.58798	7.71547	9.55375	8.99579	9.74522	9.55721	8.95288	8.84357	10.351	8.88042	9.30813	8.80217	9.37162	9.20896	10.1555	9.22441	10.0089	8.46662	9.23633	8.13789	8.97338	8.37374	9.77546	9.98353	8.60958	7.91543
CTNND1	rS-pU	8.45295	8.50046	7.99292	8.48598	8.35449	8.31877	9.11174	8.34775	8.92116	8.98331	8.78784	7.75726	8.97609	7.89591	8.12402	7.99966	8.19151	7.58344	8.61373	7.93838	8.48307	8.86161	8.61535	6.85293	8.5057	8.63182	9.0549	7.94716	8.48513	8.39414	8.64049	7.77554	8.64213	8.07003	8.62638	8.27805	7.96706	8.20309	8.99871	7.98337	8.7628	7.94057	8.084	7.15654	8.30996	8.49468	7.74437	7.6268
CTSZ	rS-pU	8.81877	8.12706	8.62692	7.67175	8.10776	7.42819	7.93051	8.20186	7.72723	8.07376	8.5617	7.65676	7.22772	8.18645	9.26311	9.21552	8.16357	8.93106	7.34401	8.44633	6.55852	7.95165	8.06586	8.65795	7.58806	8.44021	8.33251	7.02005	7.48707	8.76069	9.85223	8.79875	7.58696	7.46485	8.59405	8.34153	9.34253	8.24365	8.32871	8.01969	8.71842	9.02251	8.53235	9.65653	7.42496	8.99417	7.76264	8.32202
CUL1	rS-pU	6.26481	6.32418	6.25731	6.25832	5.96845	6.28742	6.41601	5.7864	6.71072	6.24105	6.40222	5.96464	6.35584	6.41889	5.56877	5.55118	6.4184	5.35724	7.27187	5.52434	6.58013	6.15386	6.01773	5.79682	6.23397	6.52188	7.01621	6.34907	6.11762	6.31689	6.49497	6.84937	6.49954	6.18364	6.64325	6.51662	6.31047	7.22097	6.61303	6.52465	6.49234	6.42727	6.01549	6.62038	5.99825	6.1752	5.42395	6.02061
CUL2	rS-pU	5.60437	5.61908	5.80241	5.32545	5.1383	5.82024	5.50005	5.12606	5.2772	4.96203	5.37161	5.90802	5.74053	6.44536	4.74996	4.48893	5.51449	5.07398	5.45656	4.59556	5.89424	5.46819	5.01689	3.89022	5.21672	5.6899	5.07974	5.62105	4.94308	5.19382	5.45105	5.70455	5.51278	4.89441	5.24998	4.85939	4.56838	5.54658	5.79271	5.83907	5.41305	4.66842	5.00957	4.67032	4.8377	4.31565	5.05374	4.94052
CUL4B	rS-pU	6.43106	6.07178	6.81342	5.96319	5.77738	5.93523	5.55994	5.88866	6.56717	5.99675	6.12461	5.79727	6.95016	6.38705	3.71817	4.06049	5.68937	4.31537	6.84402	4.35833	6.16445	5.94979	5.65641	2.71876	5.95097	6.02227	6.18323	6.57829	6.16432	5.66554	6.06596	6.59703	5.78396	6.03905	6.86376	5.501	5.82673	6.20781	7.21773	6.1186	5.79135	4.04961	4.30272	4.4405	4.826	5.84062	6.24154	5.4321
CYFIP1	rS-pU	7.31079	7.59882	7.11435	7.57811	7.61831	7.40498	7.90112	8.00872	8.16681	7.14024	7.98992	6.96399	7.2644	7.18645	7.80647	8.11647	7.54282	7.85328	7.5655	7.03904	7.45509	7.57937	7.77746	6.91995	7.88502	7.84701	7.27796	7.81933	7.21004	7.45286	7.79276	7.67952	6.57448	7.53099	6.78957	7.03175	7.8388	7.54764	7.63178	7.22917	7.72387	6.91634	7.87465	6.69609	7.64828	6.98354	7.22645	5.77604
DAP3	rS-pU	7.57302	6.95829	7.01263	6.87086	6.60588	7.33834	6.87843	6.31635	6.71141	7.03427	6.44794	7.51923	7.86901	7.76542	6.04924	6.22074	6.52518	6.49615	6.70644	6.68329	6.99097	6.61282	6.50429	6.52366	6.98538	6.59245	6.60775	6.75459	6.47206	6.88317	6.74801	7.06349	7.167	7.19054	6.96079	6.37163	6.88596	7.57529	7.31753	7.15565	6.51475	6.57548	6.68514	6.40836	6.78572	7.78634	7.06963	6.35804
DDB1	rS-pU	8.37583	7.91249	7.54959	8.17604	8.2145	8.14233	8.87338	8.18473	8.09238	8.37471	8.17753	7.31204	7.66351	7.65957	7.94003	7.84002	8.08298	7.9295	7.87933	8.03268	8.26284	8.16419	8.0496	7.54284	8.22837	8.43589	8.33762	7.60674	8.19781	8.11999	8.21533	8.50476	8.41144	8.31428	8.2574	8.20859	7.95914	7.83841	7.96781	7.93368	8.21089	8.39967	8.48105	7.62801	8.39138	8.47913	8.55402	8.11104
DDRGK1	rS-pU	5.97596	6.2381	7.00388	5.81133	5.87666	5.93774	6.75641	5.43695	6.11884	6.74031	6.22257	5.21603	6.03555	6.2109	6.35572	6.3452	5.84106	6.51973	6.50768	6.41484	6.08769	6.56637	7.28482	8.14469	6.50334	6.44522	5.75419	6.02531	6.80447	6.7812	7.54964	6.70527	6.25786	6.83259	6.71757	7.45665	6.5414	6.12146	6.71684	5.68535	6.80116	6.88436	6.26994	7.52543	6.51703	6.8192	5.84869	6.44753
DDX1	rS-pU	7.08352	7.22468	7.06123	6.9463	7.14283	7.34969	7.09995	6.73793	7.61683	6.82497	6.63638	6.65882	7.02972	7.08847	5.65222	5.94049	7.4246	5.6765	6.77457	5.7455	7.52864	6.91882	6.63533	4.85931	6.93414	7.3934	6.93458	7.49516	7.19338	6.93507	7.04487	6.52745	7.01616	7.32948	7.25505	7.12086	7.08067	7.177	7.98859	7.1989	6.9924	6.25042	7.16629	6.04009	6.53294	6.95083	6.55559	5.71169
DDX18	rS-pU	7.4163	6.98082	6.82257	6.7867	6.41535	7.35327	7.01855	6.55543	7.5525	6.59797	6.53987	7.24285	7.01662	7.04956	5.37692	5.31086	6.43833	5.04318	6.73566	5.37177	7.54964	6.80569	6.62165	3.94488	6.69095	6.70769	6.76783	7.22719	6.5705	6.57169	6.56307	6.71499	7.06281	6.86652	6.6087	6.66475	6.65639	6.95246	7.56134	7.11454	6.42507	5.65677	6.76459	4.99088	6.06346	6.63806	6.30719	5.66981
DDX24	rS-pU	6.31253	6.75	6.66871	6.90667	6.63829	7.06748	6.71783	6.28133	6.77448	6.78077	6.93439	6.00465	6.94924	6.70527	6.59117	6.3548	7.06935	6.35853	6.99839	6.54967	6.99461	6.66477	6.62782	5.7048	7.1734	7.1174	7.05605	6.41231	6.89677	7.09363	6.70646	7.23958	7.57798	6.82302	6.36798	6.96712	7.39266	7.0371	6.85466	6.34478	7.14041	6.78568	6.80362	5.82825	7.2087	6.67979	6.84036	6.70898
DDX27	rS-pU	7.05057	5.77746	6.66871	5.36439	4.72851	7.26189	6.64525	7.17781	5.84197	6.70095	5.80885	5.78039	6.38605	6.4649	5.90203	5.97981	4.82672	4.9825	6.02765	6.83088	6.03516	6.11842	6.25597	6.83568	6.06293	5.5413	7.13257	5.36567	6.41662	5.91109	7.57075	5.63063	7.06225	6.66704	7.76303	7.44721	7.74243	7.40298	7.04545	6.6939	6.1141	6.23529	7.03418	7.50658	5.68521	6.48102	6.77226	6.41461
DENR	rS-pU	6.00988	6.33621	6.14774	5.95277	5.95099	6.53889	6.86996	4.95612	6.68341	6.15902	5.72354	6.1375	7.25996	6.38217	4.59752	4.02485	6.38848	4.65234	6.48409	4.6805	6.69064	5.96624	5.63478	4.42419	5.5829	6.17843	6.30309	7.28095	6.38304	6.25893	6.34229	6.33044	6.43958	6.79	6.33508	5.97496	5.7554	5.64005	7.24732	6.70932	5.92314	5.41261	5.47	4.44479	5.18034	5.64508	5.83494	5.90011
DERL1	rS-pU	7.08858	6.62807	6.61227	6.28162	6.31911	6.92625	7.05156	5.30156	6.33852	6.59878	6.14292	6.38095	7.51609	6.55882	5.26087	5.52377	6.77021	5.80887	6.38229	5.46332	6.72983	6.27353	6.00198	5.40291	6.14663	6.41036	6.33752	6.76016	6.61809	6.66727	6.45968	7.04642	6.77642	6.29303	6.93492	6.2952	7.0622	6.16158	6.39671	7.11339	6.40993	5.21253	6.89209	5.59924	5.83044	5.65373	6.42811	6.05661
DHCR24	rS-pU	7.71015	8.0381	7.15772	8.27992	8.27604	8.24378	8.26124	8.14985	7.55752	9.26338	8.82517	8.24632	8.04542	8.71386	8.46293	8.27566	7.88874	8.00843	7.6619	8.11853	9.09284	8.34764	8.04115	6.86574	8.64345	8.76049	8.07458	7.88578	9.21002	7.6923	8.73815	7.69283	8.51634	7.84741	7.31601	8.02222	8.24145	8.27313	8.4005	7.31333	7.56889	7.87727	9.17288	8.19369	7.95416	7.94749	8.59515	6.14047
DNAJA1	rS-pU	7.99746	7.8572	7.58961	7.51028	7.41567	8.32012	7.8111	7.08547	8.15845	7.50872	7.38047	7.58634	7.6607	7.61362	7.33241	7.12309	8.16954	7.3834	7.38382	6.61802	8.35933	7.32455	7.31913	5.99891	7.76907	8.21126	7.59172	7.76568	7.20849	7.66561	7.62804	8.61669	8.23438	7.96866	7.41506	7.54384	8.07282	6.87314	7.86595	7.55527	8.26679	7.60741	7.10078	7.43508	7.09635	7.07422	6.98224	8.31822
DNAJA2	rS-pU	6.73563	6.80802	6.78731	6.66862	6.48902	6.93432	6.62957	5.99074	6.38707	6.49664	6.45854	7.22156	6.7291	7.10101	5.86434	5.96421	6.7925	5.81551	6.57683	5.81478	6.90521	6.40604	6.5656	5.11427	6.63201	6.34065	6.68377	6.58615	6.23725	6.54997	6.7428	6.37639	6.68044	6.58789	6.28101	6.52481	6.31047	6.35886	7.13396	6.697	6.29296	5.71489	6.09413	5.90497	5.69167	6.03566	5.96266	6.06472
DNAJA3	rS-pU	6.40697	6.47869	6.34074	6.91385	6.68655	7.39679	6.86022	7.2344	6.58241	7.18454	6.5867	7.28194	6.93631	7.29804	6.76825	6.84847	6.03424	6.17574	6.71019	7.83979	6.48431	6.68727	7.21365	6.72135	6.59062	6.57457	7.15591	6.3656	6.76415	6.28107	7.84506	6.956	7.16908	7.06628	6.82778	7.42113	6.83609	6.94242	6.45696	6.82427	5.9533	6.48882	7.42385	7.44903	7.09927	6.8967	7.59196	6.306
DNAJC3	rS-pU	7.69507	6.90342	7.80258	6.90427	7.09396	6.42294	6.19461	6.1213	6.63818	6.86315	6.27517	7.05756	7.56432	7.44349	5.557	5.36888	7.98704	5.82871	6.94071	5.55166	8.06743	7.09418	6.52134	4.54941	6.84805	7.64226	7.15011	7.17136	6.42288	6.67899	6.98103	6.11242	6.75717	7.47466	7.20179	6.69699	7.55459	7.33279	7.20899	6.91751	7.00972	5.58696	5.80435	5.32457	6.05045	5.90412	5.99186	5.57795
DNAJC9	rS-pU	4.11629	4.359	3.98773	4.70243	4.41819	5.22289	4.10201	4.98543	4.18058	3.93676	4.41266	3.9449	4.45132	5.01398	5.13465	4.24739	4.57915	4.85291	4.22211	5.18668	4.91438	4.40212	4.39723	4.70951	4.34744	4.67897	4.07398	4.81416	4.24552	4.39394	3.73108	5.06297	4.66226	4.74838	4.04557	4.37093	3.64491	4.19668	4.22981	4.79495	4.59406	5.47691	5.064	4.70292	4.21163	3.76956	4.64478	3.77554
DNMT1	rS-pU	6.24294	6.29879	5.81913	6.92336	6.38804	6.59212	6.63458	7.30108	6.6469	6.00287	6.95123	5.75715	7.51298	6.57775	7.83517	6.92541	6.88805	6.84514	6.76841	7.99379	6.76312	6.50154	6.40157	8.16555	6.9442	7.25007	7.11282	7.10837	7.03934	6.5008	6.19842	8.00221	7.45114	7.70881	6.32424	7.05455	6.27717	6.64456	6.23931	6.79998	7.20199	7.66939	7.70519	6.80019	7.02089	6.3819	7.29835	6.26087
DPM3	rS-pU	5.42631	5.43741	4.67201	5.07532	5.94329	5.78778	4.65755	5.55362	3.22054	5.25244	5.79218	6.55272	4.48216	5.7037	6.5403	6.35958	5.29269	5.71608	4.89968	6.56203	4.76657	4.43499	4.76394	6.62589	5.39682	5.05932	4.87303	4.11084	5.20234	4.78341	4.63828	5.07463	4.29765	4.00261	4.95691	5.11937	4.6569	5.24669	2.71767	4.08474	4.29762	5.57232	5.70762	7.20349	5.05568	5.77192	5.96686	5.34993
DUT	rS-pU	5.93	6.64187	6.02484	6.69177	6.31996	6.6007	5.41113	5.28666	6.22463	5.47658	5.79347	6.64689	6.61547	6.25432	5.04204	5.14642	5.88735	5.68014	5.99727	5.83531	6.69958	5.88638	5.94709	4.78934	6.47664	4.74441	5.24849	5.34914	6.23928	5.8323	5.07341	6.46856	5.53232	5.73468	5.0097	6.01038	4.06976	5.09699	5.99883	6.08115	5.73807	5.95033	6.16224	4.75566	5.20764	4.73201	5.38465	4.41825
DYNLL1	rS-pU	7.57147	7.98751	7.97438	7.46824	7.54493	8.06993	7.73387	7.45806	7.60866	7.75052	7.58591	8.45205	7.12399	7.57261	7.01176	7.25267	7.85702	7.2689	8.05207	7.22586	7.99688	7.30771	7.85901	7.28237	7.79771	7.77249	7.97601	7.54115	7.89868	7.82371	7.25936	7.96228	7.87118	7.85588	7.53148	7.9395	7.92153	7.61961	7.87774	7.70355	7.83413	7.66061	7.14026	7.89497	7.2816	6.72093	7.51214	7.36166
EBNA1BP2	rS-pU	6.97141	6.52585	6.21372	6.2394	6.47229	7.40534	6.9124	5.14979	5.81124	6.55112	6.38352	6.69144	6.25677	6.88317	4.65751	4.67675	6.50193	5.15214	6.27493	4.73712	6.71793	5.76705	5.89573	5.01558	6.18296	6.63837	5.98025	6.53267	6.36734	6.23644	5.99652	7.11353	7.05551	6.66704	6.51018	6.14819	5.95242	6.06838	6.69906	5.83345	6.82146	6.17136	6.48985	5.59732	5.81514	5.18145	6.54061	5.84941
EDF1	rS-pU	7.63261	7.65273	7.28895	7.72679	7.86546	7.91666	7.63453	7.73873	7.74664	7.80513	7.32006	7.873	7.00339	7.59432	7.63897	8.1558	7.5949	7.6966	7.29275	7.78378	7.68318	7.31776	7.98856	9.11982	7.75897	7.68976	7.92597	7.85846	7.65238	8.00694	7.98071	8.13513	7.88708	8.28948	8.13489	8.34893	7.77216	7.5185	7.71189	7.55868	8.07944	8.59062	8.03765	9.13818	7.6995	7.91883	7.98088	8.75985
EHBP1L1	rS-pU	7.32372	6.52585	6.45105	6.71181	6.28817	5.54866	6.28474	6.27702	5.73555	6.98194	7.63273	4.97444	6.59328	6.13044	6.504	7.26163	7.17775	7.22841	5.38192	6.86213	5.592	6.37635	6.72954	7.95067	6.93806	7.06072	7.34776	6.25461	6.81676	7.07346	7.38633	7.9813	6.38151	6.16558	7.52755	6.61347	6.64498	6.68812	6.12286	6.82143	6.90252	7.44189	6.98853	7.22297	5.75842	6.841	6.45332	7.6037
EHD2	rS-pU	5.63037	6.50912	6.07024	4.82424	5.80194	4.68912	4.72618	4.75421	5.08939	5.53856	6.85886	3.5826	4.58044	4.75448	6.02951	7.22806	5.49469	7.54699	4.35949	5.40959	4.92967	5.38499	5.79937	6.47991	5.78051	4.79934	6.47277	5.42119	5.42025	6.80432	6.45092	6.43909	4.9114	5.04687	5.61694	6.27204	6.6309	3.41533	3.57161	6.2125	6.81491	5.27634	3.55504	4.49529	4.3938	5.52229	5.18477	5.55513
EHD4	rS-pU	6.47367	7.0099	6.34074	6.68828	6.38966	7.08751	6.97409	7.02581	7.15287	6.88916	7.15844	6.44358	6.16947	6.23819	6.98567	7.28568	6.87209	7.42634	6.58502	6.24813	6.61296	7.56087	7.20083	6.53439	6.89951	6.83333	6.41374	6.02299	7.02294	6.72979	7.28692	6.46944	6.29169	6.79979	5.75107	6.48003	6.02466	6.99123	7.07375	6.36829	7.23427	6.05074	7.14541	7.12748	6.77298	5.93688	6.17277	5.85409
EIF1AX	rS-pU	7.10365	6.36487	6.66686	7.0296	5.88127	6.69717	6.71918	5.90409	7.0552	6.07437	6.5391	6.59127	6.61663	7.23657	5.48019	4.77301	6.79471	4.26288	7.71248	5.54034	6.70593	6.0631	5.38725	3.34097	5.94318	5.7429	6.29727	6.60019	6.81063	5.67059	6.62597	6.94524	6.28018	5.90761	6.75099	6.07648	6.13665	6.20421	6.84979	7.12378	6.51678	5.0433	5.06992	4.99965	5.28487	5.48262	6.22055	6.31197
EIF3A	rS-pU	8.17067	7.39106	7.67521	8.13543	7.8172	7.65591	8.14423	7.79812	8.21699	7.70657	7.49141	6.43897	8.531	7.7301	7.38214	7.36147	7.25414	6.94922	7.85363	7.50973	8.39083	7.88725	7.61228	7.179	8.6061	8.25402	7.85405	8.59217	8.1736	8.42977	8.66015	8.82833	8.48661	8.8496	8.20988	7.9029	7.82454	8.76057	8.83872	8.34304	8.20234	8.40569	7.99315	7.01372	8.0715	7.72875	7.85333	7.71698
EIF3B	rS-pU	9.03035	8.11111	8.81912	8.00653	7.8567	7.79957	9.0245	8.46234	8.56462	8.45682	8.23177	6.96932	8.85688	8.49599	8.47704	8.31062	8.25602	7.85126	8.67972	8.82336	8.36576	8.02587	8.32712	9.66295	7.75231	8.48218	9.2172	7.79105	8.59307	8.31317	8.07494	8.91424	9.33283	8.76567	9.09161	8.12327	8.66131	8.96796	8.09339	8.7202	8.14209	8.71974	8.70626	9.18748	8.18206	8.59943	9.33493	7.7979
EIF3C	rS-pU	4.26669	3.49043	3.41415	3.48876	3.16991	3.32297	3.3764	3.61783	3.85375	4.0212	3.37918	1.0633	3.34188	3.32419	0.891263	1.7286	3.15261	0.84973	3.1241	1.89604	2.79468	2.86337	3.58149	1.98163	3.76614	3.14139	3.98988	4.08888	3.07891	3.42986	3.88089	3.87843	3.9796	4.26254	3.53998	4.09114	3.15187	4.38212	3.94526	3.40953	3.27969	2.10176	2.43915	2.63173	2.86914	3.73738	3.84072	2.58696
EIF3E	rS-pU	9.91183	8.74022	9.28961	8.1339	8.4925	9.19297	9.67125	7.2109	9.67332	8.43594	7.5013	9.59795	9.19024	9.0247	6.10146	6.08597	8.15385	6.41866	8.6653	6.01941	9.00448	8.26133	8.0519	5.59288	8.25151	7.45212	7.93612	8.60981	8.22752	8.09114	7.95588	8.38553	8.81078	8.29572	8.54862	8.13722	9.09008	8.78184	8.9964	8.73346	7.53007	6.66415	7.7269	6.24088	7.68953	7.68362	7.9408	7.41493
EIF3F	rS-pU	6.90987	7.4582	7.39256	7.68055	7.29675	7.43371	7.73853	8.28269	7.72757	7.81803	7.05909	8.02536	7.13454	7.38315	8.46135	7.85406	7.44163	7.89347	7.57405	8.22382	7.62702	7.61534	8.24629	6.59887	7.37899	7.17343	7.78503	7.69222	7.51121	7.57485	7.43034	7.53885	7.6352	7.6099	7.40994	7.71031	7.70383	7.37872	7.95266	7.44996	7.33123	8.07224	8.13621	7.63694	8.09337	8.2355	7.84001	7.58022
EIF3H	rS-pU	8.79399	8.09939	8.4669	7.80447	7.73575	8.19981	9.0507	7.39343	8.91665	7.99242	7.34312	8.35743	8.31677	8.01684	7.172	7.05182	7.7211	7.30533	8.16884	7.0787	8.20098	7.8685	7.82867	7.28661	8.28356	7.54344	7.85801	8.16951	8.18602	8.03066	7.85837	8.62425	8.81444	8.35535	8.46787	8.09715	8.66036	8.35542	8.59401	8.6995	7.80686	7.68029	8.83719	7.53853	8.07422	8.11476	8.50686	7.71344
EIF3K	rS-pU	8.09153	7.6817	7.90989	8.03971	7.75474	8.08789	8.02398	8.11742	7.25913	7.70807	7.6847	8.73815	7.22999	8.08457	8.27885	8.19876	7.71722	8.03855	7.93809	8.3269	7.83932	7.43726	8.27891	8.21531	7.83393	7.39976	7.74753	7.80223	8.27332	7.80013	7.93347	8.30068	8.15547	8.26496	7.68368	8.01468	7.10123	8.23985	8.05281	8.00665	7.67796	8.56193	8.9013	8.54407	8.20663	7.72377	8.5589	8.01027
EIF3L	rS-pU	7.00008	7.58208	7.47822	8.09864	7.94754	7.20572	7.97772	8.19389	8.43165	7.02588	7.39624	7.37686	7.72604	7.68121	8.66138	8.05557	7.52652	8.20303	7.77675	7.89149	8.01491	7.91743	7.69658	6.26689	7.87162	7.197	6.83525	7.74231	7.03058	7.39159	7.36063	7.55725	6.83921	7.75584	7.26641	6.80313	7.78435	7.93523	7.78856	7.43241	6.88646	7.65367	8.03564	6.32589	8.23388	7.6482	6.57961	7.06613
EIF4G1	rS-pU	8.9834	8.67382	8.29348	8.91006	8.40044	8.55247	9.16438	8.93894	8.88964	9.26923	9.06745	7.68361	9.28328	9.01731	9.22831	8.98701	8.89614	8.96188	8.62413	9.11095	8.99867	8.77044	8.59011	8.26503	9.06354	9.13576	9.1069	9.05753	9.21995	9.07935	9.07479	9.46344	9.34554	8.47748	8.8826	8.64963	9.35055	8.69203	8.8365	9.08573	9.00253	9.26178	9.20441	9.16117	9.28815	9.45686	9.36845	8.71614
EIF4G2	rS-pU	9.62934	10.1588	9.65829	9.67656	9.84733	10.2727	10.1387	9.51605	10.3361	10.351	9.83567	10.3592	9.92676	9.80994	8.28777	8.29636	10.4519	8.43044	10.2452	8.62278	10.6082	10.1581	10.5652	6.91174	9.77593	10.2378	10.2786	9.78925	9.66469	9.7663	9.92562	9.87476	10.2626	10.1785	9.45012	9.55255	10.1999	9.0834	10.3012	9.63121	9.96113	8.67044	9.13701	7.89223	9.70792	9.45545	9.77871	9.10354
EIF4H	rS-pU	7.25724	7.48636	7.3015	7.51107	7.60756	7.67724	7.74285	7.32055	7.84186	7.62122	7.63201	6.18501	7.2644	7.81194	7.40966	7.50638	7.65127	7.375	7.92524	7.62352	7.69024	7.44498	7.54357	7.90866	7.3913	7.66462	8.0272	7.3927	7.50701	7.71606	7.31176	7.96353	7.8496	7.6099	7.96977	7.70671	7.26841	7.97059	7.34759	7.50048	7.31468	7.39954	7.58487	7.6551	7.16573	7.6286	7.34221	7.18474
EIF5	rS-pU	7.5838	7.80766	7.67291	8.16631	8.22838	7.97293	7.92263	7.17492	7.7952	7.55819	7.76866	8.08281	8.14433	8.00322	7.13819	6.69721	8.39529	6.99162	7.58518	7.43774	8.49027	7.96322	7.73584	6.14379	7.8827	8.03203	8.0205	7.88227	7.19652	7.86131	7.43196	7.69811	7.9937	8.3507	7.31829	7.42638	7.68878	6.51701	7.975	7.60888	7.63952	6.44492	7.71088	5.31991	6.73659	6.44731	7.3663	7.4571
ELOVL1	rS-pU	7.141	6.76194	6.715	6.94921	7.10189	6.79066	7.19986	6.41169	6.26392	7.49489	7.5123	7.12312	6.40897	6.95994	7.19242	7.78869	7.14	7.90636	7.17398	7.08572	6.96895	6.75274	7.06237	7.05777	6.96356	7.18231	6.99119	6.35276	7.25288	7.01388	7.03637	6.64005	6.96195	6.68193	6.93076	6.75103	6.85107	7.02967	6.63304	6.23612	6.88854	7.11265	7.54609	7.63928	7.11569	6.33658	7.61091	6.68026
ELP3	rS-pU	4.69591	5.50113	4.83872	5.49933	5.46784	6.03893	4.91206	4.8178	6.25823	4.30892	4.87866	5.29628	4.42511	4.20977	4.64274	4.44014	5.21781	5.06564	5.34654	3.86518	5.2943	5.57126	4.94401	4.10705	5.30785	4.26498	4.26262	5.75812	5.65739	5.21928	5.18326	6.06761	4.55491	5.7789	4.44612	5.25548	5.87746	5.26291	5.80989	4.87371	5.32045	4.91624	3.98517	2.90509	5.0736	5.40572	4.64827	5.32654
EMC3	rS-pU	5.63433	5.77305	5.88414	5.07532	6.15536	6.18636	5.40612	5.3392	5.29211	5.85372	5.60379	6.4274	5.5644	6.31403	5.09723	5.29099	5.72225	4.763	5.82509	5.23523	5.90422	5.49395	5.46897	4.94225	5.52747	5.30144	6.22553	5.41943	5.51883	6.21704	5.90968	5.28802	5.61863	5.6721	6.01632	5.77256	6.06804	5.34577	5.80687	5.09179	5.82978	5.35932	5.81143	5.99984	5.39663	5.52633	5.53015	5.44147
EMC4	rS-pU	5.97596	6.3282	6.33958	6.03406	6.22964	6.8677	6.27469	6.46089	6.32862	5.89512	6.09147	6.93376	5.75112	6.31505	5.59585	6.04652	6.23093	6.20005	6.26913	5.29572	6.39273	5.98957	5.93276	5.40291	5.92749	6.10247	5.8271	6.23974	5.88842	6.23303	6.0247	6.13822	5.34982	6.07174	5.52847	6.10734	5.97792	5.78353	6.12931	6.29863	6.06982	6.05936	6.25874	5.42784	5.93759	5.52498	6.82808	5.30617
EMD	rS-pU	6.79343	5.83088	6.4975	6.29268	6.41216	5.76591	5.35849	7.12072	5.11057	6.3265	7.04022	6.01603	6.4705	6.66481	6.23049	6.04207	5.89973	6.10295	7.08556	6.71384	6.38404	5.70837	6.06297	7.11847	6.0547	6.3977	6.68556	6.31354	6.93548	5.96953	5.79983	6.54684	6.67606	6.33672	7.11541	6.69699	5.79036	6.8686	6.39537	6.0764	5.47117	6.65027	6.25181	7.83006	6.09597	6.64303	7.7914	7.34761
ENY2	rS-pU	6.61159	5.96993	5.72645	5.64446	5.16882	6.35921	6.39002	4.53025	5.62655	5.64728	5.30088	5.93661	5.92017	5.30991	4.26298	4.45807	5.60961	4.56043	4.95312	4.30582	5.78923	5.20783	4.80325	5.78788	5.23322	5.15268	5.24849	6.002	5.88971	5.57344	5.422	6.70527	5.86966	5.8409	5.90924	5.73071	5.62334	5.23263	5.8456	6.36049	5.51227	5.05484	5.93015	5.23578	4.64346	4.78019	5.80077	5.08697
EPB41	rS-pU	6.02051	5.74173	5.24482	6.05261	5.85687	5.69291	5.95828	4.7038	6.65558	6.00287	4.70604	5.16676	6.15838	5.97169	5.39024	5.05218	5.9495	4.19828	6.12962	5.10912	6.16075	6.01548	5.65238	3.86776	7.03067	6.588	6.09339	7.37648	6.63207	5.88385	7.75121	6.0056	6.73416	7.32813	6.16032	5.09318	6.14297	5.99395	7.06031	5.28943	5.67553	4.4557	6.52333	4.8264	6.15979	5.60488	6.18486	5.48891
EPHB2	rS-pU	7.67311	8.19828	7.17146	7.13418	6.9321	7.77297	8.00725	8.57814	8.2662	7.75379	7.24151	7.78443	7.83407	7.29752	8.57167	7.76232	6.27275	5.18329	7.72472	9.81543	7.80747	9.08411	8.76192	8.87827	8.4448	7.33352	7.04359	8.47919	8.87927	8.36489	9.14571	7.5954	9.12977	8.44292	7.74385	8.42527	7.83963	7.96706	8.21897	7.2651	7.64292	9.06247	9.87594	8.28053	9.61352	8.59895	8.77911	6.48726
EPS8	rS-pU	6.27499	7.09083	6.60264	6.89463	6.8006	7.95434	7.30141	6.62818	7.75574	6.39884	6.7798	7.96979	7.41849	6.81665	6.75114	6.24677	7.71916	6.40881	7.38147	6.44065	7.35068	6.5931	6.84353	5.24634	6.57344	6.77384	6.88033	6.81401	6.99136	6.54723	6.8539	6.93312	6.46606	7.10942	6.85876	6.45626	6.83218	6.32173	7.79441	6.99631	6.62939	4.87561	6.78993	4.42322	6.16444	6.6337	6.0512	7.04376
ERMP1	rS-pU	6.62658	5.98656	5.79059	6.3911	6.11772	6.17747	7.18628	6.19842	7.43399	6.83804	6.09042	5.82577	6.7419	6.63637	5.48019	5.51737	5.68779	5.35496	6.83619	5.93203	6.13838	6.06501	5.51262	4.27858	6.66348	5.85456	6.9767	7.33418	6.45644	6.13309	7.29495	5.57916	6.33776	6.96725	6.26411	6.29711	7.21195	6.20181	7.11376	6.61422	5.45018	5.48262	6.28868	4.60283	6.37976	6.84478	6.41276	5.79321
ERP44	rS-pU	7.22741	6.96735	6.87468	6.41153	7.33174	7.03761	6.64667	5.74182	6.98697	6.72262	6.29713	6.94029	6.59915	7.39193	5.19661	5.40862	7.46402	5.2387	6.76532	5.48237	7.38593	6.68292	6.74792	6.17156	6.72377	7.37026	6.66762	6.87878	6.71319	6.83757	7.01978	6.63376	6.78933	7.4844	6.69602	7.23904	6.82826	6.22566	6.98758	6.4804	6.77438	5.83462	5.91158	6.04574	5.93105	6.03755	6.41482	7.40499
ESYT2	rS-pU	7.01609	7.03595	7.21759	6.90727	7.15718	6.27199	6.65091	6.35871	7.24243	6.99059	7.21531	5.90023	7.53091	7.17914	5.77915	6.32213	6.70435	6.30526	7.98397	6.11712	7.16481	6.68354	6.67362	6.16237	7.14461	7.30126	7.57835	7.82332	6.70954	7.32066	7.02622	7.03811	6.81082	7.1313	8.09348	6.98622	7.26882	7.98044	6.98403	7.27238	6.97878	5.48688	6.43583	6.36827	6.54083	7.26085	6.28825	6.67365
EXOC3	rS-pU	5.9744	5.94133	5.77696	6.04609	6.00803	5.84666	6.066	7.06627	6.10202	7.2964	6.18477	5.70953	6.03901	7.02532	6.62537	6.83909	5.54281	6.49925	5.75106	6.92876	5.3473	6.1779	6.52428	7.07869	6.43046	5.90552	6.04559	5.87947	6.06135	5.95721	5.7079	6.19595	6.15028	6.06201	6.63158	6.50508	6.99636	6.64986	5.67744	6.21033	6.30782	6.72077	6.2113	6.63265	6.38614	6.84532	6.23806	6.56858
EXOC4	rS-pU	6.66772	6.21439	6.56448	6.00299	6.16958	6.17492	6.30552	6.24543	6.49491	6.37072	5.91684	6.00153	6.16314	6.87485	6.04363	6.45865	6.21122	5.88662	7.06561	5.96627	6.24434	6.39697	6.1693	5.42231	6.24848	6.2279	6.91723	6.24571	5.94674	5.87515	6.57264	6.01773	6.44732	6.30133	7.05718	6.33299	6.63604	7.36268	6.39537	6.56759	6.25795	6.01575	6.41349	6.38845	6.12107	7.16818	7.2082	5.70523
EXOSC10	rS-pU	6.13531	5.95049	5.5967	5.91631	5.97602	5.54603	6.16228	5.06995	6.09566	5.60122	6.08832	6.11939	6.08828	5.85946	5.71708	5.36414	6.31955	5.42396	5.7131	5.48945	6.39667	5.96522	5.57215	5.22883	6.58706	6.70153	5.77445	6.32579	6.19184	6.02176	6.35601	6.65411	6.56266	6.38174	6.21901	5.92634	5.81093	5.87835	6.40138	5.5752	6.28112	6.34899	6.29964	5.43433	5.82809	5.58951	6.10438	6.16141
FAM3C	rS-pU	4.67684	4.96089	4.70477	4.36112	4.5045	4.37185	4.66317	3.07964	4.49921	4.89779	4.90751	3.73559	4.5468	5.40546	1.65057	2.84456	5.19121	4.14654	5.46673	2.71835	4.67884	4.44969	3.66389	0.91705	4.60023	5.24037	4.64273	4.95189	4.22518	4.82319	5.01626	5.52918	3.9653	4.20477	4.94753	3.92292	4.66948	5.0709	5.14885	5.1874	4.40916	2.98382	2.4269	2.60131	3.39765	3.9569	3.96374	4.74258
FBLN2	rS-pU	5.90891	6.2823	4.98221	4.22155	2.29413	5.03407	9.13123	4.23428	4.43684	5.81529	7.15644	1.0633	3.12455	3.2229	6.40249	8.22844	5.34188	8.05513	4.00543	5.10298	4.36864	5.29507	5.75745	3.81004	5.97188	4.85966	6.24622	4.53123	4.25358	5.92943	5.41547	4.50703	3.30933	3.82993	5.34593	5.91143	6.69626	2.31142	1.7384	6.32289	6.67232	6.22256	2.77511	4.1825	1.02987	5.51145	4.47394	6.01016
FKBP10	rS-pU	6.62956	7.791	7.16232	6.98429	7.54457	6.35846	7.72652	7.0965	6.92375	7.42185	6.59781	5.91577	4.6545	7.07582	7.55177	7.76593	7.27961	8.3458	4.57702	7.42241	5.15261	7.04373	5.99881	6.89796	5.86414	5.32302	7.69759	5.43865	6.0705	6.88462	7.04909	5.0908	6.48624	5.26043	5.90924	7.74716	8.34911	6.93593	5.79068	6.81859	6.57999	5.11486	3.87672	7.81108	4.92143	8.56235	7.39417	6.30942
FKBP8	rS-pU	7.70734	8.10702	8.23363	7.95614	8.17698	7.5235	7.66771	8.49397	7.08761	7.96164	8.04072	7.22112	6.99984	7.76654	9.15737	9.23921	7.59236	9.10565	7.96951	8.82523	7.64168	7.74404	7.79676	9.64449	8.0403	8.1642	8.24904	7.77705	7.87895	8.03686	7.92516	8.36026	7.93771	7.88652	8.17136	8.40723	7.71843	8.21386	4.8362	8.01784	7.86089	9.10425	8.51509	9.13138	8.37502	8.25593	8.43906	8.29235
FRYL	rS-pU	6.11844	5.99417	6.4564	6.16415	5.84982	6.65753	5.64038	6.35667	6.25633	6.34782	5.8152	6.5102	6.88338	5.12342	5.05882	4.95134	5.88735	4.80699	6.29862	5.9146	6.04522	6.32466	7.04249	4.16345	6.64851	6.03867	6.26304	6.56086	6.5296	6.71685	6.2608	6.44449	6.83528	7.18158	7.32056	6.66771	6.28045	5.5004	7.38986	5.66335	6.22866	4.91202	6.37254	5.22335	5.90904	4.75515	6.42097	6.14335
FTH1	rS-pU	9.47825	8.88255	9.11086	8.93379	8.62758	8.45799	8.75749	8.40186	7.21531	9.95534	9.64569	8.40207	7.73939	8.84782	9.87434	9.53339	9.94272	10.1448	9.02237	9.75649	8.57603	8.6725	9.37344	10.2316	8.53761	9.09321	10.1345	7.07022	9.13389	9.20932	7.96093	9.4054	9.04885	8.60635	8.72611	9.12421	6.99836	8.63819	7.24881	8.42939	7.48777	9.38772	9.99441	8.58059	8.17908	8.1876	9.19335	9.12707
FTSJ3	rS-pU	5.88751	5.65474	5.33594	5.59323	5.77242	5.85677	6.01095	5.86735	5.40271	5.75564	5.737	4.69443	5.54019	4.81663	6.45836	6.06419	6.08207	6.42301	5.32013	6.24952	6.32911	5.69115	5.26057	6.42329	6.34782	6.29769	5.44238	5.72719	5.72415	6.03615	6.22948	6.66495	6.17948	6.1686	6.01744	5.96537	5.59331	5.11753	5.96134	5.91019	6.5161	6.88058	7.04625	5.95243	6.13441	6.45934	6.32478	6.28187
FUBP3	rS-pU	6.27372	6.09674	5.95847	5.84426	5.49821	5.81915	5.90006	5.90688	6.67063	5.68431	5.79733	4.63126	6.46407	6.08185	5.54117	5.44728	5.73151	5.65444	5.61016	5.51512	6.02198	5.8657	5.6711	5.72055	5.73874	5.96164	5.86851	6.23275	5.79212	5.59835	6.10608	5.31187	5.83337	6.12254	5.85257	5.81324	6.08221	5.54089	5.84756	6.16855	5.61393	5.53161	5.99177	4.99965	5.56229	6.00605	5.90388	6.02477
GAK	rS-pU	7.30086	6.90813	6.87068	7.38073	6.5256	6.75467	7.20227	7.88658	6.87259	7.5173	7.7382	6.20955	6.88531	7.08065	7.15259	7.60222	7.19458	7.10575	7.03218	8.33871	7.21913	7.42429	7.8657	8.39291	7.63056	7.50737	7.67577	7.52244	7.79379	7.50836	7.87424	7.41405	7.67712	7.86896	8.18515	7.39367	8.11295	7.63528	6.45567	7.11339	7.70509	7.48908	7.92834	7.97796	7.8179	7.92802	8.22061	7.89853
GALNT2	rS-pU	6.88267	6.90342	6.84804	6.72479	6.90118	6.60702	7.09061	6.9447	7.29981	7.2974	6.84027	6.75579	6.99984	6.80793	7.60605	6.93744	6.41266	7.15175	6.74614	7.06691	6.52009	7.18614	7.09491	7.1149	6.80207	6.8427	6.56576	6.9266	6.37751	6.88534	7.77373	7.10674	7.05551	6.08781	6.78035	6.47666	6.73265	6.76663	6.42059	7.07342	6.88176	6.44857	6.94407	6.39179	7.44689	7.99104	6.82112	6.6973
GATAD2A	rS-pU	6.69071	7.01303	6.6934	7.0921	6.82117	6.54021	6.9124	6.94334	6.79425	6.44722	7.62334	5.96784	6.9657	7.08005	7.58883	7.37215	7.10719	7.04346	7.22469	7.45291	7.11935	6.96611	7.01449	8.26825	7.42082	7.49554	7.67083	7.12788	7.28518	7.0006	6.52336	7.67187	7.76714	7.37472	7.03465	7.23704	6.83106	7.56644	6.50675	7.3639	6.81217	7.67189	7.55527	7.16371	7.4617	6.60277	7.83656	6.71543
GBA	rS-pU	5.05905	4.81378	5.2863	4.95059	5.88127	5.34892	5.3791	4.95343	4.52468	5.92765	5.62566	4.9027	5.57874	5.69742	5.62619	6.07294	5.48194	5.06564	4.28957	5.57847	4.86299	5.16216	4.74387	5.90278	5.58861	5.88027	5.42966	5.05287	4.96041	5.59127	5.44143	4.99094	4.82953	5.00009	5.50468	5.02555	5.76715	5.44256	5.27934	5.21359	5.47534	5.47834	4.903	5.8462	5.22734	6.30556	5.1751	5.69743
GCC2	rS-pU	5.62242	5.13168	5.17119	5.71601	5.22981	5.17689	6.46583	4.7102	6.64327	5.26675	5.09892	5.17232	6.91857	5.22296	2.80609	3.73978	5.69727	3.03639	4.97467	2.96856	5.8616	6.70514	5.16572	3.89022	5.67707	5.05288	5.57337	6.3398	5.25347	5.56985	6.37466	5.51041	5.99817	5.77494	5.37071	4.65973	5.80524	6.37708	6.51786	6.54026	5.24282	3.98675	4.49108	3.23727	5.41079	6.43804	4.64478	5.60738
GFM1	rS-pU	6.20218	6.26771	5.92023	5.71601	5.71281	6.30074	6.06282	5.36376	5.92561	6.09399	5.99956	5.78644	6.31074	7.06061	5.38582	5.11569	5.87209	4.9617	5.91328	5.24083	6.47912	6.01054	5.71428	2.24822	6.27086	6.10558	5.75589	6.38464	5.72849	5.99521	6.12922	5.97356	6.3958	5.97136	5.81952	5.53382	6.04603	5.52943	6.46272	6.16855	5.60763	4.61486	6.24746	4.34277	5.66697	5.90929	6.01914	4.70419
GLG1	rS-pU	7.73064	7.89124	7.51152	8.07802	8.31601	6.82116	7.89279	7.45901	7.80335	8.03516	8.2861	6.56686	7.80997	7.38119	8.3741	8.45991	8.35817	8.48302	7.38079	7.70891	7.80894	7.74255	7.81911	7.27599	8.20299	8.83749	8.28595	8.31325	7.88707	8.03197	8.11279	7.95125	8.09517	7.81978	8.07556	8.07223	8.18346	7.8158	8.19148	7.96164	8.60949	7.81219	7.74799	7.92905	7.9504	8.25451	8.02797	8.1475
GLRX5	rS-pU	5.81436	5.94133	5.4018	5.99173	5.85687	5.64948	5.75781	5.00638	5.01045	5.80411	5.88697	5.16491	5.51555	5.45469	5.50081	5.206	5.97311	4.88168	5.75625	5.51512	6.09255	5.54549	5.21756	6.14379	5.85469	5.89115	5.81248	5.2258	5.76136	5.89395	5.30315	6.15369	6.14711	6.07174	5.18759	5.89131	5.87421	5.40754	5.74728	5.3259	5.82	5.53573	6.13048	4.98205	5.37753	4.82025	6.39726	5.57086
GLTP	rS-pU	4.63398	5.33521	5.03469	5.16428	6.0154	4.78479	5.44573	4.45986	5.1273	5.30093	5.23413	5.05086	5.10111	5.2766	5.327	5.31579	5.58768	5.94534	5.72904	4.27883	5.41558	4.92188	4.62823	4.34512	4.93668	5.9233	5.62633	5.52784	5.28526	5.39202	5.01842	5.61952	4.99826	5.05343	5.44259	4.93506	4.99327	4.97003	5.34319	5.31788	4.86332	4.19225	4.99511	5.03422	4.81421	4.84203	4.84705	5.38757
GMPPA	rS-pU	6.25069	5.73114	5.72468	6.03297	6.30716	5.85306	5.45547	6.34027	5.25454	5.86586	5.94726	5.74104	5.72127	5.14435	6.35798	6.66572	6.77171	6.88909	5.55282	6.22003	6.40137	5.84695	5.95802	6.82115	5.90592	6.91909	6.09339	5.32304	6.3057	6.03094	5.65202	6.09076	5.97217	5.98516	6.20628	6.05629	6.12209	6.19699	5.7304	6.14379	5.97893	6.63882	6.85826	6.92133	6.06346	6.05723	5.7722	5.90124
GMPS	rS-pU	6.31623	6.3382	6.74156	6.48565	6.23145	6.56672	6.34184	5.96154	6.53933	6.12463	6.30348	6.16099	7.11418	7.3027	5.64853	5.06686	6.66301	5.68014	6.395	5.56513	6.99513	6.09431	5.61972	3.13072	6.43523	6.76795	6.49022	7.10618	6.37751	6.00589	6.84966	7.19486	7.09437	6.47756	6.31515	6.37707	5.83121	6.20781	6.85855	6.85232	6.70636	6.43465	6.00213	5.46843	6.15979	6.08033	6.24038	5.62255
GNA11	rS-pU	6.58831	6.63458	6.1882	7.33066	7.17749	6.34906	6.83806	7.04744	6.78703	7.03666	7.66758	5.92897	6.77756	6.23169	7.3541	7.81154	6.78733	6.69294	7.22806	7.66945	6.79745	7.11646	7.10281	8.71056	6.96631	6.92616	7.7771	6.86528	7.27581	7.23193	6.19365	7.4145	7.33077	7.14519	7.26736	7.2918	7.35073	7.09974	5.4681	7.54842	6.35752	7.41417	7.7001	7.50144	7.14893	6.52073	7.78942	7.37027
GNAI1	rS-pU	2.52934	4.70355	3.38749	3.54531	3.7719	3.76642	3.32776	2.65789	5.0306	3.95203	3.5166	3.31423	4.03925	3.16036	2.63762	3.83891	2.67814	2.86769	3.91545	2.68584	3.40728	3.62897	3.74689	2.50259	4.20595	2.12618	3.94889	3.79551	3.46635	4.29294	4.38094	2.04468	3.36124	4.55848	2.19713	2.91833	3.93046	0.552923	3.81521	4.08474	3.75179	-0.233771	3.52085	0.208063	2.78465	3.6853	1.47972	3.43772
GNAI2	rS-pU	7.58483	8.14342	7.87913	7.94743	7.4362	7.04322	7.48491	7.88481	7.36472	7.75343	8.52958	6.02834	6.85224	7.19539	8.63784	8.99721	7.61755	9.03289	7.27622	7.5498	7.37361	8.16107	7.96763	8.2192	7.62953	7.64333	7.78461	7.60906	7.61338	7.93369	8.27948	8.1597	7.01731	7.32678	6.98679	7.63515	8.10047	6.93593	6.3826	7.7924	8.60332	8.03825	6.99425	7.79395	7.33374	7.94674	6.75208	7.68448
GNAO1	rS-pU	1.02135	3.75226	0.958077	-0.725862	0.187499	-0.872458	0.660684	0.135686	2.14958	1.98753	2.15801	-0.948147	0.00203791	-0.443827	1.81762	3.35575	0.61247	1.04323	1.13265	1.02548	0.266906	2.50647	1.01887	1.36474	-0.291948	0.132697	1.85469	0.388017	2.24216	1.20594	3.44701	0.926795	-0.0922555	0.498054	1.59717	1.67021	3.4371	-0.870706	-0.190587	1.56019	3.11871	1.06072	-1.24093	-1.39836	0.573071	3.24973	0.59801	-0.152426
GNAS	rS-pU	10.0938	9.7175	10.7266	9.33184	9.78588	10.3702	9.93693	11.0306	10.4583	10.34	9.2694	10.0822	9.60398	9.76495	9.79498	9.84977	9.34063	9.91956	10.0349	10.1117	9.55311	10.2042	9.55525	9.01419	9.41575	9.71673	10.3259	9.73559	8.97574	9.32801	11.108	9.53999	8.61966	10.0051	7.38323	10.9592	11.2706	8.91925	8.7276	9.46786	9.6071	9.7445	10.417	11.3598	9.52107	9.93957	9.28215	9.62872
GNB1	rS-pU	8.71698	8.82875	8.69168	8.98381	8.49551	7.64243	8.4587	8.22159	8.72137	8.48835	9.05407	8.35173	8.60116	8.49825	9.18374	9.20593	8.55852	9.1665	8.68694	8.53597	8.66058	8.76912	8.64422	8.49717	8.81103	8.92036	8.49946	9.03287	8.47224	8.62226	9.31895	9.05512	8.83065	8.71794	8.6203	8.07447	8.94664	8.44652	8.8814	8.23104	8.30744	8.86854	8.92709	8.43808	8.70027	8.4139	8.87142	8.83403
GNB2	rS-pU	8.29717	7.98337	8.08877	8.27063	8.25285	7.58723	7.65051	8.71109	7.96355	8.61583	8.45907	7.97325	7.508	8.88439	8.98775	9.32659	7.98704	8.92108	8.81789	8.86184	8.14689	8.07836	8.4875	9.90806	8.36591	9.10182	9.00328	7.77774	8.1918	8.41056	7.88019	8.58218	8.14705	8.18728	8.65656	8.77984	8.29253	9.01337	6.70555	8.09853	8.13487	8.91886	8.67308	9.93176	8.35216	8.79875	8.6459	8.71002
GNG12	rS-pU	7.90749	7.39873	7.8387	7.34001	7.41766	7.527	7.49242	5.18925	7.62862	7.61123	7.2382	7.9642	7.64829	8.08817	5.28484	5.45846	7.28748	5.00882	7.49019	4.37372	7.05061	7.61827	6.89846	4.66462	7.02805	7.50737	7.16361	7.09356	6.41931	7.0861	6.54297	5.93698	6.64797	6.5279	7.25932	6.26228	7.06124	6.8754	7.46991	6.81003	6.31558	4.61486	5.82317	5.09279	5.74978	5.65373	6.27247	5.6046
GOLGA2	rS-pU	6.43106	5.88784	5.57521	5.94579	5.88242	5.66349	5.98765	6.19614	6.25348	6.48532	6.06824	4.41701	6.30644	5.90921	5.64853	6.16179	6.33076	5.88347	5.46165	6.03078	5.67855	5.88638	5.82228	6.89101	6.13887	6.08362	6.31811	6.66765	5.79764	6.45088	6.57191	5.9773	6.28211	6.46038	6.77505	6.39505	6.48277	5.78994	5.98911	6.58442	6.59537	6.47386	6.48468	6.53243	6.01483	6.77515	6.24038	7.3208
GOLIM4	rS-pU	7.02291	7.77893	7.66044	7.31403	5.55565	7.58275	6.63601	7.18587	7.7554	7.9915	7.48823	6.52909	7.18227	7.83286	6.59501	5.92607	5.94553	4.90054	7.45134	6.85849	7.98622	7.28821	6.5953	4.61829	7.38269	6.68495	6.80275	6.24571	6.79	7.4708	6.39306	7.35693	7.58267	6.06526	6.59073	7.56463	5.70133	5.62936	7.65628	7.28067	5.43601	6.41315	7.32825	6.59552	7.6065	6.11563	6.82267	6.13471
GOLM1	rS-pU	7.80409	7.98369	7.01988	7.17508	9.243	7.49583	8.48845	7.34028	8.26549	8.782	8.69936	7.67384	8.47301	8.15041	6.66974	7.23328	8.91945	7.37556	7.58139	6.71887	7.49784	8.06219	8.28	7.70996	8.49509	9.46609	8.42402	8.05045	8.82318	8.7118	7.64594	8.57172	8.21134	7.91653	7.9558	7.42025	9.37282	7.66436	8.26658	8.30802	7.7378	7.40593	8.00505	8.15003	8.0643	7.7459	7.29389	9.42268
GPC4	rS-pU	4.98966	5.92947	5.32661	5.52612	5.8557	6.81106	4.97884	7.33925	6.13857	6.79988	5.34197	5.86748	6.77341	6.70292	5.46349	4.99805	5.15955	5.1626	7.34367	6.49794	5.99213	5.9642	6.49682	5.61664	6.39749	5.32302	5.60951	7.16822	6.18764	5.95445	5.82223	6.56514	6.34423	5.93984	6.76574	6.49178	5.12142	6.16405	7.46481	6.15509	5.9642	4.6355	6.53337	6.22351	6.54441	6.57182	6.65892	5.29244
GPX1	rS-pU	7.71062	8.43298	7.78695	8.32795	8.22407	8.71067	8.26471	8.62079	7.42599	8.23272	8.59293	8.64128	7.43959	8.31634	8.49565	8.96465	8.69531	9.19177	8.14884	8.54874	7.79857	7.86494	8.22406	7.28449	8.08443	8.08825	8.30638	7.92348	8.23873	8.17631	7.59553	8.40182	7.92822	7.9246	7.05608	8.09935	8.14527	7.73419	6.42256	7.43705	8.27677	8.52559	8.40538	8.68217	8.18596	8.08447	8.64874	8.00159
GPX4	rS-pU	6.9862	7.47598	7.87354	7.94334	8.1283	7.43691	7.85129	8.83592	7.2328	7.73259	7.31737	7.32208	6.87663	5.87901	7.69282	8.71305	7.27751	8.97046	7.70846	8.4551	7.12363	7.05146	8.15996	8.82243	8.16287	7.18231	8.15498	7.02411	8.14247	7.67023	6.95592	8.3292	8.00394	8.49567	7.91847	7.80948	7.2455	7.15233	7.30333	7.44444	8.04064	8.03898	8.80159	8.85869	7.01884	7.65067	7.70418	8.40953
GRPEL1	rS-pU	6.47588	5.78918	5.38842	6.01417	5.68404	6.54021	6.373	5.41362	5.58174	5.2359	5.78702	6.04257	5.07099	5.56745	5.52113	4.92901	6.00781	4.95269	5.73431	5.54261	6.36248	5.26214	6.09896	5.62671	6.05985	5.66476	5.31221	6.05279	6.27039	6.10481	6.03965	6.08616	6.46606	6.38174	5.85131	5.54675	5.76948	5.47476	6.19923	5.3962	5.77005	5.63771	6.26392	5.8462	5.83161	5.18997	6.30497	5.67643
GTF2I	rS-pU	4.97725	5.17698	4.42353	5.08383	4.16541	5.11525	5.74861	4.34942	5.89664	5.08483	5.38364	3.23854	5.50558	5.29335	3.80029	4.14594	5.03298	3.77622	5.74061	4.08678	4.97036	5.45805	5.18631	5.38326	4.92544	5.00694	5.2509	5.54568	4.63605	5.04647	5.20047	5.32365	5.1065	5.3801	5.44759	4.48946	5.44471	5.93731	4.98949	5.31385	5.13995	4.85376	4.70156	3.3143	4.88806	5.4923	4.79751	4.15913
GTF3C1	rS-pU	6.46924	6.21982	5.75106	5.71052	5.3987	5.96851	6.49602	6.66323	6.07102	6.85573	6.76411	4.96166	6.29201	5.60818	6.10685	6.55449	6.26534	5.97975	6.01731	6.69354	6.24171	6.40454	6.15132	6.73071	6.59772	7.14644	7.00268	6.89848	6.58094	6.7038	6.96154	6.67801	7.04421	6.71128	6.74761	7.06806	6.91317	6.83876	5.93211	7.10758	6.66262	6.79144	6.92186	7.05007	6.97502	7.01264	6.9746	6.70056
GTPBP1	rS-pU	5.94761	5.91483	5.57126	6.51584	6.34858	5.69113	5.87972	6.46657	5.86956	5.86721	6.57401	4.46912	6.09162	5.76953	6.68603	6.569	6.47002	6.30171	5.85928	6.20577	6.14119	6.33736	6.21192	6.4983	6.40317	6.86494	6.32499	6.50475	6.09201	6.46933	6.17636	6.74595	5.74263	6.28469	6.61315	5.9411	6.59445	6.64986	5.94954	6.28016	6.57483	6.54989	6.41194	6.5839	6.52428	5.96793	5.78973	7.34886
HCFC1	rS-pU	6.87265	6.84568	6.71053	7.52558	6.94263	6.46356	6.96162	8.35491	6.96678	7.06033	7.68817	5.86061	7.45133	6.89831	8.55056	7.7165	7.00528	7.90869	7.04497	8.56614	7.0783	7.3333	7.24075	8.24502	7.24749	7.55489	7.53647	7.50555	7.68477	7.04074	7.23777	7.86119	7.58189	7.12196	7.45699	7.37658	7.3919	7.26191	6.04479	7.33735	7.26666	8.15631	7.93322	7.13214	7.62484	7.79921	8.05292	6.98839
HDLBP	rS-pU	9.74141	9.1732	9.04131	9.60566	9.91036	8.99517	9.40265	9.90117	9.66735	9.61842	9.48541	8.38122	8.3401	8.75431	9.66471	9.744	9.68184	9.59415	9.02484	9.01464	9.75406	9.35427	9.32604	9.01099	9.26761	9.42676	9.34908	9.64446	9.32311	9.52934	9.51954	8.90741	9.53047	9.78469	9.26932	9.15381	9.61775	9.73889	9.6633	9.52802	9.20408	9.53804	9.77077	9.16686	9.9075	9.92904	9.55589	9.59685
HEATR5B	rS-pU	4.95526	4.58756	4.58083	4.87416	4.64683	4.31738	4.758	4.69415	5.24499	4.80836	4.71423	4.04927	5.33024	5.13276	4.03322	3.81128	4.67503	3.37894	4.71784	3.73619	4.4587	4.91343	4.4227	2.55975	5.39845	4.91755	4.88239	5.46446	4.42393	4.82921	5.51815	4.9611	3.86099	4.71566	5.33877	4.37093	5.08058	5.27668	5.63838	4.3751	4.96154	3.83887	3.456	3.5315	4.73386	5.09882	4.21557	4.64326
HECTD3	rS-pU	6.91801	6.05003	6.02339	6.37386	6.59609	5.92667	6.57331	6.95551	5.66857	7.03845	6.91558	5.45062	5.77415	6.02657	7.16168	7.75645	6.47094	6.91174	6.06496	6.60722	6.25651	6.59574	6.61821	7.25991	6.72377	6.57682	6.74919	6.09084	6.56079	6.58599	6.28071	6.57667	6.3851	5.98859	7.05007	6.0653	6.43645	6.44061	5.43982	5.75834	6.31403	6.64837	6.86566	7.23416	6.83207	6.1948	6.57226	6.77592
HIGD1A	rS-pU	5.73731	6.5241	5.67778	5.72691	6.1138	6.91407	6.21098	4.40569	5.5245	6.03309	5.53305	6.80552	6.11967	6.44723	3.15721	3.5012	6.30308	3.25737	6.29291	2.96856	6.76981	5.62535	5.09025	1.85035	5.65273	5.69818	6.26781	5.30602	5.56327	5.92382	5.59678	5.4966	5.95418	6.24225	5.0865	5.07545	5.19283	4.62384	6.39537	4.74195	5.39412	4.27678	4.58782	3.60999	4.64878	4.31253	5.39718	3.75063
HNRNPA0	rS-pU	7.76535	8.1753	7.72752	7.91947	7.51814	7.40806	7.74715	8.0255	7.85164	7.38577	7.64242	6.92007	7.51919	7.47228	8.36626	7.95656	7.37722	7.98321	7.6765	8.10707	7.81982	7.74999	7.93951	8.22086	7.63885	7.78518	7.68917	8.00223	7.68961	7.79898	7.04592	7.76802	8.11258	7.96519	7.65802	7.92411	7.19335	7.53577	7.39053	8.21816	7.53971	7.83244	7.9709	7.74087	7.63057	7.85892	7.63535	7.52475
HSPBP1	rS-pU	6.47478	6.08253	6.21751	6.74371	6.25565	6.10919	6.90295	7.27596	5.6073	6.64256	6.49543	6.65882	5.96635	6.7247	7.15129	6.86032	6.14347	6.80898	6.80446	7.70689	6.75088	6.01746	6.79986	7.57005	6.43681	6.1725	6.69621	6.30309	7.18287	6.81877	6.15887	7.10104	6.85157	6.46531	6.32967	7.43161	7.04734	7.20905	4.62866	7.09001	5.9877	7.56601	7.17959	7.59944	6.79715	6.25368	7.3166	6.09372
HSPG2	rS-pU	7.09003	7.35308	6.85211	7.82047	7.06838	6.16167	8.08614	8.15191	8.52197	7.49749	9.06037	5.48824	7.66575	6.77477	8.39463	9.14946	7.31237	8.49677	6.83962	8.61228	6.49975	7.95784	7.86715	9.82362	8.40387	7.76265	8.24964	7.68199	8.00214	8.21421	9.11718	7.46854	7.8683	7.36947	7.69213	7.76663	8.74714	6.7852	5.97932	8.02278	8.27039	7.61555	7.95951	6.96304	8.60236	9.13769	7.75536	7.36945
HUWE1	rS-pU	8.03388	7.22898	7.66415	8.05683	7.36549	7.31999	7.82368	9.0131	7.86635	8.04794	8.79445	6.49992	8.34745	7.66722	8.54462	7.77624	6.77171	8.22938	8.20556	9.06053	7.12173	7.89907	7.5598	8.06303	8.11419	8.3511	8.33365	8.39447	8.85315	7.93509	8.03393	8.05556	8.35541	8.57248	8.86449	8.20044	8.77256	8.37927	9.04403	8.06535	8.32408	8.15341	8.29677	7.52543	8.6801	9.0983	9.30712	8.99561
IFITM3	rS-pU	9.66388	8.74493	8.64602	9.10137	9.19965	10.176	7.24733	9.47988	7.78568	8.7974	8.8918	8.11275	8.3415	8.69191	10.7324	9.81887	9.63379	10.7657	7.89189	10.5104	8.39418	9.68433	9.85846	10.843	9.4768	9.29951	8.26165	8.30136	10.2549	8.31827	8.64084	10.5924	9.39418	8.54306	9.25762	9.9637	8.55708	8.88578	8.36283	7.92115	10.0779	10.2903	10.2578	11.1061	9.43369	9.31112	8.01074	9.71331
IGFBP7	rS-pU	9.10749	9.90384	9.64463	8.08784	7.9234	8.90115	8.01386	7.61291	8.16808	8.87903	8.47401	8.64977	7.32022	8.76505	7.56651	9.79118	8.38066	9.2536	8.04614	8.16902	8.19827	8.12054	9.16572	9.36775	7.72889	7.18231	8.2006	7.90286	7.75954	8.85782	9.17514	7.18951	7.62006	7.43123	8.08869	8.63268	8.10418	6.22447	6.94615	8.91401	8.41681	6.75241	6.21398	7.49007	6.33836	7.5277	6.96271	7.16603
IK	rS-pU	6.79077	6.58082	6.88266	6.13578	6.29424	6.58381	6.38408	6.42147	6.35371	6.13693	6.10087	5.92348	6.36414	6.41219	5.50489	5.54699	6.24824	5.67284	5.89456	5.68921	6.44229	6.17259	6.41194	5.19315	6.02129	6.49123	6.28555	6.84774	6.17603	6.68149	6.17636	6.65722	6.65764	6.72778	6.88603	6.79096	6.12209	6.75684	6.92451	6.50358	6.18528	6.0039	6.24746	6.50394	5.73485	6.29849	6.23341	6.60099
ILK	rS-pU	2.94086	3.49759	2.68516	3.29715	3.27888	4.48325	3.11493	3.60415	2.71191	3.04529	3.44625	4.18009	2.20947	2.9546	3.73219	4.84633	2.92407	4.35694	2.44774	3.97015	2.51093	2.98136	3.5587	2.50259	2.88316	2.68842	3.03469	2.32591	2.87463	2.8526	3.02589	2.79649	2.62709	2.60493	3.02839	2.77193	3.17321	2.55677	1.65139	3.03179	3.21478	3.17216	3.0394	1.95247	2.56582	3.40413	3.0452	3.22279
INTS1	rS-pU	8.11297	7.01053	7.72219	6.99955	7.15908	6.63945	8.03619	8.25233	7.9123	7.75995	7.86741	5.87659	8.0638	7.55709	8.81496	8.33022	6.76421	7.23586	7.28774	8.38627	5.67337	7.47403	7.52568	9.24516	7.44267	7.17491	8.43546	7.67869	7.91592	7.59797	7.34653	7.74704	8.57168	7.87546	8.52635	7.21899	8.32528	7.95784	5.69059	7.44075	7.5106	8.38223	8.25903	8.50738	8.42511	8.53603	8.91563	7.41533
INTS3	rS-pU	6.06811	5.12707	5.40844	6.09532	5.01979	5.67978	5.26747	6.21876	5.48287	5.72042	5.75959	5.44298	6.98646	5.54139	5.88957	5.22445	5.98735	5.72316	5.23043	6.15175	5.33423	5.61626	5.50816	5.27649	5.669	5.8839	5.6792	5.61799	5.66647	5.28431	5.91317	5.8337	5.39854	5.72238	5.67067	5.22766	6.18736	5.91401	5.51074	6.0764	5.63641	5.69414	5.66912	5.58182	6.19113	6.41643	5.43006	5.558
IPO8	rS-pU	5.56965	6.22414	6.17916	5.99512	5.93886	5.66167	5.80807	4.93988	6.22948	5.81529	5.96452	5.67079	6.40092	5.6478	5.09181	4.68439	6.65573	6.37211	6.27348	4.79161	6.59801	5.74458	5.81388	3.51	5.75025	6.05166	5.95238	6.84316	6.01706	6.07976	5.86602	6.41268	5.93228	5.7868	6.15218	5.37261	5.98799	5.53708	6.86388	6.45317	6.05877	5.22959	5.28718	3.89968	5.38392	5.03216	5.57679	6.22245
IQGAP3	rS-pU	5.51057	5.25299	5.35899	6.50875	5.71411	5.80107	5.66995	6.82305	6.05253	6.05211	6.29532	6.10008	8.11348	6.82747	6.87475	5.41781	6.17774	5.53678	5.63067	7.55318	6.47392	5.66242	5.36935	6.53795	6.2184	6.55418	6.82072	6.45585	6.36641	5.39608	3.96384	7.16953	6.6178	6.50415	5.83614	6.08758	6.67209	7.37978	5.85828	6.34082	6.61248	7.09832	6.58873	6.51418	6.26316	5.48954	7.08067	6.05661
ISG15	rS-pU	5.78973	6.05852	5.47537	5.78678	6.04244	7.0684	5.24706	3.91785	3.9509	6.64256	6.89892	5.80921	5.81509	4.18305	6.89824	6.65313	7.48515	8.57982	5.18339	6.62018	5.93376	5.1799	5.08228	7.78902	4.94339	6.13333	4.9931	5.03231	6.41662	6.32757	6.50962	6.85276	5.6413	5.92917	5.20147	6.17132	4.90672	4.48055	4.24177	5.29761	8.03054	8.21469	3.09467	6.87042	5.36949	4.85065	5.38045	8.70079
ITGA3	rS-pU	8.10764	6.67934	6.9434	7.62987	7.30149	6.00439	7.82619	6.32158	6.87816	7.84383	8.75117	6.59885	6.97114	7.09446	7.47363	8.13121	8.58536	9.04459	6.3715	6.55305	6.98157	7.16269	6.9987	7.28025	7.39334	8.57955	8.19997	5.97951	7.20434	7.80968	6.58434	7.11861	7.16908	6.37652	7.3932	7.14656	6.85107	6.95745	6.8493	7.77125	7.8211	8.39967	8.16255	7.78974	7.53142	8.57898	7.45984	7.42244
ITGAV	rS-pU	7.05353	7.15676	7.54407	6.53769	6.21783	6.65966	4.99895	4.82961	7.00575	6.27483	7.05802	6.39449	6.97476	6.04523	5.10264	4.86996	6.82962	5.63392	6.30146	3.74411	6.88126	6.45713	5.80059	3.63494	7.22841	6.39516	6.02461	6.4712	5.91406	6.86789	6.34057	5.44722	5.74123	6.09419	6.11704	5.89637	6.79881	5.22792	6.30491	6.75313	6.69629	4.34416	4.94872	2.92978	4.97325	5.42172	5.11317	5.05884
ITGB1	rS-pU	8.05064	8.44135	8.20846	7.6714	7.41208	8.35396	7.97687	7.58359	8.18215	7.36501	8.45154	7.70102	8.02593	8.79788	7.25565	7.63017	8.25896	8.44175	8.03764	7.09504	8.02333	7.75917	7.44525	6.05216	7.84531	7.9555	7.72949	8.29945	7.2584	8.1698	8.78151	7.36977	7.6231	7.90115	7.62897	7.28218	7.7528	7.62231	8.42873	8.04726	8.80296	6.69704	7.09499	5.94185	6.92875	6.96132	7.08391	6.75791
ITGB5	rS-pU	7.28079	7.01926	7.69165	6.6321	7.57872	6.46286	6.81556	6.77503	6.58998	7.2979	7.34883	5.79247	6.59681	7.57518	7.31039	8.18637	6.35592	7.98063	7.01668	6.90953	6.66608	6.25272	6.60228	6.69289	7.32867	7.33485	7.56387	7.0584	6.85633	7.50272	8.01758	6.24012	6.47535	6.11942	7.54048	7.429	7.83322	7.1831	6.70501	7.3823	7.11796	6.82383	6.80303	7.49577	6.48986	7.48577	7.41742	7.33175
ITPR1	rS-pU	3.00342	4.64349	3.30443	3.54531	2.10187	3.38902	2.62175	1.5897	3.82328	3.71013	4.11578	3.05014	4.41981	3.09498	1.52738	3.37475	3.57226	2.76163	2.89467	2.98201	2.99893	4.15906	2.97143	1.54539	2.13175	3.01448	4.39495	3.8435	3.61762	3.37326	4.07581	3.72704	2.60266	2.45441	2.83843	2.8574	3.97975	1.9253	3.00416	3.75689	3.98375	1.76968	2.1421	0.361131	2.46082	3.51134	2.29704	2.89032
ITPR3	rS-pU	7.42089	6.47053	6.80924	8.02405	7.46031	6.59594	7.86749	8.69807	8.55923	8.02135	8.45256	5.82224	8.44752	7.49961	9.06557	8.3725	7.58557	8.20366	7.09952	8.62627	7.57277	7.66909	8.00893	8.00891	8.04446	8.38997	8.38723	8.06795	8.23365	7.61377	8.18083	7.76514	8.08831	8.55698	8.03517	7.422	8.05736	8.62972	7.78218	7.45088	7.52003	9.07232	8.96214	8.34305	8.55372	7.56518	8.48527	8.54514
JUP	rS-pU	9.52245	8.65333	9.52616	8.82505	8.49608	8.57328	9.69104	9.9975	9.14554	9.98949	9.77313	8.13877	8.54111	8.60778	9.12321	9.83997	8.58961	8.82766	8.95937	10.0359	8.77622	9.25022	9.37109	10.2459	9.24314	8.91948	9.61628	9.15213	9.66667	9.17366	9.62888	8.30242	9.30778	9.42804	9.90745	10.2306	8.80298	10.2994	8.63001	10.0075	9.13198	9.21862	10.2949	9.74255	9.54561	9.77677	8.58856	8.84935
KANK2	rS-pU	5.46016	6.89802	5.96599	5.265	5.09524	5.14423	5.52954	5.82818	5.84702	5.669	6.0392	4.19473	6.02512	4.6215	6.22306	7.02199	5.35591	6.12718	5.38996	5.86101	5.00169	5.42273	5.32107	5.89725	5.08348	4.94565	6.2773	5.44558	5.88063	6.12576	6.53847	5.93953	5.12163	5.77494	6.04079	6.10734	6.4842	4.75745	4.73827	6.44399	6.61562	5.33587	4.92278	5.21584	5.20584	6.11921	5.24377	5.36642
KIF1C	rS-pU	8.11474	7.81985	7.06964	7.33824	7.56802	7.37806	8.25707	8.05029	7.81952	7.62876	7.92674	5.88789	7.52229	7.61154	7.49844	8.07095	6.76421	7.94964	7.53167	7.3484	7.81894	8.59693	7.39708	8.84273	7.52429	8.05639	7.85564	7.19826	7.91655	8.39541	7.69634	8.33333	7.40286	8.30744	8.458	7.74716	7.65156	8.23104	7.03389	8.19041	7.83763	8.24102	7.74058	7.82883	8.64092	8.39062	7.32373	7.94097
KLC1	rS-pU	5.05018	5.06095	4.72621	5.36788	4.56025	4.54249	4.65474	4.87017	4.7275	5.08483	5.28265	3.95354	5.6163	4.36045	5.39024	5.74621	5.11544	6.23886	4.47991	6.31609	4.82379	4.93657	4.80325	6.31748	5.28692	5.69818	5.61701	4.2947	5.37664	5.56624	5.02272	5.21614	5.24517	5.35376	4.71297	5.4708	5.34479	4.52735	4.39692	4.99947	5.37197	5.80419	5.35018	4.87488	5.39505	5.02646	5.35926	5.58078
KLC4	rS-pU	6.44127	4.9531	6.94492	5.94345	5.96193	5.98607	6.36957	6.95686	6.6563	6.53432	5.29907	7.80545	5.3443	7.61903	5.6922	6.45308	5.33177	4.24331	6.14237	6.14579	5.2943	6.69962	7.34058	7.39952	5.22408	4.75239	6.07854	4.80611	5.70371	5.35491	8.70805	4.1046	4.45948	5.48576	6.813	6.30664	5.84014	6.80116	5.89945	6.20382	5.14169	5.43632	5.75618	7.37567	5.5819	5.95099	6.54155	5.5508
LAMA5	rS-pU	6.49451	5.4796	6.66409	7.80382	6.73645	5.84399	8.04455	9.27463	8.11744	7.6896	6.51431	3.9749	7.3463	4.65104	6.63659	7.18093	6.97637	8.49754	5.06282	6.08164	5.69526	8.2492	8.29365	7.56395	4.49161	7.69908	7.2213	6.88325	6.69037	6.69969	8.03899	6.77341	6.4029	7.42745	6.34136	5.88114	7.87018	7.63216	5.21709	7.36974	6.33097	8.1229	7.75873	7.05849	6.1663	9.0802	5.46023	7.66128
LAMB1	rS-pU	6.94933	7.69889	7.50223	7.44943	7.52369	7.36339	8.07038	7.43796	7.98837	7.05798	6.9495	6.17305	8.02331	6.94676	7.21131	7.62274	6.80278	7.27252	8.26598	7.40442	7.41338	6.58313	7.61952	7.28555	8.64311	8.64634	7.4867	8.04818	6.91784	8.07633	7.40624	6.43094	7.83197	8.35999	7.07506	7.65618	7.72145	7.49759	8.42103	8.30802	7.49736	5.40811	6.65918	6.26291	7.93605	8.21707	7.3188	6.47667
LAMB2	rS-pU	6.25969	6.56472	6.39528	6.53536	6.90912	5.96851	6.14934	6.62734	5.74777	7.28439	7.28384	4.29664	5.96453	5.85241	7.12098	8.12561	5.9692	8.5742	5.15379	7.07243	6.21612	6.7082	5.76743	7.60865	6.78787	7.1251	6.65311	6.68019	5.90769	7.86717	8.71022	6.51209	6.04085	6.14422	6.23741	6.87149	7.04975	5.86929	5.09876	6.77821	7.46911	8.3026	6.11337	6.20972	6.09986	7.08248	6.04059	7.54698
LAMC1	rS-pU	6.8835	7.4374	7.16885	6.40475	6.62459	6.59498	7.93428	6.66652	7.55289	7.11899	6.94892	6.28502	7.69621	6.84107	6.83146	7.03101	6.90656	7.65694	6.53876	6.51308	6.82515	6.87865	6.79865	6.36636	7.04217	7.0846	7.33305	7.58534	6.64591	7.65928	7.92659	6.2161	7.17738	6.86465	6.95203	6.71857	7.77711	6.88667	7.47276	7.33039	7.67404	5.81327	6.21041	5.72094	7.01524	8.43233	6.75046	6.39627
LAMP1	rS-pU	9.26963	8.30057	9.71589	7.62624	8.44963	8.10463	8.22873	8.67188	8.39608	8.61043	8.62838	8.04291	8.50152	9.59865	8.52563	8.94472	8.29921	8.54203	8.62796	8.66743	8.04455	8.68295	8.34949	9.79304	8.52258	8.61114	9.73104	8.29419	8.32777	8.74683	8.67339	8.3574	8.6782	8.3712	9.63671	8.80662	9.82574	9.1505	8.87685	8.55676	8.33481	8.47836	7.91414	9.27304	8.34419	8.76479	8.564	8.47694
LARP1	rS-pU	8.11297	7.61496	7.77285	7.82713	7.1915	7.67559	7.86749	8.23994	8.23519	7.29441	7.74421	6.80134	8.22896	8.17463	8.42082	7.85194	8.09976	7.92605	7.92201	8.41568	8.19647	8.01182	8.04166	7.71075	8.3119	6.74615	7.79951	7.87266	8.32944	7.80968	7.51339	8.68466	8.66683	8.38166	8.08869	7.79872	7.70658	8.49957	8.1226	8.24698	8.10205	8.34532	8.66951	7.4639	8.27404	8.35905	7.53452	7.84777
LAS1L	rS-pU	6.0053	5.40731	5.5967	5.69116	4.97946	5.6507	5.57788	7.09038	5.13972	5.56031	6.20911	4.66319	5.47269	5.70526	6.35798	5.68091	5.01287	5.53477	6.32122	7.05821	5.87632	5.1442	5.37099	6.6309	5.7323	5.65628	6.18071	5.92479	6.58813	5.50547	5.45424	6.36789	5.7662	6.41269	6.64107	6.63329	5.82673	6.14666	6.6466	5.96518	5.8395	6.25959	6.41194	7.47914	5.75596	6.33043	6.94219	6.35474
LGALS9	rS-pU	7.05205	7.24821	7.08769	7.05471	6.46846	7.43442	5.50943	7.45044	5.50223	7.30881	7.11427	6.64022	6.74614	5.97559	7.46211	7.62472	7.33583	8.43206	6.93201	8.21495	6.77586	7.16358	7.9384	7.62965	8.05378	6.8427	6.18323	7.11707	6.91339	7.63283	6.90493	7.3951	6.58622	6.22782	7.34265	7.22101	6.00197	7.44878	6.61992	6.82568	8.15101	8.03267	8.1768	8.18602	7.60205	7.24377	7.1384	7.76502
LIG1	rS-pU	5.69435	5.47235	5.34981	6.41322	5.89731	5.76704	6.00433	6.79398	6.03158	5.42828	5.83411	4.862	6.53565	5.82675	6.64587	5.63041	5.92953	6.0003	5.90956	6.82437	5.95952	5.93524	5.83063	6.05216	6.14276	6.06132	6.08396	6.60329	6.92163	5.45571	5.48265	6.90856	6.19489	5.90035	6.21413	6.66919	5.82223	6.2584	5.21709	6.25095	6.22866	6.95943	6.82713	6.89021	6.07931	5.34599	6.11453	6.00806
LLGL2	rS-pU	8.04247	7.54585	8.23643	8.38609	8.0361	8.0544	8.6526	9.7052	8.09557	8.98502	8.90751	8.26876	8.18082	7.78997	8.87344	9.15651	7.84427	8.01746	7.96683	9.81895	7.85941	8.78602	8.83591	9.27693	8.78545	8.45312	8.26135	8.08136	8.91209	8.76933	8.85216	7.59661	8.63122	8.64216	9.01298	8.70039	7.49332	8.1755	6.91847	8.44605	7.83979	8.52127	9.92517	8.93519	9.14616	8.39634	8.39653	7.61547
LMO7	rS-pU	7.49134	6.78113	7.98146	7.12442	6.98023	6.73634	7.00481	7.20128	7.82113	6.47214	7.71221	7.67645	7.32944	7.5414	6.47512	6.88621	7.07543	6.57264	7.35569	6.5096	6.90686	7.46827	7.31955	6.42713	7.17388	7.27658	7.69538	7.27901	6.83903	6.62461	6.7884	6.80596	6.79001	7.36684	7.48238	7.19148	7.83573	8.13577	8.14407	6.90417	8.15469	5.58165	6.10186	7.3963	6.66814	6.39005	6.03926	6.5643
LRBA	rS-pU	6.56879	6.72962	6.26221	6.824	6.39209	6.43293	6.77402	6.49186	7.44862	6.03309	6.69409	6.23456	7.0087	6.2142	6.36924	5.84832	5.92416	6.10295	6.61678	6.11865	6.46645	7.09324	6.41828	4.42419	6.92061	6.82011	5.83033	7.51669	6.38028	6.82029	7.52026	6.00438	7.15707	7.06303	7.03797	6.04039	7.45208	6.52952	7.38076	6.12091	6.7146	5.4611	5.97187	5.5323	7.01472	6.45652	6.88107	6.1202
LRP1	rS-pU	7.6998	7.84357	8.13458	7.11251	6.84971	7.42372	9.14283	9.78417	9.31684	8.30311	8.3151	6.99881	7.94983	7.72238	8.93532	9.44357	7.20735	9.08535	8.25152	9.0175	6.60142	9.60842	8.73215	9.28384	7.40472	7.66673	9.05145	7.73172	9.51497	9.01853	8.59694	6.79894	8.21386	6.8553	9.51893	9.03128	9.08739	8.68108	7.01441	8.51656	7.70065	8.06939	9.08945	8.55279	9.86133	9.63797	7.85825	7.50479
LRRFIP2	rS-pU	5.29491	5.47053	4.79544	5.31465	5.23883	5.39714	4.99005	4.96418	5.08939	5.27891	5.14002	5.07677	6.10654	5.81664	3.87799	4.42199	5.54456	4.28219	5.29608	4.22894	5.90422	5.50384	4.84388	3.7126	5.72454	6.05166	6.06353	5.46787	5.26348	5.87515	5.26004	5.75905	5.77031	5.63758	6.05396	5.64617	5.36193	5.39918	5.89945	5.63456	5.23466	4.80677	5.36952	5.15954	4.75376	4.39147	5.50143	5.16819
LY75	rS-pU	6.20484	4.75524	6.02195	5.41922	4.86993	5.02182	4.95387	4.72922	6.43067	5.80131	5.21694	5.68122	5.96088	5.74234	3.0494	2.60807	4.96658	3.04771	5.19568	3.5042	4.73957	5.73741	5.04791	2.47314	5.7413	5.24037	5.24608	5.01146	4.94058	5.0542	5.17168	1.94654	4.26298	3.56191	5.66209	5.12369	3.87942	5.66119	5.91914	6.62401	4.95956	1.91181	4.5028	4.16701	3.94371	5.14686	4.28013	4.68854
MAN2A1	rS-pU	5.86915	6.35308	5.55139	5.88622	6.87597	5.89911	6.11392	5.48438	6.69467	6.03429	6.31788	6.4079	6.95932	6.33542	4.62783	4.92257	5.60961	4.16746	6.27927	4.74897	6.96047	6.65592	5.78962	3.48071	6.62438	6.28949	5.80101	6.83987	6.62354	6.94758	6.01609	6.25557	6.37702	6.98108	6.52366	5.6611	6.01188	6.47981	6.70285	6.44399	6.10964	5.06439	5.59848	3.4906	5.99408	5.69381	6.17034	5.49342
MAPRE1	rS-pU	7.84224	7.49801	8.07978	6.98429	6.71657	8.46913	7.448	7.723	7.76879	7.54985	7.03423	8.42979	7.12073	8.02187	5.8419	6.11734	7.27117	5.66183	7.61035	6.39613	7.68027	7.52974	7.56802	5.96493	7.02647	6.88685	7.53498	7.05784	7.32157	7.46161	8.34198	7.37543	7.8937	7.16198	7.68861	7.82614	6.97322	7.83376	7.67267	7.7924	6.94115	6.08209	7.81447	6.55145	6.30841	6.65908	6.98086	6.47211
MARC2	rS-pU	2.99113	4.02919	3.07865	4.01458	4.62773	3.4123	3.28473	3.39767	3.63145	4.17222	3.91731	4.18743	4.6409	4.68635	3.36937	2.94969	3.70351	2.47325	3.476	2.24741	3.19238	3.41795	3.09538	3.58075	2.855	3.61372	3.7244	4.64393	3.07891	4.2754	3.73633	4.25157	1.90285	3.68533	3.03726	3.17293	4.21405	4.50414	3.14457	4.57015	3.99152	4.31886	3.85401	2.98972	3.68863	3.36254	0.709367	4.63784
MARCH5	rS-pU	5.70002	5.15677	5.98982	5.65592	5.44464	5.03969	5.61744	4.87302	5.51341	5.5079	5.63144	5.7816	5.89938	5.16497	4.77047	4.1679	5.64923	5.07951	5.8241	4.39399	6.18643	5.75645	4.98733	3.59449	5.50197	5.41634	5.10661	5.93344	5.25548	5.51671	5.45583	5.42552	5.5956	5.63321	5.32977	5.07545	4.48833	5.31498	5.98822	5.86409	5.38235	5.06819	4.76864	3.17667	5.16557	4.19895	4.83483	4.77752
MCM2	rS-pU	6.26481	6.309	5.98834	7.2022	6.9872	6.90947	7.13268	7.80934	6.58696	7.06326	6.93322	6.21315	7.02885	7.18925	8.30546	7.30376	6.81081	7.35519	5.99023	8.04795	6.97527	6.44398	5.96887	6.67844	6.6756	6.83145	6.79534	7.18228	6.7371	5.98984	5.3638	8.06465	7.19944	7.42871	5.81952	7.13163	6.23381	5.70427	5.90979	6.65938	6.84417	7.74345	7.9869	7.32887	6.72656	7.03882	7.11521	5.99221
MCM4	rS-pU	7.02441	6.78626	6.47446	7.57886	7.26133	7.98135	8.04857	7.05123	7.57515	7.23844	7.31019	6.64222	7.75052	6.45563	7.6212	6.72801	7.09708	7.61329	6.66783	7.56161	8.31574	6.52116	6.10192	7.63465	7.21739	7.86091	6.9495	7.83919	7.95536	6.72657	5.69042	8.78692	8.03794	7.68577	6.29957	7.35837	7.19639	6.53621	6.89924	6.3895	7.37571	7.80338	9.28002	6.98235	6.64369	6.34576	6.99946	6.55138
METAP2	rS-pU	6.46814	6.93738	6.46493	6.77032	6.54318	6.8217	7.49242	6.08852	7.51327	6.52073	6.4755	6.95327	6.88915	6.97494	5.62619	5.31086	7.15097	6.11107	6.97808	5.63277	7.24205	6.43662	6.37409	4.31223	6.67829	6.3977	6.12133	7.24269	6.8154	6.5399	6.27801	6.7445	7.06672	6.87024	6.27821	6.10952	6.21163	6.2221	7.48508	6.96454	6.26438	5.97484	5.83365	4.60667	5.94949	5.91444	6.19924	6.37606
MGMT	rS-pU	5.56135	5.57407	1.88722	5.23092	4.44025	6.2692	4.22093	5.6665	4.91255	4.67673	3.083	5.94312	3.78271	5.65754	2.6671	5.04626	4.45796	3.03639	3.98434	2.15544	5.0283	5.32088	5.12751	6.68649	2.38909	5.1884	2.59284	4.57295	3.4594	4.81714	5.3604	5.58732	5.59405	4.86487	4.99384	6.20024	4.60549	5.64537	3.41139	5.52727	5.38383	7.14854	5.81966	6.97421	5.39188	5.6163	5.29153	4.27193
MPRIP	rS-pU	6.7236	6.79935	7.11096	7.22546	6.61423	6.37744	7.13116	7.22046	7.05082	6.80549	7.28659	5.13296	7.49419	6.89625	6.8233	7.1259	6.64842	8.13397	6.54657	6.64997	6.5725	6.83789	6.73081	7.15602	6.83369	6.4279	7.33134	7.34394	6.6717	7.39159	7.38967	7.42502	6.79001	7.26168	7.4832	7.08809	7.40436	7.05119	7.05481	7.10525	6.76874	7.04484	5.92035	6.75858	6.97555	7.63828	6.97808	7.19031
MRC2	rS-pU	6.21677	6.44853	6.37733	4.74329	4.49248	5.36989	4.75537	4.45605	5.03725	6.00531	6.77915	3.15865	4.78802	4.31195	5.78252	7.46929	5.4449	6.9982	4.05348	5.17209	5.04042	5.18518	5.45361	6.26475	6.06907	6.57006	6.5135	5.83268	5.5037	7.34136	5.56614	5.54603	5.17854	4.82708	6.51654	6.70278	6.83274	3.46426	3.05927	6.91352	6.3117	5.48972	3.57739	4.45758	4.07995	5.7525	5.16781	5.9392
MRPL13	rS-pU	6.27752	6.11315	5.88255	5.2706	5.34457	7.12698	6.49994	4.33707	6.1251	5.75998	4.95895	6.86793	5.88407	5.59135	4.52692	4.69577	5.31339	5.05165	5.20634	4.93681	5.8797	5.42719	4.92409	3.87904	5.45427	5.57766	5.48806	5.73711	6.26043	5.34864	5.12037	6.33917	6.21115	5.82565	5.8092	5.60968	5.94106	5.48665	6.2783	6.01319	5.21654	4.65837	6.2622	5.09824	4.99848	4.83336	5.81173	4.63512
MRPL14	rS-pU	6.22336	6.11548	6.23381	5.93171	6.12162	6.83711	6.15831	5.83844	5.82284	6.37261	6.13684	8.19491	5.39379	6.86858	5.32238	5.65393	5.77842	5.23127	5.86506	5.94238	6.01585	6.02533	6.7012	8.51534	6.16968	5.62622	6.22062	5.70859	6.35709	6.29638	7.77245	6.28297	6.19285	7.0808	5.97536	6.5297	5.72441	6.15289	6.59099	6.22328	5.63889	6.07455	6.30886	6.86163	5.94626	5.24496	6.51785	5.74359
MRPL15	rS-pU	5.86915	6.45682	5.77696	6.35201	6.26716	7.34516	7.48412	5.27807	6.43991	6.72854	5.73834	7.2525	5.9736	5.91464	4.72214	4.6497	6.34591	5.35952	6.07331	5.35119	6.33322	5.71811	5.87512	4.34512	6.48202	5.82083	5.8779	6.11711	6.32972	6.47222	5.81728	6.76695	6.96854	6.63239	5.78306	6.10734	5.72199	6.10355	6.34428	5.44491	5.74842	5.35777	6.71253	4.93405	5.60398	5.7502	6.38158	5.71427
MRPL17	rS-pU	5.18854	5.92947	5.08533	6.43666	6.14196	6.95973	6.32512	6.26404	5.40785	5.98567	5.97478	6.92775	5.63928	5.90513	6.73383	6.40073	6.22548	6.39668	5.76246	7.09426	6.17457	5.24539	6.11565	6.26904	5.92749	6.27572	6.19204	6.19522	6.28029	6.22048	5.7948	6.38016	6.65021	6.43548	5.92486	6.28559	6.04796	5.70596	6.1115	5.77895	6.51475	6.74709	6.41659	6.64668	6.28212	6.66091	6.34	5.67775
MRPS7	rS-pU	6.30882	6.5038	5.71399	6.67497	6.83432	7.27901	6.66846	6.3132	5.91241	6.28592	6.18869	7.03942	5.63013	6.16157	6.10416	5.7297	6.56802	5.9347	5.9491	6.39738	6.33158	6.06978	6.09303	6.03211	6.41527	6.06773	5.39302	6.17244	6.23826	6.48276	5.94867	6.69019	6.44216	5.99882	5.89833	5.90141	5.64515	5.37165	6.24154	6.20382	6.24419	6.51063	7.18096	5.71029	6.19659	6.16573	5.29822	6.08577
MTOR	rS-pU	6.34672	5.86726	5.45412	5.96779	5.60671	5.09381	6.44643	5.67143	5.98072	6.17645	6.46503	5.10029	6.47178	5.63636	6.86046	6.27865	6.28013	6.50131	5.65756	6.18992	5.97959	6.27105	5.83893	6.02197	6.13204	6.69533	5.93749	6.15353	6.20124	6.0257	6.79722	6.24012	6.40731	6.25084	6.19245	5.70211	6.4224	6.07627	6.53254	5.79638	6.59026	6.38904	6.88426	5.62404	6.97078	6.40476	6.73162	6.06875
MTX2	rS-pU	5.90071	5.42244	5.48378	5.44752	5.11888	5.22289	5.09343	4.87017	5.95519	5.1009	5.08636	5.30474	5.46756	5.01145	3.81354	3.93807	5.41648	4.20335	5.41513	4.28969	5.35379	5.06813	5.64022	3.35718	5.57429	5.23468	5.08515	5.39638	5.09656	5.48271	5.18134	5.46859	5.45764	5.79465	5.07147	4.95943	5.01116	5.32605	6.33802	5.57856	5.34493	4.59919	5.65867	4.05924	5.08346	5.06217	5.3464	4.69116
MYADM	rS-pU	6.47698	8.0929	6.87548	6.7945	6.46077	5.97145	5.33407	6.2824	5.89542	5.54697	7.50249	4.53676	6.43021	5.63143	6.52025	7.05477	6.2222	7.44734	7.32771	5.85919	7.40481	6.05255	6.09005	7.09812	7.08119	6.83333	6.18071	7.52775	7.18761	6.20667	7.49259	7.1248	6.84117	5.71412	6.68124	6.91076	7.44734	6.33494	5.91541	6.49293	6.75682	6.64009	5.25114	5.78831	5.71849	6.38857	6.39413	7.06663
MYL12A	rS-pU	8.17679	8.90342	8.40456	8.55913	8.17228	8.0118	8.28987	7.34286	8.20965	7.93948	8.38365	8.1578	7.67746	8.41651	7.01606	7.99851	8.91353	8.1629	8.4765	6.92615	8.68411	8.16753	7.85463	5.63005	8.49319	8.27217	8.19997	7.96836	8.12116	8.38854	7.92659	8.55162	8.33098	8.50228	7.32736	7.54142	8.78345	8.0946	9.06354	7.97126	8.87772	7.85241	7.74213	7.51731	8.01878	7.43758	8.14773	8.86901
MYL9	rS-pU	7.40591	9.57787	8.23425	5.87278	6.14964	7.76282	6.58961	6.67881	6.72864	6.91015	7.74021	6.94571	5.50808	6.27871	6.86365	8.71211	6.39432	7.8082	6.66175	6.12017	6.53872	6.15655	6.98861	8.07288	6.67426	5.69405	7.01337	6.79312	8.02821	8.00827	8.57915	6.59622	6.22722	6.51131	7.74656	8.55526	8.79023	4.54642	5.60636	7.85821	8.35547	6.20282	5.68335	7.22609	4.66987	8.54353	6.25193	6.69274
MYLK	rS-pU	6.16845	8.68268	6.9788	5.05166	5.0529	6.09307	5.7565	4.76039	6.37749	5.71744	6.27055	5.37712	5.20951	5.52375	5.03075	6.54508	5.30307	5.53477	5.929	4.84042	5.78803	5.84917	5.57641	5.10949	5.08551	4.76032	6.34657	5.41767	6.49688	6.45088	6.68828	5.20769	4.89891	4.73211	5.52059	6.38788	7.28566	4.03872	5.14408	6.57603	7.03108	2.99184	2.99027	3.48228	3.41649	6.64984	4.31576	4.04907
MYO1C	rS-pU	8.36456	8.25483	7.84851	8.20754	8.45815	7.57583	7.94094	8.24684	7.58729	8.10283	8.68537	6.4626	8.55174	7.16613	7.99918	8.72026	7.95709	8.49754	7.67266	7.75616	8.00206	7.73056	8.01967	8.61772	8.70589	8.5829	8.22625	8.10534	8.25513	8.75655	8.41217	8.38646	7.37788	8.50527	8.39404	8.21417	8.01069	8.40639	8.01737	8.22623	8.2385	8.12951	7.35356	8.38103	8.44034	8.83938	7.86089	8.35213
NAA50	rS-pU	7.17944	7.45084	7.42406	7.01577	6.83432	7.3221	6.97466	6.21314	7.21091	7.37118	7.36408	6.95003	7.87386	7.95304	6.22554	5.7297	7.27698	6.16277	7.2168	6.15026	7.75817	6.90022	5.99881	3.86776	7.2021	7.43116	6.95764	7.60944	6.92416	7.26564	7.21113	7.53294	7.74254	7.38906	6.71481	6.85989	7.00531	6.48476	7.60105	7.77711	6.79395	6.10076	6.50012	5.13055	6.21105	6.01375	6.8966	5.64705
NACA	rS-pU	8.84825	9.16831	9.3838	9.34927	8.93188	9.21486	9.68778	9.03652	10.3013	8.84468	8.3996	9.74848	9.24502	9.53404	8.78502	8.20175	9.59965	8.88661	9.88655	8.54364	9.5561	9.07312	9.40113	7.56482	9.39287	8.83749	9.34781	10.0463	9.83363	9.27893	9.5347	9.52403	9.42129	9.47095	9.55403	9.52791	9.18332	9.23723	10.4017	9.63081	8.9235	9.01785	8.91904	9.34465	9.05227	9.36242	9.35888	9.58643
NAP1L1	rS-pU	7.83366	8.64348	8.49994	8.62494	8.30982	8.06844	9.21934	7.68167	9.11311	7.44451	7.66477	8.35987	8.71885	7.45563	7.88855	6.66476	8.86948	7.65045	9.26046	6.92093	9.028	7.8311	8.04346	6.33805	8.10326	8.0039	7.96137	9.73709	8.61728	7.72255	8.83344	8.37023	8.46304	8.99132	7.97987	8.30967	7.51856	8.16597	9.53109	8.60785	8.06248	7.1282	7.26555	6.29058	7.61026	8.07392	7.98953	7.1977
NAP1L4	rS-pU	7.22872	7.08669	6.67331	7.24362	6.94428	7.23581	7.01801	6.72219	7.19711	7.21702	6.92502	6.60092	7.26883	6.80429	6.29328	5.98755	7.33684	6.32634	6.77917	6.54288	7.28556	7.10583	7.39387	7.08357	7.19744	7.13123	7.80033	7.46309	7.16108	7.00326	7.17145	7.90529	7.57367	7.47832	7.25695	7.62148	7.69801	6.61326	6.93329	7.16463	7.23918	6.97672	7.03972	7.09919	6.8309	7.29086	7.40507	7.16932
NAPA	rS-pU	6.15611	5.93079	6.19206	6.19688	6.1525	6.40018	6.80862	6.96022	5.91722	6.71667	5.99396	6.4274	5.86664	6.67203	6.52025	6.83223	6.56284	6.37098	6.83913	7.03662	6.2009	6.29485	6.9806	6.48361	5.91845	6.01897	6.34318	5.70859	6.54446	6.08606	7.19739	5.93825	6.22222	6.20737	6.46815	6.65583	6.84775	6.36961	5.53767	6.07164	6.23112	5.73774	6.22287	7.1702	6.24746	5.92367	6.84418	6.32889
NASP	rS-pU	6.64042	6.78772	5.99277	6.97059	6.62665	7.05274	6.70565	6.63072	6.77647	6.91665	6.64068	5.37872	7.99285	6.4978	6.44778	6.04355	7.09349	6.10295	6.06245	6.19137	7.24773	6.47449	5.92943	6.68649	6.8076	7.01172	6.77622	7.41051	7.02706	6.73381	6.22201	8.24294	7.62954	8.25645	6.8297	7.12841	6.49765	6.15786	6.98714	6.49649	7.52406	7.2415	6.91694	7.05077	6.59628	5.77872	6.74066	6.61554
NCAPD2	rS-pU	6.22991	6.82163	6.4734	7.30677	6.72879	6.84729	7.59397	7.12072	7.84754	6.9875	6.18771	7.03129	7.16891	6.72778	7.51069	6.42029	7.44398	7.99971	6.88158	6.86486	7.41104	7.04469	6.89049	6.66386	6.84924	7.25007	8.05367	7.50845	6.2684	7.05559	6.28878	7.72722	7.73659	7.30906	6.80328	7.52355	7.10956	6.62944	7.47878	7.26927	7.24934	7.22882	7.27626	7.08277	6.85412	6.67129	7.65548	5.63621
NCLN	rS-pU	7.43684	7.4035	7.16624	8.07108	7.54602	7.16517	7.73087	8.36432	7.05465	7.15406	7.98401	6.77722	7.53153	6.40161	8.60442	8.49697	7.47738	7.99606	7.81707	9.02219	7.7103	7.81614	8.27978	9.29624	7.26231	8.04912	7.8831	7.42548	8.50151	7.86314	6.51345	8.27816	8.14705	8.09489	8.05551	8.21316	7.82762	8.02631	5.83181	8.15199	7.13866	8.63293	8.47157	8.3729	8.64142	7.0454	8.41359	7.71698
NCSTN	rS-pU	7.16241	7.07117	7.3356	6.87147	7.34975	6.7025	7.05743	6.72377	7.31813	7.68922	7.04401	7.4031	7.44417	7.75714	6.91677	6.77884	7.22822	6.6693	7.11375	6.75849	6.89967	7.25429	6.87443	5.83494	7.19697	7.43736	7.06155	7.01889	6.70734	6.41728	7.39922	6.54349	6.74257	6.70712	6.93551	6.49511	7.52618	7.38138	6.80262	6.96582	6.91942	7.05971	6.82654	6.76888	7.32878	8.41717	6.75127	6.49702
NDRG3	rS-pU	6.37302	5.23168	6.90005	5.04296	5.51909	6.08811	5.41945	6.08975	4.86597	5.52502	5.3525	6.85991	5.79272	6.313	4.97879	5.0785	5.2568	5.37982	5.87464	4.99435	5.71051	5.42868	5.17885	5.25934	5.7477	5.7023	5.663	5.896	5.35808	5.24203	7.47463	5.96857	5.71154	5.96789	7.28236	5.78625	5.41814	7.23866	5.99619	6.2125	4.84842	5.02973	6.24746	5.2481	5.17113	5.4923	5.91988	5.37296
NDUFA12	rS-pU	5.57995	6.18919	5.60444	5.76974	5.72442	6.57384	6.27286	5.7277	5.73418	5.61887	5.67683	6.94247	5.41526	6.19427	6.17256	5.27338	6.40496	6.45527	6.62645	6.05802	6.01483	5.36031	5.80059	5.16119	5.3009	5.48497	5.51037	6.55366	6.26641	5.921	6.11518	6.14044	5.959	6.29303	5.70865	6.08979	5.15757	5.41378	6.911	5.77015	5.90782	5.80532	6.32875	5.76277	5.62168	5.60742	6.30386	6.23686
NDUFA2	rS-pU	6.64632	5.92283	6.31267	6.24983	6.40015	6.95081	6.19848	6.42049	5.36971	6.22753	5.76617	7.47944	5.26376	6.56573	5.67779	5.69421	5.95478	5.65998	5.91142	5.71763	5.9218	5.79033	6.17024	5.84934	5.90935	5.60435	5.48191	5.84058	5.9968	6.32969	4.88762	6.0827	5.91254	5.98172	6.42486	6.46309	5.36657	6.18488	5.29378	6.13239	5.93125	6.16339	6.63541	7.10259	5.87653	6.40623	6.69995	6.39386
NDUFA3	rS-pU	6.03405	5.70818	6.1959	5.74178	6.00169	6.44498	6.04466	6.28347	4.68011	6.23587	5.72624	7.09608	5.09447	6.08546	6.43069	6.77795	5.86229	6.33445	6.25599	7.05821	5.86274	5.31286	6.15417	7.44194	5.92524	5.89475	6.1001	5.52948	6.6087	5.89682	5.61115	5.53087	6.25296	5.54283	6.11495	5.96537	5.25421	6.49657	5.18956	5.88053	5.51092	6.80688	6.62271	7.61854	5.92558	6.00025	6.93434	6.02269
NDUFA4	rS-pU	7.8997	7.44391	8.39148	7.56144	7.48441	8.02154	7.56915	6.46089	7.68089	7.50225	6.93381	9.17507	7.5565	8.22325	5.40781	6.25577	7.56241	6.21017	8.11851	5.93376	7.33108	6.83397	7.28004	5.81454	6.7779	7.03152	7.13909	7.97735	6.70807	7.91398	7.46081	6.89482	7.64533	7.75885	7.59332	6.66475	6.41943	7.966	7.70408	7.43612	6.93008	6.1383	7.28901	6.65226	7.07625	7.49988	8.25716	6.89205
NDUFA6	rS-pU	5.86241	6.70044	5.47748	6.51584	6.67796	6.65661	6.33658	6.62565	5.56956	5.99307	6.37408	6.44281	5.9862	5.96778	7.12895	7.09687	6.49832	6.72681	6.06998	6.87841	6.50194	5.80298	6.09798	6.46128	6.68697	6.20483	5.64478	6.80865	6.11652	6.99592	6.65885	7.08268	5.57062	6.77817	6.26977	6.06305	5.78574	6.13412	6.32192	6.39523	6.71166	6.43979	7.21432	6.84631	6.01792	5.9379	6.23108	6.36871
NDUFA7	rS-pU	1.02135	1.33132	1.98529	1.9619	1.68256	2.37021	0.789425	1.34853	1.54909	1.44186	0.371839	2.16769	1.53207	2.21406	-0.0657341	0.968335	1.06717	0.84973	2.23804	1.1735	1.78725	1.23863	0.878676	0.730517	1.33818	0.478762	1.14921	1.20172	1.57432	1.34698	1.19166	1.38209	1.22575	2.19432	1.77742	1.67021	0.370264	1.6431	1.2149	1.5047	1.18758	1.1205	1.44188	1.08737	1.29717	0.719315	1.62882	1.23428
NDUFA8	rS-pU	6.26608	5.957	5.39958	6.29909	5.96953	6.43578	6.1292	6.21988	6.23912	6.29791	5.91329	6.26175	5.12084	5.95731	5.58044	5.71673	6.08207	5.28729	6.01471	6.00959	6.00867	5.62146	6.16175	6.64086	6.08229	5.64776	5.59251	6.17869	6.07278	6.37878	6.00307	6.12369	6.23916	6.45295	6.32424	6.83508	5.69396	5.35877	6.17759	6.15058	5.54959	5.7916	6.61868	6.29534	5.76211	5.7651	6.7423	6.65968
NDUFA9	rS-pU	7.74352	6.07537	5.57914	6.16013	6.15155	7.36805	6.46824	6.60348	5.91241	5.81668	5.96452	7.06803	5.76373	6.1898	7.46106	6.60767	6.51002	7.74394	6.30926	6.96223	6.87732	6.02435	6.32429	6.17156	6.35454	6.21929	6.24138	6.08198	6.88125	6.08229	5.31197	6.70377	6.18258	6.36073	6.05506	6.11387	5.40015	5.75267	6.26004	6.18629	5.8438	6.74174	6.87245	7.07103	6.41141	5.91238	6.3636	6.5947
NDUFB11	rS-pU	6.83616	6.78187	7.06474	6.68689	7.03873	6.93105	6.65374	7.89854	6.42899	7.15406	7.38859	7.19587	6.07486	7.05018	6.37595	6.25448	6.74605	6.37324	7.45773	7.18719	6.60754	6.70698	6.92877	6.48176	6.6709	6.57232	7.07182	6.92288	7.91877	6.80202	6.4397	7.15312	7.07451	6.91776	7.69142	7.54947	7.05263	7.17026	7.3617	6.81859	6.72629	7.01758	7.01333	7.51731	7.08903	7.44293	8.18041	7.70698
NDUFS1	rS-pU	7.68222	6.86726	6.83987	7.33957	6.97861	7.27326	6.89819	7.28027	7.26622	7.07202	7.03205	7.37566	7.20325	7.43124	6.09334	6.41686	7.04047	5.82047	6.74457	5.98643	6.71982	7.07961	7.10035	4.89306	7.46846	6.10558	6.73462	7.78013	6.68665	6.06069	7.31615	7.28446	7.16073	7.20682	7.17642	6.54427	6.86862	7.32729	8.00755	6.96196	6.70577	6.22256	7.68764	6.14397	7.02192	7.296	7.40714	6.56287
NDUFS4	rS-pU	5.22837	5.11315	5.44983	5.57221	5.73721	6.23981	5.43757	5.08971	4.75467	5.05686	5.00639	6.70364	4.84844	5.92811	4.35643	4.79434	5.61961	4.87533	5.36977	4.20045	5.49111	4.7544	5.35784	3.63494	5.42423	5.10364	4.20907	5.87563	4.59224	5.50735	4.28742	5.52408	5.46274	5.66783	5.27269	4.98814	3.96758	5.33265	5.83971	5.50624	5.27023	4.49858	5.26669	4.62946	4.85622	4.95029	5.22281	5.1165
NDUFS6	rS-pU	6.79431	7.0124	6.11832	6.48806	6.5834	6.78398	6.61155	6.64748	5.74777	7.02407	6.44631	7.29133	5.80902	7.40788	6.8233	7.04071	6.68541	6.92178	6.1558	7.38556	6.44153	6.11012	6.93653	8.62987	6.49043	6.36166	7.14623	6.55686	6.76767	7.02179	5.88033	7.34398	7.08448	7.05324	6.86936	6.87021	6.30805	6.87465	6.56861	6.97606	6.83987	7.43124	7.70804	7.40513	6.49282	7.18447	7.26627	6.24223
NDUFS7	rS-pU	5.94442	5.8769	5.80073	6.20275	6.33182	6.03706	6.12819	7.55055	4.86846	5.83188	6.28711	6.89171	5.36098	5.49326	7.75506	7.53834	6.00273	7.00621	6.07912	7.75518	5.60429	5.65355	6.66298	7.75118	6.09539	5.71052	5.47161	5.66177	6.44152	6.12943	4.58687	6.36599	6.07234	6.15647	5.72385	6.368	5.56128	6.40032	3.16356	5.98306	5.57438	6.52245	6.93976	7.0014	6.61339	6.10125	7.38634	6.38822
NDUFS8	rS-pU	7.12139	6.64751	6.30794	7.12803	6.9678	6.91432	7.41387	7.65373	5.9587	6.94299	7.08773	7.59465	6.2038	7.03594	7.85532	7.92869	6.9679	7.73477	6.4023	8.12575	6.65561	6.68727	7.32125	8.56983	6.92626	6.82201	7.15527	6.45413	6.9829	6.86422	6.36536	7.37638	7.45924	7.15285	6.92479	7.19354	6.28045	6.90893	5.6474	6.76794	6.90304	8.07129	7.90063	8.32134	7.47487	7.51995	7.877	7.24838
NDUFV1	rS-pU	8.24731	7.62848	6.83577	8.19384	7.76633	7.69411	8.1291	8.61761	6.96968	8.35403	7.98062	7.25425	7.5727	7.47228	9.06349	8.86484	6.97181	8.32936	7.20089	9.47919	7.14109	7.53905	7.98723	9.64036	8.22333	7.4872	8.0405	7.82896	8.04311	7.97401	7.70574	8.71404	8.05267	8.23496	8.23492	7.9865	7.67451	7.79563	7.05099	7.54671	7.4833	8.89459	9.07111	8.68421	8.47969	8.66674	9.27141	8.16457
NDUFV2	rS-pU	2.97872	3.89465	3.27565	3.72471	3.43144	3.46057	3.65514	0.933154	3.17301	2.99704	3.21963	3.21718	3.85518	2.93338	1.59029	1.36033	3.59948	0.900593	2.96812	1.02548	3.73516	2.85456	2.06494	2.381	3.58938	3.68212	3.13207	3.82768	3.487	3.7295	2.58825	4.02989	3.86099	3.63372	2.95538	3.25396	3.51719	3.26693	3.94526	3.23298	3.37782	2.50087	2.36401	1.59928	2.25291	2.0191	3.46573	3.46858
NOL6	rS-pU	6.17933	6.00803	5.1502	6.09427	5.88357	6.37596	6.73791	6.50572	6.47545	6.15133	6.43314	5.80087	6.10324	6.25218	6.77164	6.72153	6.1968	6.6434	6.39832	7.09117	6.65692	5.94979	6.38709	6.20105	5.85824	6.88685	6.45719	6.14823	6.47465	5.40216	5.9998	6.31085	6.96914	5.88571	6.46157	6.5199	7.3519	6.12273	5.77121	6.50888	6.24744	6.58479	7.243	6.49363	6.75767	7.32103	7.32592	6.36215
NOL7	rS-pU	6.17661	6.09792	6.56646	5.91392	5.69326	6.14916	5.87972	5.26291	6.12926	5.79568	5.61695	5.45822	5.75323	5.81954	4.77047	4.90633	5.82817	4.92224	5.84765	5.16915	6.42237	5.63052	5.85188	3.8564	5.85824	6.20192	6.1001	6.0607	5.933	5.76475	4.81003	6.12594	6.251	6.20737	6.16438	6.15454	4.88747	5.95454	6.28048	6.27395	6.05042	5.94207	5.47447	5.39053	4.7685	4.63302	5.57127	5.62255
NOP9	rS-pU	5.2336	5.40541	4.59643	5.63581	5.42738	5.84933	5.50005	5.39785	5.26591	5.57517	5.96338	3.93622	5.97721	4.85663	5.76218	5.38303	5.03048	5.2777	4.93308	6.05325	5.44778	5.54686	5.64564	5.41458	5.70757	5.73889	5.60763	5.57283	5.66647	5.68892	4.57226	5.3099	6.09002	5.30511	5.28578	5.53706	6.51238	5.61137	5.65301	5.08235	5.39559	5.74488	6.37494	5.22833	5.91568	5.64012	6.03926	5.54212
NUBP2	rS-pU	5.6264	6.18476	5.56533	6.3564	6.27332	6.38334	6.07445	6.64247	5.73827	6.80689	5.8785	6.38973	5.75112	6.20648	7.02889	6.69058	6.28329	6.40991	5.79209	7.64746	6.28055	6.07642	6.51765	7.01881	5.97842	6.10558	6.54528	5.91109	6.29987	6.08481	6.43889	6.59541	6.46352	6.28748	6.41893	6.97192	5.90643	5.99117	3.72435	6.40284	6.07257	6.95533	6.53265	7.38574	6.20925	6.03282	6.77066	5.69221
NUCB1	rS-pU	8.24731	8.37024	8.43769	8.28362	8.76755	7.87942	9.37053	8.43459	7.90777	8.76733	8.1132	7.75788	7.41183	8.08246	8.14643	8.33144	8.42032	8.25221	8.44661	7.71144	7.82742	8.16107	7.86802	8.85277	8.1341	8.35373	8.06399	8.10725	7.87471	8.4655	8.91735	8.20577	7.9535	8.10124	8.28023	8.32756	8.40694	8.36726	6.38664	7.77784	8.52501	8.4755	7.93051	8.70089	8.22812	8.27367	8.33979	8.59004
NUMA1	rS-pU	7.47322	7.11257	6.358	7.23934	7.01109	6.97203	8.07907	7.93757	7.79846	8.3437	7.36104	6.0726	7.54559	6.55101	6.96505	7.46763	6.64597	7.101	6.86051	7.80711	6.85634	7.67348	7.87091	7.88719	7.66612	7.40736	8.40168	7.75978	7.27878	7.47657	8.09092	7.37543	7.75229	7.94592	8.07152	8.00885	7.46764	7.4191	6.87736	7.40615	7.60986	7.76234	7.93457	7.65833	7.94608	8.30283	7.99641	7.79608
NUP188	rS-pU	6.06225	5.83088	5.07423	6.74706	6.27156	6.27795	6.53786	7.03921	7.1292	6.08017	7.09245	5.24621	6.58383	6.27239	7.56749	7.06431	6.55504	7.45959	6.11109	7.39941	6.70022	6.35932	6.29959	7.36085	6.94976	7.41366	6.56382	7.13593	6.64667	6.34133	6.57117	7.13486	7.31158	7.30632	6.16235	6.96231	7.02355	6.26876	6.27612	6.70625	6.98268	7.64701	7.43727	6.97272	7.29481	7.04117	7.34329	7.55311
NUP88	rS-pU	5.66368	6.09084	6.20611	6.22504	5.89845	6.98374	6.48021	6.73087	6.35371	5.15246	5.86385	6.17858	6.05277	6.23386	5.05325	5.2581	5.87348	5.49808	5.5998	5.77284	6.65758	6.11382	5.9721	5.24634	5.98602	6.29223	5.39084	5.70859	6.23725	5.41423	5.12238	5.81574	5.20516	6.47022	5.96958	5.87859	5.34635	6.04979	6.72911	5.81646	5.74038	6.22	5.48189	5.79336	5.64717	6.18801	4.86821	4.9228
OAT	rS-pU	6.88433	6.10262	7.1352	6.78082	7.19103	6.66542	6.50776	6.45328	3.96957	7.34732	6.33125	6.2469	6.85421	6.40065	5.76899	5.11286	6.81372	5.12299	6.93522	6.29199	5.64587	5.66242	5.74362	3.93411	7.03695	5.70642	5.7302	7.81265	6.2291	6.52699	8.02565	6.85073	7.04874	6.29303	6.75301	6.16086	6.21335	7.07238	7.39556	7.1989	6.09258	3.64894	5.69617	3.41392	6.74344	5.85033	7.63049	5.92925
OCIAD1	rS-pU	7.11998	7.15733	7.24074	6.88127	6.97754	7.29005	6.66427	5.45421	6.85325	6.33332	6.60223	7.19814	6.95016	6.80063	4.67937	4.82921	6.74071	4.95269	6.68209	4.80302	7.38673	6.85345	6.46653	4.2955	6.76535	6.49361	6.27375	6.63469	6.52379	6.80737	6.78966	6.80875	6.75786	6.93029	6.59224	5.89637	6.48491	6.0064	7.05438	6.13696	6.40193	5.65803	5.91597	5.10639	5.93323	5.56352	5.91263	5.98048
OXA1L	rS-pU	6.84814	6.96992	6.7924	7.41612	7.45529	6.8795	6.92938	6.70387	6.88924	6.71816	7.24528	6.22746	7.0751	7.11992	6.97539	7.0533	7.3723	6.98058	7.00233	7.02042	7.22755	7.11092	6.98434	6.41943	7.3011	7.18378	6.3112	7.02931	7.05845	7.42777	6.41779	7.22134	7.22418	7.0679	6.05287	7.07253	7.35307	6.68038	7.36854	6.3895	6.97437	7.27436	7.22631	6.23222	7.81524	7.22773	7.60056	7.27744
PACS1	rS-pU	6.00683	5.63377	5.67042	4.97367	5.68536	5.42603	6.25066	5.87592	5.57871	6.67588	5.95764	4.09681	5.62783	5.2808	5.64112	6.2862	5.42221	6.53087	5.6796	5.83901	4.97036	6.02337	5.59753	6.37633	5.68775	5.75089	6.97743	5.66919	6.01943	6.02307	6.6623	6.33044	5.91626	5.86348	6.32061	6.46649	5.82336	5.92571	4.54183	6.53853	6.66384	6.65912	5.47149	6.11332	5.63247	7.10021	6.13462	6.77345
PACSIN2	rS-pU	5.95712	6.42055	6.04061	6.72819	6.75102	6.27874	6.87601	6.762	6.31225	6.36977	6.8384	4.83422	6.91951	6.32629	7.13027	6.87207	6.60375	6.76162	6.88158	6.64364	6.51864	6.51907	6.2604	7.49328	7.12607	6.78165	6.70591	7.19416	6.51459	6.8165	7.7054	6.75975	6.13864	6.78212	6.74964	6.15031	7.02453	7.15791	7.02007	6.73517	7.40182	6.91475	7.15844	6.57414	6.73596	6.53551	5.79289	6.20514
PAICS	rS-pU	7.83538	7.87998	7.3489	8.19997	7.81961	8.21758	7.93138	7.13684	8.15794	6.75053	7.25186	7.98303	8.27408	7.347	6.71278	6.22468	8.02518	6.73471	7.80935	6.8521	8.8488	7.78808	7.75821	5.47526	7.93353	8.05881	7.42772	8.46243	7.90636	7.52608	7.45285	8.63925	8.56023	8.32652	7.51609	7.58592	7.5904	7.4694	7.98859	8.12751	7.32086	7.40743	7.91277	6.61468	7.64529	6.80096	6.89807	6.64759
PARP4	rS-pU	8.46606	6.94067	8.48561	7.49161	7.0628	7.32287	6.85226	7.0619	7.37832	7.36311	7.44748	8.21143	7.58341	8.64741	5.54911	6.19157	7.67065	6.1178	8.00812	6.48265	7.21022	7.83362	7.77653	4.83636	7.64742	7.09875	8.31187	6.50392	7.11649	7.16562	7.59841	7.3187	6.40113	6.78015	8.42479	7.19045	8.35087	8.45361	7.56283	7.37168	7.06278	6.17225	6.79471	6.33977	6.84139	6.8507	6.81101	7.30677
PARVA	rS-pU	6.19415	6.81735	6.30439	6.37472	6.02377	6.20523	6.13628	5.91383	6.6272	6.76717	6.4747	6.1088	5.97541	6.28605	6.20559	5.82087	6.14924	5.98859	6.59781	5.58949	6.5543	6.20327	6.98541	5.42231	6.40722	5.79403	7.03382	6.16511	6.59924	6.66222	6.33539	6.3197	6.00401	5.64629	6.13161	6.67803	6.82152	5.63115	6.76892	6.15959	6.36277	5.72816	5.94956	5.53028	6.21464	6.4466	6.40348	5.92369
PCBP2	rS-pU	7.17741	7.72924	7.85339	8.17654	7.8837	7.95223	8.29597	8.10139	8.47742	7.67011	7.55509	8.1789	7.96492	8.2578	8.67323	7.90233	8.02988	8.61094	8.60382	8.18	8.06521	7.89237	7.72692	6.30917	7.78874	7.59314	7.70508	8.50159	8.22137	7.44357	7.9078	8.0381	7.99985	7.9704	7.51649	7.61765	7.90542	7.45636	7.4581	7.98463	7.61049	8.15965	7.72878	6.99117	8.15941	7.73924	8.1127	8.52875
PCM1	rS-pU	5.52343	6.4922	6.06884	6.50003	6.19298	6.64191	5.34284	5.38591	7.58161	4.97952	6.14898	5.85486	6.35584	5.3222	4.91264	4.38028	6.50012	5.0905	6.23382	4.18309	5.92507	6.62064	5.86005	3.91233	6.81675	6.65761	5.72847	7.33744	6.65886	6.38799	6.94858	7.46145	6.09441	7.12196	5.95209	6.13328	6.57386	6.96243	7.41781	6.06686	7.00828	5.72335	4.79749	3.00141	6.24307	5.94798	5.25528	5.44613
PCYT1A	rS-pU	6.10852	5.96477	6.09928	5.68558	5.7524	5.86682	5.5524	5.85152	5.47962	6.42825	6.162	5.54932	6.60266	6.18644	5.12936	5.29847	6.12251	5.10684	5.90582	5.61992	5.90754	5.88638	5.39852	4.55645	6.37865	6.44522	6.10677	5.83663	5.75428	5.921	6.02148	6.07691	5.86453	5.95393	6.1097	5.77256	5.96063	5.64713	6.25857	6.50358	6.08715	5.21424	5.50101	5.51609	5.58468	5.86317	5.80077	5.61843
PDCD5	rS-pU	7.61519	5.83371	6.0463	5.78286	5.71669	6.80145	6.38493	5.72454	5.77721	6.41912	5.37677	7.44196	5.88214	6.22733	5.17112	5.09578	5.68461	5.26077	6.58794	5.86101	5.94992	5.69609	6.07808	5.64002	6.17918	5.82461	5.97004	5.77884	6.33637	6.09984	6.89205	5.93953	6.39847	6.23937	5.91045	6.2952	4.79182	6.01737	6.50365	6.71544	5.85875	5.46255	6.10571	6.1571	5.34839	5.62386	6.31381	5.22895
PDCD6IP	rS-pU	7.12773	7.36829	7.19022	7.23074	7.28417	7.28474	7.32107	6.75196	7.3254	7.4655	7.89858	7.24505	7.50924	7.68399	6.19551	6.75002	7.32313	6.77019	7.57199	6.71485	7.97153	7.54419	7.08098	5.20663	7.71819	7.40862	7.87257	7.62554	7.32588	7.64484	7.57954	6.9604	7.33123	7.53217	7.51371	7.24103	7.20289	7.14921	7.82629	6.79421	7.27384	6.66163	7.17731	6.87201	7.15409	6.95833	7.39417	6.79917
PDK3	rS-pU	4.0467	4.44299	3.46603	4.28197	4.00124	4.44	3.7636	3.82067	2.93728	3.72205	4.6273	3.42391	3.83143	3.63139	3.50616	2.74583	3.15261	3.14584	4.34853	4.43368	3.96023	3.0447	3.54717	1.23038	3.96371	3.88439	3.56302	3.64716	5.64977	3.14114	2.98234	4.40356	4.3203	5.40597	4.16371	4.0823	3.81751	4.11221	5.11185	3.59364	3.4863	3.30047	3.78847	3.1559	3.8218	4.76659	5.43209	4.01183
PES1	rS-pU	6.66772	6.93409	5.89837	6.89886	6.76732	7.08683	7.27874	7.42878	6.17823	6.3745	6.94429	5.77674	6.40495	6.18868	7.21879	6.92056	6.95413	7.09692	6.6122	7.1317	7.00598	6.52116	6.69925	7.70363	7.05305	7.0575	6.62551	6.91104	7.14871	6.88967	6.68489	7.4813	6.68554	7.14979	7.30641	6.91948	6.96407	7.22334	6.71845	7.33536	7.02305	7.7369	8.0125	7.04513	7.28502	6.87362	6.58783	6.92692
PFDN5	rS-pU	7.30521	7.81377	7.91574	7.42953	7.94037	8.50486	8.10971	7.53486	7.84186	7.61244	7.13067	8.86841	7.13616	8.21118	8.47027	8.05299	8.18843	8.55969	8.14567	8.04074	7.65488	7.53905	7.73901	6.90762	7.3184	7.34543	7.40733	8.09464	7.49346	7.59709	7.64105	7.9522	7.65055	7.76885	7.74555	7.65543	7.26634	7.49416	8.23383	7.81681	7.70656	8.08214	7.74522	7.88001	7.34894	7.92598	7.13342	8.54947
PFDN6	rS-pU	5.90564	5.39203	5.54336	5.1007	5.36942	6.37448	5.41446	4.75421	4.68859	5.09861	4.90274	5.4198	4.51732	5.15813	3.89054	4.48893	4.98991	3.86854	4.77627	4.57351	5.32104	4.48151	4.9374	3.79822	5.04037	4.93868	5.72847	4.9224	5.50032	5.48653	4.9945	5.68185	5.65325	5.95744	5.87129	5.78897	4.40958	5.52752	6.03193	5.12437	5.3358	6.71351	5.70762	6.3501	4.85161	4.67489	5.45824	5.41001
PHF5A	rS-pU	4.98347	5.52235	4.85502	5.14814	5.77862	6.60639	5.63468	5.08726	4.88822	4.62369	5.10931	5.27405	4.99819	5.2425	5.42085	5.24525	6.04294	5.64328	5.16164	5.35377	5.77962	5.09829	4.80083	4.71581	4.9004	5.55959	4.96694	5.05287	4.99927	5.14152	4.75933	5.81574	4.6973	5.6721	5.02093	4.7294	5.11776	4.98687	5.15202	5.16072	5.39705	5.74725	5.75495	5.45361	4.8493	4.53479	4.36336	5.14735
PI4KA	rS-pU	5.40329	5.86449	5.30065	6.49446	6.00063	5.75741	6.42924	6.8472	6.09247	6.0871	6.64924	4.73506	6.43416	6.11639	6.99587	6.68393	6.14693	6.28626	6.19916	7.09272	6.1964	6.42848	6.17305	6.93758	6.64509	6.78943	6.05941	5.97353	6.49348	6.15364	6.77442	5.91119	5.5307	6.6606	6.66916	5.625	6.5885	6.76011	6.20229	6.31887	6.27953	5.93064	6.49353	6.09978	6.82738	6.27065	6.1458	6.11728
PIGS	rS-pU	5.6791	5.8152	5.9675	5.82154	6.87249	5.59009	7.25106	6.44755	5.64263	6.47655	6.33213	5.6734	5.57159	5.67042	6.82002	6.5335	5.42792	6.23515	5.69266	6.1636	6.25564	6.22736	5.71942	7.56395	6.2806	6.37722	5.87634	6.12144	5.54533	6.61069	6.27891	6.06644	6.11508	6.21617	5.94504	5.70211	5.61817	6.07889	5.8179	5.64422	6.22537	6.01968	7.07696	5.19307	6.2915	6.58415	5.18477	6.32215
[truncated: 1,372 more rows]
[truncated: 68 more columns]

## Sheet: B. Non-tumor colon tissue
Symbol	Stability Groups	TCGA-AZ-6601-11A	TCGA-A6-2671-11A	TCGA-A6-2675-11A	TCGA-A6-5665-11A	TCGA-AA-3522-11A	TCGA-A6-2682-11A	TCGA-A6-5662-11A	TCGA-AA-3516-11A	TCGA-AZ-6600-11A	TCGA-A6-2678-11A	TCGA-A6-2679-11A	TCGA-A6-2680-11A	TCGA-AZ-6605-11A	TCGA-AA-3655-11A	TCGA-AZ-6603-11A	TCGA-A6-5667-11A	TCGA-AZ-6598-11A	TCGA-AA-3496-11A	TCGA-A6-2686-11A	TCGA-AA-3527-11A	TCGA-AA-3514-11A	TCGA-AA-3525-11A	TCGA-A6-2684-11A	TCGA-AA-3663-11A	TCGA-AZ-6599-11A	TCGA-AA-3534-11A	TCGA-AA-3713-11A	TCGA-AA-3712-11A	TCGA-AA-3662-11A	TCGA-AA-3531-11A	TCGA-AA-3660-11A	TCGA-F4-6704-11A	TCGA-AA-3511-11A	TCGA-A6-2685-11A	TCGA-AA-3489-11A	TCGA-A6-2683-11A	TCGA-AA-3520-11A	TCGA-A6-5659-11A	TCGA-AA-3697-11A	TCGA-AA-3517-11A	TCGA-AA-3518-11A	JX0008.PROTEIN	JX0025.PROTEIN	JX0030.PROTEIN	JX0041.PROTEIN	JX0052.PROTEIN	JX0062.PROTEIN	JX0076.PROTEIN
[truncated: 2,357 more rows]
[truncated: 23 more columns]
