# Supplementary material for: Alteration of Proteotranscriptomic Landscape Reveals the Transcriptional Regulatory Circuits Controlling Key-Signaling Pathways and Metabolic Reprogramming During Tumor Evolution
Source: Front Cell Dev Biol. 2020 Dec 15;8:586479. doi: 10.3389/fcell.2020.586479 (PMC7769845; doi:10.3389/fcell.2020.586479)
Supplement: Supplementary file 7 [file Table_7.XLSX]

## Sheet: Column description
Column name	Column description
submitter_id	TCGA ID
primary_diagnosis	primary diagnosis
tumor_stage	Pathological stages
tissue_or_organ_of_origin	Biopsy locations
gender	gender
age_at_diagnosis	age at diagnosis
below50	below 50 years old at diagnosis
tumor_stage.discrete	Classification of tumor stages

## Sheet: clinical data
submitter_id	primary_diagnosis	tumor_stage	tissue_or_organ_of_origin	gender	age_at_diagnosis	below50	tumor_stage.discrete
TCGA-A6-3807	Adenocarcinoma, NOS	stage iiic	Sigmoid colon	female	53	no	late
TCGA-A6-3808	Adenocarcinoma, NOS	stage iia	Colon, NOS	male	73	no	early
TCGA-A6-3810	Adenocarcinoma, NOS	stage iia	Colon, NOS	male	62	no	early
TCGA-AA-3518	Adenocarcinoma, NOS	stage iia	Cecum	female	81	no	early
TCGA-AA-3525	Adenocarcinoma, NOS	stage iiib	Ascending colon	male	89	no	late
TCGA-AA-3526	Adenocarcinoma, NOS	stage i	Sigmoid colon	male	57	no	early
TCGA-AA-3529	Adenocarcinoma, NOS	stage iiic	Sigmoid colon	female	78	no	late
TCGA-AA-3531	Adenocarcinoma, NOS	stage iia	Sigmoid colon	female	75	no	early
TCGA-AA-3534	Adenocarcinoma, NOS	stage iia	Ascending colon	female	77	no	early
TCGA-AA-3552	Adenocarcinoma, NOS	stage iiic	Cecum	male	85	no	late
TCGA-AA-3554	Adenocarcinoma, NOS	stage iia	Ascending colon	female	62	no	early
TCGA-AA-3561	Adenocarcinoma, NOS	stage iia	Colon, NOS	male	72	no	early
TCGA-AA-3664	Adenocarcinoma, NOS	stage ii	Ascending colon	female	74	no	early
TCGA-AA-3666	Adenocarcinoma, NOS	stage iii	Colon, NOS	male	68	no	late
TCGA-AA-3672	Adenocarcinoma, NOS	stage iii	Transverse colon	female	89	no	late
TCGA-AA-3684	Mucinous adenocarcinoma	stage iv	Cecum	female	64	no	late
TCGA-AA-3710	Adenocarcinoma, NOS	stage iia	Ascending colon	female	80	no	early
TCGA-AA-3715	Adenosquamous carcinoma	stage ii	Ascending colon	male	77	no	early
TCGA-AA-3818	Adenocarcinoma, NOS	stage iia	Colon, NOS	female	78	no	early
TCGA-AA-3848	Adenocarcinoma, NOS	stage iiic	Sigmoid colon	female	82	no	late
TCGA-AA-3864	Adenocarcinoma, NOS	stage ii	Cecum	male	71	no	early
TCGA-AA-3986	Adenocarcinoma, NOS	stage i	Colon, NOS	male	73	no	early
TCGA-AA-3989	Adenocarcinoma, NOS	stage iv	Colon, NOS	male	84	no	late
TCGA-AA-A004	Adenocarcinoma, NOS	stage iia	Sigmoid colon	male	76	no	early
TCGA-AA-A00A	Adenocarcinoma, NOS	stage iia	Ascending colon	male	80	no	early
TCGA-AA-A00E	Adenocarcinoma, NOS	stage iia	Ascending colon	male	64	no	early
TCGA-AA-A00F	Adenocarcinoma, NOS	stage iiic	Sigmoid colon	male	66	no	late
TCGA-AA-A00J	Mucinous adenocarcinoma	stage iiib	Ascending colon	male	80	no	late
TCGA-AA-A00K	Adenocarcinoma, NOS	stage iia	Sigmoid colon	male	79	no	early
TCGA-AA-A00N	Mucinous adenocarcinoma	stage iib	Cecum	male	75	no	early
TCGA-AA-A00O	Adenocarcinoma, NOS	stage iiic	Sigmoid colon	female	83	no	late
TCGA-AA-A00R	Adenocarcinoma, NOS	stage i	Cecum	female	64	no	early
TCGA-AA-A00U	Adenocarcinoma, NOS	stage iiib	Ascending colon	male	50	no	late
TCGA-AA-A010	Adenocarcinoma, NOS	stage iib	Transverse colon	female	46	yes	early
TCGA-AA-A017	Adenocarcinoma, NOS	stage iia	Sigmoid colon	female	57	no	early
TCGA-AA-A01C	Adenocarcinoma, NOS	stage iiia	Ascending colon	male	75	no	late
TCGA-AA-A01D	Mucinous adenocarcinoma	stage iiic	Rectosigmoid junction	female	47	yes	late
TCGA-AA-A01F	Adenocarcinoma, NOS	stage iiib	Sigmoid colon	male	72	no	late
TCGA-AA-A01I	Adenocarcinoma, NOS	stage i	Sigmoid colon	male	76	no	early
TCGA-AA-A01K	Adenocarcinoma, NOS	stage iiic	Sigmoid colon	female	74	no	late
TCGA-AA-A01P	Adenocarcinoma, NOS	stage iii	Ascending colon	female	80	no	late
TCGA-AA-A01R	Mucinous adenocarcinoma	stage iii	Ascending colon	male	47	yes	late
TCGA-AA-A01S	Adenocarcinoma, NOS	stage iii	Sigmoid colon	female	47	yes	late
TCGA-AA-A01T	Adenocarcinoma, NOS	stage iii	Sigmoid colon	female	63	no	late
TCGA-AA-A01V	Adenocarcinoma, NOS	stage i	Cecum	male	59	no	early
TCGA-AA-A01X	Adenocarcinoma, NOS	stage iii	Sigmoid colon	female	80	no	late
TCGA-AA-A01Z	Adenocarcinoma, NOS	stage ii	Ascending colon	male	68	no	early
TCGA-AA-A022	Adenocarcinoma, NOS	stage ii	Cecum	female	88	no	early
TCGA-AA-A024	Mucinous adenocarcinoma	stage ii	Descending colon	male	81	no	early
TCGA-AA-A029	Adenocarcinoma, NOS	stage ii	Cecum	male	67	no	early
TCGA-AA-A02E	Adenocarcinoma, NOS	stage iv	Cecum	female	82	no	late
TCGA-AA-A02H	Adenocarcinoma, NOS	stage iv	Sigmoid colon	female	74	no	late
TCGA-AA-A02J	Adenocarcinoma, NOS	stage iv	Sigmoid colon	female	70	no	late
TCGA-AA-A02O	Adenocarcinoma, NOS	stage ii	Transverse colon	male	82	no	early
TCGA-AA-A02R	Adenocarcinoma, NOS	stage iia	Cecum	female	84	no	early
TCGA-AA-A02Y	Adenocarcinoma, NOS	stage i	Cecum	male	73	no	early
TCGA-AA-A03F	Mucinous adenocarcinoma	stage iii	Cecum	female	89	no	late
TCGA-AA-A03J	Adenocarcinoma, NOS	stage i	Sigmoid colon	female	65	no	early
