# Supplementary material for: Alteration of Proteotranscriptomic Landscape Reveals the Transcriptional Regulatory Circuits Controlling Key-Signaling Pathways and Metabolic Reprogramming During Tumor Evolution
Source: Front Cell Dev Biol. 2020 Dec 15;8:586479. doi: 10.3389/fcell.2020.586479 (PMC7769845; doi:10.3389/fcell.2020.586479)
Supplement: Supplementary file 8 [file Table_8.XLSX]

## Sheet: Column description
	Figure2A
	Column name	Column description
	Group	Stability group
	shapiro.pvalue	Pvalue of Shapiro test
	FDR	Adjusted pvalue
	Figure2B
	Column name	Column description
	Group	Stability group
	shapiro.pvalue	Pvalue of Shapiro test
	FDR	Adjusted pvalue
	Figure2C
	Column name	Column description
	Group	Stability group
	shapiro.pvalue	Pvalue of Shapiro test
	FDR	Adjusted pvalue
	Figure3A
	Column name	Column description
	Group	Stability group
	shapiro.pvalue	Pvalue of Shapiro test
	FDR	Adjusted pvalue
	Figure4A
	Column name	Column description
	Group	Stability group
	normal.shapiro.pvalue	Pvalue of Shapiro test in non-tumor condition
	tumor.shapiro.pvalue	Pvalue of Shapiro test in tumor condition
	normal.FDR	Adjusted pvalue in non-tumor condition
	tumor.FDR	Adjusted pvalue in tumor condition
	FigureS2AB
	Column name	Column description
	Group	Stability group
	shapiro.pvalue	Pvalue of Shapiro test
	FDR	Adjusted pvalue
	FigureS2CD
	Column name	Column description
	Group	Stability group
	Shapiro.pvalue	Pvalue of Shapiro test
	FDR	Adjusted pvalue
	sample	Murine dendritic cell or Human HEK293
	FigureS4B
	Column name	Column description
	Group	Stability group
	shapiro.pvalue	Pvalue of Shapiro test
	FDR	Adjusted pvalue
	FigureS4C
	Column name	Column description
	Condition	tested condition (normal or tumor)
	shapiro.pvalue	Pvalue of Shapiro test
	FDR	Adjusted pvalue
	FigureS4D
	Column name	Column description
	Group	Stability group
	shapiro.pvalue	Pvalue of Shapiro test
	FDR	Adjusted pvalue
	FigureS7A
	Column name	Column description
	Group	Stability group
	no	Pvalue of Shapiro test from individuals older than 50 years
	yes	Pvalue of Shapiro test from individuals younger than 50 years
	no.FDR	Adjusted pvalue from individuals older than 50 years
	yes.FDR	Adjusted pvalue from individuals younger than 50 years
	FigureS7B
	Column name	Column description
	Group	Stability group
	female	Pvalue of Shapiro test from female individuals
	male	Pvalue of Shapiro test from male individuals
	female.FDR	Adjusted pvalue from female individuals
	male.FDR	Adjusted pvalue from male individuals
	FigureS7C
	Column name	Column description
	Group	Stability group
	Ascending colon	Pvalue of Shapiro test from "Ascending colon" tissue
	Cecum	Pvalue of Shapiro test from "Cecum" tissue
	Colon, NOS	Pvalue of Shapiro test from "Colon, NOS" tissue
	Sigmoid colon	Pvalue of Shapiro test from "Sigmoid colon" tissue
	Ascending colon.FDR	Adjusted pvalue test from "Ascending colon" tissue
	Cecum.FDR	Adjusted pvalue test from "Cecum" tissue
	Colon, NOS.FDR	Adjusted pvalue test from "Colon, NOS" tissue
	Sigmoid colon.FDR	Adjusted pvalue from "Sigmoid colon" tissue
	FigureS7D
	Column name	Column description
	Group	Stability group
	Adenocarcinoma, NOS	Pvalue of Shapiro test from "Adenocarcinoma, NOS" primary diagnosis
	Mucinous adenocarcinoma	Pvalue of Shapiro test from "Mucinous adenocarcinoma" primary diagnosis
	Adenocarcinoma, NOS.FDR	Adjusted pvalue from "Adenocarcinoma, NOS" primary diagnosis
	Mucinous adenocarcinoma.FDR	Adjusted pvalue from "Mucinous adenocarcinoma" primary diagnosis
	FigureS8A
	Column name	Column description
	Group	Stability group
	low	Pvalue of Shapiro test from low ICH
	middle	Pvalue of Shapiro test from middle ICH
	high	Pvalue of Shapiro test from high ICH
	low	Adjusted pvalue of Shapiro test from low ICH
	middle	Adjusted pvalue of Shapiro test from middle ICH
	high	Adjusted pvalue of Shapiro test from high ICH
	FigureS8B
	Column name	Column description
	Group	Stability group
	low	Pvalue of Shapiro test from low CPE
	middle	Pvalue of Shapiro test from middle CPE
	high	Pvalue of Shapiro test from high CPE
	low	Adjusted pvalue of Shapiro test from low CPE
	middle	Adjusted pvalue of Shapiro test from middle CPE
	high	Adjusted pvalue of Shapiro test from high CPE
	FigureS8C
	Column name	Column description
	Group	Stability group
	low	Pvalue of Shapiro test from low "Mitotic spindle" NES
	middle	Pvalue of Shapiro test from middle "Mitotic spindle" NES
	high	Pvalue of Shapiro test from high "Mitotic spindle" NES
	low	Adjusted pvalue of Shapiro test from low "Mitotic spindle" NES
	middle	Adjusted pvalue of Shapiro test from middle "Mitotic spindle" NES
	high	Adjusted pvalue of Shapiro test from high "Mitotic spindle" NES
	FigureS8D
	Column name	Column description
	Group	Stability group
	low	Pvalue of Shapiro test from low "Hypoxia" NES
	middle	Pvalue of Shapiro test from middle "Hypoxia" NES
	high	Pvalue of Shapiro test from high "Hypoxia" NES
	low	Adjusted pvalue of Shapiro test from low "Hypoxia" NES
	middle	Adjusted pvalue of Shapiro test from middle "Hypoxia" NES
	high	Adjusted pvalue of Shapiro test from high "Hypoxia" NES
	FigureS8E
	Column name	Column description
	Group	Stability group
	low	Pvalue of Shapiro test from low "EMT" NES
	middle	Pvalue of Shapiro test from middle "EMT" NES
	high	Pvalue of Shapiro test from high "EMT" NES
	low	Adjusted pvalue of Shapiro test from low "EMT" NES
	middle	Adjusted pvalue of Shapiro test from middle "EMT" NES
	high	Adjusted pvalue of Shapiro test from high "EMT" NES
	FigureS9A
	Column name	Column description
	Group	Stability group
	early	Pvalue of Shapiro test from "early" tumor stage samples
	late	Pvalue of Shapiro test from "late" tumor stage samples
	early.FDR	Adjusted pvalue from "early" tumor stage samples
	late.FDR	Adjusted pvalue from "late" tumor stage samples

## Sheet: Figure2A
Group	shapiro.pvalue	FDR
rS-pS	0.29301	0.586019
rU-pS	0.783408	0.783408
rS-pU	0.263258	0.586019
rU-pU	0.486044	0.648059

## Sheet: Figure2B
Group	shapiro.pvalue	FDR
rS-pS	0.315918	0.973421
rU-pS	0.845429	0.973421
rS-pU	0.652027	0.973421
rU-pU	0.973421	0.973421

## Sheet: Figure2C
Group	shapiro.pvalue	FDR
rS-pS	0.0521727	0.208691
rU-pS	0.225153	0.450306
rS-pU	0.870084	0.870084
rU-pU	0.50623	0.674973

## Sheet: Figure3A
Group	shapiro.pvalue	FDR
rS-pS	0.929303	0.929303
rU-pS	0.511548	0.929303
rS-pU	0.247145	0.929303
rU-pU	0.727346	0.929303

## Sheet: Figure4A
Group	normal.shapiro.pvalue	tumor.shapiro.pvalue	normal.FDR	tumor.FDR
rS-pS	0.00056	3.06e-10	0.00112	1.224e-06
rU-pS	0.127751	0.000138	0.170335	0.000138
rS-pU	0.41048	0.000114	0.41048	0.000138
rU-pU	0.000153	3.96e-05	0.000612	7.92e-05

## Sheet: FigureS2AB
S2A
Group	shapiro.pvalue	FDR
rU-pU	5.14685e-09	1.40857e-08
rS-pS	5.63428e-09	1.40857e-08
rS-pU	9.1784e-05	0.00011473
rU-pS	0.0107938	0.0107938
S2B
Group	shapiro.pvalue	FDR
rS-pS	0.00101781	0.00508904
rU-pS	0.0280928	0.0568086
rS-pU	0.0372558	0.0568086
rU-pU	0.0454468	0.0568086

## Sheet: FigureS2CD
Group	Shapiro.pvalue	FDR	sample
rS-pS	6.81972e-39	9.09e-39	Murine dendritic cell
rU-pS	2.18241e-22	2.18e-22	Murine dendritic cell
rS-pU	7.80186e-49	3.12e-48	Murine dendritic cell
rU-pU	8.32168e-40	1.66e-39	Murine dendritic cell
rS-pS	1.43261e-35	2.57e-35	HEK293
rU-pS	6.74938e-19	6.75e-19	HEK293
rS-pU	1.92663e-35	2.57e-35	HEK293
rU-pU	2.68881e-37	1.08e-36	HEK293

## Sheet: FigureS4B
Group	shapiro.pvalue	FDR
rS-pS	0.00936007	0.0374403
rU-pS	0.0265434	0.0530869
rS-pU	0.290384	0.387179
rU-pU	0.49873	0.49873

## Sheet: FigureS4C
Condition	shapiro.pvalue	FDR
normal	0.219292	0.219292
tumor	4.47e-07	8.94e-07

[truncated: 11 more sheets: FigureS4D, FigureS7A, FigureS7B, FigureS7C, FigureS7D, FigureS8A, FigureS8B, FigureS8C, FigureS8D, FigureS8E, FigureS9A]
