# Supplementary material for: Alteration of Proteotranscriptomic Landscape Reveals the Transcriptional Regulatory Circuits Controlling Key-Signaling Pathways and Metabolic Reprogramming During Tumor Evolution
Source: Front Cell Dev Biol. 2020 Dec 15;8:586479. doi: 10.3389/fcell.2020.586479 (PMC7769845; doi:10.3389/fcell.2020.586479)
Supplement: Supplementary file 9 [file Table_9.XLSX]

## Sheet: Column description
Column name	Column description
Sample	name of the tissue
Group	name of the stability group
Correlation	mRNA-to-protein Spearman correlation
PV.greater	upper-tail pvalue from empirical cumulative distribution function
PV.less	lower-tail pvalue from empirical cumulative distribution function

## Sheet: Dataset-1
Sample	Group	Correlation	PV.greater	PV.less
Adrenal.Gland	rS-pS	0.533833	0.023	0.977
Adrenal.Gland	unclassified	0.42388	1	0
Adrenal.Gland	rU-pS	0.398488	0.944	0.056
Adrenal.Gland	rS-pU	0.370587	1	0
Adrenal.Gland	rU-pU	0.282969	1	0
Bladder	rS-pS	0.53231	0.012	0.988
Bladder	unclassified	0.412775	0.997	0.003
Bladder	rU-pS	0.290065	1	0
Bladder	rS-pU	0.43448	0.931	0.069
Bladder	rU-pU	0.335087	1	0
Colon	rS-pS	0.522645	0.025	0.975
Colon	unclassified	0.436541	0.976	0.024
Colon	rU-pS	0.306639	1	0
Colon	rS-pU	0.432064	0.942	0.058
Colon	rU-pU	0.263991	1	0
Esophagus	rS-pS	0.514531	0.012	0.988
Esophagus	unclassified	0.437898	0.782	0.218
Esophagus	rU-pS	0.312413	0.99	0.01
Esophagus	rS-pU	0.37899	0.985	0.015
Esophagus	rU-pU	0.259247	1	0
Frontal.Cortex	rS-pS	0.510715	0.087	0.913
Frontal.Cortex	unclassified	0.449184	0.877	0.123
Frontal.Cortex	rU-pS	0.359412	0.974	0.026
Frontal.Cortex	rS-pU	0.372376	1	0
Frontal.Cortex	rU-pU	0.368562	0.999	0.001
Heart	rS-pS	0.59261	0	1
Heart	unclassified	0.398815	1	0
Heart	rU-pS	0.319128	0.996	0.004
Heart	rS-pU	0.410982	0.993	0.007
Heart	rU-pU	0.361324	0.999	0.001
Kidney	rS-pS	0.514999	0.057	0.943
Kidney	unclassified	0.42215	1	0
Kidney	rU-pS	0.385279	0.954	0.046
Kidney	rS-pU	0.400607	0.994	0.006
Kidney	rU-pU	0.291066	1	0
Liver	rS-pS	0.572969	0.002	0.998
Liver	unclassified	0.435112	0.998	0.002
Liver	rU-pS	0.357394	0.997	0.003
Liver	rS-pU	0.400954	1	0
Liver	rU-pU	0.34696	1	0
Lung	rS-pS	0.556785	0.001	0.999
Lung	unclassified	0.469967	0.624	0.376
Lung	rU-pS	0.258475	1	0
Lung	rS-pU	0.41868	0.981	0.019
Lung	rU-pU	0.263679	1	0
Ovary	rS-pS	0.430443	0.254	0.746
Ovary	unclassified	0.388792	0.882	0.118
Ovary	rU-pS	0.276905	0.994	0.006
Ovary	rS-pU	0.353144	0.99	0.01
Ovary	rU-pU	0.295987	1	0
Pancreas	rS-pS	0.49593	0.01	0.99
Pancreas	unclassified	0.383527	0.983	0.017
Pancreas	rU-pS	0.329303	0.961	0.039
Pancreas	rS-pU	0.351037	0.995	0.005
Pancreas	rU-pU	0.190601	1	0
Prostate	rS-pS	0.450394	0.18	0.82
Prostate	unclassified	0.371374	0.997	0.003
Prostate	rU-pS	0.250385	0.999	0.001
Prostate	rS-pU	0.381127	0.957	0.043
Prostate	rU-pU	0.277947	1	0
Spinal.Cord	rS-pS	0.401174	0.57	0.43
Spinal.Cord	unclassified	0.401603	0.612	0.388
Spinal.Cord	rU-pS	0.364343	0.774	0.226
Spinal.Cord	rS-pU	0.315358	0.998	0.002
Spinal.Cord	rU-pU	0.323668	0.983	0.017
Testis	rS-pS	0.397358	0.079	0.921
Testis	unclassified	0.327821	0.913	0.087
Testis	rU-pS	0.290499	0.87	0.13
Testis	rS-pU	0.268426	0.999	0.001
Testis	rU-pU	0.278729	0.994	0.006

## Sheet: Dataset-2
Sample	Group	Correlation	PV.greater	PV.less
adrenal.gland	rS-pS	0.530527	0.223	0.777
adrenal.gland	rU-pS	0.387445	0.99	0.01
adrenal.gland	rS-pU	0.498851	0.683	0.317
adrenal.gland	unclassified	0.517507	0.39	0.61
adrenal.gland	rU-pU	0.397572	0.993	0.007
esophagus	rS-pS	0.531772	0.057	0.943
esophagus	rU-pS	0.336191	0.989	0.011
esophagus	unclassified	0.478429	0.736	0.264
esophagus	rU-pU	0.319448	1	0
esophagus	rS-pU	0.478179	0.683	0.317
kidney	rS-pS	0.699289	0	1
kidney	rU-pS	0.537331	0.818	0.182
kidney	unclassified	0.564973	0.859	0.141
kidney	rU-pU	0.262185	1	0
kidney	rS-pU	0.519198	0.989	0.011
ovary	rS-pS	0.483887	0.009	0.991
ovary	rU-pS	0.382598	0.731	0.269
ovary	rS-pU	0.41825	0.565	0.435
ovary	unclassified	0.409747	0.699	0.301
ovary	rU-pU	0.236637	1	0
pancreas	rS-pS	0.442489	0.119	0.881
pancreas	rU-pS	0.332754	0.865	0.135
pancreas	unclassified	0.370411	0.945	0.055
pancreas	rU-pU	0.175824	1	0
pancreas	rS-pU	0.390389	0.692	0.308
prostate	rS-pS	0.491401	0.033	0.967
prostate	rU-pS	0.395264	0.805	0.195
prostate	unclassified	0.431541	0.705	0.295
prostate	rS-pU	0.408121	0.868	0.132
prostate	rU-pU	0.278338	0.998	0.002
salivary.gland	rS-pU	0.479656	0.791	0.209
salivary.gland	rS-pS	0.55085	0.018	0.982
salivary.gland	rU-pS	0.419197	0.936	0.064
salivary.gland	unclassified	0.503625	0.437	0.563
salivary.gland	rU-pU	0.346767	1	0
spleen	rS-pS	0.470964	0.068	0.932
spleen	rU-pS	0.281321	0.98	0.02
spleen	rS-pU	0.413875	0.649	0.351
spleen	unclassified	0.45298	0.153	0.847
spleen	rU-pU	0.376227	0.817	0.183
stomach	rS-pU	0.437367	0.935	0.065
stomach	rS-pS	0.526727	0.026	0.974
stomach	rU-pS	0.380876	0.955	0.045
stomach	unclassified	0.496613	0.258	0.742
stomach	rU-pU	0.291056	1	0
testis	rS-pS	0.404859	0.015	0.985
testis	rU-pS	0.236071	0.963	0.037
testis	rS-pU	0.327271	0.688	0.312
testis	unclassified	0.307715	0.91	0.09
testis	rU-pU	0.233734	0.988	0.012
thyroid.gland	rS-pS	0.370443	0.275	0.725
thyroid.gland	rU-pS	0.220077	0.962	0.038
thyroid.gland	rS-pU	0.333817	0.694	0.306
thyroid.gland	unclassified	0.349583	0.559	0.441
thyroid.gland	rU-pU	0.126876	0.999	0.001
uterus	rS-pS	0.450702	0.012	0.988
uterus	rU-pS	0.485676	0.07	0.93
uterus	unclassified	0.398802	0.316	0.684
uterus	rU-pU	0.240311	0.973	0.027
uterus	rS-pU	0.299935	0.978	0.022

## Sheet: Dataset-3
Sample	Group	Correlation	PV.greater	PV.less
Adrenal.gland	rS-pU	0.622443	0.95	0.05
Adrenal.gland	rS-pS	0.748434	0	1
Adrenal.gland	rU-pS	0.5631	0.992	0.008
Adrenal.gland	unclassified	0.646162	0.779	0.221
Adrenal.gland	rU-pU	0.508665	1	0
Appendix	rS-pU	0.52108	0.988	0.012
Appendix	rS-pS	0.670604	0	1
Appendix	rU-pS	0.5547	0.656	0.344
Appendix	unclassified	0.589238	0.157	0.843
Appendix	rU-pU	0.35493	1	0
Brain	rS-pU	0.582554	0.95	0.05
Brain	rS-pS	0.682538	0	1
Brain	rU-pS	0.608306	0.563	0.437
Brain	unclassified	0.628153	0.248	0.752
Brain	rU-pU	0.539719	0.999	0.001
Colon	rS-pU	0.505443	1	0
Colon	rS-pS	0.686922	0	1
Colon	rU-pS	0.555405	0.821	0.179
Colon	unclassified	0.576985	0.886	0.114
Colon	rU-pU	0.387033	1	0
Duodenum	rS-pU	0.578423	1	0
Duodenum	rS-pS	0.719513	0	1
Duodenum	rU-pS	0.56824	0.956	0.044
Duodenum	unclassified	0.644126	0.349	0.651
Duodenum	rU-pU	0.435232	1	0
Endometrium	rS-pU	0.564279	0.975	0.025
Endometrium	rS-pS	0.688088	0	1
Endometrium	rU-pS	0.568	0.829	0.171
Endometrium	unclassified	0.625756	0.146	0.854
Endometrium	rU-pU	0.440085	1	0
Esophagus	rS-pU	0.555961	0.96	0.04
Esophagus	rS-pS	0.66042	0.003	0.997
Esophagus	rU-pS	0.563911	0.766	0.234
Esophagus	unclassified	0.598118	0.418	0.582
Esophagus	rU-pU	0.397184	1	0
Fallopian.tube	rS-pU	0.534127	1	0
Fallopian.tube	rS-pS	0.70572	0	1
Fallopian.tube	rU-pS	0.571752	0.81	0.19
Fallopian.tube	unclassified	0.606722	0.686	0.314
Fallopian.tube	rU-pU	0.497134	1	0
Fat	rS-pU	0.564887	0.649	0.351
Fat	rS-pS	0.654696	0	1
Fat	rU-pS	0.445559	0.996	0.004
Fat	unclassified	0.599333	0.046	0.954
Fat	rU-pU	0.35051	1	0
Gallbladder	rS-pU	0.519923	0.977	0.023
Gallbladder	rS-pS	0.647788	0	1
Gallbladder	rU-pS	0.467778	0.981	0.019
Gallbladder	unclassified	0.568916	0.403	0.597
Gallbladder	rU-pU	0.386836	1	0
Heart	rS-pU	0.60505	0.935	0.065
Heart	rS-pS	0.71798	0	1
Heart	rU-pS	0.615282	0.669	0.331
Heart	unclassified	0.621567	0.835	0.165
Heart	rU-pU	0.412778	1	0
Kidney	rS-pU	0.550247	0.988	0.012
Kidney	rS-pS	0.68667	0	1
Kidney	rU-pS	0.612358	0.387	0.613
Kidney	unclassified	0.569539	0.966	0.034
Kidney	rU-pU	0.46207	1	0
Liver	rS-pU	0.649039	0.944	0.056
Liver	rS-pS	0.765091	0	1
Liver	rU-pS	0.67615	0.515	0.485
Liver	unclassified	0.654102	0.974	0.026
Liver	rU-pU	0.530456	1	0
Lung	rS-pU	0.540463	0.974	0.026
Lung	rS-pS	0.701071	0	1
Lung	rU-pS	0.500872	0.96	0.04
Lung	unclassified	0.576993	0.671	0.329
Lung	rU-pU	0.390144	1	0
Lymph.node	rS-pU	0.530342	0.982	0.018
Lymph.node	rS-pS	0.678378	0	1
Lymph.node	rU-pS	0.521037	0.901	0.099
Lymph.node	unclassified	0.611918	0.017	0.983
Lymph.node	rU-pU	0.428353	1	0
Ovary	rS-pU	0.441561	0.955	0.045
Ovary	rS-pS	0.551164	0.004	0.996
Ovary	rU-pS	0.430513	0.857	0.143
Ovary	unclassified	0.496358	0.233	0.767
Ovary	rU-pU	0.319173	1	0
Pancreas	rS-pU	0.471419	0.996	0.004
Pancreas	rS-pS	0.658886	0	1
Pancreas	rU-pS	0.361995	1	0
Pancreas	unclassified	0.516397	0.765	0.235
Pancreas	rU-pU	0.333628	1	0
Placenta	rS-pU	0.610915	0.77	0.23
Placenta	rS-pS	0.709468	0	1
Placenta	rU-pS	0.561753	0.945	0.055
Placenta	unclassified	0.642997	0.128	0.872
Placenta	rU-pU	0.490644	1	0
Prostate	rS-pU	0.535999	0.987	0.013
Prostate	rS-pS	0.66921	0.001	0.999
Prostate	rU-pS	0.551735	0.759	0.241
Prostate	unclassified	0.564061	0.869	0.131
Prostate	rU-pU	0.392434	1	0
Rectum	rS-pU	0.534301	0.978	0.022
Rectum	rS-pS	0.662857	0	1
Rectum	rU-pS	0.529052	0.881	0.119
Rectum	unclassified	0.570815	0.681	0.319
Rectum	rU-pU	0.405454	1	0
Salivary.gland	rS-pU	0.60755	0.894	0.106
Salivary.gland	rS-pS	0.70924	0	1
Salivary.gland	rU-pS	0.508328	1	0
Salivary.gland	unclassified	0.627671	0.646	0.354
Salivary.gland	rU-pU	0.50202	1	0
Small.intestine	rS-pU	0.604607	0.997	0.003
Small.intestine	rS-pS	0.74482	0	1
Small.intestine	rU-pS	0.539154	1	0
Small.intestine	unclassified	0.669415	0.329	0.671
Small.intestine	rU-pU	0.497236	1	0
Smooth.muscle	rS-pU	0.545202	0.888	0.112
Smooth.muscle	rS-pS	0.66049	0	1
Smooth.muscle	rU-pS	0.508159	0.928	0.072
Smooth.muscle	unclassified	0.564157	0.674	0.326
Smooth.muscle	rU-pU	0.42063	1	0
Spleen	rS-pU	0.564386	0.793	0.207
Spleen	rS-pS	0.676009	0	1
Spleen	rU-pS	0.531197	0.874	0.126
Spleen	unclassified	0.612237	0.025	0.975
Spleen	rU-pU	0.398454	1	0
Stomach	rS-pU	0.571618	0.99	0.01
Stomach	rS-pS	0.704307	0	1
Stomach	rU-pS	0.525771	0.991	0.009
Stomach	unclassified	0.628163	0.282	0.718
Stomach	rU-pU	0.441127	1	0
Testis	rS-pU	0.509005	0.725	0.275
Testis	rS-pS	0.593509	0.001	0.999
Testis	rU-pS	0.515457	0.57	0.43
Testis	unclassified	0.52777	0.4	0.6
Testis	rU-pU	0.394501	1	0
Thyroid	rS-pU	0.576136	0.939	0.061
Thyroid	rS-pS	0.662754	0.003	0.997
Thyroid	rU-pS	0.52583	0.973	0.027
Thyroid	unclassified	0.603193	0.574	0.426
Thyroid	rU-pU	0.460452	1	0
Tonsil	rS-pU	0.558334	0.999	0.001
Tonsil	rS-pS	0.751396	0	1
Tonsil	rU-pS	0.625616	0.635	0.365
Tonsil	unclassified	0.667126	0.017	0.983
Tonsil	rU-pU	0.474351	1	0
Urinary.bladder	rS-pU	0.544014	0.981	0.019
Urinary.bladder	rS-pS	0.677212	0	1
Urinary.bladder	rU-pS	0.546001	0.834	0.166
Urinary.bladder	unclassified	0.601137	0.248	0.752
Urinary.bladder	rU-pU	0.396687	1	0
