# Supplementary material for: Alteration of Proteotranscriptomic Landscape Reveals the Transcriptional Regulatory Circuits Controlling Key-Signaling Pathways and Metabolic Reprogramming During Tumor Evolution
Source: Front Cell Dev Biol. 2020 Dec 15;8:586479. doi: 10.3389/fcell.2020.586479 (PMC7769845; doi:10.3389/fcell.2020.586479)
Supplement: Supplementary file 10 [file Table_10.XLSX]

## Sheet: column description
	Column name	Column description
	Sample	Tissue - cell line pair
	Group	Stability group
	Correlation1	mRNA to protein Spearman correlation in Tissue
	Correlation2	mRNA to protein Spearman correlation in cell lines
	Delta	Measured difference of correlation between tissue and cell lines
	Delta.random	Median of difference of correlation from bootstrap analysis
	PV.greater	ECDF pvalue upper tail
	FDR.greater	FDR upper tail
	PV.less	ECDF pvalue lower tail
	FDR.less	FDR lower tail

## Sheet: A549_LUNG
Sample	Group	Correlation1	Correlation2	Delta	Delta.random	PV.greater	FDR.greater	PV.less	FDR.less
A549-LUNG	rS-pS	0.551936	0.630792	-0.078856	-0.100225	0.2811	0.70275	0.7189	0.898625
A549-LUNG	rU-pS	0.251168	0.524821	-0.273653	-0.100416	0.9939	0.9939	0.0061	0.0305
A549-LUNG	rS-pU	0.411801	0.544971	-0.13317	-0.0992241	0.8418	0.9939	0.1582	0.263667
A549-LUNG	rU-pU	0.263679	0.418046	-0.154367	-0.0999362	0.9311	0.9939	0.0689	0.17225

## Sheet: GAMG_FRONTAL_CORTEX
Sample	Group	Correlation1	Correlation2	Delta	Delta.random	PV.greater	FDR.greater	PV.less	FDR.less
GAMG-FRONTAL.CORTEX	rS-pS	0.506402	0.588747	-0.0823444	-0.0578025	0.7414	0.9867	0.2586	0.431
GAMG-FRONTAL.CORTEX	rU-pS	0.363657	0.522572	-0.158915	-0.0596603	0.9318	0.9867	0.0682	0.1705
GAMG-FRONTAL.CORTEX	rS-pU	0.375261	0.509106	-0.133845	-0.058266	0.9867	0.9867	0.0133	0.0665
GAMG-FRONTAL.CORTEX	rU-pU	0.366072	0.313796	0.0522764	-0.0587723	0.0006	0.003	0.9994	0.9994

## Sheet: HEPG2_LIVER
Sample	Group	Correlation1	Correlation2	Delta	Delta.random	PV.greater	FDR.greater	PV.less	FDR.less
HEPG2-LIVER	rS-pS	0.571693	0.548547	0.0231466	0.0192648	0.4578	0.956	0.5422	0.67775
HEPG2-LIVER	rU-pS	0.374381	0.459485	-0.0851038	0.0214805	0.9448	0.956	0.0552	0.138
HEPG2-LIVER	rS-pU	0.405081	0.402376	0.00270464	0.0196174	0.6965	0.956	0.3035	0.505833
HEPG2-LIVER	rU-pU	0.348269	0.262619	0.0856497	0.0193758	0.029	0.145	0.971	0.971

## Sheet: LNCAP_PROSTATE
Sample	Group	Correlation1	Correlation2	Delta	Delta.random	PV.greater	FDR.greater	PV.less	FDR.less
LNCAP-PROSTATE	rS-pS	0.451645	0.546848	-0.0952032	-0.0844181	0.6155	0.9887	0.3845	0.640833
LNCAP-PROSTATE	rU-pS	0.266765	0.508438	-0.241673	-0.0861117	0.9887	0.9887	0.0113	0.0565
LNCAP-PROSTATE	rS-pU	0.377103	0.429551	-0.0524479	-0.0841897	0.1677	0.5225	0.8323	0.8323
LNCAP-PROSTATE	rU-pU	0.277425	0.332598	-0.0551731	-0.0843783	0.209	0.5225	0.791	0.8323

## Sheet: RKO_COLON
Sample	Group	Correlation1	Correlation2	Delta	Delta.random	PV.greater	FDR.greater	PV.less	FDR.less
RKO-COLON	rS-pS	0.51797	0.592717	-0.0747472	-0.0387848	0.8437	0.964	0.1563	0.389667
RKO-COLON	rU-pS	0.31865	0.476228	-0.157578	-0.03671	0.964	0.964	0.036	0.18
RKO-COLON	rS-pU	0.429864	0.45819	-0.0283258	-0.0378459	0.3843	0.964	0.6157	0.6157
RKO-COLON	rU-pU	0.265966	0.329654	-0.0636878	-0.037526	0.7662	0.964	0.2338	0.389667
